# Supplementary material for: Integrated Analysis of Dysregulated ncRNA and mRNA Expression Profiles in Humans Exposed to Carbon Nanotubes
Source: PLoS One. 2016 Mar 1;11(3):e0150628. doi: 10.1371/journal.pone.0150628 (PMC4773015; doi:10.1371/journal.pone.0150628)
Supplement: S1 File — The differentially up and down-regulated mRNA, lncRNA and miRNAs in the whole blood of workers from the high exposure group. (XLSX) [file pone.0150628.s002.xlsx]

## Sheet: High Exposure Group DE mRNAs
ProbeName	p-value	Abs(FC)	Regulation	type	seqname	ccdsID	GeneSymbol	source	RNAlength	chrom	strand	txStart	txEnd	Xhyb	Sequence	EntrezID	Unigene	GO	product	group-M_site1a(raw)	group-Ctrl_all(raw)	group-M_site1a(normalized)	group-Ctrl_all(normalized)	[TB1](raw)	[TB2](raw)	[TB14](raw)	[VB2](raw)	[VB4](raw)	[TB6](raw)	[TB7](raw)	[TB9](raw)	[TB10](raw)	[TB12](raw)	[TB1](normalized)	[TB2](normalized)	[TB14](normalized)	[VB2](normalized)	[VB4](normalized)	[TB6](normalized)	[TB7](normalized)	[TB9](normalized)	[TB10](normalized)	[TB12](normalized)
ASHGA5P004117	0.011674	11.7723	up	protein_coding	NM_133169	CCDS12875.1	OSCAR	RefSeq	1420	chr19	-	54597932	54604148	NM_130771, NM_206818	GACATCACTCCGTCTGTCCCCCCAGCTTCATACCACCCTAAGCCATGGCTGGGAGCTCAG	126014	Hs.347655	GO:0005576|GO:0005886|GO:0016021	osteoclast-associated immunoglobulin-like receptor isoform 4 precursor	29188	1026.5	12.9493	9.39202	5217.19	81482.3	864.553	2728.37	873.257	1175.18	967.839	415.255	289.645	735.964	12.2552	15.6884	10.9045	11.0693	9.23737	10.532	9.16174	8.00787	8.06565	9.67019
ASHGA5P012555	0.0225221	7.07197	up	protein_coding	ENST00000379033	CCDS44359.1	SEC61A2	GENCODE	2462	chr10	+	12171639	12207403		GGAAAGGAAAATCCCACTGTTTGGAATCATGTCATCAGATTCTGCAGATCCTTTCTACTG	55176	Hs.112955	GO:0015031|GO:0016021|GO:0016020|GO:0015450	Sec61 alpha 2 subunit (S. cerevisiae) [Source:HGNC Symbol;Acc:17702]	87.4455	21.5779	6.80167	3.97956	118.263	45.6877	98.3862	48.1138	21.8052	27.91	16.9764	6.48624	10.9736	18.78	7.99856	4.32265	8.0838	5.64229	3.89846	5.07141	3.34011	2.64797	2.84704	4.40964
ASHGA5P013988	0.0405634	7.05445	up	protein_coding	NM_006192	CCDS13146.2	PAX1	RefSeq	5354	chr20	+	21686296	21699124		AGCCGAGAAGGAAGCCTCCCAGCTCCGGCAGCAAGGCCCCGGACGCCCTCAGTAGCTTAC	5075	Hs.122310	GO:0001501|GO:0001756|GO:0003677|GO:0005634|GO:0006366|GO:0008283|GO:0043367|GO:0043374|GO:0045944|GO:0048538|GO:0060017|GO:0060349|GO:0061056	paired box protein Pax-1 isoform 1	526.096	57.0822	8.28245	5.46391	135.817	89.8206	1352.65	86.8809	61.6047	65.9892	66.0991	33.4313	37.9463	47.6235	8.16795	5.27738	11.402	6.55739	5.27958	6.3138	5.04136	4.3879	4.93424	5.73313
ASHGA5P046791	0.0392219	6.595	up	protein_coding	NM_000451	CCDS14107.1	SHOX	RefSeq	3757	chrY	+	535078	557558		GTTACAACCGCTGTAAAATGACGGAGAGAGAGAGAAAGAATCCCAGACATTAACGGTATT	6473	Hs.105932	GO:0000976|GO:0001501|GO:0003700|GO:0005515|GO:0005634|GO:0006366	short stature homeobox protein isoform SHOXa	108.774	18.1053	6.49654	3.77517	252.038	23.8935	50.3915	46.9873	15.1667	17.3895	12.4924	7.03222	16.0413	11.6274	8.85417	3.51114	7.12432	5.60971	3.49379	4.39183	3.00375	2.7053	3.45372	3.76811
ASHGA5P053046	0.046225	4.90172	up	protein_coding	NM_001077477	CCDS53408.1	NR1I3	RefSeq	1093	chr1	-	161199455	161208000	ENST00000367980, NM_001077469, NM_001077472, NM_001077473, NM_001077476, NM_001077478, NM_001077479, NM_001077480, NM_005122	GTTCCAGGTAGAGTTTTTGGAGTTGCTCTTTCACTTCCATGGAACACTACGAAAACTGCA	9970	Hs.349642	GO:0003677|GO:0003700|GO:0003713|GO:0004879|GO:0004882|GO:0004887|GO:0005634|GO:0005654|GO:0005737|GO:0005856|GO:0006367|GO:0007165|GO:0008270|GO:0010467|GO:0030521|GO:0030522|GO:0043565	nuclear receptor subfamily 1 group I member 3 isoform 14	29.9937	10.0527	5.35545	3.06216	21.9321	12.9875	55.0617	29.6418	5	10.7658	8.35101	6.16799	5	5.44196	6.01454	2.8005	7.25132	4.90661	2.33377	3.74103	2.63361	2.61534	2.32166	2.88313
ASHGA5P011325	0.0286997	4.65552	up	protein_coding	NM_007131	CCDS14648.1	ZNF75D	RefSeq	3293	chrX	-	134419722	134429965		TATGAAAGAGCTGTGCATGATCAACAGATGTTAGCCCTTTCTGAGCAGAAAAGAATCAAA	7626	Hs.533540	GO:0003677|GO:0003700|GO:0005634|GO:0006351|GO:0006355|GO:0008270|GO:0016032	zinc finger protein 75D isoform 1	27.9582	10.9602	5.33137	3.11243	25.8088	13.6465	44.4192	19.076	6.70049	5	12.9774	14.8182	11.4461	6.70294	6.20619	2.8501	6.93783	4.23852	2.6416	2.3896	3.04515	3.43888	2.90392	3.12934
ASHGA5P001105	0.0430134	4.57057	up	protein_coding	ENST00000220940	CCDS6391.1	GML	GENCODE	723	chr8	+	143916216	143928262		ATCTCCATTCGCATAAATTCTCGTGAACTACTTGTTTATAAGAACTGTACAAACAACTGC	2765	Hs.661218	GO:0006915|GO:0008285|GO:0006977|GO:0005886|GO:0019898|GO:0031225	glycosylphosphatidylinositol anchored molecule like protein [Source:HGNC Symbol;Acc:4375]	27.1862	9.69382	5.11343	2.92106	10.007	17.1832	54.3683	31.2235	5.66731	5	8.53543	5	5	7.43046	4.9804	3.12865	7.23124	4.97856	2.52755	2.3896	2.64816	2.33803	2.32166	3.24385
ASHGA5P055093	0.0342096	4.56222	up	protein_coding	NM_001199206		FOLR4	RefSeq	753	chr11	+	94038802	94040858		ATCTGCTTCTATGAGTGCTCCCCAAACCTGGGGCCCTGGATCCAGCCAGTGGGAAGCCTG	390243	Hs.553758	GO:0005542|GO:0005576	probable folate receptor delta precursor	779.964	63.8239	7.58495	5.39522	28.1848	2280.41	31.2973	72.02	43.7699	37.0449	84.9198	155.439	29.2881	24.286	6.31625	10.0084	6.43019	6.26253	4.81844	5.48691	5.40495	6.52628	4.48213	4.78528
ASHGA5P045132	0.042363	4.48176	up	protein_coding	NM_005454	CCDS6476.1	CER1	RefSeq	1206	chr9	-	14719731	14722715		ATCTCCTCTTCGGGAAGAAGCCAAGAAATTCTGGCACCACTTCATGTTCAGAAAAACTCC	9350	Hs.248204	GO:0001657|GO:0003419|GO:0003674|GO:0005125|GO:0005576|GO:0005576|GO:0005615|GO:0007369|GO:0007399|GO:0008285|GO:0009948|GO:0009952|GO:0016015|GO:0023019|GO:0030178|GO:0030282|GO:0030509|GO:0030514|GO:0032926|GO:0032926|GO:0035582|GO:0035582|GO:0036122|GO:0042074|GO:0042803|GO:0048263|GO:0071773|GO:2000381|GO:2000381	cerberus precursor	55.4471	24.887	6.17929	4.01523	21.9167	54.8806	89.5442	79.5072	17.2974	15.5949	25.9952	11.5206	12.0507	12.2428	6.01289	4.57808	7.94691	6.4209	3.6388	4.23001	3.81492	3.17913	2.98594	3.83688
ASHGA5P044495	0.00981348	4.47145	up	protein_coding	NM_006209	CCDS6329.1	ENPP2	RefSeq	3278	chr8	-	120569316	120651106		CCAAAGAAAAGAAGAAGAAAAATACATAGGATGGATCATTATGCTGCGGAAACTCGTCAG	5168	Hs.190977	GO:0003676|GO:0004528|GO:0004551|GO:0004622|GO:0005044|GO:0005509|GO:0005615|GO:0005886|GO:0005887|GO:0006796|GO:0006928|GO:0006935|GO:0006955|GO:0007186|GO:0008134|GO:0008270|GO:0016787|GO:0030247|GO:0030334|GO:0034638|GO:0047391	ectonucleotide pyrophosphatase/phosphodiesterase family member 2 isoform 1 preproprotein	58.3847	19.7586	6.13818	3.97744	88.8539	63.9452	22.355	33.3939	11.3236	20.6835	23.7664	16.9504	17.0135	15.1786	7.66987	4.79661	5.94806	5.08362	3.18151	4.64013	3.71388	3.5688	3.54928	4.10483
ASHGA5P052130	0.00898124	4.35891	up	protein_coding	NM_001034845	CCDS34104.1	GALNTL6	RefSeq	2850	chr4	+	172734574	173961558		CATGCCAACTCCTAGAAAGAAGAAAGGAAGAAAGAGTGATTACCTACAGGTTATAAATTA	442117	Hs.386236	GO:0000139|GO:0004653|GO:0006486|GO:0016021|GO:0030246|GO:0046872	polypeptide N-acetylgalactosaminyltransferase-like 6	25.1007	10.8134	5.26473	3.14076	27.4424	26.5449	21.3148	19.6339	12.9806	8.185	10.0696	6.26366	13.5612	5	6.28146	3.6347	5.87801	4.28	3.324	3.41561	2.78343	2.62605	3.1781	2.37814
ASHGA5P010872	0.0144292	4.35301	up	protein_coding	NM_001077469	CCDS44261.1	NR1I3	RefSeq	1248	chr1	-	161199455	161208000	NM_001077472, NM_001077476, NM_001077477, NM_001077479, NM_005122	GGAGCCCGTGTGGGGTTCCAGGTAGAGTTTTTGGAGTTGCTCTTTCACTTCCATGGAACA	9970	Hs.349642	GO:0003677|GO:0003700|GO:0003713|GO:0004879|GO:0004882|GO:0004887|GO:0005634|GO:0005654|GO:0005737|GO:0005856|GO:0006367|GO:0007165|GO:0008270|GO:0010467|GO:0030521|GO:0030522|GO:0043565	nuclear receptor subfamily 1 group I member 3 isoform 6	24.7784	9.94535	5.24219	3.12018	18.8384	18.8174	36.6795	12.667	5	9.63226	14.7781	10.0037	9.47342	8.06306	5.82619	3.23823	6.66214	3.67891	2.33377	3.60867	3.19091	3.0307	2.65786	3.34042
ASHGA5P026418	0.0405969	4.33991	up	protein_coding	NM_001005213	CCDS31536.1	OR9G1	RefSeq	918	chr11	+	56467863	56468781		CTCTCCCCAGATCTAGCTATTCTTTTGATATGGACAAAATAGTTTCTACATTTTACACTG	390174	Hs.553752	GO:0004930|GO:0004984|GO:0005886|GO:0016021	olfactory receptor 9G1	202.05	95.5848	8.05298	5.93531	162.722	204.807	238.62	262.898	114.777	73.499	91.4012	40.6198	34.3076	51.5906	8.37602	6.4596	9.32331	8.14029	6.16639	6.46263	5.51806	4.65048	4.76193	5.84739
ASHGA5P028771	0.0310645	4.30145	up	protein_coding	ENST00000418263	CCDS45030.1	CCNA1	GENCODE	1962	chr13	+	37006408	37017019	NM_003914	TTTTATTGGGGGCTGGGGAGAAGAGTATCTCAGCTGGGAAGGACCGGGGCTCCCAGATTT	8900	Hs.417050	GO:0007049|GO:0007067|GO:0007283|GO:0051301|GO:0000278|GO:0007141|GO:0051726|GO:0000086|GO:0000079|GO:0000082|GO:0000083|GO:0005634|GO:0005829|GO:0005654|GO:0015630|GO:0005515|GO:0019901	cyclin A1 [Source:HGNC Symbol;Acc:1577]	74.4865	24.5467	6.36175	4.25693	15.6674	68.5151	139.277	32.8273	24.3772	36.1562	28.2326	14.5049	21.7668	13.9619	5.59193	4.88762	8.60569	5.05601	4.03206	5.45105	3.90533	3.4154	3.94323	3.99543
ASHGA5P002338	0.0499509	4.22981	up	protein_coding	NM_001099415	CCDS47617.1	POM121C	RefSeq	5863	chr7	-	75046064	75115568	NM_172020, uc011keu.1	TTGGACCGTTCGGATCGGCGGCCCCTTCATTTTCCATTGGTGCGGGATCCAAGACCCCAG	100101267	Hs.712563	GO:0005515|GO:0005643|GO:0005789|GO:0015031|GO:0031965|GO:0051028	nuclear envelope pore membrane protein POM 121C	42.9558	18.2108	5.90099	3.82039	46.4757	21.9373	60.4546	42.3861	12.8047	18.4263	13.6395	14.9717	15.7665	9.48095	6.89973	3.41478	7.38845	5.46003	3.3113	4.47308	3.09698	3.44928	3.42297	3.52912
ASHGA5P041260	0.0179447	4.22665	up	protein_coding	NM_005575	CCDS4087.1	LNPEP	RefSeq	4470	chr5	+	96271345	96365115		GCTCGGGCGCTCCGGCTGTAAGGAGCCGCGGCGGGGGGAAAATGGAGCCCTTCACCAATG	4012	Hs.656905	GO:0000209|GO:0002474|GO:0002480|GO:0004177|GO:0004177|GO:0005576|GO:0005622|GO:0005829|GO:0005886|GO:0005887|GO:0006508|GO:0007267|GO:0007565|GO:0008237|GO:0008270|GO:0030163|GO:0031905|GO:0042590|GO:0048471	leucyl-cystinyl aminopeptidase isoform 1	27.1704	11.2285	5.37106	3.29155	26.7376	18.6688	36.1047	16.9253	8.05687	10.5595	10.1599	11.6242	13.2279	8.04534	6.24684	3.22923	6.63712	4.06109	2.80806	3.71702	2.7912	3.18883	3.13752	3.33712
ASHGA5P055158	0.0125736	4.15708	up	protein_coding	ENST00000313005	CCDS8383.1	BACE1	GENCODE	5847	chr11	-	117156401	117186972	NM_001207048, NM_138971	TCTGGTAAAGCAGACCCACGTTCCCAACCTCTTCTCCCTGCAGCTTTGTGGTGCTGGCTT	23621	Hs.504003	GO:0006508|GO:0050435|GO:0006509|GO:0016021|GO:0030424|GO:0005783|GO:0005624|GO:0009986|GO:0005794|GO:0005802|GO:0005887|GO:0030659|GO:0005768|GO:0004190|GO:0019899|GO:0008798	beta-site APP-cleaving enzyme 1 [Source:HGNC Symbol;Acc:933]	1423.1	218.536	9.4238	7.36823	244.329	3878.63	146.341	186.859	262.28	330.936	323.543	131.912	93.912	200.313	8.81876	10.7786	8.67409	7.66154	7.39303	8.66725	7.41955	6.28546	6.35454	7.79624
ASHGA5P031035	0.0136609	4.13306	up	protein_coding	NM_020718	CCDS10607.1	USP31	RefSeq	10698	chr16	-	23072727	23160591		ATAGACTGTCTTCTCCTACACAAACAGCAGCAAAGCAGGGGAAAATGGATTCTCCCACAT	57478	Hs.183817	GO:0004221|GO:0006511|GO:0008234	ubiquitin carboxyl-terminal hydrolase 31	82.0133	33.0157	6.47768	4.43047	25.0592	173.545	47.4351	79.035	32.9254	22.3809	54.6701	11.6768	19.1443	11.2776	6.16941	6.2284	7.03523	6.41127	4.4253	4.75031	4.7669	3.19392	3.73302	3.73255
ASHGA5P054051	0.0320555	4.09896	up	protein_coding	NM_173698	CCDS14466.1	FAM133A	RefSeq	3361	chrX	+	92929011	92967273	NM_001171109, NM_001171110, NM_001171111	GTAAGAAGAAGAAAAAGAAGTCTGGATCAAGTCACAAGTCAAGGTAACATCAAGAAAAAA	286499	Hs.110069		protein FAM133A	158.525	64.1141	7.59427	5.55902	241.291	128.263	106.022	128.065	53.3361	66.1493	62.4483	51.4121	29.2408	58.1477	8.80376	5.78394	8.19512	7.10184	5.08827	6.31737	4.95065	4.96665	4.48017	6.00816
ASHGA5P056133	0.00514038	4.02266	up	protein_coding	NM_152592	CCDS9935.1	SYNE3	RefSeq	3277	chr14	-	95883830	95942173		AATCTTCTACAGGAAGAAGAAGGGAGCCATGAAGATTTCTCCCAGCTCCTGAGGAACTTT	161176	Hs.354645	GO:0003779|GO:0005515|GO:0005635|GO:0005640|GO:0007010|GO:0008360|GO:0016021|GO:0034993|GO:0090286	nesprin-3	209.48	59.457	7.36729	5.35914	45.2236	522.672	60.5461	84.09	74.8903	48.3502	117.537	33.2773	41.3808	16.6742	6.87358	7.83815	7.39015	6.50498	5.54783	5.85887	5.90621	4.37921	5.07912	4.23776
ASHGA5P010868	0.0457972	4.00051	up	protein_coding	ENST00000367980	CCDS41429.1	NR1I3	GENCODE	1408	chr1	-	161199455	161208000	NM_001077469, NM_001077472, NM_001077473, NM_001077476, NM_001077477, NM_001077478, NM_001077479, NM_001077480, NM_005122	ATTGAAGATGGAGCCCGTGTATCTCCCACAGTGGGGTTCCAGGTAGAGTTTTTGGAGTTG	9970	Hs.349642	GO:0006351|GO:0045892|GO:0006355|GO:0043401|GO:0005634|GO:0005829|GO:0005737|GO:0003700|GO:0008270|GO:0043565|GO:0003707|GO:0003677|GO:0005515	nuclear receptor subfamily 1, group I, member 3 [Source:HGNC Symbol;Acc:7969]	73.9694	39.988	6.5392	4.53901	28.4781	127.275	66.1552	126.921	22.9149	26.8252	58.9436	9.13463	19.9144	15.2625	6.331	5.77085	7.51574	7.08683	3.95724	5.00955	4.8713	2.93766	3.79737	4.11315
ASHGA5P015304	0.0411818	3.94402	up	protein_coding	NM_001142576	CCDS47699.1	IMPDH1	RefSeq	2526	chr7	-	128032330	128050036		CGCAGGGCTAGCGACTTCCTGATTCTCCCAGGATTCATAGACTTCATAGCTGATGAGGTG	3614	Hs.654401	GO:0003676|GO:0003677|GO:0003723|GO:0003938|GO:0005634|GO:0005737|GO:0005829|GO:0006144|GO:0006177|GO:0009168|GO:0044281|GO:0046651|GO:0046872|GO:0055086	inosine-5'-monophosphate dehydrogenase 1 isoform d	97.4272	46.3861	6.72522	4.74555	27.0819	200.535	64.6645	137.745	29.8549	33.6567	75.9567	14.9109	18.1272	14.4518	6.26518	6.43057	7.4799	7.21291	4.29032	5.33721	5.24219	3.44544	3.6497	4.04108
ASHGA5P034683	0.0371206	3.90164	up	protein_coding	NM_004491	CCDS46127.1	ARHGAP35	RefSeq	8904	chr19	+	47421932	47508333		GAAGAAGAAAACATATACTCCGTGCCCCATGACAGCACCCAAGGCAAAATCATCACCATT	2909	Hs.509447	GO:0001843|GO:0003677|GO:0003714|GO:0005100|GO:0005525|GO:0005634|GO:0005829|GO:0006351|GO:0007264|GO:0007411|GO:0008360|GO:0015629|GO:0030900|GO:0032321|GO:0043010|GO:0043116|GO:0045892|GO:0051056	rho GTPase-activating protein 35	157.153	64.7915	7.56698	5.60289	246.03	117.755	107.674	133.407	51.3417	63.9745	61.9841	47.9638	39.0395	55.8301	8.8285	5.65167	8.22075	7.16749	5.02913	6.2731	4.94128	4.86928	4.98515	5.95483
ASHGA5P004733	0.0432009	3.87329	up	protein_coding	ENST00000296555	CCDS34078.1	FBXW7	GENCODE	3570	chr4	-	153242409	153303664		ATTAGCATCATTGCCCAAGGCCTCCCTTTTTGTCGAAGACGGATGAAAAGAAAGTTGGAC	55294	Hs.561245	GO:0016567|GO:0032880|GO:0070374|GO:0007219|GO:0055088|GO:0006974|GO:0031146|GO:0010883|GO:0050821|GO:2000060|GO:0034644|GO:0007062|GO:0045746|GO:0001944|GO:0044419|GO:0045741|GO:0032876|GO:0010868|GO:2000346|GO:2000639|GO:0005634|GO:0048471|GO:0005783|GO:0005730|GO:0005794|GO:0005654|GO:0043234|GO:0019005|GO:0003700|GO:0005515	F-box and WD repeat domain containing 7, E3 ubiquitin protein ligase [Source:HGNC Symbol;Acc:16712]	215.38	67.1031	7.61655	5.66299	449.952	124.034	72.155	94.7716	62.762	95.2205	86.3731	46.2701	34.4277	49.8965	9.47691	5.73416	7.63857	6.68126	5.30356	6.83813	5.42861	4.82169	4.76789	5.79977
ASHGA5P010819	0.0188946	3.86324	up	protein_coding	NM_020318	CCDS41438.1	PAPPA2	RefSeq	6940	chr1	+	176432306	176811970		GTCATGTGAGCCCTTCCAAGCAGATGGTTGGTGTGACACTATCAACAACCGAGCCTACTG	60676	Hs.187284	GO:0001558|GO:0005576|GO:0005622|GO:0006508|GO:0008237|GO:0008270|GO:0016020|GO:0030154	pappalysin-2 isoform 1 precursor	32.632	13.3408	5.42016	3.47035	54.737	26.2695	16.8897	14.6853	16.3919	13.439	17.1141	12.7898	8.60464	10.3606	7.09481	3.62198	5.54371	3.8637	3.58141	4.02151	3.34851	3.28483	2.5631	3.62941
ASHGA5P013200	0.0427095	3.85366	up	protein_coding	NM_001099402	CCDS45160.1	CCNK	RefSeq	2618	chr14	+	99947738	99977852		TTCTCCCCGACAGGTTAAGCGAGCCGTGGTTGTTTCTCCCAAAGAAGAGAACAAAGCAGC	8812	Hs.510409	GO:0000079|GO:0005515|GO:0006355|GO:0006366|GO:0007067|GO:0019901|GO:0051301	cyclin-K	621.911	300.027	9.42577	7.47954	361.477	955.671	548.585	830.703	362.979	220.923	383.714	83.0022	108.627	110.241	9.2218	8.71005	10.3455	9.5927	7.89972	8.06517	7.67314	5.62489	6.57843	6.92272
ASHGA5P007566	0.00549591	3.84592	up	protein_coding	NM_206862	CCDS7626.1	TACC2	RefSeq	9706	chr10	+	123748688	124014057		TACCACGGTGATGTTGTTGGCCAGGTCTCTACGGATCTGATAGCCCAGAGCATCTCCCCA	10579	Hs.501252	GO:0005730|GO:0005737|GO:0005794|GO:0005815|GO:0035257	transforming acidic coiled-coil-containing protein 2 isoform a	53.2836	20.9085	5.78376	3.84043	21.6859	119.682	18.4831	15.5294	28.659	27.8316	46.8251	7.20569	11.895	8.41354	5.99927	5.67862	5.67339	3.94434	4.23199	5.06837	4.55844	2.72224	2.96648	3.39119
ASHGA5P042714	0.0168012	3.83598	up	protein_coding	NM_002377	CCDS5272.1	MAS1	RefSeq	1135	chr6	+	160327973	160329107		CTTAAGTATCTCCTAAATGTGATACAGAAGAACATCTCATCCCATATGCATGAGATACTA	4142	Hs.99900	GO:0001595|GO:0001933|GO:0004930|GO:0004945|GO:0005886|GO:0005887|GO:0007186|GO:0007250|GO:0007283|GO:0008283|GO:0008284|GO:0008584|GO:0009653|GO:0009986|GO:0014823|GO:0017046|GO:0021766|GO:0034698|GO:0038166|GO:0042277|GO:0042493|GO:0045740|GO:0050727|GO:0060732|GO:0070528|GO:0071375	proto-oncogene Mas	19.8509	8.95456	4.87089	2.93129	9.7492	24.1266	25.677	20.3028	7.35521	9.7816	10.2423	5	5	5	4.94309	3.5245	6.14507	4.33127	2.72597	3.62601	2.79795	2.33803	2.32166	2.37814
ASHGA5P013326	0.0393622	3.83497	up	protein_coding	NM_001177433	CCDS53827.1	TRPV4	RefSeq	2871	chr12	-	110220891	110252632	NM_001177428	TGAGGGAGTTCATTAACTCGCCCTTCCGTGACATCTACTATCGAGGGGAGCTGCCCCTGT	59341	Hs.506713	GO:0003779|GO:0005034|GO:0005080|GO:0005261|GO:0005262|GO:0005516|GO:0005881|GO:0005886|GO:0005886|GO:0005912|GO:0005925|GO:0005929|GO:0006816|GO:0006816|GO:0006874|GO:0006884|GO:0007015|GO:0007043|GO:0007204|GO:0007231|GO:0007231|GO:0008017|GO:0008219|GO:0009612|GO:0010977|GO:0016021|GO:0019901|GO:0030027|GO:0030103|GO:0030175|GO:0030426|GO:0030864|GO:0031117|GO:0031532|GO:0032587|GO:0042169|GO:…	transient receptor potential cation channel subfamily V member 4 isoform c	73.6677	27.0674	6.26362	4.3244	145.318	51.7709	23.9145	17.7382	32.4095	33.9378	37.6346	26.2324	12.3908	29.1286	8.24706	4.4994	6.0444	4.12869	4.40502	5.35163	4.2619	4.0591	3.0307	5.0338
ASHGA5P007012	0.0305782	3.83252	up	protein_coding	ENST00000326856	CCDS12805.1	KLK15	GENCODE	1309	chr19	-	51328544	51334779		CGGTCACAAGTGAGTCTCCCAGATACGTTGCATTGTGCCAACATCAGCATTATCTCGGAC	55554	Hs.567535	GO:0006508|GO:0005576|GO:0004252|GO:0003824|GO:0008236	kallikrein-related peptidase 15 [Source:HGNC Symbol;Acc:20453]	317.829	145.778	8.50395	6.56566	162.093	587.529	203.864	273.682	197.026	138.173	243.366	48.5258	42.9583	76.7162	8.37194	8.014	9.12591	8.19062	6.9369	7.39086	7.00513	4.88401	5.13864	6.41343
ASHGA5P021714	0.00840779	3.83131	up	protein_coding	ENST00000539068	CCDS4808.1	FKBP5	GENCODE	3827	chr6	-	35541361	35656692		CTCCTTCCAGGTTCTCTACTTAAAAGACAATGACTACTGATGAAGGTGCCAAGAACAATG	2289	Hs.407190	GO:0006457|GO:0000413|GO:0018208|GO:0005634|GO:0005737|GO:0016020|GO:0005515|GO:0003755|GO:0031072|GO:0005528	FK506 binding protein 5 [Source:HGNC Symbol;Acc:3721]	23.9129	10.1364	5.12113	3.1833	29.0031	28.5443	14.1912	12.2854	9.32093	13.3472	12.495	9.03633	6.2943	8.1758	6.35042	3.7187	5.29429	3.63763	2.96176	4.01458	3.00406	2.92782	2.3782	3.35902
ASHGA5P027517	0.0125929	3.81913	up	protein_coding	NM_152788		ANKS1B	RefSeq	4971	chr12	-	99128568	100378432		TGGACATTCTGAAAGAACATCCATCTCAGAAATCTCTCCAGATTGCAACACTCTTACAAG	56899	Hs.506458	GO:0005737|GO:0005886|GO:0014069|GO:0015030|GO:0030054|GO:0045211|GO:0046875	ankyrin repeat and sterile alpha motif domain-containing protein 1B isoform a	29.2222	13.2624	5.28682	3.35357	14.543	52.004	21.1195	28.0651	13.579	15.6106	18.8042	5	6.36155	5.41651	5.49099	4.50611	5.86335	4.8231	3.36922	4.2315	3.45425	2.33803	2.38092	2.878
ASHGA5P017117	0.00998992	3.8111	up	protein_coding	NM_001145107	CCDS44863.1	NELL2	RefSeq	3385	chr12	-	44902057	45270633		TTTCTCTCCTGTCTTTCAAGACACGCGCCCGAAATCGAGGGAGGGAGACGATGGACTGAG	4753	Hs.505326	GO:0005198|GO:0005509|GO:0005515|GO:0005576|GO:0007155	protein kinase C-binding protein NELL2 isoform a	19.2396	9.0969	4.90871	2.9785	13.2425	22.6071	21.8693	20.277	5.70553	5.05626	9.08795	7.43289	11.1114	5.00732	5.35967	3.45015	5.91629	4.32912	2.53146	2.88202	2.69741	2.75015	2.86463	2.79472
ASHGA5P008186	0.045958	3.79941	up	protein_coding	NM_017650	CCDS34683.1	PPP1R9A	RefSeq	9705	chr7	+	94536948	94925727		TGATAGATGACGAGATCCTTGATGATGGACAGTCTCCCAAACACAGTCAGTGTCAGAATC	55607	Hs.21816	GO:0003779|GO:0005737|GO:0005856|GO:0007399|GO:0030054|GO:0030154|GO:0043005|GO:0045202	neurabin-1 isoform 4	77.0572	38.7939	6.52274	4.59696	22.7716	135.861	72.5388	102.079	28.0154	38.3808	60.2093	11.3448	18.848	12.6796	6.05928	5.86475	7.64418	6.78336	4.20305	5.53809	4.9048	3.16158	3.70697	3.88089
ASHGA5P033098	0.00902171	3.79809	up	protein_coding	ENST00000391417	CCDS45673.1	KRTAP4-7	GENCODE	938	chr17	+	39240458	39241396		CTGATTTCCTTATTTTCTTTATCACTTTAAGGTACAGATTCTCCTTCTCAGTGAGGTAGA	100132476	Hs.632746	GO:0045095	keratin associated protein 4-7 [Source:HGNC Symbol;Acc:18898]	112.573	33.2945	6.42321	4.49794	28.7324	286.475	22.5113	47.2148	38.3172	32.9915	70.1168	16.4599	16.7165	11.245	6.34072	6.96985	5.95908	5.61645	4.64184	5.31216	5.12404	3.53985	3.52301	3.72823
ASHGA5P009958	0.0388472	3.78364	up	protein_coding	NM_138468	CCDS2354.1	ICA1L	RefSeq	7996	chr2	-	203637872	203736371		GCGTTCAACAACTGGGTCTCCCAAGAGGAATCAGAACTTTGTCTTTCACACACTGATAAC	130026	Hs.516629	GO:0019904	islet cell autoantigen 1-like protein isoform 1	63.8904	33.3975	6.36775	4.44798	24.8026	100.606	66.2623	96.5158	21.565	31.871	36.6348	16.1012	19.1064	11.9883	6.15668	5.42912	7.51746	6.70956	3.8869	5.25596	4.22667	3.5185	3.73015	3.80809
ASHGA5P016402	0.0192124	3.72214	up	protein_coding	NM_001164757	CCDS53421.1	NOS1AP	RefSeq	4449	chr1	+	162039580	162339813	NM_014697	GTGATTCTGAAGAAGAAGAAAAAGAAAAAGGAATGGACGTGGGATGAGAGCAAGATGCTG	9722	Hs.731942	GO:0030165|GO:0042981|GO:0045428|GO:0050998|GO:0050999	carboxyl-terminal PDZ ligand of neuronal nitric oxide synthase protein isoform 3	62.7063	27.8112	6.36332	4.46719	89.8531	61.4821	36.7837	43.9467	18.8263	24.225	29.5716	21.9273	36.2973	19.8842	7.68593	4.73856	6.66549	5.51469	3.73087	4.85813	3.95748	3.84922	4.86179	4.49817
ASHGA5P004093	0.0073662	3.67255	up	protein_coding	NM_152754	CCDS34676.1	SEMA3D	RefSeq	6276	chr7	-	84624871	84751247		GCAGATACTTACTTTGATGAGCTTCAAGATATTTATTTACTCCCCACAAGAGATGAAAGA	223117	Hs.201340	GO:0004872|GO:0005576|GO:0007399|GO:0016020|GO:0030154	semaphorin-3D precursor	52.697	24.3391	6.0789	4.20212	20.5817	90.6076	46.9016	39.9134	17.2173	25.3401	38.5327	18.121	15.7097	15.5394	5.93242	5.28804	7.01626	5.3639	3.63389	4.9234	4.29411	3.64393	3.41573	4.13989
ASHGA5P040068	0.0439308	3.65556	up	protein_coding	NM_018569	CCDS3696.1	AP1AR	RefSeq	2911	chr4	+	113152894	113191211		AGAAGAGAAGTTAAGACTAGAAGAAGAAGCTTTATACGCTGCACAGCGTGAAGCAGCCAG	55435	Hs.435991	GO:0005730|GO:0005737|GO:0005769|GO:0005770|GO:0005794|GO:0015031|GO:0030133	AP-1 complex-associated regulatory protein isoform a	67.1605	31.9636	6.47746	4.60736	97.9198	55.9377	47.6239	67.2329	19.8438	32.8656	28.4079	22.6297	26.2518	26.5133	7.78531	4.6061	7.04097	6.16111	3.79176	5.30583	3.91298	3.8862	4.2841	4.90956
ASHGA5P053941	0.0498288	3.65352	up	protein_coding	NM_173699	CCDS14216.1	MAGEB18	RefSeq	1812	chrX	+	26156459	26158853		AGCAGCTTCTCCCATGCTAAGTGAAATCTGAGGCTTGTTCTTCACTTTTTGGTCGAAAAG	286514	Hs.350683	GO:0005515	melanoma-associated antigen B18	94.0667	49.8021	6.85985	4.99056	29.1605	132.581	120.459	145.88	20.4495	28.3924	67.7625	30.5553	32.3414	23.2337	6.35633	5.82946	8.39375	7.2856	3.82688	5.0949	5.07892	4.26237	4.65855	4.72671
ASHGA5P009739	0.0201927	3.65344	up	protein_coding	NM_033529	CCDS44043.1	CDK11A	RefSeq	2620	chr1	-	1634169	1655791	NM_033486, NM_033487, NM_033489	AAAGAAAAATGGAAGCATGCTAGAGTGAAAGAAAGAGAGCACGAACGTCGGAAACGACAT	728642	Hs.651228	GO:0001558|GO:0004672|GO:0004674|GO:0004693|GO:0005524|GO:0005634|GO:0005737|GO:0006355|GO:0006468|GO:0006915|GO:0007067|GO:0050684	cyclin-dependent kinase 11A isoform 4	25.8444	11.6524	5.07684	3.20759	40.6017	26.5058	10.4258	17.8482	8.75564	5	11.9188	11.6647	19.8519	6.52731	6.76228	3.63346	4.8348	4.13553	2.89438	2.3896	2.95177	3.19298	3.78978	3.09909
ASHGA5P006529	0.0343508	3.64433	up	protein_coding	NM_020066	CCDS31069.2	FMN2	RefSeq	6440	chr1	+	240255184	240638489		GCTGAAACAGAATCTCAATCTGCTGTTTCAGAAACTCCCCAAAAACGCTCAGATGCTGTC	56776	Hs.24889	GO:0003674|GO:0003779|GO:0005575|GO:0005622|GO:0007132|GO:0007275|GO:0016344|GO:0030036|GO:0035556|GO:0040038|GO:0048477|GO:0051295	formin-2	43.5483	24.2883	5.89209	4.02644	21.9924	69.7288	38.9238	67.7061	21.5266	20.5216	28.2186	7.97185	16.1137	7.95981	6.01723	4.90825	6.75079	6.1718	3.88412	4.62896	3.90483	2.80806	3.46137	3.32594
ASHGA5P032507	0.0241675	3.64012	up	protein_coding	NM_004502	CCDS11532.1	HOXB7	RefSeq	1377	chr17	-	46684594	46688383		TTTCTAAATATCCAGCCTCAAGTTCGGTTTTCGCTACCGGAGCCTTCCCAGAACAAACTT	3217	Hs.436181	GO:0003700|GO:0005515|GO:0005634|GO:0005634|GO:0005730|GO:0005737|GO:0006351|GO:0006355|GO:0007275|GO:0009952|GO:0030099|GO:0043565|GO:0048704|GO:0090190	homeobox protein Hox-B7	35.145	14.6405	5.4256	3.56161	57.0891	35.4405	12.9052	12.7681	12.123	19.2994	23.8261	14.2	7.40618	12.861	7.14492	3.98129	5.15058	3.68889	3.25382	4.53565	3.71737	3.39334	2.44535	3.89685
ASHGA5P008808	0.00588409	3.63357	up	protein_coding	NM_003994	CCDS31867.1	KITLG	RefSeq	5376	chr12	-	88886569	88974250		TTGTGTGGTTTCTTCAACATTAAGTCCTGAGAAAGGGAAGGCCAAAAATCCCCCTGGAGA	4254	Hs.1048	GO:0001541|GO:0001755|GO:0002763|GO:0005125|GO:0005173|GO:0005515|GO:0005576|GO:0005615|GO:0005737|GO:0005856|GO:0005886|GO:0005886|GO:0007155|GO:0007165|GO:0008083|GO:0008283|GO:0008584|GO:0016021|GO:0030097|GO:0033026|GO:0035162|GO:0035234|GO:0043406|GO:0045636|GO:0045740|GO:0046579|GO:0050731|GO:0070668	kit ligand isoform a precursor	53.0836	26.0558	6.15845	4.29706	42.8677	84.5595	31.8237	27.8928	27.5967	38.4439	38.5789	18.1993	19.1882	12.4907	6.82033	5.19378	6.46125	4.81274	4.18236	5.5409	4.29535	3.64825	3.7373	3.86255
ASHGA5P016500	0.0404836	3.62585	up	protein_coding	ENST00000431010	CCDS2604.1	HRH1	GENCODE	4278	chr3	+	11196213	11304939		GCCGGCGCCGGGAGTGAGCCATAACTGGTGGCTGCTCTTGCGCCAATGAGCCTCCCCAAT	3269	Hs.1570	GO:0006954|GO:0007186|GO:0009629|GO:0007268|GO:0045907|GO:0045429|GO:0007200|GO:0010894|GO:0048016|GO:0071420|GO:0032962|GO:0016021|GO:0005634|GO:0005737|GO:0005886|GO:0005624|GO:0005887|GO:0004930|GO:0004969|GO:0051381	histamine receptor H1 [Source:HGNC Symbol;Acc:5182]	89.9391	32.1253	6.43224	4.57392	172.176	77.6595	19.9819	21.9253	35.8611	55.2956	44.7334	22.3434	19.831	24.8872	8.44717	5.06673	5.78281	4.44179	4.54214	6.05492	4.50167	3.8714	3.78772	4.8178
ASHGA5P010357	0.0263849	3.62201	up	protein_coding	ENST00000361010	CCDS31432.1	CALCA	GENCODE	916	chr11	-	14988214	14993832		AGGAGCAAGAGAGAGAGGGCTCCAGAATCATTGCCCAGAAGAGAGCCTGTGACACTGCCA	796	Hs.37058	GO:0051482|GO:0006468|GO:0043542|GO:0030819|GO:0007267|GO:0045671|GO:0045776|GO:0008217|GO:0031623|GO:0042311|GO:0007190|GO:0007159|GO:0045909|GO:0045779|GO:0045651|GO:0001944|GO:0032757|GO:0002031|GO:0051480|GO:0001935|GO:0001976|GO:0010523|GO:0032730|GO:0005737|GO:0005576|GO:0005615|GO:0005515|GO:0005102|GO:0005179|GO:0032403	calcitonin-related polypeptide alpha [Source:HGNC Symbol;Acc:1437]	19.6233	9.94905	4.8213	2.96451	30.9207	16.8012	11.1479	12.3689	9.13872	5	7.96006	8.16879	22.0069	5	6.42921	3.099	4.93568	3.64604	2.94229	2.3896	2.60444	2.82859	3.96247	2.37814
ASHGA5P051542	0.0496062	3.58931	up	protein_coding	NM_080865	CCDS2838.1	GPR62	RefSeq	2206	chr3	+	51989329	51991520		TTTCACAACTTCCTGGTCGCTGAGAATATTTATTCAAAAACAGGGATTGAAAAAACTGTA	118442	Hs.232213	GO:0004930|GO:0005575|GO:0005886|GO:0008150|GO:0016021	probable G-protein coupled receptor 62	98.2668	40.9759	6.71251	4.8688	177.019	86.7086	31.0731	39.6894	61.9128	52.7321	52.3148	31.8937	13.09	35.1983	8.4889	5.22807	6.42056	5.35601	5.28673	5.98996	4.70464	4.32244	3.11827	5.30356
ASHGA5P004435	0.027583	3.5476	up	protein_coding	NM_001100168	CCDS2739.1	CCR5	RefSeq	3451	chr3	+	46411632	46417697	NM_000579	ACTCTCCCCGGGTGGAACAAGATGGATTATCAAGTGTCAAGTCCAATCTATGACATCAAT	1234	Hs.450802	GO:0000165|GO:0002407|GO:0003779|GO:0004435|GO:0004950|GO:0005515|GO:0005737|GO:0005768|GO:0005886|GO:0005887|GO:0006816|GO:0006935|GO:0006954|GO:0006955|GO:0006968|GO:0007166|GO:0007186|GO:0007204|GO:0007267|GO:0009897|GO:0009986|GO:0014808|GO:0015026|GO:0016032|GO:0016493|GO:0016493|GO:0019048|GO:0019722|GO:0019957|GO:0023052|GO:0030260|GO:0070098|GO:0070723|GO:0071222|GO:0071791	C-C chemokine receptor type 5	137.861	70.5178	7.3725	5.54566	61.8128	251.411	100.358	182.652	60.9815	55.0342	96.4812	32.3166	35.9848	30.1745	7.23196	6.77311	8.11242	7.62937	5.26413	6.04911	5.60656	4.34024	4.84671	5.08346
ASHGA5P045449	0.0493865	3.53757	up	protein_coding	ENST00000304880	CCDS6844.1	OR1N1	GENCODE	936	chr9	-	125288636	125289572		CATTGCAGCAGCTGCAATGTACACCATAGTGACTCCCATGTTGAACCCCTTTATCTATAG	138883	Hs.553604	GO:0007186|GO:0016021|GO:0005886|GO:0004930|GO:0004984	olfactory receptor, family 1, subfamily N, member 1 [Source:HGNC Symbol;Acc:8221]	32.2813	14.8586	5.2909	3.46814	8.02528	36.2174	52.6013	32.125	5.32709	11.0919	27.5405	7.59255	9.54935	10.7837	4.67932	4.00774	7.18564	5.02097	2.48645	3.77797	3.876	2.76791	2.66716	3.68053
ASHGA5P007520	0.0459463	3.53609	up	protein_coding	NM_178569	CCDS34131.1	C5orf38	RefSeq	900	chr5	+	2752261	2755511		CAGGCTCCCGCCAAAGAATTTAGAACGAGTCTACGTGGACACGCAAGTTTCAGCGAGCGG	153571	Hs.668017	GO:0005576	protein CEI precursor	27.2376	15.9693	5.36631	3.54415	24.3293	33.1133	24.2703	47.5285	11.9367	14.3708	13.5281	7.79652	7.03165	9.59277	6.13502	3.89989	6.06401	5.6239	3.23667	4.11086	3.08712	2.78957	2.41887	3.54208
ASHGA5P004307	0.0101266	3.52618	up	protein_coding	NM_020125	CCDS1188.1	SLAMF8	RefSeq	3316	chr1	+	159796478	159807282		CTCTGGGAAGCCCTACTTCCCATTACAGTTACTGGTGCCCAAGTGCTGAGCAAAGTCGGG	56833	Hs.438683	GO:0004872|GO:0016021	SLAM family member 8 precursor	15.4782	7.47874	4.63518	2.81707	11.323	17.1048	18.0068	11.1629	5.75071	8.15605	8.34745	8.93403	5	5	5.15222	3.12194	5.63137	3.51995	2.53795	3.41213	2.63321	2.91644	2.32166	2.37814
ASHGA5P003492	0.0213664	3.51077	up	protein_coding	NM_052911	CCDS32800.1	ESCO1	RefSeq	4499	chr18	-	19109261	19180693		TAAATATGTGGGCTGGAAGAAAGAAAGAATTCTGGCTGAATACCCTGATGGCAGGATAAT	114799	Hs.464733	GO:0000785|GO:0005634|GO:0006275|GO:0007049|GO:0016746|GO:0034421|GO:0046872	N-acetyltransferase ESCO1	57.206	28.9304	6.27775	4.46596	65.5257	71.3089	34.7833	49.6809	24.5578	23.0509	24.7567	31.4467	16.2452	32.7749	7.30964	4.94454	6.57906	5.69249	4.04089	4.79203	3.75853	4.30213	3.47508	5.20055
ASHGA5P029608	0.00696067	3.51003	up	protein_coding	NM_005988	CCDS1034.1	SPRR2A	RefSeq	692	chr1	-	153028595	153029988	ENST00000360379	CTACCACCTTTGCAATTGTCACTTATCTTTCACTCCCTGAATAAAGTATCTATGCATATA	6700	Hs.355542	GO:0001533|GO:0005737|GO:0008544|GO:0030216|GO:0031424	small proline-rich protein 2A	48.3748	22.6581	5.81975	4.00826	14.4953	94.8287	35.8004	38.0141	20.3527	16.7859	43.6608	17.4795	15.5359	6.77761	5.48625	5.35163	6.62136	5.28554	3.82074	4.34231	4.46734	3.59972	3.3997	3.1425
ASHGA5P003007	0.0497582	3.49815	up	protein_coding	ENST00000264021	CCDS53718.1	IFT46	GENCODE	1722	chr11	-	118415242	118436791		AAATAACAAGGAGAAGAAGAAGACCTCACAGTTGACACCTCAACGGGGCTTTAGTGAAAA	56912	Hs.533738	GO:0008150|GO:0050821|GO:0042073|GO:0009296|GO:0005634|GO:0005737|GO:0005932|GO:0043234|GO:0031512|GO:0009434|GO:0003674|GO:0008022	intraflagellar transport 46 homolog (Chlamydomonas) [Source:HGNC Symbol;Acc:26146]	98.2145	47.2396	6.97106	5.16447	147.603	77.4574	69.5831	78.9568	20.6918	50.7759	49.7796	54.0712	33.1664	43.2352	8.26446	5.06335	7.58537	6.40918	3.84136	5.93739	4.63463	5.03122	4.70289	5.5946
ASHGA5P007613	0.020007	3.48944	up	protein_coding	NM_001008530	CCDS9904.1	LGMN	RefSeq	2191	chr14	-	93170151	93215047	NM_005606	TGGAAACAAAACAATCTCCACCATGAAAGTGATGCAGTTTCAGGGTATGAAACGCAAAGC	5641	Hs.18069	GO:0001101|GO:0004197|GO:0005770|GO:0006508|GO:0008202|GO:0008233|GO:0019886|GO:0040015|GO:0042359|GO:0043202|GO:0043524|GO:0044281|GO:0045087|GO:0045177	legumain preproprotein	34.4552	18.6486	5.58537	3.78237	20.6435	55.469	27.253	34.6684	26.1032	19.7377	22.4261	13.2925	6.67517	7.63737	5.93866	4.59284	6.22461	5.14178	4.12079	4.57102	3.64749	3.32208	2.3956	3.27787
ASHGA5P050734	0.0243555	3.45599	up	protein_coding	NM_006287	CCDS2294.1	TFPI	RefSeq	3927	chr2	-	188328957	188419219		AAAGAAAGAAGCAGAGAGTGAAAATAGCATATGAAGAAATTTTTGTTAAAAATATGTGAA	7035	Hs.516578	GO:0004866|GO:0004867|GO:0005576|GO:0005615|GO:0005886|GO:0007596|GO:0007598|GO:0010951	tissue factor pathway inhibitor isoform a precursor	129.791	57.8711	7.27777	5.48867	196.062	131.151	62.1606	102.084	53.0426	42.0567	52.8126	53.4928	42.4472	59.162	8.5911	5.81626	7.42596	6.78366	5.07646	5.66795	4.71766	5.01583	5.12136	6.03778
ASHGA5P009044	0.0444487	3.44193	up	protein_coding	NM_001163297	CCDS53651.1	MARK2	RefSeq	4511	chr11	+	63606399	63678492		TTGTACGCAGACCTCACGTGGTGGGCAGTGGCGGCAACGACAAAGAAAAGGAAGAATTTC	2011	Hs.567261	GO:0000287|GO:0001764|GO:0004674|GO:0004674|GO:0005515|GO:0005524|GO:0005737|GO:0005886|GO:0006468|GO:0006468|GO:0006979|GO:0007243|GO:0008289|GO:0010976|GO:0016020|GO:0016055|GO:0030010|GO:0030010|GO:0045197|GO:0046777|GO:0050321|GO:0050770|GO:0051493	serine/threonine-protein kinase MARK2 isoform f	20.9194	10.9815	4.9879	3.20468	26.0838	22.2675	14.4068	29.5748	8.63399	11.7564	5	5.08961	7.24891	9.56665	6.21773	3.43164	5.31433	4.90389	2.87886	3.84851	2.32714	2.50093	2.43412	3.53934
ASHGA5P001859	0.0181736	3.42927	up	protein_coding	NM_005229	CCDS14283.1	ELK1	RefSeq	2828	chrX	-	47494918	47510003		CTACACACAGGTACCCCTGGGATGGCGTGAGCACTCCCCCAGCGATGGACCCATCTGTGA	2002	Hs.181128	GO:0002224|GO:0002755|GO:0002756|GO:0003700|GO:0005515|GO:0005634|GO:0005634|GO:0006351|GO:0008063|GO:0034130|GO:0034134|GO:0034138|GO:0034142|GO:0035666|GO:0043565|GO:0045087|GO:0045893|GO:0045944|GO:0045944|GO:0048011|GO:0051403	ETS domain-containing protein Elk-1 isoform a	330.233	132.354	8.41629	6.63839	445.862	438.711	106.126	171.49	152.511	154.874	210.824	58.1702	80.598	98.011	9.46608	7.58448	8.19831	7.53275	6.56543	7.56542	6.78577	5.13773	6.11896	6.76265
ASHGA5P051432	0.0202504	3.40722	up	protein_coding	NM_052953	CCDS2644.1	LRRC3B	RefSeq	1718	chr3	+	26664299	26752265		TGTGGTATAGTGTCCAAACTGACTGTCATTGAGAAAGAAAGAAAGTAGTTTGCGATTGCA	116135	Hs.517868	GO:0016021	leucine-rich repeat-containing protein 3B precursor	128.811	60.8018	7.33339	5.5648	167.881	149.471	69.08	96.353	49.8041	59.5535	67.9462	51.864	37.414	62.678	8.41435	6.00876	7.57707	6.7061	4.9866	6.16848	5.08219	4.97739	4.91125	6.12158
ASHGA5P017276	0.042781	3.40512	up	protein_coding	NM_001042430	CCDS45138.1	ZC2HC1C	RefSeq	1578	chr14	+	75536298	75544799		ACAGAAAATTATACTCCCCAGGAGCAGAGTTAAAGGCTGAACCTCCTCAGAAGAGCAACT	79696	Hs.48642	GO:0046872	zinc finger C2HC domain-containing protein 1C isoform b	40.3026	24.8603	5.89789	4.13019	31.7779	42.2587	46.8712	58.6512	35.0383	13.7962	20.5677	19.1641	16.0455	10.7592	6.46411	4.21407	7.01551	5.95723	4.50829	4.05861	3.55171	3.70309	3.45437	3.67803
ASHGA5P012010	0.014315	3.4021	up	protein_coding	NM_005216	CCDS212.1	DDOST	RefSeq	2144	chr1	-	20978259	20988037		AATCTCATCATTTTCTCCCCTTCGGTAGAAGATTTTGGAGGCAACATCAACGTGGAGACC	1650	Hs.523145	GO:0004576|GO:0004579|GO:0004579|GO:0005789|GO:0006412|GO:0006486|GO:0006487|GO:0006614|GO:0008250|GO:0008250|GO:0010467|GO:0016021|GO:0018279|GO:0018279|GO:0034097|GO:0042110|GO:0043231|GO:0043234|GO:0043687|GO:0044267|GO:0045087	dolichyl-diphosphooligosaccharide--protein glycosyltransferase 48 kDa subunit precursor	254.26	116.081	8.08811	6.32168	117.595	521.185	124.001	211.58	125.953	103.232	211.318	60.7135	56.0225	43.752	7.99176	7.83313	8.43944	7.81966	6.30649	6.95672	6.78894	5.19275	5.5746	5.61262
ASHGA5P046309	0.00303151	3.39977	up	protein_coding	NM_017938	CCDS14597.1	FAM70A	RefSeq	3512	chrX	-	119392504	119445391		ATAAGTTCCTCAACCAAAAATTCTCCTTCCACGAGGGTTATGAGGAACCTTACCCAGGCA	55026	Hs.437563	GO:0016021	protein FAM70A isoform 1	181.694	66.7606	7.37391	5.60847	81.1816	416.063	47.8357	78.4724	79.4343	64.2955	131.032	37.3704	46.7638	29.9559	7.56584	7.50846	7.04744	6.39833	5.62333	6.28046	6.06364	4.53972	5.28015	5.07368
ASHGA5P050095	0.0366417	3.39136	up	protein_coding	NM_001161616	CCDS54221.1	RGL3	RefSeq	2571	chr19	-	11504731	11530018		ATCTCCCCCAGTGTGTCCCCAGGGTCACCCCCCTCAAGTCCTAGAAGCAGAGATGCTCCT	57139	Hs.375142	GO:0005085|GO:0005622|GO:0007264|GO:0051056	ral guanine nucleotide dissociation stimulator-like 3 isoform 1	92851.9	41385.5	16.1635	14.4017	62303.2	63023.5	153229	189673	22052	24413.2	26310.9	8688.64	8917.63	9642.81	16.3006	15.3609	16.8291	16.3512	14.6127	15.001	14.5257	13.0661	13.6116	13.6432
ASHGA5P005562	0.00785354	3.38818	up	protein_coding	NM_199124	CCDS8439.1	C11orf63	RefSeq	1865	chr11	+	122753472	122776583		TCCAGAACAGGTCATTTTGAGAGTAAATTCTCTCCCACGTGATGGATTCAAAACCTTTTG	79864	Hs.164705		uncharacterized protein C11orf63 isoform 2	122.255	58.0136	7.16149	5.40097	66.4888	235.025	65.2504	83.025	59.542	57.4236	109.764	27.2626	38.7687	30.3091	7.32439	6.66747	7.4926	6.48627	5.22888	6.11198	5.80523	4.1091	4.97288	5.09249
ASHGA5P010373	0.0434079	3.38483	up	protein_coding	NM_001163296	CCDS53650.1	MARK2	RefSeq	4541	chr11	+	63606399	63678492		TTGCCAGAAGACCTCACGTGGTGGGCAGTGGCGGCAACGACAAAGAAAAGGAAGAATTTC	2011	Hs.567261	GO:0000287|GO:0001764|GO:0004674|GO:0004674|GO:0005515|GO:0005524|GO:0005737|GO:0005886|GO:0006468|GO:0006468|GO:0006979|GO:0007243|GO:0008289|GO:0010976|GO:0016020|GO:0016055|GO:0030010|GO:0030010|GO:0045197|GO:0046777|GO:0050321|GO:0050770|GO:0051493	serine/threonine-protein kinase MARK2 isoform e	19.8879	10.0703	4.8635	3.10442	31.3422	15.3316	12.9899	24.2231	6.5075	6.39105	6.57356	8.03126	12.8951	5.87061	6.44525	2.98714	5.15812	4.59614	2.62242	3.14473	2.4873	2.81448	3.09347	2.97237
ASHGA5P008876	0.0426737	3.38	up	protein_coding	NM_138821	CCDS4093.1	PAM	RefSeq	5035	chr5	+	102201526	102366808		AAACGAGAAGAAGAAGAAGTGTTAGACCAGGATTTCCACATGGAAGAGGCACTGGATTGG	5066	Hs.369430	GO:0001666|GO:0004504|GO:0004598|GO:0005507|GO:0005515|GO:0005576|GO:0006464|GO:0006518|GO:0007417|GO:0007507|GO:0009268|GO:0016021|GO:0030141|GO:0031418|GO:0032355|GO:0042493|GO:0043204|GO:0046688|GO:0051384|GO:0060173	peptidyl-glycine alpha-amidating monooxygenase isoform c preproprotein	531.936	236.145	9.21829	7.46126	789.042	426.369	380.397	490.954	167.977	239.579	208.889	198.731	124.48	222.403	10.1516	7.54445	9.95883	8.93114	6.70371	8.17971	6.77311	6.90561	6.78618	7.94937
ASHGA5P009327	0.019496	3.37717	up	protein_coding	NM_006599	CCDS10881.1	NFAT5	RefSeq	13253	chr16	+	69599868	69738569	NM_173214, NM_173215	TACTCGCGAGAATCTGTCTATGATCTTCTCCCAAAGGAGTTACAGTTACCTCCATCTAGA	10725	Hs.371987	GO:0003677|GO:0003700|GO:0005634|GO:0006366|GO:0007165|GO:0007588	nuclear factor of activated T-cells 5 isoform c	51.1282	25.7678	5.94105	4.18523	14.5756	91.7667	47.0424	51.4295	20.9792	19.2114	46.4864	15.2652	14.0099	12.9928	5.49452	5.3051	7.02353	5.75391	3.85658	4.53016	4.5499	3.46791	3.22775	3.91041
ASHGA5P054134	0.0329671	3.37337	up	protein_coding	NM_001017438	CCDS35407.1	CT45A6	RefSeq	1008	chrX	-	134963214	134971244	NM_001007551, NM_001017417, NM_001017435, NM_001017436, NM_001172288, NM_152582	GGTGCTTCTGGTGAGACGTCTCCCCATGCACATCACTCCCAGATGCCCTAGGGGGCACAT	541465	Hs.676560		cancer/testis antigen family 45 member A4/A6	88.8125	49.8026	6.8949	5.14071	48.4776	126.018	91.9421	101.798	66.4856	49.0551	49.3028	32.1359	24.1957	25.6449	6.94644	5.75576	7.98248	6.78165	5.38154	5.88097	4.62249	4.33265	4.12869	4.85695
ASHGA5P016772	0.0350505	3.36451	up	protein_coding	NM_001145112	CCDS45253.1	PATL2	RefSeq	1967	chr15	-	44957929	44969086		AAGATGAATTGCCTTGAAGGGCCAGGTAAGACCTGTGGCCCCTTGGCTTCTGAGGAGGAG	197135	Hs.11594	GO:0000932|GO:0003723|GO:0005515|GO:0005634|GO:0005737|GO:0010607|GO:0017148|GO:0030529	protein PAT1 homolog 2	57.4282	29.47	6.25557	4.50517	81.1343	55.6839	35.4664	36.6243	29.3235	31.8758	31.3306	26.6835	15.3837	35.0687	7.56487	4.59858	6.60326	5.22515	4.26472	5.25667	4.02768	4.08173	3.38243	5.29782
ASHGA5P028076	0.0463186	3.35691	up	protein_coding	NM_144576	CCDS41796.1	COQ10A	RefSeq	1674	chr12	+	56660641	56664750		GGCAGCCGAGCGCTGCTGCCGGCTCTCGCTCAGCCCGGGCGCGCAACCGGCCCCGCCCCC	93058	Hs.4096	GO:0005743	coenzyme Q-binding protein COQ10 homolog A, mitochondrial isoform a	27.8011	11.9183	5.08282	3.33569	54.936	15.807	12.6604	7.25759	17.0766	12.419	14.1846	10.5565	11.3019	10.6318	7.1009	3.02431	5.12326	3.02019	3.6252	3.92261	3.14599	3.08637	2.88653	3.66294
ASHGA5P037255	0.0150719	3.33502	up	protein_coding	ENST00000334160	CCDS33533.1	KRTAP23-1	GENCODE	208	chr21	-	31720716	31720924		TTTGATCTCCCAGCACCTGCCAGCTGGGTTCCTCTCTCTGCAAGGGCTTTCAGGAGACTT	337963	Hs.553688	GO:0005882	keratin associated protein 23-1 [Source:HGNC Symbol;Acc:18928]	170.587	90.2901	7.73449	5.99679	126.585	279.859	105.316	191.611	89.3707	66.8117	131.05	64.1762	43.4542	45.5568	8.08005	6.93565	8.18776	7.69518	5.79691	6.32691	6.06401	5.27155	5.1579	5.66507
ASHGA5P004427	0.00138996	3.33092	up	protein_coding	NM_002967	CCDS12142.1	SAFB	RefSeq	3115	chr19	+	5623045	5668489		CTCCCCCCAGACGTGACTGGGGGGACCATGGCCGAAGAGAGGATGACCGGTCATGGCAGG	6294	Hs.728802	GO:0000166|GO:0001047|GO:0003682|GO:0003690|GO:0003723|GO:0005515|GO:0005634|GO:0005730|GO:0006325|GO:0006351|GO:0030520|GO:0040007|GO:0042445|GO:0045944	scaffold attachment factor B1 isoform 3	159.475	67.5805	7.49157	5.75565	172.183	251.041	55.2002	63.2304	72.1829	66.4154	91.2562	67.0841	64.4485	48.446	8.44787	6.77003	7.25681	6.07388	5.49688	6.32013	5.51395	5.33314	5.79112	5.76043
ASHGA5P034960	0.0369524	3.32998	up	protein_coding	NM_001145122	CCDS46254.1	CAPN14	RefSeq	3841	chr2	-	31395921	31440411		TGTCTCCTCCACCTATAAGAACTTGTTCTGGGGAGCACTTCTGGAAAAGGCCTATGCCAA	440854	Hs.468059	GO:0004198|GO:0005509|GO:0005622|GO:0006508	calpain-14	33.8966	19.4268	5.59763	3.86211	29.6154	48.9094	23.1649	42.9281	19.1981	22.7827	18.9181	7.31195	10.8852	13.9638	6.37229	4.42025	6.00035	5.47624	3.75485	4.77477	3.46089	2.73508	2.83737	3.99559
ASHGA5P029021	0.0215239	3.32792	up	protein_coding	NM_001144829	CCDS44209.1	FMO5	RefSeq	2014	chr1	-	146655883	146697230	ENST00000254090	AAGTGAAAGGAAATGTGAAGGAATTCACGGAGACAGCTGCCATATTTGAGGATGGCTCCA	2330	Hs.642706	GO:0004499|GO:0008150|GO:0016021|GO:0031227|GO:0043231|GO:0050660|GO:0050661	dimethylaniline monooxygenase [N-oxide-forming] 5 isoform 2	14.2295	7.41969	4.54088	2.80626	17.7558	12.3015	12.6313	8.04291	6.02628	10.0192	5.17088	7.52016	10.1583	5	5.75032	2.75165	5.12068	3.13815	2.57083	3.65007	2.40364	2.75975	2.74326	2.37814
ASHGA5P004882	0.0158729	3.32608	up	protein_coding	NM_001105521	CCDS44494.1	JAKMIP3	RefSeq	6488	chr10	+	133918312	133998313		AAGAAAGAAAATGGCAAAACTTCCCAAGCCGGTGGTTGTGGAGACCTTCTTTGGATACGA	282973	Hs.106254	GO:0005794|GO:0008017|GO:0019900	janus kinase and microtubule-interacting protein 3	91.1678	46.3885	6.91676	5.18294	98.1413	118.87	56.4917	72.4914	36.5371	51.1881	45.4326	48.8373	32.6462	37.5869	7.78972	5.66864	7.29192	6.27125	4.57186	5.95001	4.52002	4.89465	4.67286	5.39991
ASHGA5P018485	0.0207864	3.3205	up	protein_coding	NM_020218	CCDS45697.1	ATXN7L3	RefSeq	3656	chr17	-	42269172	42275529		AAGTCAGACAAGCTATGGTATCTCCCATTCCAGAACCCCAATTCCCCTCGAAGATCCAAG	56970	Hs.512651	GO:0000124|GO:0003713|GO:0005515|GO:0006351|GO:0016578|GO:0030374|GO:0045893|GO:0046872	ataxin-7-like protein 3 isoform a	703.468	330.331	9.55213	7.82073	462.48	1233.87	414.055	680.674	324.666	309.672	549.293	151.784	153.737	142.494	9.5183	9.08662	10.0515	9.3624	7.71962	8.55706	8.21177	6.48627	7.10979	7.29819
ASHGA5P052637	0.0350142	3.3141	up	protein_coding	NM_005275	CCDS4680.1	GNL1	RefSeq	7925	chr6	-	30509154	30525371		CCATGCCGAGGAAGAAGCCATTCAGCGTGAAGCAGAAGAAGAAGCAGTTGCAGGACAAAC	2794	Hs.83147	GO:0002456|GO:0003924|GO:0005198|GO:0005525|GO:0005615|GO:0005829|GO:0006184|GO:0006974|GO:0007165|GO:0042254	guanine nucleotide-binding protein-like 1	14.0306	7.65412	4.4195	2.69088	22.3724	11.0372	8.6822	9.79074	5	5	5	5	18.7881	5	6.0372	2.6521	4.56918	3.36856	2.33377	2.3896	2.32714	2.33803	3.70092	2.37814
ASHGA5P043670	0.0332856	3.31408	up	protein_coding	NM_182595	CCDS43584.1	POM121L12	RefSeq	1284	chr7	+	53103348	53104618		GCTTGCTTTTTCTCCATGTCTCCCAGTTTGTATAGTTAAATTGTCCAGTTGTATAGTTAA	285877	Hs.381970		POM121-like protein 12	172.282	82.4312	7.59202	5.86341	44.1913	300.723	171.932	164.15	75.2125	68.9928	138.559	39.2059	44.4577	46.4405	6.85074	7.03654	8.88877	7.46973	5.55377	6.37362	6.15174	4.60337	5.19795	5.69366
ASHGA5P000646	0.0196424	3.31385	up	protein_coding	NM_152660	CCDS309.1	FAM76A	RefSeq	3360	chr1	+	28052489	28089423	NM_001143912	AGAAAAAGTCCAAGTTTGAGTCAATCACAACTAATGGAGACAGCTTCTCCCCAGACCTGG	199870	Hs.469359		protein FAM76A isoform 3	261.691	103.79	7.86354	6.13503	115.358	600.699	69.0173	126.182	116.902	116.713	229.413	39.7352	65.0847	32.5017	7.97016	8.04434	7.57613	7.07757	6.1918	7.13795	6.9211	4.6216	5.80547	5.18974
ASHGA5P013801	0.0362147	3.30496	up	protein_coding	NM_022307	CCDS34602.1	ICA1	RefSeq	2268	chr7	-	8152814	8301682		CCGGCAGCCGGGACGGTCGGGGACGCCTGAAGAAGAAGAAAACATGTCAGGACACAAATG	3382	Hs.487561	GO:0000139|GO:0003674|GO:0005634|GO:0005730|GO:0005737|GO:0005829|GO:0006836|GO:0019904|GO:0030054|GO:0030658|GO:0030667|GO:0030672	islet cell autoantigen 1	24.7906	13.5113	5.19209	3.46746	34.806	22.6346	16.9311	25.0801	13.875	10.6737	10.7635	6.45544	21.1674	6.56365	6.57843	3.45175	5.5461	4.64677	3.39562	3.73062	2.8497	2.64534	3.89764	3.10655
ASHGA5P053677	0.028731	3.27522	up	protein_coding	NM_006289	CCDS35009.1	TLN1	RefSeq	8434	chr9	-	35697333	35732392		TCAGATGCTCACTGCAGTCCAAGAGATCTCCCATCTCATTGAGCCGCTGGCCAATGCTGC	7094	Hs.471014	GO:0001726|GO:0002576|GO:0003779|GO:0005158|GO:0005200|GO:0005515|GO:0005576|GO:0005813|GO:0005829|GO:0005886|GO:0005911|GO:0005925|GO:0005925|GO:0005925|GO:0006928|GO:0006936|GO:0006987|GO:0007016|GO:0007043|GO:0007044|GO:0007155|GO:0007411|GO:0007596|GO:0015629|GO:0017166|GO:0030168|GO:0030274|GO:0030866|GO:0030968|GO:0032587|GO:0043231	talin-1	327.187	152.983	8.41796	6.70637	134.826	676.521	170.215	287.761	160.263	146.022	273.123	52.4755	84.2373	66.9995	8.15995	8.21858	8.87534	8.25505	6.63772	7.47256	7.16881	4.99464	6.1918	6.22399
ASHGA5P011309	0.00658142	3.26704	up	protein_coding	NM_138413	CCDS7467.1	HOGA1	RefSeq	2501	chr10	+	99344101	99372555		CTACACCAAGGTTGCTGATCTCTCTCCAATCCCTGTGGTGCTGTACAGTGTCCCAGCCAA	112817	Hs.180346	GO:0005739|GO:0008700|GO:0008700|GO:0009436|GO:0019470|GO:0033609|GO:0042803|GO:0042866|GO:0046487	probable 4-hydroxy-2-oxoglutarate aldolase, mitochondrial isoform 1	517.565	180.276	8.70275	6.99477	240.112	1200.96	111.628	175.468	231.553	171.809	404.836	97.547	109.796	70.9249	8.79917	9.02792	8.28115	7.56098	7.19247	7.71219	7.75432	5.85077	6.5927	6.29992
ASHGA5P037559	0.0125738	3.26194	up	protein_coding	NM_018150	CCDS510.1	RNF220	RefSeq	3025	chr1	+	44870959	45117396		AATTTGCTCCCCCAAATCTAGATTGCACCCCAATCAGTATGCTGAATCATAGTGGTGTGG	55182	Hs.456557	GO:0004842|GO:0005737|GO:0008270|GO:0016567|GO:0051865	E3 ubiquitin-protein ligase RNF220	710.12	312.598	9.60927	7.90354	689.501	1039.52	401.338	523.689	429.81	340.394	301.644	170.577	226.375	195.697	9.97439	8.84084	10.0126	9.02792	8.14574	8.70665	7.31481	6.67811	7.69816	7.75335
ASHGA5P007059	0.0421989	3.25733	up	protein_coding	NM_021016	CCDS12611.1	PSG3	RefSeq	1922	chr19	-	43225793	43244668		AGTCAAAGTCTCTGCTCCTTCAGGAACAGGACATCTTCCTGGCCTTAATCCATTATAGCA	5671	Hs.654413	GO:0005576|GO:0006952|GO:0007565	pregnancy-specific beta-1-glycoprotein 3 precursor	141.237	59.718	7.2036	5.49991	259.828	113.325	50.5589	58.269	81.6685	72.9761	77.727	42.8207	29.7878	54.7766	8.8852	5.5937	7.1319	5.94664	5.66161	6.44973	5.27281	4.72393	4.51425	5.9304
ASHGA5P002474	0.00509369	3.24764	up	protein_coding	NM_014450	CCDS6582.1	SIT1	RefSeq	1238	chr9	-	35649296	35650947		TCTACTCGCACTGGGAATCCCCTCCATAACCCAGGCCTGGGGACTGTGGGTCCTCTTAGG	27240	Hs.88012	GO:0005515|GO:0005730|GO:0005737|GO:0005886|GO:0005887|GO:0007165|GO:0019900|GO:0042169|GO:0050863	signaling threshold-regulating transmembrane adapter 1 precursor	253.727	101.279	7.99697	6.29758	325.423	367.953	67.8047	81.2274	114.233	117.408	170.3	85.4159	66.0366	74.3361	9.11695	7.32655	7.54742	6.45224	6.15966	7.14899	6.46599	5.66864	5.82448	6.36304
ASHGA5P039752	0.0163725	3.24698	up	protein_coding	NM_001005217	CCDS34123.1	FRG2	RefSeq	2084	chr4	-	190945522	190948412	NM_001124759, NR_037925	GGAGTACTAATATCCACAAACCATTAATAGCACTCCCTGTGGGAAAATGTCTATATATTT	448831	Hs.626907	GO:0005634	protein FRG2	16.7678	8.99919	4.62115	2.92205	7.78448	22.6686	19.8502	19.4621	6.19989	6.03385	12.9683	7.14716	6.18297	5	4.63813	3.45326	5.77205	4.26877	2.5905	3.08223	3.04397	2.71723	2.3735	2.37814
ASHGA5P002466	0.0255887	3.24674	up	protein_coding	NM_005458	CCDS6736.1	GABBR2	RefSeq	5802	chr9	-	101050363	101471479		TGTGAAAATGAAGAAGAAGATCATCAAGGACCAGAAACTGCTTGTGATCGTGGGGGGCAT	9568	Hs.198612	GO:0004965|GO:0005737|GO:0005886|GO:0005887|GO:0007186|GO:0007194|GO:0007214|GO:0007268|GO:0030054|GO:0043005|GO:0045211	gamma-aminobutyric acid type B receptor subunit 2 precursor	61.7473	31.9769	6.35805	4.65905	84.5251	63.9276	36.7894	42.9459	24.1061	36.3703	40.9493	26.0376	26.5768	26.852	7.61238	4.79589	6.66587	5.47748	4.01806	5.45981	4.37395	4.05031	4.30838	4.92537
ASHGA5P049968	0.00800897	3.24637	up	protein_coding	ENST00000361303	CCDS45833.1	C18orf1	GENCODE	8086	chr18	+	13620866	13652753	ENST00000435606	ACTCTCCTCTTCCATGGCAGCGGAGCTGGAGTTCGCCCAAATCATCATCATCGTCGTGGT	753	Hs.731853	GO:0008150|GO:0016021|GO:0005886|GO:0003674	chromosome 18 open reading frame 1 [Source:HGNC Symbol;Acc:1224]	142.382	71.9877	7.42996	5.73113	89.3125	256.705	81.1272	100.717	90.2339	71.6408	117.306	45.0874	35.0577	43.8702	7.67534	6.80503	7.80951	6.76915	5.81479	6.42012	5.90256	4.79203	4.80016	5.61911
ASHGA5P001792	0.0218491	3.24569	up	protein_coding	NM_001172703	CCDS54164.1	GGA3	RefSeq	3921	chr17	-	73232693	73258444	NM_138619, NR_033345	TTTTTGAATGAGTTAATCAAAGTCGTCTCTCCAAAGTACCTGGGGGACAGGGTGTCTGAG	23163	Hs.87726	GO:0005515|GO:0005802|GO:0006886|GO:0010008|GO:0016192|GO:0030131|GO:0030306|GO:0044431	ADP-ribosylation factor-binding protein GGA3 isoform 1	14.1637	7.87449	4.50153	2.80301	9.65983	13.1253	19.706	12.9437	6.68314	6.43454	9.34011	5	9.71998	5	4.92928	2.81173	5.7636	3.70697	2.64002	3.15202	2.71723	2.33803	2.68865	2.37814
ASHGA5P036967	0.041293	3.2186	up	protein_coding	NM_020689	CCDS13140.1	SLC24A3	RefSeq	3905	chr20	+	19193289	19703541		ATACATGTTCTATGCGCTGGCCATTGTGTGTGATGACTTCTTCGTCCCTTCCTTGGAAAA	57419	Hs.654790	GO:0005886|GO:0006811|GO:0008273|GO:0015293|GO:0016021|GO:0055085	sodium/potassium/calcium exchanger 3 precursor	708.594	241.469	9.21169	7.52526	1424.97	507.149	193.665	209.124	255.785	347.2	378.108	175.319	100.305	224.442	10.7909	7.78739	9.05681	7.80676	7.3508	8.731	7.64883	6.71654	6.4615	7.96137
ASHGA5P007584	0.0205748	3.21613	up	protein_coding	NM_013373	CCDS13776.1	ZDHHC8	RefSeq	5029	chr22	+	20119363	20135530	NM_001185024	ACACCACCATCACCATGGCTGTCATGTGTGTGGCCGGCCTCTTCTTCATCCCTGTCATTG	29801	Hs.63128	GO:0005739|GO:0007610|GO:0008270|GO:0016021|GO:0016746|GO:0030659	probable palmitoyltransferase ZDHHC8 isoform 2	99.7505	53.0821	7.05986	5.37453	54.0021	138.174	107.075	69.4631	43.9245	60.8368	75.5359	31.8795	40.9788	48.9559	7.07932	5.88849	8.21177	6.20545	4.82267	6.20115	5.23349	4.32195	5.06379	5.77322
ASHGA5P010656	0.0241838	3.21369	up	protein_coding	NM_016102	CCDS1571.1	TRIM17	RefSeq	2085	chr1	-	228595635	228604583		CTTCCCCGCGAGTCCCTCAAGCGGGAACCTGCCTCGTGTCTCCCAGGAGCCATGGAGGCT	51127	Hs.121748	GO:0004842|GO:0005515|GO:0005575|GO:0005622|GO:0008270|GO:0051865	E3 ubiquitin-protein ligase TRIM17 isoform 1	197.919	88.3992	7.75113	6.0669	309.841	207.745	76.1721	118.753	81.5267	99.8893	150.124	59.0593	57.5724	51.8696	9.06557	6.47966	7.70814	6.99562	5.65858	6.90854	6.27235	5.15738	5.62042	5.85538
ASHGA5P051543	0.0409106	3.20871	up	protein_coding	NM_032750	CCDS2842.1	ABHD14B	RefSeq	2447	chr3	-	52002525	52008646		TTTGAACCACAGGCCCTTCACCAGCACAGCAGCAGCAGGCATGGCAGCAAGCGTGGAGCA	84836	Hs.420796	GO:0005634|GO:0005730|GO:0005737|GO:0016787	abhydrolase domain-containing protein 14B isoform 1	103.428	52.6615	7.06443	5.38244	149.013	83.8425	77.4265	76.6464	62.2001	50.6287	51.3276	39.5252	41.9611	46.3416	8.27605	5.1789	7.73836	6.36809	5.29339	5.93225	4.67784	4.61456	5.10103	5.68991
ASHGA5P007420	0.0247113	3.20661	up	protein_coding	NM_001135054	CCDS31325.1	SIGIRR	RefSeq	1761	chr11	-	405715	414999	NM_001135053, NM_021805	CGGCTCCGTGACTCCTTCCTCCGATTTTTGGAAAGAAGTGCAGCTGGCGCTGCCGCGGAA	59307	Hs.501624	GO:0001960|GO:0004888|GO:0005515|GO:0005622|GO:0006953|GO:0016020|GO:0016021|GO:0031665|GO:0043433|GO:0045079|GO:0045087	single Ig IL-1-related receptor	291.874	137.632	8.33138	6.65033	432.481	319.396	123.745	172.513	113.484	167.295	256.29	129.304	61.486	63.0505	9.43032	7.1279	8.43592	7.54176	6.14998	7.67211	7.08302	6.25576	5.71854	6.13116
ASHGA5P051282	0.0172859	3.20452	up	protein_coding	NM_012265	CCDS13850.1	RHBDD3	RefSeq	1738	chr22	-	29655843	29663914		GGAGGGCTCCTCAGAGGCAGGCCTGGACTGGGCTGGGGCCAGCTTCTCCCCAGGGACTCC	25807	Hs.106730	GO:0004252|GO:0016021	rhomboid domain-containing protein 3	808.153	274.15	9.26957	7.58946	378.18	1879.93	166.352	329.686	294.564	300.234	600.526	113.229	165.584	115.23	9.27655	9.69033	8.84183	8.43129	7.56043	8.51091	8.34394	6.06753	7.22114	6.99097
ASHGA5P011220	0.013932	3.20289	up	protein_coding	NM_024059	CCDS13526.1	C20orf195	RefSeq	1124	chr20	+	62184372	62188035		GGAAAGGGTGTCTTCCTCCAGCATCTTCCTGAAGCTCCCGGATAATGAGCACCCATGTGG	79025	Hs.197755		uncharacterized protein C20orf195	298.733	133.447	8.36346	6.68408	379.415	397.663	119.121	179.211	143.067	169.377	175.215	103.172	68.3624	95.725	9.27828	7.43905	8.37305	7.58999	6.47813	7.68522	6.50401	5.92404	5.87485	6.73236
ASHGA5P004583	0.0462039	3.20083	up	protein_coding	NM_001426	CCDS2123.1	EN1	RefSeq	2962	chr2	-	119599746	119605759		TTCGGATCGTCCATCCTCCGGTCCGCGCACCAGGAAGCTGAAGAAGAAGAAGAACGAGAA	2019	Hs.271977	GO:0001501|GO:0003700|GO:0005634|GO:0009653|GO:0009953|GO:0009954|GO:0030901|GO:0030902|GO:0030917|GO:0035115|GO:0043473|GO:0043565|GO:0045944|GO:0048666	homeobox protein engrailed-1	101.439	53.0293	7.01298	5.33453	149.406	90.4511	64.4592	85.5407	49.5358	53.7924	62.3519	44.2434	26.7527	48.9881	8.27986	5.2851	7.47397	6.53463	4.97997	6.01539	4.94958	4.76434	4.3232	5.77459
ASHGA5P004115	0.0182317	3.19564	up	protein_coding	ENST00000284629	CCDS5772.1	ASZ1	GENCODE	1865	chr7	-	117003275	117067577		TTCTCAAAAGATAACACTGGAATGGGCTTCTCCCCAGAATTTTACTTCAGTTTGTGAAGA	136991	Hs.352412	GO:0007275|GO:0030154|GO:0007283|GO:0007140|GO:0007165|GO:0031047|GO:0034587|GO:0043046|GO:0005737|GO:0071546|GO:0005515|GO:0004871	ankyrin repeat, SAM and basic leucine zipper domain containing 1 [Source:HGNC Symbol;Acc:1350]	379.251	169.629	8.63472	6.95861	293.273	704.258	140.221	231.657	264.987	171.735	237.547	67.4657	80.5566	133.454	9.00789	8.28115	8.61511	7.95145	7.40333	7.71112	6.9768	5.34143	6.11844	7.20773
ASHGA5P001309	0.00655493	3.19551	up	protein_coding	NM_006278	CCDS8474.1	ST3GAL4	RefSeq	2053	chr11	+	126225788	126284536	NM_001254757, NM_001254758, NM_001254759	ATGGTGTGGTATTCCATCTCCCGGGAAGACAGTTTTTATTTTCCCATCCCAGAGAAGAAG	6484	Hs.591947	GO:0000139|GO:0003836|GO:0005576|GO:0005975|GO:0016266|GO:0018146|GO:0018279|GO:0030173|GO:0030203|GO:0032580|GO:0042339|GO:0043687|GO:0044267|GO:0044281	CMP-N-acetylneuraminate-beta-galactosamide- alpha-2,3-sialyltransferase 4 isoform 1 precursor	110.267	53.5867	7.00636	5.33032	44.0163	214.514	72.2714	81.109	58.1165	51.1457	85.1958	33.0645	34.9365	31.5388	6.84729	6.53058	7.64121	6.44888	5.19099	5.94864	5.40983	4.37044	4.79509	5.14836
ASHGA5P014075	0.0130466	3.19518	up	protein_coding	NM_001146684	CCDS45608.1	RNF222	RefSeq	3067	chr17	-	8294022	8301144		TTTGGAGAATGACTGAGCTGTGGCAGCTGAGCGTGCCATCTCCCAGTGGCCATGTCAGAA	643904	Hs.526550	GO:0008270|GO:0016021	RING finger protein 222	56.7098	27.5675	5.94976	4.27386	17.889	122.028	30.2123	45.6326	28.205	23.8449	54.5636	9.60623	18.8607	12.2595	5.75877	5.7066	6.38392	5.5656	4.21184	4.83841	4.76434	2.99006	3.7081	3.83869
ASHGA5P013677	0.0393525	3.19186	up	protein_coding	NM_001729	CCDS3566.1	BTC	RefSeq	1323	chr4	-	75671447	75719882		CATGCTGTCACCCTCTTCGGAAACGTCGTAAAAGAAAGAAGAAAGAAGAAGAAATGGAAA	685	Hs.710156	GO:0005154|GO:0005576|GO:0005615|GO:0005886|GO:0008083|GO:0008284|GO:0016021|GO:0043066|GO:0051781	probetacellulin precursor	110.485	57.948	7.14944	5.47504	155.4	100.718	75.3375	100.19	61.2123	48.475	58.131	51.3961	34.2073	52.0245	8.32737	5.43021	7.69074	6.75765	5.26982	5.86309	4.85169	4.96629	4.75626	5.86047
ASHGA5P004773	0.0154565	3.18739	up	protein_coding	NM_013293	CCDS5383.1	TRA2A	RefSeq	1852	chr7	-	23544400	23571656		CGAGGGCAGAGAGTCTCGCTCTCAGTCAAAATCTCCAACGGGAACTCCTGCTCGTGTAAA	29896	Hs.445652	GO:0000166|GO:0000398|GO:0003723|GO:0005634	transformer-2 protein homolog alpha	32.0772	19.0528	5.57413	3.90175	22.4149	40.1229	33.6938	26.728	18.3352	15.6136	23.5825	21.9947	11.8649	15.251	6.03915	4.14757	6.53567	4.74459	3.70243	4.23189	3.70485	3.85383	2.96336	4.1113
ASHGA5P014004	0.0490969	3.1858	up	protein_coding	NM_018927	CCDS47293.1	PCDHGB7	RefSeq	4765	chr5	+	140797259	140892548		TTTTAACTCCCAGCGTTGAAGCAGATAAGAAGATTCTTAAACAGCAAGCCCCGCCCAACA	56099		GO:0005509|GO:0005886|GO:0007156|GO:0016021	protocadherin gamma-B7 isoform 1 precursor	37.641	22.0294	5.66241	3.99075	14.347	45.4434	53.1325	55.0263	18.2448	14.7893	26.261	14.2303	14.9066	10.7478	5.47215	4.31455	7.20053	5.85937	3.69738	4.15086	3.82598	3.3962	3.32872	3.67676
ASHGA5P012276	0.0406876	3.17924	up	protein_coding	NM_001008229	CCDS34368.1	MOG	RefSeq	1782	chr6	+	29624757	29640149		AATCTCCACCGGACTTTTGTCTTCCACCTGGAAGCCCTCTCTGGCTAAGGACAGGCAGGT	4340	Hs.141308	GO:0005886|GO:0007155|GO:0007417|GO:0016021|GO:0034126	myelin-oligodendrocyte glycoprotein isoform beta2 precursor	198.01	113.329	8.03709	6.36841	164.993	245.833	183.205	248.365	100.691	107.604	130.989	57.8347	75.1068	72.7108	8.39318	6.7419	8.97617	8.0554	5.97354	7.01551	6.06332	5.12788	6.00786	6.33534
ASHGA5P008578	0.016157	3.17145	up	protein_coding	NM_021947	CCDS11017.1	SRR	RefSeq	2477	chr17	+	2207247	2228553		GTGAGCTGAGAACCATGTGTGCTCAGTATTGCATCTCCTTTGCTGATGTTGAAAAAGCTC	63826	Hs.461954	GO:0000287|GO:0003941|GO:0005509|GO:0005524|GO:0005524|GO:0005737|GO:0005886|GO:0006563|GO:0007420|GO:0007568|GO:0008721|GO:0009069|GO:0016594|GO:0018114|GO:0030165|GO:0030170|GO:0030170|GO:0030378|GO:0032496|GO:0042493|GO:0042803|GO:0042803|GO:0042866|GO:0043025|GO:0043278|GO:0045177|GO:0051289|GO:0070178|GO:0070179	serine racemase	19.3456	10.9706	4.86644	3.20129	11.6111	26.2572	20.1685	20.2843	6.62404	6.2247	19.4526	10.3187	5	8.89004	5.18562	3.62132	5.79237	4.32975	2.63361	3.11598	3.49051	3.06303	2.32166	3.45449
ASHGA5P043990	0.0103135	3.17009	up	protein_coding	NM_001001659	CCDS43672.1	OR2A14	RefSeq	933	chr7	+	143826205	143827138		TATGTCCCCAAGATGCTGACGAATCTTATGAACCAGGAAAGCACCATCTCCTTTTTTCCA	135941	Hs.534547	GO:0004930|GO:0004984|GO:0005886|GO:0016021	olfactory receptor 2A14	24.8763	13.7811	5.16465	3.50012	13.6417	36.705	24.2821	24.2069	15.792	10.2699	14.5994	11.489	10.1378	9.9723	5.40366	4.02584	6.06443	4.59414	3.54002	3.68182	3.1799	3.17679	2.74101	3.58717
ASHGA5P026249	0.0127477	3.16936	up	protein_coding	NM_004211	CCDS7854.1	SLC6A5	RefSeq	2863	chr11	+	20620945	20676610		AATAAGGCCCGAGGGAACTGGTCCAGCAAACTGGACTTCATCCTGTCCATGGTGGGGTAC	9152	Hs.136557	GO:0005328|GO:0005886|GO:0006810|GO:0007268|GO:0015375|GO:0016021|GO:0055085	sodium- and chloride-dependent glycine transporter 2	11.6172	7.5758	4.28788	2.62368	9.98125	11.5192	13.3511	5	5	5	9.74154	10.6848	12.6042	5	4.97632	2.68776	5.19956	2.35685	2.33377	2.3896	2.75439	3.09851	3.05453	2.37814
ASHGA5P012404	0.0113182	3.16831	up	protein_coding	NM_203487	CCDS9444.1	PCDH9	RefSeq	6234	chr13	-	66876965	67804468		AAGCCATTACGAGTCGCAGCGCCGTGTTACGTTTCATCTCCCTGATGGCTCCCAGGAAAG	5101	Hs.654709	GO:0005509|GO:0005886|GO:0007156|GO:0016021|GO:0030900	protocadherin-9 isoform 1 precursor	118.311	61.3909	7.12757	5.46385	47.7439	222.784	84.4065	107.895	68.0677	40.6862	105.254	35.0308	47.0418	25.7607	6.92773	6.59238	7.86259	6.86351	5.41099	5.62145	5.74507	4.45394	5.28778	4.86422
ASHGA5P049866	0.0216978	3.15924	up	protein_coding	NM_001145526	CCDS45801.1	AFMID	RefSeq	1770	chr17	+	76183397	76203782		TTCGACTCCCCCGAATTCCACCGACAGTCCTGGGAGTTTTACCAGGTACTCCCAGTGCAG	125061	Hs.558614	GO:0004061|GO:0005634|GO:0005829|GO:0006569|GO:0019441|GO:0034641|GO:0044281	probable arylformamidase isoform 1	402.273	191.213	8.72948	7.0699	311.894	736.484	158.441	253.533	243.607	232.382	351.346	79.3045	98.8236	79.4931	9.07488	8.33837	8.77519	8.08056	7.27995	8.12724	7.53916	5.56052	6.43555	6.46631
ASHGA5P004428	0.0239804	3.15322	up	protein_coding	NM_002782	CCDS12613.1	PSG6	RefSeq	1478	chr19	-	43407767	43422076		ATCTCCAAATCCATGATAGTCAAAGTCTCTGAGACAGCATCTCCCCAGGTTACCTATGCT	5675	Hs.646353	GO:0003674|GO:0005576|GO:0007565	pregnancy-specific beta-1-glycoprotein 6 isoform a precursor	2495.88	1023.77	11.1422	9.4854	1602.84	4348.98	1535.83	1979.32	1965.34	739.113	985.585	363.916	578.428	554.662	10.9045	10.9633	11.5589	10.6391	10.5649	9.81938	9.19753	7.80145	9.12442	9.25107
ASHGA5P048041	0.0241658	3.14845	up	protein_coding	NM_021926	CCDS31468.1	ALX4	RefSeq	5466	chr11	-	44282277	44331716		TTTTGGGCAGATGCAGCAGGTTCGAACCCACTTCTCCACTGCATATGAGCTGCCCCTCCT	60529	Hs.436055	GO:0001501|GO:0001942|GO:0003677|GO:0003700|GO:0005634|GO:0005634|GO:0005667|GO:0006351|GO:0007517|GO:0009791|GO:0009952|GO:0035115|GO:0035116|GO:0042733|GO:0042981|GO:0043565|GO:0045944|GO:0046982|GO:0048565|GO:0048704|GO:0060021|GO:0071837	homeobox protein aristaless-like 4	15.0411	9.23265	4.6178	2.96316	13.3471	16.1474	15.6289	17.0825	6.8168	5	11.4034	6.6614	8.08448	9.57996	5.37266	3.05098	5.42977	4.07579	2.65523	2.3896	2.90758	2.66716	2.50585	3.54094
ASHGA5P046724	0.0192701	3.14506	up	protein_coding	NM_014370	CCDS35441.1	SRPK3	RefSeq	2014	chrX	+	153046455	153051187	NM_001170760	CCTCTTCCTCCCCCGCCCCAGGGGGCGGCCGTAGCCTCAGCGCGGGCTCACAGACCTCAG	26576	Hs.104865	GO:0004674|GO:0005524|GO:0005575|GO:0006468|GO:0007517|GO:0030154|GO:0060537	SRSF protein kinase 3 isoform 1	15155.7	5916.55	13.5416	11.8885	14740.8	23644.9	7081.43	16825.3	4375.32	5441.38	8471.46	2550.25	1993.31	1758.78	13.6461	13.8172	13.1614	13.0027	11.8825	12.7517	12.676	10.9293	11.0297	10.9473
ASHGA5P009633	0.0409384	3.14372	up	protein_coding	NM_032452	CCDS9603.1	JPH4	RefSeq	4404	chr14	-	24037243	24048009	NM_001146028	CCGCTGCCAGGGCAGCAGACGCCCTCCTAAAGGCAGTGGCAGCCAGCAGTGTCGCTGAGA	84502	Hs.597841	GO:0005886|GO:0014701|GO:0016021|GO:0060314|GO:0060402	junctophilin-4	108.986	47.9226	6.78513	5.13266	187.16	112.488	27.3102	39.6743	74.5614	53.2968	71.2251	35.8792	21.8398	38.9814	8.54377	5.58288	6.22874	5.35441	5.54267	6.00343	5.14659	4.48586	3.94859	5.44706
ASHGA5P048683	0.0356707	3.13636	up	protein_coding	NM_024966	CCDS32229.1	SEMA6D	RefSeq	2290	chr15	+	48010685	48057677		ACCATGCAAAGTAGGTATATGTTACGAGAACGCCCTTCAGCACTGCTCAAAAATTTTCGG	80031	Hs.511265	GO:0004872|GO:0005794|GO:0005886|GO:0005886|GO:0007411|GO:0016021	semaphorin-6D isoform 6 precursor	14.7589	8.36196	4.57379	2.92469	20.0288	11.4499	12.7981	5	10.2817	8.3755	5	12.596	8.36547	8.91507	5.90109	2.68278	5.13749	2.35685	3.0766	3.44162	2.32714	3.27307	2.53904	3.45853
ASHGA5P046822	0.0452397	3.1266	up	protein_coding	NM_001033886	CCDS31186.1	CXCL12	RefSeq	524	chr10	-	44871314	44880545		AGAAGAAGAGAAAGGCTGCCCAGAAAAGGAAAAACTAGTTATCTGCCACCTCGAGATGGA	6387	Hs.522891	GO:0001569|GO:0001666|GO:0001667|GO:0001764|GO:0001938|GO:0005102|GO:0005576|GO:0005615|GO:0006874|GO:0006935|GO:0006955|GO:0007155|GO:0007165|GO:0007186|GO:0007281|GO:0008009|GO:0008015|GO:0008045|GO:0008064|GO:0008083|GO:0008344|GO:0008354|GO:0009314|GO:0009408|GO:0009612|GO:0009615|GO:0009897|GO:0022029|GO:0031100|GO:0033603|GO:0042098|GO:0043066|GO:0043434|GO:0045236|GO:0045666|GO:0048842|GO:…	stromal cell-derived factor 1 isoform gamma precursor	165.792	84.2862	7.68679	6.0422	240.094	143.048	114.234	140.868	60.7146	91.3516	86.3048	70.6585	71.7577	68.3475	8.79813	5.94564	8.31661	7.23961	5.25736	6.77509	5.4277	5.4032	5.94295	6.24948
ASHGA5P017041	0.0436427	3.1206	up	protein_coding	NM_001193530	CCDS54105.1	CCT6B	RefSeq	1763	chr17	-	33254877	33288528		CGATGAGATGGGCCTGCACCCTAGAATAATAGCTGAAGGATTTGAAGCTGCAAAGATAAA	10693	Hs.73072	GO:0005524|GO:0005737|GO:0006457|GO:0007283|GO:0008565|GO:0015031|GO:0051082|GO:0051131	T-complex protein 1 subunit zeta-2 isoform 3	31.4271	14.8269	5.21526	3.57344	55.1625	28.9135	10.2052	7.91501	19.0595	22.0593	19.3023	12.7274	12.4599	10.2649	7.10813	3.73366	4.804	3.11927	3.74623	4.73102	3.48235	3.28045	3.03687	3.61788
ASHGA5P046567	0.00264457	3.12039	up	protein_coding	ENST00000338352	CCDS14395.1	OTUD6A	GENCODE	1689	chrX	+	69282340	69284029		CCCTCACCAACTAAGATTTGGTCATGTTGCGTATAACTTCACCACAAAAATGGAAATATT	139562	Hs.447381		OTU domain containing 6A [Source:HGNC Symbol;Acc:32312]	18.1248	9.72601	4.70512	3.0634	12.6869	29.6986	11.9889	7.25072	18.3471	9.59969	11.4397	6.79841	9.00707	5.63943	5.30049	3.76532	5.04955	3.01893	3.70309	3.60308	2.91015	2.68061	2.60575	2.92216
ASHGA5P005631	0.019189	3.11721	up	protein_coding	NM_007335	CCDS2672.2	DLEC1	RefSeq	5632	chr3	+	38080695	38164228		ATGCTGATGGGCCAGCAGGAGCCAGCCAAGGCCGCTGTGGCCTTCAGGGTCTCCCCAAAC	9940	Hs.714499	GO:0003674|GO:0005737|GO:0008285	deleted in lung and esophageal cancer protein 1 isoform DLEC1-N1	139.358	56.5588	6.8974	5.25715	64.8027	325.706	27.564	50.2081	96.7039	64.3855	108.62	25.2802	26.6508	24.0629	7.29192	7.15759	6.24269	5.71193	5.91189	6.28373	5.78798	4.01398	4.31468	4.77583
ASHGA5P043124	0.0043442	3.10759	up	protein_coding	NM_018044	CCDS5547.1	NSUN5	RefSeq	2446	chr7	-	72716513	72722864	NM_001168347, NM_148956	TGAGTTGTTGTTGGGAAAGGGCTTTCGAGGGGGTGGGGGCCGATGGAAGGCTCTGTTGGG	55695	Hs.647060	GO:0008168	putative methyltransferase NSUN5 isoform 2	15.9416	9.13208	4.59637	2.96057	10.1661	23.483	14.1756	6.37872	7.31512	10.7886	12.834	8.91148	12.6966	5	5.00449	3.49205	5.29256	2.86932	2.72069	3.74364	3.03224	2.91367	3.06631	2.37814
ASHGA5P031400	0.0347365	3.10225	up	protein_coding	NM_003285	CCDS1318.1	TNR	RefSeq	5190	chr1	-	175291934	175712752		TTGATCCCCCAAAAGACATCACAATTAGCAATGTGACCAAGGACTCAGTGATGGTCTCCT	7143	Hs.659864	GO:0005102|GO:0005578|GO:0005634|GO:0005730|GO:0005737|GO:0007155|GO:0007165|GO:0007411	tenascin-R precursor	22.5607	13.9267	5.08118	3.44786	13.6527	29.2945	24.7348	29.0566	11.2916	12.3816	22.161	5.52635	8.1926	8.87729	5.40519	3.7493	6.08904	4.88168	3.17846	3.91819	3.63493	2.55078	2.51766	3.45333
ASHGA5P008510	0.0267324	3.09845	up	protein_coding	NM_001130996	CCDS47234.1	HMGCR	RefSeq	4430	chr5	+	74632992	74657926		TTCTTCTCTCCAGTACCTACCTTACAGGGATTATAATTACTCCTTGCTTGGTGGAGGTGC	3156	Hs.628096	GO:0004420|GO:0005778|GO:0005783|GO:0005789|GO:0006695|GO:0007568|GO:0007584|GO:0008299|GO:0008542|GO:0009790|GO:0015936|GO:0016021|GO:0042282|GO:0042803|GO:0043407|GO:0044255|GO:0044281|GO:0048643|GO:0050662|GO:0051262|GO:0070402	3-hydroxy-3-methylglutaryl-Coenzyme A reductase isoform 2	22.2395	13.7875	5.0927	3.46116	15.1464	27.0582	24.5139	22.699	17.1208	11.8783	21.7859	8.23339	6.14729	8.64757	5.54392	3.65673	6.07747	4.49619	3.62743	3.86092	3.61476	2.8353	2.37193	3.42157
ASHGA5P013166	0.00477517	3.09765	up	protein_coding	NM_005199	CCDS33400.1	CHRNG	RefSeq	2187	chr2	+	233404436	233411038		TTATCTTCCAGTCCCAGACTTACAGCACCAATGAGATTGATCTGCAGCTGAGTCAGGAAG	1146	Hs.248101	GO:0004889|GO:0005886|GO:0005887|GO:0006810|GO:0006936|GO:0007165|GO:0007268|GO:0015267|GO:0015464|GO:0030054|GO:0045211	acetylcholine receptor subunit gamma precursor	22.7994	11.4341	4.90705	3.27587	13.1794	42.3165	12.9022	19.1333	13.0721	10.8718	16.6726	9.18992	5	6.09899	5.3548	4.21613	5.15021	4.2431	3.33136	3.75229	3.3216	2.94337	2.32166	3.01773
ASHGA5P006775	0.0368181	3.0951	up	protein_coding	NM_031448	CCDS12418.2	C19orf12	RefSeq	4683	chr19	-	30189792	30206452	NM_001256046, NR_045692	GCTCCCCCAGGCCCGCCACGATGACTATCATGGTGGAGGACATCATGAAGCTGCTGTGCT	83636	Hs.529094	GO:0008219|GO:0016021|GO:0031966	protein C19orf12 isoform 2	1584.61	634.217	10.4474	8.8174	2660.81	1445.32	647.708	1454.13	594.95	655.216	688.65	323.892	299.108	423.571	11.4709	9.31251	10.5588	10.2633	8.6466	9.65157	8.57544	7.63144	8.11024	8.8432
ASHGA5P015289	0.0177578	3.09499	up	protein_coding	ENST00000429604	CCDS12859.1	ZNF160	GENCODE	4336	chr19	-	53569866	53606687	NM_033288, NM_198893	GTGGTCACAGATATCCCTCCTAAATGTACAATCAAGGATTTGCTACCAAAAGAGAAGAGC	90338	Hs.655967	GO:0006351|GO:0006355|GO:0030097|GO:0005634|GO:0005622|GO:0003677|GO:0008270|GO:0003676	zinc finger protein 160 [Source:HGNC Symbol;Acc:12948]	391.777	129.255	8.07739	6.44746	136.1	982.443	56.788	97.9147	213.577	118.376	289.255	62.4266	80.7433	42.4917	8.16995	8.76023	7.30199	6.72915	7.06108	7.16201	7.25465	5.23175	6.12246	5.57111
ASHGA5P009752	0.00887118	3.09297	up	protein_coding	NM_004013	CCDS48091.1	DMD	RefSeq	7410	chrX	-	31137344	32173586	NM_000109, NM_004006, NM_004007, NM_004009, NM_004010, NM_004011, NM_004012, NM_004014, NM_004015, NM_004017, NM_004020	ACTCAACAACTCCTTCCCTAGTTCAAGAGGAAGAAATACCCCTGGAAAGCCAATGAGAGA	1756	Hs.495912	GO:0002162|GO:0003779|GO:0005200|GO:0005515|GO:0005829|GO:0005856|GO:0007517|GO:0008270|GO:0008307|GO:0008307|GO:0009986|GO:0016010|GO:0016010|GO:0016010|GO:0030049|GO:0042383|GO:0043034|GO:0043043|GO:0043234|GO:0050998	dystrophin Dp140 isoform	405.006	143.387	8.30748	6.67849	159.432	973.645	81.9416	141.358	201.256	140.174	294.642	72.3661	94.4204	59.4905	8.35328	8.74194	7.82722	7.24369	6.96604	7.41367	7.28222	5.43475	6.3634	6.04563
ASHGA5P044115	0.0450936	3.08211	up	protein_coding	NM_017884	CCDS47801.1	PINX1	RefSeq	1047	chr8	-	10622883	10697299		TAGTGAAAAAGAAGAAGAAGAAAGATTCCAAATGAATCCTTCCCAGCCGGGGCCTTCCGA	54984	Hs.490991	GO:0000228|GO:0000776|GO:0000777|GO:0000781|GO:0005515|GO:0005634|GO:0005730|GO:0005737|GO:0005739|GO:0005819|GO:0007004|GO:0007080|GO:0008285|GO:0010521|GO:0043231|GO:0051972|GO:0051974|GO:0070034	PIN2/TERF1-interacting telomerase inhibitor 1	524.896	248.758	9.18675	7.56283	796.933	426.471	351.283	416.323	175.14	278.991	286.267	272.743	112.697	199.142	10.1634	7.54527	9.85151	8.73657	6.76194	8.40463	7.23701	7.37941	6.63285	7.78739
ASHGA5P002450	0.0317529	3.08107	up	protein_coding	NM_004305	CCDS2137.1	BIN1	RefSeq	2269	chr2	-	127805598	127864903	NM_139346	AGAAGAACAGTGACAACGCGCCTGCAAAAGGGAACAAGAGCCCTTCGCCTCCAGATGGCT	274	Hs.193163	GO:0005515|GO:0005634|GO:0005737|GO:0006897|GO:0007275|GO:0008021|GO:0008283|GO:0015629|GO:0019048|GO:0042692|GO:0043196|GO:0043547|GO:0043679|GO:0044300|GO:0045807|GO:0046982|GO:0051020	myc box-dependent-interacting protein 1 isoform 8	79.3649	39.0577	6.58873	4.9653	133.28	64.079	40.7353	35.4975	48.1051	38.4063	39.5908	42.0196	41.9942	27.7903	8.14982	4.79947	6.81692	5.17722	4.94075	5.53978	4.32766	4.69678	5.10264	4.97229
ASHGA5P052241	0.0261868	3.08077	up	protein_coding	NM_002202	CCDS43314.1	ISL1	RefSeq	2729	chr5	+	50678957	50690563		TTTCACTGTGGACATTACTCCCTCTTACAGATATGGGAGACATGGGAGATCCACCAAAAA	3670	Hs.505	GO:0000122|GO:0001102|GO:0001105|GO:0001158|GO:0001158|GO:0001819|GO:0003139|GO:0003148|GO:0003151|GO:0003203|GO:0003215|GO:0003700|GO:0005634|GO:0005737|GO:0008270|GO:0010575|GO:0016922|GO:0021522|GO:0021559|GO:0030331|GO:0031016|GO:0032024|GO:0032725|GO:0032729|GO:0032730|GO:0032731|GO:0032735|GO:0032755|GO:0032760|GO:0033147|GO:0043425|GO:0043524|GO:0045766|GO:0045944|GO:0048665|GO:0048762|GO:…	insulin gene enhancer protein ISL-1	25.4911	13.4786	4.98168	3.35839	10.8452	50.3918	15.2363	33.6854	17.723	12.1057	12.0981	5	6.97457	6.7632	5.09249	4.46093	5.39161	5.0961	3.66563	3.88666	2.96782	2.33803	2.41451	3.13996
ASHGA5P007098	0.00640843	3.07929	up	protein_coding	NM_181283	CCDS54020.1	CMTM1	RefSeq	612	chr16	+	66600293	66613038	NM_001202509, NM_001204098, NM_001204099, NM_052999, NM_181268, NM_181269, NM_181270, NM_181271, NM_181272	AGAAAAGAAAAGAAGGCATTTACTCTATGTCGGGGGGCGGTAATCGTGTGTTGCATCGAT	113540	Hs.698621	GO:0005125|GO:0005615|GO:0006935|GO:0016021	CKLF-like MARVEL transmembrane domain-containing protein 1 isoform 5	84.2293	46.6209	6.83605	5.21346	57.5131	123.81	71.3646	48.9909	34.2291	47.7635	55.2962	57.8471	45.4266	36.7928	7.15167	5.73018	7.62632	5.67165	4.47619	5.8361	4.78341	5.12855	5.23498	5.36333
ASHGA5P001154	0.0353944	3.07852	up	protein_coding	ENST00000221954	CCDS33033.1	CEACAM4	GENCODE	1205	chr19	-	42125343	42133442		CCACTCCCATCTATGAGGAATTGCTATACTCTGATGCAAACATTTACTGCCAGATCGACC	1089	Hs.12	GO:0005624|GO:0005887|GO:0005515	carcinoembryonic antigen-related cell adhesion molecule 4 [Source:HGNC Symbol;Acc:1816]	324.496	96.1983	7.51236	5.89012	30.1795	874.472	68.8375	105.7	73.2625	28.7613	148.745	241.79	43.8278	31.3008	6.39996	8.56521	7.5719	6.83511	5.51594	5.11385	6.26004	7.19896	5.17114	5.13581
ASHGA5P018250	0.0155011	3.06406	up	protein_coding	NM_001137560	CCDS47437.1	TMEM151B	RefSeq	4637	chr6	+	44238479	44247182		TATACCACCACCCAGGTCTACCACGAACGCGTCAACACGCACGTGGCGGAGGCTGAGTTC	441151	Hs.632851	GO:0016021	transmembrane protein 151B	25.5102	15.6856	5.29733	3.68188	19.7252	27.5496	29.2557	14.7793	13.2653	15.6255	24.6534	14.2797	15.5064	11.6896	5.87932	3.67708	6.33558	3.87029	3.34445	4.23398	3.75339	3.3985	3.39666	3.77591
ASHGA5P046586	0.0451161	3.06068	up	protein_coding	NM_006517	CCDS14426.1	SLC16A2	RefSeq	4141	chrX	+	73641327	73753764		ATCTTCTTCTGTTCTCCCATTGTGAGTATATTCACTGACCGTTTGGGCTGCCGAATCACA	6567	Hs.75317	GO:0005215|GO:0005887|GO:0006810|GO:0008028|GO:0015293|GO:0015349|GO:0015718|GO:0016020	monocarboxylate transporter 8	111.679	63.4829	7.05943	5.44557	34.0879	190.152	110.798	160.151	38.3117	40.1788	91.5987	37.8726	43.0304	33.2367	6.54964	6.35694	8.2717	7.43176	4.6417	5.6039	5.52313	4.55713	5.14151	5.21988
ASHGA5P001641	0.0125223	3.05911	up	protein_coding	NM_001135154	CCDS47822.1	SLC39A14	RefSeq	1793	chr8	+	22224761	22291640	NM_001128431, NM_001135153	GCTGTTGAAGTGTGGGGATACGGTCTCCTCTGTGTGACCGTCATCTCCCTCTGCTCCCTC	23516	Hs.491232	GO:0005385|GO:0005783|GO:0005794|GO:0005886|GO:0005886|GO:0005887|GO:0006882|GO:0015093|GO:0016021|GO:0030027|GO:0055085|GO:0071577|GO:0071577|GO:0071578	zinc transporter ZIP14 isoform c precursor	819.266	298.486	9.29701	7.6839	330.882	1938.28	188.633	236.258	599.84	244.506	582.121	143.362	164.067	119.252	9.1406	9.73583	9.01461	7.98135	8.65394	8.20406	8.29668	6.4008	7.20773	7.04275
ASHGA5P002127	0.0165697	3.05067	up	protein_coding	NM_005624	CCDS12194.1	CCL25	RefSeq	1002	chr19	+	8117645	8127547	NM_001201359	CTGCTGCGATATTCTACCTCCCCAAGAGACACAGGAAGGTGTGTGGGAACCCCAAAAGCA	6370	Hs.310511	GO:0005179|GO:0005576|GO:0005615|GO:0006935|GO:0006954|GO:0006955|GO:0007166|GO:0007186|GO:0008009|GO:0031735|GO:0050900	C-C motif chemokine 25 isoform 1 precursor	560.844	227.373	8.94308	7.33396	290.341	1239.56	152.634	256.412	342.192	266.639	409.12	109.846	126.141	81.2623	8.99578	9.09879	8.73468	8.10105	7.80951	8.32911	7.77282	6.02292	6.81173	6.49058
ASHGA5P000688	0.0183604	3.0479	up	protein_coding	NM_005435	CCDS34771.1	ARHGEF5	RefSeq	5505	chr7	+	144052488	144077725		GAGTGTTACAACTCCCCCCAGGTACAGTGCCTTCGAGCCTACAAGCCCCGAGAGAATGAT	7984	Hs.334	GO:0005089|GO:0005525|GO:0005543|GO:0005737|GO:0005886|GO:0032319|GO:0035556	rho guanine nucleotide exchange factor 5	1562.07	581.543	10.4261	8.8183	2436.31	1677.01	572.888	827.185	575.014	740.858	850.144	321.16	366.409	390.033	11.3609	9.5173	10.4001	9.58726	8.59916	9.82551	8.948	7.61867	8.41079	8.73869
ASHGA5P014035	0.0428877	3.03394	up	protein_coding	NM_004449	CCDS13657.1	ERG	RefSeq	5042	chr21	-	39751949	40033704	NM_001243429	ACAAAACTCTCCACGGTTAATGCATGCTAGAAACACAGATTTACCATATGAGCCCCCCAG	2078	Hs.473819	GO:0003677|GO:0003700|GO:0004871|GO:0005515|GO:0005634|GO:0005737|GO:0006351|GO:0006468|GO:0007165|GO:0007275|GO:0008283|GO:0030529|GO:0043565	transcriptional regulator ERG isoform 2	22.9284	16.3752	5.06297	3.46178	12.0057	31.4889	25.2907	24.8586	13.5419	9.23766	13.8101	39.4733	8.70456	5	5.22733	3.83869	6.12289	4.63345	3.3659	3.55809	3.11129	4.61235	2.57323	2.37814
ASHGA5P042629	0.046814	3.03199	up	protein_coding	ENST00000275200	CCDS5154.1	TAAR8	GENCODE	1029	chr6	+	132873831	132874860		TGGGCTTCCTGACCCCTGCCTATATCTATGAAATTTGCTGTTGGAGTGCTTATTATAACT	83551	Hs.350571	GO:0007186|GO:0016021|GO:0005886|GO:0004930	trace amine associated receptor 8 [Source:HGNC Symbol;Acc:14964]	363.279	159.804	8.519	6.91874	665.984	267.117	156.736	209.739	180.53	191.647	240.213	123.383	76.8605	96.259	9.93003	6.86833	8.75865	7.80868	6.81091	7.85763	6.98761	6.18315	6.04332	6.73986
ASHGA5P017121	0.0328668	3.02954	up	protein_coding	NM_001174089	CCDS54446.1	SLC4A11	RefSeq	3118	chr20	-	3208062	3219887		ATCTGCAGCCGTGCGAAAACTCTCCCACCATGTCGCAGAATGGATACTTCGAGGATTCAA	83959	Hs.105607	GO:0005272|GO:0005351|GO:0005452|GO:0006814|GO:0009401|GO:0015106|GO:0015252|GO:0015701|GO:0015992|GO:0016021|GO:0016323|GO:0030003|GO:0035445|GO:0035725|GO:0042044|GO:0046713|GO:0046715|GO:0046983	sodium bicarbonate transporter-like protein 11 isoform 3	228.056	118.758	7.96985	6.37075	106.245	457.33	120.592	178.519	158.257	149.585	190.642	46.1339	57.1982	50.9704	7.87451	7.63897	8.39606	7.58537	6.6153	7.50983	6.62608	4.81844	5.61005	5.83018
ASHGA5P029685	0.020467	3.01983	up	protein_coding	NM_001105250	CCDS45145.1	NRXN3	RefSeq	4847	chr14	+	79745653	80330760		TAAAACAGAAAATCCCCTTCAAATATAATCGGCCTGTAGAGGAGTGGCTGCAGGAAAAAG	9369	Hs.368307	GO:0001525|GO:0004872|GO:0005887|GO:0007155|GO:0007411|GO:0016021|GO:0046872	neurexin-3-beta isoform 3 precursor	12.2963	7.83003	4.31403	2.71957	9.18681	15.419	12.283	17.4884	9.18608	5	6.23702	5	6.89869	5	4.86498	2.99453	5.08259	4.10713	2.94834	2.3896	2.46623	2.33803	2.4095	2.37814
ASHGA5P021954	0.0144053	3.01056	up	protein_coding	NM_001159495	CCDS54449.1	BANF2	RefSeq	390	chr20	+	17674319	17716517		AGGAACAAAGGAGATGGACAACATGTCTCCCAGGCTGAGAGCCTTCCTCTCCGAACCCAT	140836	Hs.115366	GO:0003677|GO:0005634|GO:0005730|GO:0005737	barrier-to-autointegration factor-like protein isoform 2	101.918	56.7505	7.02241	5.43238	93.5933	157.082	55.0771	87.2547	49.7424	49.1381	94.3047	32.1224	46.4674	38.2235	7.73439	6.08099	7.25185	6.56469	4.9847	5.88369	5.56579	4.33223	5.27141	5.42414
ASHGA5P007170	0.0174699	3.00868	up	protein_coding	NM_015078	CCDS3243.1	MCF2L2	RefSeq	4772	chr3	-	182895830	183145855		TCTCAAGAGAAAAGAAGATCTTCAGATATATTTTAAATACCATAAGAATCTGCCCCGAGC	23101	Hs.208267	GO:0005089|GO:0005543|GO:0005622|GO:0035023	probable guanine nucleotide exchange factor MCF2L2	36.7255	21.8583	5.60108	4.01195	26.4214	63.7843	19.9708	24.7913	23.8366	27.6717	40.8735	8.19061	13.6872	13.9569	6.23014	4.79139	5.78171	4.62918	4.0052	5.06057	4.37159	2.83057	3.19221	3.99434
ASHGA5P004820	0.0150551	2.99993	up	protein_coding	NM_024645	CCDS34885.1	ZMAT4	RefSeq	2482	chr8	-	40388110	40755343		GAACTGAGAGGTCTGAGGCGCAATTACAGATGTACCATCTGCAGTGTCTCCCTAAACTCA	79698	Hs.591850	GO:0003677|GO:0005634|GO:0008270	zinc finger matrin-type protein 4 isoform a	41.7222	20.6017	5.48039	3.89547	17.1816	92.4578	15.5271	35.4401	22.2421	22.5744	33.047	12.601	11.9452	6.36184	5.70842	5.31521	5.41756	5.17562	3.92261	4.76193	4.09629	3.2732	2.97214	3.06647
ASHGA5P008317	0.0317995	2.997	up	protein_coding	NM_005597	CCDS12107.1	NFIC	RefSeq	7823	chr19	+	3366564	3469215		AACCTGGACCGTCCTGGTATCTGGGATAGCAAAGGTCTTCTTCCCTCGCCCCTTCTCCAT	4782	Hs.170131	GO:0000122|GO:0000122|GO:0003677|GO:0003700|GO:0005634|GO:0006260|GO:0006366|GO:0042475|GO:0045944	nuclear factor 1 C-type isoform 5	1541.65	481.705	10.1296	8.54607	3038.97	1290.48	295.514	302.781	718.536	605.289	735.95	313.283	243.115	452.98	11.6141	9.15985	9.61481	8.32612	8.92788	9.53552	8.70348	7.57583	7.80951	8.94413
ASHGA5P027798	0.0143437	2.99558	up	protein_coding	ENST00000382119	CCDS44826.1	NANOGNB	GENCODE	907	chr12	+	7917811	7926717		TCGGTCATCTCTGTAACCTCCCTACCAAGGACTAATTGGTCTTTAAAACTCCTCAATGCA	360030	Hs.558004	GO:0006355|GO:0005634|GO:0003677|GO:0003700|GO:0043565	NANOG neighbor homeobox [Source:HGNC Symbol;Acc:24958]	165.034	75.123	7.33983	5.75699	60.4985	369.95	64.6524	92.7707	96.5468	82.9848	138.503	31.0454	45.1651	38.8451	7.20582	7.33535	7.47832	6.64935	5.90916	6.63831	6.15025	4.28424	5.22536	5.4423
ASHGA5P012818	0.0238975	2.99424	up	protein_coding	NM_005596	CCDS6474.1	NFIB	RefSeq	8285	chr9	-	14081841	14314045	ENST00000380934	ACCTTCTTATGACCCATCCAGTCCACAAACCAGCCAGTCCTGGTACCTGGGCTAGCTTGG	4781	Hs.644095	GO:0000122|GO:0000981|GO:0001106|GO:0002062|GO:0003677|GO:0003677|GO:0005634|GO:0005730|GO:0006260|GO:0006366|GO:0010001|GO:0021740|GO:0021960|GO:0043392|GO:0044300|GO:0045944|GO:0060486|GO:0060509|GO:0060510|GO:0061141|GO:0071679|GO:2000791|GO:2000795	nuclear factor 1 B-type isoform 3	36.1337	23.6426	5.74289	4.1607	31.4263	44.0517	32.9232	24.3008	10.7888	23.6289	40.6797	30.107	17.0176	18.9753	6.45022	4.27179	6.50666	4.59958	3.12719	4.82466	4.36573	4.23603	3.54961	4.4221
ASHGA5P004760	0.0186321	2.9913	up	protein_coding	NM_000758	CCDS4150.1	CSF2	RefSeq	800	chr5	+	131409484	131411863		TCCAACCCCGGAAACTTCCTGTGCAACCCAGATTATCACCTTTGAAAGTTTCAAAGAGAA	1437	Hs.1349	GO:0001892|GO:0005125|GO:0005129|GO:0005515|GO:0005576|GO:0005615|GO:0006955|GO:0008083|GO:0008284|GO:0010628|GO:0010744|GO:0032747|GO:0042045|GO:0042523|GO:0043011|GO:0043066|GO:0045740|GO:0045918|GO:0071803|GO:0097028	granulocyte-macrophage colony-stimulating factor precursor	12.8579	7.2925	4.40324	2.82247	13.0745	13.9394	11.5597	5.00406	7.47598	9.01368	9.14578	5	7.02651	8.38149	5.34195	2.87134	4.99643	2.64444	2.73948	3.52787	2.70139	2.33803	2.41848	3.3876
ASHGA5P002603	0.03544	2.99058	up	protein_coding	NM_018230	CCDS1579.1	NUP133	RefSeq	4170	chr1	-	229577043	229644088		AGAAAAGATCAGATCTCTTATCTCCTCTTCTTTCACTAGGCCAGTACCTGTGGGCTGCTT	55746	Hs.12457	GO:0000087|GO:0000236|GO:0000278|GO:0000777|GO:0000940|GO:0005487|GO:0005515|GO:0005635|GO:0005643|GO:0005829|GO:0005975|GO:0006406|GO:0006999|GO:0008645|GO:0010827|GO:0015031|GO:0015758|GO:0016032|GO:0019221|GO:0031080|GO:0031080|GO:0044281|GO:0048339|GO:0055085	nuclear pore complex protein Nup133	132.34	75.1455	7.36119	5.78077	188.63	132.382	76.0075	86.3961	94.7111	72.9685	112.737	89.2959	30.1991	39.7109	8.55078	5.82729	7.70551	6.54964	5.88273	6.4495	5.84378	5.72567	4.54151	5.47257
ASHGA5P008335	0.0200036	2.98431	up	protein_coding	NM_207585	CCDS13621.1	IFNAR2	RefSeq	2898	chr21	+	34602230	34636820		AGAAATAGCCTCCCCAAAGTCTTGAATTTTCATAACTTTTTAGCCTGGCCATTTCCTAAC	3455	Hs.708195	GO:0004905|GO:0005515|GO:0005576|GO:0005615|GO:0005615|GO:0005886|GO:0005887|GO:0006357|GO:0007166|GO:0007259|GO:0008283|GO:0009615|GO:0019221|GO:0019901|GO:0019962|GO:0035455|GO:0060337|GO:0060338	interferon alpha/beta receptor 2 isoform a precursor	234.697	133.59	8.23121	6.65381	158.444	341.338	204.31	221.19	144.307	140.689	176.98	107.667	78.8273	65.4676	8.34752	7.2176	9.1285	7.88582	6.49192	7.42042	6.52004	5.98514	6.08503	6.18831
ASHGA5P027420	0.00920915	2.96909	up	protein_coding	ENST00000330891	CCDS8992.2	BEST3	GENCODE	3532	chr12	-	70047388	70093196		GATCTTTACATTCCCATCTTCACCCTCCTACAATTCTTCTTCTATGCAGGATGGCTTAAG	144453	Hs.280782	GO:0008150|GO:0043271|GO:0015698|GO:0006821|GO:0005886|GO:0034707|GO:0003674|GO:0005254	bestrophin 3 [Source:HGNC Symbol;Acc:17105]	285.203	147.257	8.31603	6.74601	257.744	478.687	119.178	108.292	209.461	164.381	285.756	97.1229	64.6856	101.101	8.87384	7.69978	8.37446	6.86706	7.02285	7.65134	7.23496	5.84503	5.79743	6.80341
ASHGA5P014711	0.0339572	2.96049	up	protein_coding	NM_024859	CCDS48106.1	MAGIX	RefSeq	2150	chrX	+	49019180	49023836		TGTGGATCACCGGCCCCAGCACCGTTGGTTAGAGACATGTAACGCACCTCCCCAATTGAT	79917	Hs.193170		PDZ domain-containing protein MAGIX isoform a	887.28	312.059	9.48899	7.92316	1736.18	709.424	216.241	291.236	310.4	452.865	495.315	256.827	162.659	215.113	10.9773	8.29318	9.19648	8.27257	7.63857	9.11344	8.06463	7.2825	7.1933	7.89708
ASHGA5P014008	0.0403547	2.95816	up	protein_coding	NM_018903	CCDS47285.1	PCDHA12	RefSeq	5360	chr5	+	140254930	140391929		ATTGTTTAAATCCTCCCAGTGAACCACGACAGCCCAACCCTGACTGGCGTTACTCTGCCT	56137		GO:0005509|GO:0005886|GO:0007156|GO:0016021	protocadherin alpha-12 isoform 1 precursor	91.6127	59.0042	6.92005	5.35534	55.4536	143.928	75.4564	144.539	45.4306	42.1053	80.3237	33.3752	34.4794	32.7764	7.11187	5.95359	7.69468	7.272	4.8687	5.66918	5.32234	4.38468	4.76978	5.20074
ASHGA5P002473	0.0161485	2.95359	up	protein_coding	NM_022781	CCDS6603.1	RNF38	RefSeq	5101	chr9	-	36336398	36400296		TAAAGTTTTTGTTTACGTCTGTATGGCTTGTAAGATATCTCCCGGGGCCAATTCAGCATC	152006	Hs.333503	GO:0008270	RING finger protein 38 isoform 1	21.884	13.3407	4.96135	3.39888	11.6555	34.6747	19.3217	25.8562	14.4452	10.2328	19.306	7.33583	10.0072	6.20178	5.19165	3.95494	5.73745	4.69145	3.44083	3.67741	3.48258	2.73798	2.72355	3.03836
ASHGA5P055734	0.000361467	2.95349	up	protein_coding	ENST00000382258	CCDS9302.1	TNFRSF19	GENCODE	1625	chr13	+	24153498	24243412		GTCCCTCCAGGTAAGGCAGCGACTGGGTTCCCTGTGAACACAGCACTGACTTACAGTAGA	55504	Hs.149168	GO:0006915|GO:0006917|GO:0043123|GO:0007254|GO:0001942|GO:0033209|GO:0016021|GO:0005515|GO:0005031	tumor necrosis factor receptor superfamily, member 19 [Source:HGNC Symbol;Acc:11915]	40.6644	16.9553	5.30089	3.73847	16.1517	94.7633	11.0783	14.1649	17.1743	17.4569	31.3438	12.9344	14.6007	11.012	5.62592	5.3503	4.92645	3.81842	3.63106	4.3969	4.02843	3.29599	3.29454	3.70398
ASHGA5P005823	0.0280482	2.9527	up	protein_coding	NM_015678	CCDS45026.1	NBEA	RefSeq	11140	chr13	+	35516423	36246873		TACTTTTTTCAATTTCCCTGGTTGTAGCGCTGCGGCAATTGCCTTGCCTCCTATTGCAAA	26960	Hs.491172	GO:0005802|GO:0005829|GO:0005886|GO:0012505	neurobeachin isoform 1	23.5098	13.7418	4.99163	3.4296	8.26272	30.8635	31.4033	18.7925	7.89708	14.0094	24.9708	14.0453	10.6056	5.8722	4.72464	3.81306	6.4372	4.21632	2.78986	4.0769	3.76811	3.38339	2.79981	2.97282
ASHGA5P009487	0.0162143	2.94459	up	protein_coding	NM_001127211	CCDS44482.1	KIAA1598	RefSeq	5361	chr10	-	118642887	118765088	NM_001258298	TTACGTTTCAGCCTCCCAGTAGCATTGGATGCAGGAAAAAATACATTGACGGTGAAAAAC	57698	Hs.501140	GO:0005829|GO:0007411|GO:0019900|GO:0030424	shootin-1 isoform a	43.6072	25.1584	5.78259	4.22452	17.7404	80.7965	32.2847	46.3227	27.3191	23.8876	34.1303	15.4233	15.9286	13.0973	5.74874	5.12154	6.47749	5.58588	4.17197	4.84095	4.13539	3.47735	3.4405	3.91963
ASHGA5P007882	0.0314749	2.94181	up	protein_coding	NM_014836	CCDS7261.1	RHOBTB1	RefSeq	4515	chr10	-	62629197	62704033	NR_024554, NR_024555	GTGTTCTGTTCTTCACTTCCAGCAAGCCAGAGTTTCATAAATGGACGCTGACATGGACTA	9886	Hs.148670	GO:0005525|GO:0005829|GO:0005886|GO:0007264|GO:0051056	rho-related BTB domain-containing protein 1	14.8898	8.39812	4.52129	2.96459	8.34597	14.1826	22.1408	8.88182	5	9.64668	12.3078	10.4436	5.75321	6.75374	4.74011	2.8919	5.93187	3.25457	2.33377	3.61032	2.98672	3.07592	2.35266	3.13815
ASHGA5P011599	0.0133591	2.93817	up	protein_coding	NM_002764	CCDS14529.1	PRPS1	RefSeq	2156	chrX	+	106871653	106894256		AAGAAAGATAAGAGCCGGGCGCCAATCTCAGCCAAGCTTGTTGCAAATATGCTATCTGTA	5631	Hs.56	GO:0000287|GO:0004749|GO:0004749|GO:0004749|GO:0005524|GO:0005829|GO:0005975|GO:0006015|GO:0006015|GO:0006144|GO:0006164|GO:0006167|GO:0006221|GO:0007399|GO:0009116|GO:0016208|GO:0016301|GO:0019003|GO:0031100|GO:0034418|GO:0042803|GO:0043234|GO:0043531|GO:0044281|GO:0046101	ribose-phosphate pyrophosphokinase 1 isoform 1	77.9902	45.0128	6.65579	5.10087	89.8366	103.461	40.6733	54.3463	44.0314	36.5596	62.8778	57.4451	25.5767	34.2524	7.68564	5.46698	6.81473	5.84378	4.82606	5.46698	4.96116	5.11679	4.23067	5.26063
ASHGA5P008302	0.0294378	2.93594	up	protein_coding	NM_001185101	CCDS54249.1	CD22	RefSeq	2769	chr19	+	35820071	35838264		AACGTGAAGCATCCTCCCAAGAAGGTGACCACAGTGATTCAAAACCCCATGCCGATTCGA	933	Hs.579691	GO:0005515|GO:0005887|GO:0007155|GO:0009897|GO:0030246	B-cell receptor CD22 isoform 4 precursor	38.9766	25.371	5.75396	4.20014	21.6543	62.4946	32.7808	53.342	24.5569	19.6799	36.3042	11.4147	21.7362	10.5633	5.99714	4.76358	6.50115	5.81501	4.04072	4.56715	4.21349	3.16944	3.93988	3.65527
ASHGA5P015931	0.0228644	2.93523	up	protein_coding	NM_015571	CCDS47454.1	SENP6	RefSeq	6645	chr6	+	76311621	76427994		GAAAAGAAAGGAAAGAATACCCACCTCATGTCCAAAAAGTTGAAATTAATCCTGTAAGGT	26054	Hs.485784	GO:0005515|GO:0005634|GO:0005730|GO:0005737|GO:0006508|GO:0016925|GO:0016926|GO:0016929|GO:0070646|GO:0090169|GO:0090234	sentrin-specific protease 6 isoform 1	155.995	84.0886	7.61237	6.05889	210.796	161.908	95.2807	120.203	83.9631	70.4796	96.8163	84.6375	63.4184	69.1028	8.66435	6.13054	8.04222	7.01299	5.69802	6.39996	5.61244	5.65383	5.76664	6.26837
ASHGA5P053531	0.017477	2.92794	up	protein_coding	NM_005158	CCDS41441.2	ABL2	RefSeq	11957	chr1	-	179068461	179112224	NM_001168236, NM_007314	AATACGAACTCACGGGTAACTTCTCATCTGTTGCTTCTCTACAGCATGCTGATGGGTTCT	27	Hs.159472	GO:0000287|GO:0003785|GO:0004672|GO:0004713|GO:0004715|GO:0005515|GO:0005524|GO:0005829|GO:0006464|GO:0007155|GO:0007165|GO:0007411|GO:0010506|GO:0010976|GO:0015629|GO:0018108|GO:0030100|GO:0030145|GO:0030155|GO:0051015|GO:0051017|GO:0051353|GO:0071300|GO:2000145|GO:2000249	Abelson tyrosine-protein kinase 2 isoform c	47.4295	29.1883	5.98361	4.43372	45.6872	71.2539	25.3474	14.5411	29.1918	31.9287	47.0732	27.068	18.2158	36.2997	6.88144	4.94353	6.12586	3.84878	4.25884	5.25971	4.56649	4.0999	3.65586	5.34649
ASHGA5P017735	0.0337573	2.92494	up	protein_coding	ENST00000445202	CCDS44764.1	PATE3	GENCODE	1336	chr11	+	125658005	125661495		TGTTCCTCTTCCTCCTTTACTGCCTCATTGTGGCAGTGACATCACTTCAGTGCATAACAT	100169851	Hs.131278	GO:0005576	prostate and testis expressed 3 [Source:HGNC Symbol;Acc:35426]	1144.37	500.29	10.0311	8.48267	1413.77	1683.99	335.366	760.391	796.912	519.564	653.597	290.811	142.683	338.07	10.7748	9.52672	9.79167	9.48721	9.0924	9.3082	8.488	7.47551	6.99535	8.53199
ASHGA5P002457	0.0389123	2.92335	up	protein_coding	NM_001136562	CCDS48003.1	AKAP2	RefSeq	6815	chr9	+	112887780	112934791	NM_001004065, NM_001198656, NM_007203, NM_147150	CTCCAGAACATGCTACAAAACTGCTCCAGGGAAAATAGAGAAAGTCAAACCTCCTCCATC	11217	Hs.591908	GO:0019899	A-kinase anchor protein 2 isoform 2	20.6469	13.0623	4.97454	3.42692	24.8526	22.7517	14.3364	15.4484	23.3048	11.9108	11.7873	8.50259	6.0923	14.39	6.15893	3.45701	5.30768	3.93642	3.97909	3.86353	2.93817	2.86672	2.36922	4.03528
ASHGA5P001960	0.00524665	2.92091	up	protein_coding	NM_019598	CCDS12820.1	KLK12	RefSeq	945	chr19	-	51532347	51538148		TATATTTGCAACTCCACTCTTGTTGGCCTGGGAACTTCTTGGAACTTTAACTCCTGCCAG	43849	Hs.411572	GO:0004252|GO:0005576|GO:0005615|GO:0006508|GO:0006508|GO:0008233|GO:0008236	kallikrein-12 isoform 1 precursor	32.6625	21.7906	5.53755	3.99113	18.3944	49.4582	30.1349	14.5624	24.5269	16.2636	47.3055	20.0098	16.052	13.8142	5.79743	4.43632	6.37889	3.85176	4.0385	4.29145	4.57228	3.74854	3.45488	3.9805
ASHGA5P010723	0.0240935	2.92066	up	protein_coding	NM_000573	CCDS44309.1	CR1	RefSeq	8629	chr1	+	207669472	207815110	NM_000651	AGCAGCGTTCATCCCCGAACTCTGCAAACAAATGAAGAAAATAGCAGGGTCCTTCCTTGA	1378	Hs.334019	GO:0001851|GO:0001855|GO:0001861|GO:0004877|GO:0005886|GO:0005887|GO:0006958|GO:0009986|GO:0030449|GO:0045087|GO:0045957|GO:0045959|GO:1900004|GO:1900005	complement receptor type 1 isoform F precursor	36.443	22.3288	5.58559	4.0393	49.2595	43.0316	17.0377	12.801	27.5037	15.0287	30.3524	35.951	13.2713	21.3937	6.96669	4.23659	5.55349	3.69236	4.17923	4.17516	3.99044	4.48924	3.14331	4.60534
ASHGA5P053305	0.0380366	2.91914	up	protein_coding	NM_001098786	CCDS5802.1	HILPDA	RefSeq	1318	chr7	+	128095883	128098472	NM_013332	AAGCATGTGATAAGACCTCCTTCCATACTGGCCATATTTTGGAACACTGACCTAGACATG	29923	Hs.706124	GO:0001819|GO:0005102|GO:0005615|GO:0005811|GO:0006950|GO:0008284|GO:0009986|GO:0010884|GO:0016021|GO:0030141|GO:0035425	hypoxia-inducible lipid droplet-associated protein	140.093	69.198	7.1968	5.65126	230.945	147.781	41.5533	50.6308	73.988	82.3619	118.836	84.6693	28.5585	45.3414	8.75513	5.99086	6.84442	5.72593	5.52921	6.62654	5.92511	5.65428	4.44103	5.6567
ASHGA5P052937	0.0289755	2.91379	up	protein_coding	NM_002348	CCDS30916.1	LY9	RefSeq	2550	chr1	+	160765863	160798045	NM_001261457	TGGCCACACGCTATACTCTGTGCTCTCCCAAGGATATGAGAAGCTGGACACTCCCCTCAG	4063	Hs.403857	GO:0003674|GO:0004872|GO:0007155|GO:0016021|GO:0016064	T-lymphocyte surface antigen Ly-9 isoform a precursor	133.897	81.9338	7.39865	5.85576	64.5288	223.22	113.943	177.648	71.1745	59.6201	105.247	83.0644	41.2659	35.5162	7.28614	6.59724	8.31258	7.57912	5.47833	6.17119	5.74449	5.62592	5.07414	5.31711
ASHGA5P017281	0.00914703	2.91208	up	protein_coding	NM_001136498	CCDS45662.1	CISD3	RefSeq	2636	chr17	+	36886509	36891858		CGGCCGGCGGCGCGTGGTGCCCGGGACCTGAACCCGCGGCGGGACATCTCCTCCTGGCTG	284106	Hs.713595	GO:0005739|GO:0046872|GO:0051537	CDGSH iron-sulfur domain-containing protein 3, mitochondrial precursor	145.676	74.4773	7.26647	5.72442	103.299	288.025	45.7046	70.2662	82.7322	84.2297	157.643	54.3355	46.426	25.7085	7.84275	6.97724	6.97942	6.22106	5.67832	6.65522	6.34718	5.03783	5.27037	4.86095
ASHGA5P032853	0.0287294	2.90895	up	protein_coding	NM_003010	CCDS11162.1	MAP2K4	RefSeq	3752	chr17	+	11924134	12047051		TTGCAGCCGCCGCGGCGCCGCTCGGCTCTTCACTCCCAACAATGGCGGCTCCGAGCCCGA	6416	Hs.514681	GO:0002224|GO:0002755|GO:0002756|GO:0004672|GO:0004674|GO:0004713|GO:0005515|GO:0005524|GO:0005634|GO:0005829|GO:0006915|GO:0007165|GO:0007254|GO:0008063|GO:0034130|GO:0034134|GO:0034138|GO:0034142|GO:0035666|GO:0045087|GO:0051403|GO:0071260	dual specificity mitogen-activated protein kinase kinase 4	41.4817	28.1592	5.88473	4.34423	24.3407	58.4454	41.6589	51.8642	33.9081	14.0242	32.2804	31.6981	15.2242	18.1151	6.13528	4.67062	6.84829	5.77057	4.46403	4.07836	4.06374	4.31392	3.36292	4.35607
ASHGA5P002039	0.0450481	2.90863	up	protein_coding	NM_015638	CCDS13246.1	TRPC4AP	RefSeq	3189	chr20	-	33590206	33680618		AGAGCACAATCAAGCCTCCATTGTGTTCCCTCCTCCAGGGGCTTCTGAGGAGAATGGCCT	26133	Hs.168073	GO:0005515|GO:0006511|GO:0016567|GO:0016567|GO:0019902|GO:0031464	short transient receptor potential channel 4-associated protein isoform a	964.431	297.322	9.3872	7.84686	2049.72	686.261	157.315	214.433	339.836	375.06	519.344	237.095	146.893	248.595	11.1566	8.24176	8.76323	7.83815	7.79513	8.84446	8.13556	7.17195	7.04275	8.10003
ASHGA5P013844	0.0388753	2.9033	up	protein_coding	NM_178549		ZNF678	RefSeq	8565	chr1	+	227751219	227850164		GTCTCCCTGGCTATTTTATCTTATTCCATTCAAGACCTTTTGCCAGAGCAGGATATGAAA	339500	Hs.30323	GO:0003677|GO:0005634|GO:0006351|GO:0006355|GO:0008270	zinc finger protein 678	324.18	197.507	8.53622	6.99853	164.017	592.056	216.467	351.267	182.218	144.512	444.135	123.82	75.7242	60.8734	8.38352	8.02666	9.19849	8.5117	6.82623	7.46212	7.90058	6.18831	6.02262	6.07815
ASHGA5P008414	0.0416029	2.90214	up	protein_coding	ENST00000342916	CCDS5516.1	EGFR	GENCODE	2239	chr7	+	55086724	55236328		GCACCTACGGGTCCTAATAAATCTTCACTGTCTGACTTTAGTCTCCCACTAAAACTGCAT	1956	Hs.488293	GO:0007411|GO:0043066|GO:0000902|GO:0008284|GO:0007169|GO:0007165|GO:0008283|GO:0006950|GO:0048146|GO:0006468|GO:0016337|GO:0048546|GO:0007166|GO:0001942|GO:0043406|GO:0030335|GO:0045429|GO:0001892|GO:0050730|GO:0051897|GO:0046777|GO:0007435|GO:0045740|GO:0001503|GO:0050999|GO:0000186|GO:0050679|GO:0042059|GO:0051205|GO:0007173|GO:0000165|GO:0021795|GO:0042177|GO:0007202|GO:0060571|GO:0045739|GO:…	epidermal growth factor receptor [Source:HGNC Symbol;Acc:3236]	70.9503	41.457	6.37457	4.83745	24.5529	139.864	48.4336	74.3116	43.9421	45.0496	66.1498	24.3407	15.3376	21.0675	6.14477	5.9127	7.06623	6.31476	4.82334	5.75137	5.04254	3.96755	3.37738	4.58518
ASHGA5P005409	0.0162643	2.89344	up	protein_coding	ENST00000305273	CCDS45101.1	C14orf183	GENCODE	975	chr14	-	50550368	50559361		TAAGATGGATGTCAGAGCCAAACGTCAACTTGAAATCTGGATGGAAATGGCTCCCTCCAA	196913	Hs.406934		chromosome 14 open reading frame 183 [Source:HGNC Symbol;Acc:27285]	224.079	83.7272	7.39278	5.86	92.2183	545.664	34.3532	68.5279	121.031	81.8557	187.099	43.3988	51.3311	32.847	7.71805	7.89972	6.56058	6.18519	6.24238	6.61803	6.59757	4.73924	5.43321	5.20436
ASHGA5P055716	0.0445952	2.89333	up	protein_coding	NM_001170543	CCDS53845.1	PGAM5	RefSeq	2851	chr12	+	133287392	133299323	NM_001170544	ACTGCAGTTTCCTCCTGAAGGCTGGCTCCGGCTCTCCCTCAATAATGGCAGCATCACCCA	192111	Hs.102558	GO:0004721|GO:0005741|GO:0016021	serine/threonine-protein phosphatase PGAM5, mitochondrial isoform 1	1726.38	666.748	10.5141	8.98138	3093.07	1396.69	689.375	819.799	618.042	899.892	1135.63	406.901	262.262	524.713	11.639	9.27253	10.6308	9.57649	8.69686	10.1354	9.41691	7.97812	7.90602	9.15985
ASHGA5P054725	0.0388044	2.89255	up	protein_coding	NM_001098579	CCDS44538.1	MRVI1	RefSeq	6045	chr11	-	10594637	10673848		TTGACTTGTCCTTTTGGCATCTCCCCAGCCTGTGGAGCCCAGGCCTCTTGGAGCATCTTT	10335	Hs.501898	GO:0005515|GO:0005789|GO:0007596|GO:0016021|GO:0016529|GO:0031095|GO:0048471	protein MRVI1 isoform a	3851.99	1478.33	11.5696	10.0373	3627.46	6721.77	1206.72	1790.35	1486	1812.86	3273.99	472.558	819.366	693.198	11.7987	11.6331	11.277	10.532	10.0889	11.1653	11.0693	8.20251	9.61765	9.58513
ASHGA5P050160	0.0100416	2.88698	up	protein_coding	NM_001136012	CCDS12443.1	FXYD3	RefSeq	1460	chr19	+	35606731	35615228	ENST00000406242, NM_021910	TTCTGTGCGCCATGGGCATCATCATCGTCATGAGTGAGTGGAGGAGCTCGGGGGAGCAGG	5349	Hs.301350	GO:0005254|GO:0005789|GO:0005887|GO:0006821|GO:0034707|GO:0050790|GO:0051117	FXYD domain-containing ion transport regulator 3 isoform 2 precursor	16.5763	9.88626	4.64981	3.12025	12.8837	24.5814	12.2639	7.04267	5	11.9275	10.8702	8.49378	18.2703	7.59929	5.32253	3.54648	5.08042	2.9836	2.33377	3.8662	2.85991	2.86564	3.66098	3.27162
ASHGA5P027957	0.0279016	2.88274	up	protein_coding	ENST00000335017	CCDS8762.1	H1FNT	GENCODE	1300	chr12	+	48722762	48724062		TAAAGACTTCCACAAAGACCTCCCCTAAATCTGAAGGTCTTCCTGATCCAGTTGGGAATG	341567	Hs.155833	GO:0007275|GO:0030261|GO:0035092|GO:0007290|GO:0000790|GO:0005634|GO:0003677|GO:0005524	H1 histone family, member N, testis-specific [Source:HGNC Symbol;Acc:24893]	186.245	100.703	7.74552	6.21808	171.71	310.751	76.2737	179.878	101.208	112.929	139.689	55.2781	55.0745	60.8621	8.43869	7.08761	7.71025	7.59899	5.98301	7.09444	6.16453	5.06228	5.5461	6.07719
ASHGA5P053105	0.00455962	2.87868	up	protein_coding	NM_001017440	CCDS5541.1	CALN1	RefSeq	9510	chr7	-	71244475	71802208	NM_031468	TCATGCTGATTGCAGCCAACCAGATACTCCGGAGCGGCATGGAGTAGCAGCCTCCCGCCA	83698	Hs.592750	GO:0005509|GO:0005794|GO:0005886|GO:0016021|GO:0032588|GO:0048471	calcium-binding protein 8 isoform 2	21.9042	10.5288	4.67158	3.14617	10.7883	46.1028	8.82138	10.7878	5	14.6419	19.618	6.40099	10.2811	6.97152	5.08501	4.33527	4.59446	3.48012	2.33377	4.13564	3.50083	2.63961	2.75953	3.17371
ASHGA5P030130	0.00455193	2.87416	up	protein_coding	NM_020147	CCDS10237.1	THAP10	RefSeq	2119	chr15	-	71173680	71184772		TTTTGACGTCTCTTCGGTTATCCAGAAGAACCTGCGCTTCTCCCAGCGCCTGAGGCTGGT	56906	Hs.591123	GO:0003677|GO:0046872	THAP domain-containing protein 10	39.8117	21.9195	5.49929	3.97615	15.7954	84.8588	18.781	26.8724	16.3719	19.3374	49.4885	18.4442	14.4514	8.47096	5.59977	5.19983	5.69827	4.75365	3.57946	4.53787	4.62683	3.66098	3.2749	3.39933
ASHGA5P051693	0.0338936	2.87244	up	protein_coding	NM_001679	CCDS3121.1	ATP1B3	RefSeq	1853	chr3	+	141595469	141645382		CTCCTCTCGCCGTCCGCGCGCACACCATGACGAAGAACGAGAAGAAGTCCCTCAACCAGA	483	Hs.477789	GO:0005391|GO:0005886|GO:0005890|GO:0005901|GO:0006810|GO:0007596|GO:0034220|GO:0042470|GO:0050900|GO:0055085	sodium/potassium-transporting ATPase subunit beta-3	166.47	85.6516	7.57038	6.04811	251.121	178.316	69.9728	102.444	88.5103	110.905	119.659	70.4502	47.9076	59.6855	8.85109	6.26443	7.59563	6.7883	5.78073	7.06325	5.93679	5.39904	5.3185	6.05013
ASHGA5P017819	0.0106819	2.86651	up	protein_coding	ENST00000446148	CCDS54940.1	ZNF300	GENCODE	3323	chr5	-	150273953	150284545		TGGGACTGAGGAAAATTTACCAGGTACAAGAGGAGTAAAGAATGATCCCTCCTCCACATG	91975	Hs.134885	GO:0006351|GO:0006355|GO:0005634|GO:0005622|GO:0003677|GO:0008270|GO:0003676	zinc finger protein 300 [Source:HGNC Symbol;Acc:13091]	420.295	178.707	8.59789	7.07859	491.287	677.676	91.9237	121.66	224.14	200.469	339.986	120.516	108.174	136.008	9.58884	8.22347	7.98135	7.0277	7.13952	7.92699	7.4934	6.15234	6.57444	7.23577
ASHGA5P011556	0.00307031	2.86393	up	protein_coding	NM_001193341	CCDS55005.1	RSPH9	RefSeq	1014	chr6	+	43612766	43638748		TGAAAAAGTCTTTGAAGAAGAAATAGTGATTGACAAGGCTGTGGCCATCATCCCCCGAGG	221421	Hs.534585	GO:0003341|GO:0005737|GO:0005856|GO:0031514|GO:0035083|GO:0035085	radial spoke head protein 9 homolog isoform 2	70.0907	32.9419	6.10018	4.58218	36.4287	156.226	17.6173	23.6018	30.8783	35.2335	72.8924	23.3282	26.3068	18.3521	6.6303	6.07278	5.59746	4.55516	4.34143	5.41504	5.18072	3.91994	4.28707	4.37591
ASHGA5P043430	0.031005	2.8609	up	protein_coding	NM_005431	CCDS5933.1	XRCC2	RefSeq	3094	chr7	-	152343586	152373250		TTGAGTCTCTCCTGCGCCGAGCCTTCGGGGCGATGTGTAGTGCCTTCCATAGGGCTGAGT	7516	Hs.647093	GO:0000724|GO:0001701|GO:0003677|GO:0005524|GO:0005634|GO:0006281|GO:0007126|GO:0008094|GO:0010165|GO:0010332|GO:0043524|GO:0050769	DNA repair protein XRCC2	60.473	37.262	6.329	4.81253	72.6925	74.9645	33.762	49.8168	36.009	34.4595	58.0485	30.2955	19.7853	32.4194	7.43018	5.01901	6.5378	5.69659	4.54783	5.37691	4.84997	4.2479	3.78351	5.18498
ASHGA5P010798	0.0266068	2.85458	up	protein_coding	NM_001080956	CCDS5203.1	PLAGL1	RefSeq	2917	chr6	-	144261436	144329541	NM_001080955, NM_002656	CACTCAGTAGGCATATGGCTACCCATTCTCCCCAGAAATCTCACCAGTGTGCTCACTGTG	5325	Hs.444975	GO:0003677|GO:0005634|GO:0006351|GO:0006917|GO:0007050|GO:0008270|GO:0045944	zinc finger protein PLAGL1 isoform 1	481.64	237.833	8.90801	7.39473	257.496	991.587	195.837	370.349	290.621	234.77	429.606	95.305	124.575	119.607	8.87311	8.77603	9.07488	8.5819	7.5407	8.14982	7.84231	5.81479	6.7883	7.04526
ASHGA5P013822	0.0435023	2.84838	up	protein_coding	ENST00000396877	CCDS42561.1	SPRED3	GENCODE	543	chr19	+	38880938	38885116	NR_073032	CCCTCTGACGCTCTCCCAGTACTTCAGGCATATGCTGTGCCCTTGACAGTGGCCCTAACC	399473	Hs.448932	GO:0007275|GO:0000188|GO:0005886|GO:0005515	sprouty-related, EVH1 domain containing 3 [Source:HGNC Symbol;Acc:31041]	168.783	108.397	7.74319	6.23304	99.1985	276.866	130.285	246.985	74.8335	87.6784	169.221	68.5241	53.213	58.3276	7.79676	6.9211	8.5117	8.04896	5.54689	6.71605	6.45316	5.36253	5.4892	6.01454
ASHGA5P017177	0.0241595	2.84315	up	protein_coding	NM_020785	CCDS47027.2	CC2D2A	RefSeq	1682	chr4	+	15471488	15483887		AAGAACTCAAAGGTTCGAAGACAGCCAAGAAAGAAACAGAAGCCAACTCCTTTCTCCCGA	57545	Hs.590928	GO:0005932|GO:0007224|GO:0035869|GO:0036038|GO:0042384|GO:0060271	coiled-coil and C2 domain-containing protein 2A isoform b	19.6775	13.2172	4.91	3.40251	17.0374	26.8313	15.1637	19.971	18.7589	7.45923	12.3722	5.34839	23.0718	5.53864	5.69846	3.64702	5.38452	4.30628	3.72782	3.31514	2.99301	2.52924	4.04318	2.90288
ASHGA5P002798	0.0431667	2.84239	up	protein_coding	NM_001033053	CCDS32537.1	NLRP1	RefSeq	5100	chr17	-	5404718	5487832	NM_014922, NM_033004, NM_033006, NM_033007	TTCCCAATTGCTGAGATTGCAGGCAAGAGCCACGAGGAAAGCTCCCCAGAGGTAGTACCG	22861	Hs.652273	GO:0005515|GO:0005524|GO:0005622|GO:0005634|GO:0005829|GO:0006917|GO:0006917|GO:0006919|GO:0006919|GO:0008656|GO:0019899|GO:0019904|GO:0032495|GO:0035872|GO:0042742|GO:0045087|GO:0050718|GO:0050727|GO:0051402|GO:0072558	NACHT, LRR and PYD domains-containing protein 1 isoform 5	54.903	36.7632	6.20534	4.69824	25.7663	86.0369	52.9058	78.1799	38.4507	32.0653	45.6849	27.5424	20.3293	15.0898	6.20495	5.21709	7.194	6.39422	4.64737	5.26493	4.52658	4.12506	3.8309	4.0986
ASHGA5P044961	0.00704429	2.83969	up	protein_coding	NM_003506	CCDS6298.1	FZD6	RefSeq	3806	chr8	+	104311058	104345094	NM_001164615	GTATTTTTCTACCCCTCCTAAGAGGGCACAGTCTCTTCACCTGTGAACCAATTACTGTTC	8323	Hs.591863	GO:0001525|GO:0001736|GO:0001843|GO:0001942|GO:0004930|GO:0005515|GO:0005737|GO:0005886|GO:0005887|GO:0007199|GO:0007409|GO:0008406|GO:0016327|GO:0017147|GO:0017147|GO:0030165|GO:0030168|GO:0031625|GO:0032589|GO:0033278|GO:0035567|GO:0042472|GO:0042813|GO:0043433|GO:0045177|GO:0060071|GO:0090090	frizzled-6 isoform a precursor	230.485	97.8637	7.71164	6.20591	186.361	460.42	44.6745	83.1616	151.033	98.4718	161.933	71.2662	57.4275	61.753	8.53926	7.64802	6.94764	6.4895	6.55232	6.8842	6.3842	5.41504	5.61671	6.0994
ASHGA5P001005	0.0462294	2.83945	up	protein_coding	NM_152503		C20orf132	RefSeq	3481	chr20	-	35729628	35807974		TCCTTGCCAACGCATTGCTGGAAAGAAATCAGCTCCTTGCACAGAAGGTCATGTACTTAT	140699	Hs.740596		uncharacterized protein C20orf132 isoform 1	19.2429	10.5868	4.71383	3.20822	30.8832	18.6351	8.21021	6.7771	14.1802	14.2065	9.87126	9.42364	9.29881	10.3504	6.42799	3.22703	4.48647	2.94038	3.42049	4.09583	2.76553	2.96904	2.63821	3.62804
ASHGA5P012877	0.0351493	2.83833	up	protein_coding	NM_001171166	CCDS54073.1	CAMTA2	RefSeq	4394	chr17	-	4871286	4890960		ACCCCGGGAGAAAACAGCCACCACCTGAAGATCTTTCTCCCCAAGAAGCTGCTGGAGTGT	23125	Hs.632242	GO:0003677|GO:0003682|GO:0005515|GO:0005634|GO:0006351|GO:0006357|GO:0008134|GO:0014898|GO:0042826|GO:0045944	calmodulin-binding transcription activator 2 isoform 2	275.944	141.008	8.13793	6.63289	134.075	584.231	109.526	240.316	157.061	142.838	244.354	50.5271	85.5617	66.4007	8.15328	8.00881	8.2517	8.00738	6.60326	7.44507	7.0103	4.94234	6.2129	6.20895
ASHGA5P005785	0.0151047	2.8367	up	protein_coding	NM_002197	CCDS6525.1	ACO1	RefSeq	3561	chr9	+	32384600	32450832		CTAACAGAGGCCTAACTCCACGAGAATTCAACTCCTATGGCTCCCGCCGAGGTAATGACG	48	Hs.567229	GO:0003723|GO:0003723|GO:0003994|GO:0005515|GO:0005737|GO:0005737|GO:0005739|GO:0005783|GO:0005794|GO:0005829|GO:0006099|GO:0006101|GO:0006417|GO:0006879|GO:0009791|GO:0010040|GO:0030350|GO:0046872|GO:0048027|GO:0050892|GO:0051539|GO:0052632|GO:0052633	cytoplasmic aconitate hydratase	33.6905	22.9372	5.5632	4.05899	16.8538	49.8562	34.3615	31.8873	24.3241	10.1604	40.0385	24.5305	14.5278	15.0918	5.68245	4.44627	6.56088	5.0105	4.02941	3.66883	4.34388	3.97736	3.28398	4.09897
ASHGA5P036449	0.047337	2.83487	up	protein_coding	NM_001040441	CCDS30664.1	ZBTB8A	RefSeq	7333	chr1	+	33004771	33071542		AATTTGGCATAGACAGCCTCCCCATTGACTTGGAAGCTGAACAACATCTTATGTCCCCAT	653121	Hs.546479	GO:0003674|GO:0003677|GO:0005575|GO:0005634|GO:0006351|GO:0006355|GO:0008150|GO:0008270	zinc finger and BTB domain-containing protein 8A	112.399	71.5149	7.25958	5.7563	112.73	129.817	94.6488	131.462	82.4714	66.4579	66.3569	57.7799	39.8322	56.2441	7.94691	5.8028	8.02903	7.14231	5.67339	6.3212	5.04702	5.12617	5.01568	5.9683
ASHGA5P051172	0.0351189	2.83261	up	protein_coding	NM_206889	CCDS46656.1	DIP2A	RefSeq	3121	chr21	+	47878861	47970023		TGTGCTGCAGGTGGGCGCCCCGGCACGGCCTATGGTTCGGTGAATCTCCCAAGCTGGCAC	23181	Hs.189585	GO:0003824|GO:0005515|GO:0005634|GO:0007275|GO:0008134	disco-interacting protein 2 homolog A isoform b	624.284	296.84	9.20244	7.70031	306.047	1320.23	246.579	349.715	318.19	389.694	612.578	110.64	172.563	124.502	9.05027	9.19215	9.36491	8.50851	7.68804	8.90459	8.37545	6.03459	7.28819	7.1028
ASHGA5P048464	0.00436778	2.83102	up	protein_coding	NM_032725	CCDS8374.1	BUD13	RefSeq	2216	chr11	-	116618885	116643714		AGGCGAGCCCGTCATGGTTCCTCAGATATCTCTTCCCCCAGAAGGGTCCATAACAACTCC	84811	Hs.437341	GO:0000398|GO:0006406|GO:0070274	BUD13 homolog isoform 1	146.565	72.9016	7.29986	5.79854	128.273	267.263	44.158	69.1632	70.4907	72.2689	140.503	56.8851	49.2441	51.7561	8.0994	6.87003	6.93017	6.19949	5.46266	6.43489	6.17262	5.10191	5.36643	5.85179
ASHGA5P012758	0.0297712	2.83022	up	protein_coding	NM_005713	CCDS4028.1	COL4A3BP	RefSeq	5395	chr5	-	74666927	74807454	NM_001130105	ATTTGTCCAAAAGCCCTATAGTCGCTCTTCCTCCATGTCTTCCATTGATCTAGTCAGTGC	10087	Hs.270437	GO:0000902|GO:0001701|GO:0003007|GO:0004672|GO:0005515|GO:0005634|GO:0005730|GO:0005739|GO:0005789|GO:0005794|GO:0005829|GO:0006468|GO:0006644|GO:0006665|GO:0006672|GO:0006936|GO:0006955|GO:0007029|GO:0007165|GO:0008283|GO:0030148|GO:0034976|GO:0035620|GO:0035621|GO:0035621|GO:0044281|GO:0048471|GO:0055088|GO:0070273|GO:0070584|GO:0097001	collagen type IV alpha-3-binding protein isoform 1	567.318	183.923	8.6051	7.10418	430.692	1212.74	58.5275	91.3634	231.242	238.506	280.685	177.222	78.2487	190.194	9.42484	9.04751	7.34295	6.6303	7.19113	8.17547	7.2111	6.73474	6.06928	7.71727
ASHGA5P002440	0.0378958	2.82059	up	protein_coding	NM_014568	CCDS2203.1	GALNT5	RefSeq	3131	chr2	+	158114339	158167913		GACCTGCTGGATGTGCAGAGCAGCTAGTTCACAATAACCTCCCAACCACCAGTGTCATCA	11227	Hs.269027	GO:0000139|GO:0004653|GO:0005575|GO:0006024|GO:0016021|GO:0016266|GO:0030246|GO:0043687|GO:0044267	polypeptide N-acetylgalactosaminyltransferase 5	116.807	67.778	7.05932	5.56332	62.1496	231.916	56.357	78.2588	92.9917	105.878	105.931	27.5686	33.8919	29.9259	7.23739	6.65372	7.28685	6.39523	5.85918	6.99535	5.75348	4.12714	4.74031	5.07258
ASHGA5P006766	0.0259002	2.81946	up	protein_coding	NM_033356	CCDS2343.1	CASP8	RefSeq	2655	chr2	+	202125222	202152434		CGTGAGAGTAAGATTATATTCTCCTGCCTTTTAAAAAGATGGACTTCAGCAGAAATCTTT	841	Hs.599762	GO:0001525|GO:0001841|GO:0004197|GO:0004197|GO:0005164|GO:0005515|GO:0005634|GO:0005730|GO:0005737|GO:0005739|GO:0005741|GO:0005813|GO:0005829|GO:0005856|GO:0006508|GO:0006915|GO:0006915|GO:0006919|GO:0006921|GO:0007507|GO:0008234|GO:0008624|GO:0008624|GO:0008633|GO:0009409|GO:0019048|GO:0030225|GO:0030690|GO:0031264|GO:0031265|GO:0032025|GO:0032355|GO:0032496|GO:0034612|GO:0035872|GO:0042802|GO:…	caspase-8 isoform C precursor	16.2283	10.595	4.65786	3.16244	13.1261	22.2829	13.276	21.4253	12.1189	7.57439	16.9866	5.21161	5	5.84824	5.3494	3.43226	5.19191	4.40658	3.25287	3.33147	3.34075	2.51456	2.32166	2.96918
ASHGA5P014813	0.0406024	2.81909	up	protein_coding	NM_001025367	CCDS47433.1	VEGFA	RefSeq	3608	chr6	+	43737945	43754223		AGAAATCCCGTCCCTGTGGGCCTTGCTCAGAGCGGAGAAAGCATTTGTTTGTACAAGATC	7422	Hs.73793	GO:0000122|GO:0001525|GO:0001541|GO:0001569|GO:0001570|GO:0001666|GO:0001701|GO:0001822|GO:0001934|GO:0001938|GO:0001938|GO:0001968|GO:0002042|GO:0002052|GO:0002053|GO:0002092|GO:0002575|GO:0002576|GO:0002687|GO:0003007|GO:0003151|GO:0003169|GO:0005125|GO:0005125|GO:0005161|GO:0005172|GO:0005515|GO:0005576|GO:0005578|GO:0005615|GO:0005615|GO:0005737|GO:0006357|GO:0007399|GO:0007498|GO:0007595|GO:…	vascular endothelial growth factor A isoform c	190.329	99.6909	7.74193	6.2467	287.107	203.796	80.0831	86.1791	143.137	130.684	129.885	69.8899	47.5156	90.5464	8.98079	6.45164	7.79335	6.54344	6.47838	7.31387	6.04911	5.388	5.30356	6.65053
ASHGA5P051887	7.02898e-05	2.81744	up	protein_coding	NM_033296	CCDS3389.1	MRFAP1	RefSeq	1534	chr4	+	6642444	6644449		TTTTCTCTCTCCAACAGACATCGCTATTGCGGTTCCGAGGCAGTGGGAAGAGATGCGGCC	93621	Hs.727355	GO:0005515|GO:0005634|GO:0048471	MORF4 family-associated protein 1	39.3614	15.0995	5.08286	3.58848	11.5041	97.1753	9.40479	12.6293	17.7822	11.189	23.1942	18.2233	12.1387	10.5399	5.17378	5.38242	4.69239	3.67471	3.66895	3.78929	3.68612	3.64902	2.99881	3.65245
ASHGA5P002171	0.0470642	2.8115	up	protein_coding	NM_005568	CCDS11316.1	LHX1	RefSeq	3431	chr17	+	35294771	35301915		AGCTCATCCCCAATGGTCCCTTCTCCTTCTACGGAGATTACCAGAGCGAGTACTACGGGC	3975	Hs.443727	GO:0001071|GO:0001655|GO:0001657|GO:0001658|GO:0001702|GO:0001705|GO:0001706|GO:0001764|GO:0001822|GO:0003700|GO:0003714|GO:0005634|GO:0006366|GO:0007267|GO:0007389|GO:0007399|GO:0008045|GO:0008270|GO:0009653|GO:0009791|GO:0009880|GO:0009887|GO:0009948|GO:0009952|GO:0009953|GO:0010468|GO:0010842|GO:0021517|GO:0021527|GO:0021537|GO:0021549|GO:0021702|GO:0021871|GO:0021937|GO:0032525|GO:0035502|GO:…	LIM/homeobox protein Lhx1	391.661	183.275	8.60511	7.11377	691.899	342.941	140.144	211.016	192.556	243.117	292.159	144.989	87.948	111.139	9.97875	7.22438	8.6122	7.81766	6.90561	8.19881	7.2711	6.41805	6.25007	6.93508
ASHGA5P054318	0.0135772	2.81086	up	protein_coding	NM_000143	CCDS1617.1	FH	RefSeq	1877	chr1	-	241660856	241683085		AGGCGTGGCCACAGCCGCCCAGAAATTCTACCCAAGCTCCCTCAGCACCATGTACCGAGC	2271	Hs.592490	GO:0004333|GO:0005737|GO:0005739|GO:0005759|GO:0006099|GO:0006099|GO:0006106|GO:0006108|GO:0044281|GO:0045239|GO:0048873	fumarate hydratase, mitochondrial	115.444	68.7356	7.23318	5.74217	104.323	168.714	73.2929	77.2763	73.5363	82.9769	102.846	49.6011	48.2415	46.6709	7.85243	6.18956	7.65755	6.37846	5.52038	6.6375	5.71066	4.91774	5.32884	5.7016
ASHGA5P008803	0.00411024	2.81019	up	protein_coding	NM_199190	CCDS44880.1	LARP4	RefSeq	6323	chr12	+	50794591	50873788	NM_001170803	GCCAATTATGGCTCCCTTTCCCAATGGTAGTTTTGTGAATGGCTTTAATTCGCCAGGATC	113251	Hs.26613	GO:0000166|GO:0003723|GO:0007010|GO:0022604	la-related protein 4 isoform c	203.336	108.967	7.8853	6.39464	75.9074	367.086	167.015	98.6498	144.347	102.395	179.938	94.1058	78.8771	64.456	7.48509	7.32207	8.84875	6.73842	6.49296	6.94611	6.54076	5.7957	6.08621	6.16229
ASHGA5P005876	0.0475069	2.8013	up	protein_coding	ENST00000310944	CCDS44450.1	LDB3	GENCODE	1695	chr10	+	88428425	88459810	NM_007078	ACTCCCAGGAGGGAGCCTCCCTATTAAGGACCTTGCCGTAGACAGCGCCTCTCCCGTCTA	11155	Hs.657271	GO:0048471|GO:0005856|GO:0031143|GO:0030018|GO:0008270|GO:0005515|GO:0008092	LIM domain binding 3 [Source:HGNC Symbol;Acc:15710]	101.437	67.8235	7.11188	5.62578	84.6088	135.245	84.4559	148.129	56.7414	54.6889	85.7767	43.5672	40.3715	45.4897	7.61287	5.85937	7.86338	7.31266	5.15974	6.04152	5.41926	4.74588	5.03866	5.66273
ASHGA5P054013	0.0310173	2.80126	up	protein_coding	NM_130388	CCDS14378.1	ASB12	RefSeq	1293	chrX	-	63444071	63450511		TACCTAAAACACCAACTGTAATCTTGCAGTCTCCCCAGGAACTTATGATGCCTCCGAAAA	142689	Hs.56281	GO:0005622|GO:0016567|GO:0035556	ankyrin repeat and SOCS box protein 12	685.761	288.415	9.16513	7.67905	307.403	1560.23	189.648	353.366	326.293	343.771	583.323	109.236	161.19	141.723	9.05591	9.41432	9.02516	8.51838	7.72755	8.72063	8.29882	6.01473	7.18277	7.29051
ASHGA5P005598	0.0460013	2.7998	up	protein_coding	NM_006364	CCDS9668.1	SEC23A	RefSeq	3890	chr14	-	39501122	39572437		GACCCAAGTTCCTTCAGATTTTCAGAAACTTTCTCCCTTTATCCACAGTTTATGTTTCAT	10484	Hs.272927	GO:0000139|GO:0002474|GO:0005515|GO:0005783|GO:0005789|GO:0005829|GO:0006886|GO:0006888|GO:0008270|GO:0012507|GO:0016044|GO:0016192|GO:0018279|GO:0019886|GO:0030127|GO:0030868|GO:0043687|GO:0044267|GO:0048208|GO:0048471	protein transport protein Sec23A	112.135	62.0923	6.86527	5.37995	28.1734	238.303	69.9305	112.099	69.2429	55.8096	115.375	30.041	33.2131	18.8653	6.31597	6.68712	7.59272	6.9168	5.43767	6.07074	5.88128	4.23341	4.70486	4.41489
ASHGA5P012396	0.0109173	2.79755	up	protein_coding	NM_001014977	CCDS13129.1	BANF2	RefSeq	466	chr20	+	17680592	17716517		TATCAGGAGCACCTGGAGATGGACAACATGTCTCCCAGGCTGAGAGCCTTCCTCTCCGAA	140836	Hs.115366	GO:0003677|GO:0005634|GO:0005730|GO:0005737	barrier-to-autointegration factor-like protein isoform 1	55.7773	32.7588	6.07974	4.59557	34.7727	106.721	25.8379	39.105	32.2741	29.8809	64.8735	17.3681	19.7863	26.0237	6.57756	5.50875	6.1529	5.33134	4.39912	5.16805	5.0133	3.59336	3.78385	4.87999
ASHGA5P013118	0.0111396	2.79652	up	protein_coding	NM_000020	CCDS31804.1	ACVRL1	RefSeq	4263	chr12	+	52301201	52317145		CGCAGAGCGGGCCCAGAGGGACCATGACCTTGGGCTCCCCCAGGAAAGGCCTTCTGATGC	94	Hs.591026	GO:0001525|GO:0001701|GO:0001936|GO:0001937|GO:0001938|GO:0001946|GO:0001955|GO:0001974|GO:0002043|GO:0004674|GO:0004675|GO:0004702|GO:0005024|GO:0005025|GO:0005515|GO:0005524|GO:0005887|GO:0006275|GO:0006355|GO:0006468|GO:0007162|GO:0007165|GO:0007179|GO:0008015|GO:0008217|GO:0008285|GO:0009986|GO:0010596|GO:0010862|GO:0016361|GO:0016361|GO:0019901|GO:0030308|GO:0030336|GO:0030425|GO:0030509|GO:…	serine/threonine-protein kinase receptor R3 precursor	314.157	152.779	8.3304	6.84677	241.266	598.311	102.892	136.881	181.884	196.357	273.438	80.0041	101.514	99.3768	8.803	8.03838	8.14982	7.20403	6.82297	7.89372	7.17169	5.57336	6.4804	6.78119
ASHGA5P014525	0.0121869	2.79232	up	protein_coding	NM_020773	CCDS3394.2	TBC1D14	RefSeq	5009	chr4	+	6911494	7034845		GCTAACTCCGTTTCTCCTTGGACCAAGATGACTGATGGAAAACTCTCCACCTCTACAAAT	57533	Hs.518611	GO:0005097|GO:0005776|GO:0010507|GO:0019901|GO:2000785	TBC1 domain family member 14 isoform a	60.6965	35.2811	6.1864	4.70494	50.1645	108.043	23.8818	44.3413	33.4349	37.022	61.6181	31.455	19.956	19.1406	6.98761	5.52921	6.04238	5.52747	4.44592	5.48552	4.93384	4.30228	3.80124	4.4383
ASHGA5P053007	0.0473701	2.79087	up	protein_coding	NM_152739	CCDS5409.1	HOXA9	RefSeq	2076	chr7	-	27202056	27205149		TTTGTCCCTGACTGACTATGCTTGTGGTTCTCCTCCAGTTGATAGAGAAAAACAACCCAG	3205		GO:0003700|GO:0005515|GO:0005634|GO:0006351|GO:0007275|GO:0019899|GO:0042118|GO:0043565	homeobox protein Hox-A9	57.4263	38.2283	6.20474	4.72403	49.4428	94.3806	28.4556	39.392	67.948	43.907	52.4333	26.1819	11.8973	25.8385	6.97127	5.3463	6.29665	5.34257	5.40873	5.71645	4.70732	4.05681	2.96688	4.86944
ASHGA5P001067	0.0195167	2.79071	up	protein_coding	NM_020664	CCDS10409.1	DECR2	RefSeq	1599	chr16	+	451857	462487		AGTGCTGACGGCCGCCAGGAAGCTGGCTGGGGCCACCGGCCGGCGCTGCCTCCCTCTCTC	26063	Hs.628831	GO:0000166|GO:0005102|GO:0005777|GO:0006636|GO:0008670|GO:0019166	peroxisomal 2,4-dienoyl-CoA reductase	180.862	67.6169	7.07786	5.59723	106.776	414.92	20.8904	48.6069	81.9372	70.0564	149.401	47.4888	44.1933	31.635	7.88117	7.5033	5.84912	5.66055	5.66587	6.39381	6.26552	4.8559	5.1864	5.15257
ASHGA5P011613	0.0185143	2.79002	up	protein_coding	NM_144589	CCDS7349.1	COMTD1	RefSeq	1041	chr10	-	76993728	76995770		CTCTTCCTGGGGAGGCGGTGCCCCCCATGGCGAGGCCGGCGAGAGCAGTGCCTGCTTCCC	118881	Hs.355333	GO:0005739|GO:0008171|GO:0016021	catechol O-methyltransferase domain-containing protein 1	13.067	8.49095	4.39244	2.91216	11.8797	16.6447	10.6765	13.2731	12.3635	5	9.7235	6.63664	5	7.43994	5.21581	3.08845	4.87304	3.73545	3.27549	2.3896	2.75278	2.66423	2.32166	3.24589
ASHGA5P052923	0.0269818	2.78882	up	protein_coding	NM_024919	CCDS5306.1	FRMD1	RefSeq	3028	chr6	-	168456463	168479839		TTCCCTCCTTCAGGGGCGCGATGTATGGAACCCAGTCCTGAGAGGCCTGCATGCAGTCAG	79981	Hs.266746	GO:0005856	FERM domain-containing protein 1 isoform 1	170.962	94.4477	7.58422	6.10457	173.022	280.755	59.109	81.1224	135.71	127.675	156.368	57.5998	39.6343	63.0249	8.45425	6.94057	7.35785	6.4495	6.40699	7.27995	6.33592	5.12046	5.00905	6.13012
ASHGA5P009274	0.00674705	2.7862	up	protein_coding	NM_182676	CCDS13387.1	PLTP	RefSeq	1944	chr20	-	44527258	44541003		AGACAGCTGCTCTACTGGTTCTTGAAGGTGTATGATTTTCTCTCCACGTTCATCACCTCA	5360	Hs.439312	GO:0005576|GO:0006629|GO:0006869|GO:0008289|GO:0010189|GO:0030317	phospholipid transfer protein isoform b precursor	34.6386	16.1071	5.04912	3.57082	9.05772	81.8962	12.9618	21.5909	9.91234	14.7337	38.2902	8.7635	12.393	7.06627	4.84911	5.14219	5.15605	4.41671	3.0327	4.14426	4.28544	2.89733	3.031	3.18826
ASHGA5P052273	0.0260406	2.78544	up	protein_coding	NM_181504	CCDS3995.1	PIK3R1	RefSeq	5691	chr5	+	67586466	67597649		AAAGAAAGCCGGACTCTTTTCTTATAACTGAGCTCAGCCAAGGAAACTCTTGCACAAATG	5295	Hs.132225	GO:0005068|GO:0005158|GO:0005159|GO:0005168|GO:0005515|GO:0005545|GO:0005829|GO:0005886|GO:0005942|GO:0005943|GO:0006644|GO:0006661|GO:0007173|GO:0007596|GO:0008286|GO:0008286|GO:0008543|GO:0014065|GO:0019048|GO:0019903|GO:0030168|GO:0031295|GO:0035014|GO:0043125|GO:0043548|GO:0043551|GO:0043559|GO:0043560|GO:0044281|GO:0046326|GO:0046854|GO:0048009|GO:0048009|GO:0048011|GO:0048015|GO:0050852|GO:…	phosphatidylinositol 3-kinase regulatory subunit alpha isoform 2	16.0603	10.0298	4.56761	3.08971	14.9149	24.1158	9.15014	23.8245	11.5544	6.05087	7.97137	6.18692	8.7431	5.87749	5.52342	3.52372	4.65571	4.56732	3.202	3.0848	2.60504	2.6172	2.57721	2.9744
ASHGA5P004389	0.00195869	2.78366	up	protein_coding	NM_003225	CCDS13685.1	TFF1	RefSeq	508	chr21	-	43782390	43786644		TATCCTAATACCATCGACGTCCCTCCAGAAGAGGAGTGTGAATTTTAGACACTTCTGCAG	7031	Hs.162807	GO:0005515|GO:0005615|GO:0005975|GO:0006950|GO:0007586|GO:0008083|GO:0010039|GO:0030277|GO:0032355|GO:0043434	trefoil factor 1 precursor	26.3155	12.0471	4.76479	3.28781	11.8456	59.4064	7.69458	13.4591	12.0005	11.838	22.7949	10.3904	8.4114	5.43541	5.21082	4.69469	4.38887	3.75352	3.24213	3.85587	3.66716	3.07063	2.54375	2.88159
ASHGA5P028251	0.0117908	2.78363	up	protein_coding	ENST00000228347	CCDS9105.1	POLR3B	GENCODE	4273	chr12	+	106751435	106903976		TTTCTTCCTCCTTCGTGAGCAGCATGGACGTGCTAGCGGAGGAGTTTGGGAACCTGACTC	55703	Hs.62696	GO:0006351|GO:0045087|GO:0009615|GO:0010467|GO:0006383|GO:0032728|GO:0045089|GO:0006385|GO:0006386|GO:0005654|GO:0003677|GO:0046872|GO:0003899|GO:0032549	polymerase (RNA) III (DNA directed) polypeptide B [Source:HGNC Symbol;Acc:30348]	276.247	102.144	7.66728	6.19031	105.207	679.91	43.6248	75.9109	129.003	109.513	225.906	66.3214	66.3621	41.9937	7.85961	8.22642	6.9158	6.34919	6.34011	7.04482	6.8936	5.31826	5.83243	5.55377
ASHGA5P009041	0.0490791	2.78354	up	protein_coding	NM_001099858	CCDS47576.1	C7orf25	RefSeq	1844	chr7	-	42948871	42951689	NM_024054	GGCGCTGCCGGAAAGGAATAATGCTGACAGCATGTCTGCACATTCCATGCTCTGTGAACG	79020	Hs.698120		UPF0415 protein C7orf25 isoform a	49.5985	31.7378	6.01672	4.53979	28.4358	88.4112	31.9486	73.4733	18.7661	27.8434	25.6513	26.1213	18.4294	31.8798	6.32827	5.25497	6.46691	6.29483	3.72814	5.06894	3.79908	4.05405	3.6728	5.1607
ASHGA5P000937	0.0364337	2.78088	up	protein_coding	NM_031488	CCDS14011.1	L3MBTL2	RefSeq	3205	chr22	+	41601312	41627275		GTGGCCGCAGAACCGGCCACACCGCTGAAGGCCAAAGAGGCCACAAAGAAGAAAAAGAAA	83746	Hs.517641	GO:0003714|GO:0005634|GO:0005634|GO:0006351|GO:0006355|GO:0008270|GO:0016568|GO:0035064|GO:0042393	lethal(3)malignant brain tumor-like protein 2	21.671	14.3178	5.04246	3.56691	25.9454	23.4918	15.5757	24.0096	13.0775	10.537	10.4133	16.7648	13.445	11.9774	6.21353	3.49224	5.42161	4.58128	3.33168	3.71408	2.81471	3.55763	3.16263	3.80639
ASHGA5P045791	0.0434902	2.78068	up	protein_coding	NM_018702	CCDS7058.1	ADARB2	RefSeq	8426	chr10	-	1223252	1779670		ATAAAGTAAGCATATTGTCAACCTTCCTCGCTCCTTTCAAGCACCTGAGTCCTGGCATCA	105	Hs.586663	GO:0003725|GO:0003727|GO:0004000|GO:0005634|GO:0005730|GO:0005737|GO:0005739|GO:0006397|GO:0046872	double-stranded RNA-specific editase B2	587.456	253.335	9.04199	7.56656	1094.94	499.538	167.886	121.757	316.823	331.632	467.914	207.604	130.848	196.768	10.5028	7.7671	8.85613	7.02949	7.67813	8.67097	7.98314	6.97315	6.86392	7.7671
ASHGA5P049670	0.024472	2.77431	up	protein_coding	NM_002276	CCDS11399.1	KRT19	RefSeq	1490	chr17	-	39679868	39684641		CGAGCTAGAGGTGAAGATCCGCGACTGGTACCAGAAGCAGGGGCCTGGGCCCTCCCGCGA	3880	Hs.654568	GO:0005200|GO:0005515|GO:0005882|GO:0008307|GO:0016010|GO:0019048|GO:0030018|GO:0042383|GO:0043034|GO:0043627|GO:0045214|GO:0060706|GO:0071944	keratin, type I cytoskeletal 19	71.2298	33.7418	6.15719	4.68506	90.9977	109.074	13.6179	24.0096	48.3726	32.9754	49.2564	27.9967	24.7525	28.8293	7.69978	5.54293	5.22888	4.58128	4.94782	5.31043	4.62123	4.14555	4.17032	5.01881
ASHGA5P036448	0.0425375	2.77206	up	protein_coding	ENST00000289388	CCDS2414.1	C2orf62	GENCODE	1323	chr2	+	219221578	219232817		CCCAGCAATGCCCGCTTCCTGACCTTGGACACCGAGGGCAAACTCTGCTATTTGACCTAT	375307	Hs.645453	GO:0007165|GO:0008603	chromosome 2 open reading frame 62 [Source:HGNC Symbol;Acc:25062]	72.3574	37.3263	6.3194	4.84844	124.829	69.1366	23.107	34.7959	44.0166	36.4702	55.454	36.5852	24.6347	29.3279	8.06383	4.89787	5.99649	5.14614	4.82523	5.46331	4.7869	4.51112	4.16289	5.04349
ASHGA5P034365	0.00211837	2.76975	up	protein_coding	NM_003433	CCDS12980.1	ZNF132	RefSeq	3048	chr19	-	58944180	58951589		CACATTGAAGAGCATGGTAACCTTTGAAGATGTGGCTGTATACTTCTCCCAAGAGGAGTG	7691	Hs.156169	GO:0003677|GO:0003700|GO:0005634|GO:0006351|GO:0008270	zinc finger protein 132	25.4042	12.8004	4.85581	3.38606	7.43765	52.6984	16.0764	18.627	14.8911	10.214	17.3231	10.6888	12.7581	5.10099	4.57317	4.52563	5.46863	4.20109	3.47548	3.67471	3.3633	3.099	3.07376	2.81504
ASHGA5P011467	0.0281355	2.76959	up	protein_coding	ENST00000371610	CCDS33485.1	PARD6B	GENCODE	4615	chr20	+	49348080	49370278		CAAAAGAAGGAAGAAGCAGACTACAGTGCCTTTGGTACAGACACGCTAATAAAGAAGAAG	84612	Hs.589848	GO:0007049|GO:0051301|GO:0007409|GO:0030334|GO:0006461|GO:0007163|GO:0007043|GO:0070830|GO:0045216|GO:0034329|GO:0005634|GO:0005737|GO:0005886|GO:0005829|GO:0005923|GO:0005938|GO:0045177|GO:0005515	par-6 partitioning defective 6 homolog beta (C. elegans) [Source:HGNC Symbol;Acc:16245]	10.6252	6.91197	4.05819	2.58852	14.8651	11.0761	5.93441	5	7.447	5	5	5.00925	15.9275	5	5.52017	2.65551	3.99889	2.35685	2.73561	2.3896	2.32714	2.49216	3.44015	2.37814
ASHGA5P030074	0.039868	2.76858	up	protein_coding	NM_134262	CCDS45271.1	RORA	RefSeq	10669	chr15	-	60780482	60884707		CTCCCTGCGCTCTCCGCACCGCGGCTTAAATGATGTATTTTGTGATCGCAGCGATGAAAG	6095	Hs.560343	GO:0003700|GO:0003707|GO:0004879|GO:0005515|GO:0005654|GO:0006367|GO:0006809|GO:0007165|GO:0008270|GO:0010467|GO:0021702|GO:0030522|GO:0043030|GO:0043565|GO:0045944|GO:0046068	nuclear receptor ROR-alpha isoform d	136.255	86.7234	7.48106	6.01191	156.674	158.385	93.7071	149.27	110.463	69.5407	115.063	63.8	44.8575	54.0701	8.33508	6.09566	8.01244	7.32599	6.1104	6.38563	5.87612	5.26193	5.21384	5.90947
ASHGA5P011819	0.0105337	2.76539	up	protein_coding	NM_012197	CCDS6848.2	RABGAP1	RefSeq	4999	chr9	+	125703287	125867147		TAACAATGACCACCTGGTAGAGAAATACCGCATTCTTATCACAAAGGAGTCTCCCCAGGA	23637	Hs.271341	GO:0005096|GO:0005097|GO:0005515|GO:0005813|GO:0005829|GO:0005875|GO:0007049|GO:0015631|GO:0043547	rab GTPase-activating protein 1	519.393	222.18	8.82896	7.36148	276.602	1145.67	135.911	223.609	261.772	280.695	416.359	136.828	137.794	98.2026	8.94714	8.96256	8.57717	7.90227	7.3874	8.41302	7.79734	6.3331	6.93163	6.76558
ASHGA5P005315	0.0194339	2.76428	up	protein_coding	NM_153437	CCDS6902.1	ODF2	RefSeq	2391	chr9	+	131219185	131257119	NM_001242353, NM_002540, NM_153433	GCTCCCCCAGGTTTCCATCGTGTGGGAAGAACGGAGTAACGAGTCTCACGCAGAAAAAGG	4957	Hs.129055	GO:0000086|GO:0000278|GO:0000922|GO:0005198|GO:0005515|GO:0005813|GO:0005814|GO:0005829|GO:0005874|GO:0005929|GO:0007275|GO:0007283|GO:0019861|GO:0030154	outer dense fiber protein 2 isoform 6	815.995	417.107	9.76737	8.30047	523.243	1339.18	585.557	733.399	455.193	453.841	537.981	233.5	277.884	227.954	9.66235	9.20995	10.4298	9.43938	8.22917	9.11503	8.18599	7.14991	8.00195	7.98183
ASHGA5P004738	0.0210873	2.7636	up	protein_coding	ENST00000296585	CCDS3957.1	ITGA2	GENCODE	7869	chr5	+	52285155	52390609		AAACTTGTTTTTTGCATCATTCTCCCTGCCGGTTGATGGGACAGAAGTAACATGCCAGGT	3673	Hs.482077	GO:0007411|GO:0007155|GO:0007160|GO:0007229|GO:0009887|GO:0007596|GO:0044419|GO:0005886|GO:0009986|GO:0009897|GO:0008305|GO:0045178|GO:0004872|GO:0005515|GO:0005518	integrin, alpha 2 (CD49B, alpha 2 subunit of VLA-2 receptor) [Source:HGNC Symbol;Acc:6137]	576.662	280.562	9.10518	7.63863	243.956	1230.03	255.997	447.213	501.46	214.451	383.27	147.878	136.474	133.187	8.81731	9.08131	9.41691	8.82105	8.38613	8.02126	7.67211	6.44797	6.91736	7.20455
ASHGA5P008255	0.0179285	2.76212	up	protein_coding	NM_199367	CCDS10978.1	SPG7	RefSeq	2319	chr16	+	89574804	89604129		TAGAAATGGATGGTGCCTCTCTTGACCAGCTACCCTCCCAGGGGACCATGAGGAAGCTCA	6687	Hs.185597	GO:0004222|GO:0005515|GO:0005524|GO:0005739|GO:0006508|GO:0007399|GO:0008219|GO:0008233|GO:0008270|GO:0016021|GO:0017111|GO:0030163|GO:0031966|GO:0051082	paraplegin isoform 2 precursor	986.179	368.386	9.53767	8.07189	538.935	2241.99	177.612	250.221	538.861	441.487	764.248	200.896	201.012	181.98	9.69758	9.98618	8.92925	8.06565	8.49713	9.07916	8.77463	6.9221	7.51123	7.65335
ASHGA5P049277	0.0477313	2.76101	up	protein_coding	NM_001193522	CCDS54028.1	FAM65A	RefSeq	4136	chr16	+	67562719	67580691		TCTCCTTCAGGAGTTTCCCGGTCTTCAGCCCGCCGGGGCCCCCACGGAAGCCCCCCGCGC	79567	Hs.152717	GO:0005737	protein FAM65A isoform 2	91.6835	47.1645	6.69156	5.22637	154.893	86.703	33.4545	51.7833	46.7641	51.1895	60.4236	40.6486	33.7957	45.547	8.32102	5.22781	6.52586	5.76873	4.90443	5.9503	4.91012	4.65085	4.73583	5.6643
ASHGA5P011931	0.024839	2.76002	up	protein_coding	NM_000191	CCDS243.1	HMGCL	RefSeq	1617	chr1	-	24128366	24151949		TATGAAGGGAAGATCTCCCCAGCTAAAGTAGCTGAGGTCACCAAGAAGTTCTACTCAATG	3155	Hs.533444	GO:0000062|GO:0000287|GO:0001889|GO:0004419|GO:0004419|GO:0005102|GO:0005739|GO:0005743|GO:0005759|GO:0005759|GO:0005777|GO:0006552|GO:0006637|GO:0007005|GO:0007584|GO:0009790|GO:0030145|GO:0031406|GO:0042594|GO:0042803|GO:0044255|GO:0044281|GO:0046872|GO:0046950|GO:0046951|GO:0046951|GO:0051262|GO:0070542	hydroxymethylglutaryl-CoA lyase, mitochondrial isoform 1 precursor	451.742	244.448	8.9347	7.47002	263.166	843.689	248.369	439.791	297.724	217.136	364.628	112.316	154.905	124.633	8.90032	8.52545	9.37834	8.80214	7.57483	8.03905	7.59419	6.05608	7.11951	7.10436
ASHGA5P052026	0.0085401	2.7582	up	protein_coding	ENST00000265154	CCDS3670.1	ARHGEF38	GENCODE	1437	chr4	+	106473776	106552837		AGTCCTTAAAGTAAGGCCTTTTCAAATGATGATTCCCATCTCCTCTCAGTTGCCTAGCAG	54848	Hs.740893	GO:0035023|GO:0005622|GO:0005089	Rho guanine nucleotide exchange factor (GEF) 38 [Source:HGNC Symbol;Acc:25968]	88.3228	48.1267	6.58235	5.11862	46.3476	185.073	33.5482	51.4819	46.0398	49.4301	96.9338	35.0616	43.0886	14.8512	6.89835	6.31811	6.53058	5.75693	4.88656	5.89321	5.61529	4.45498	5.14465	4.07873
ASHGA5P002149	0.0334168	2.75534	up	protein_coding	NM_018898	CCDS4241.1	PCDHAC1	RefSeq	5475	chr5	+	140306301	140391929		GAATAGGAAAGGGGATCACGCTAATGTCAATGCCATGCCACGACAGCCCAACCCTGACTG	56135		GO:0005509|GO:0005887|GO:0007155|GO:0007156|GO:0007399	protocadherin alpha-C1 isoform 1 precursor	20.2208	13.0633	4.92038	3.45815	20.2802	27.1666	13.2156	16.6198	8.26617	13.1107	11.1158	5.92255	26.5626	9.84547	5.91492	3.66166	5.18455	4.03237	2.83471	3.98931	2.88026	2.59131	4.30664	3.57244
ASHGA5P040443	0.039387	2.75122	up	protein_coding	NM_007036	CCDS3963.1	ESM1	RefSeq	2089	chr5	-	54273694	54281414		AATTCCCCTTCTTCCAATATTCAGTAACCAAGTCTTCCAACAGATTTGTTTCTCTCACGG	11082	Hs.129944	GO:0001525|GO:0001558|GO:0005520|GO:0005576|GO:0008083	endothelial cell-specific molecule 1 isoform a precursor	63.0217	42.3477	6.3992	4.93913	44.9502	101.074	43.0409	71.0604	30.8973	53.2836	64.5756	31.6724	22.4746	22.4697	6.86663	5.43606	6.89489	6.23924	4.34194	6.00277	5.00482	4.31307	3.99713	4.67491
ASHGA5P039819	0.00144354	2.74999	up	protein_coding	NM_001256852		LOC100287144	RefSeq	1593	chr4	+	9212382	9213975	ENST00000416902, ENST00000527080, NM_001242326, NM_001256853, NM_001256854, NM_001256855, NM_001256860, NM_001256871, NM_001256873, NM_001256874, NM_001256894, NM_201402	TCAAAATACAAGTGTCGGATGAAGAACCATCATCCTGAACAGCAAAGCTCCCTGCTAAAC	100287144	Hs.741130		ubiquitin carboxyl-terminal hydrolase 17-like	23.5783	13.3831	4.91809	3.45866	10.1818	44.5983	15.9549	14.9323	11.2306	9.6045	22.7254	12.5249	10.7453	11.9189	5.00679	4.28873	5.45874	3.88472	3.1725	3.60447	3.66243	3.26746	2.8187	3.80036
ASHGA5P037450	0.0277199	2.74947	up	protein_coding	NM_138983	CCDS42920.2	OLIG1	RefSeq	2293	chr21	+	34442449	34444728		TGTCGCTGGCGCTGGACGAGCCGCCGTGCGGCCAGTTCGCTCTCCCCGGCGGCGGCGCAG	116448	Hs.56663	GO:0003677|GO:0005634|GO:0006351|GO:0006355|GO:0046983|GO:0048663	oligodendrocyte transcription factor 1	113.922	63.0345	6.93233	5.47318	63.3681	236.333	42.0641	128.886	61.7448	54.5243	96.9585	35.9488	33.0255	30.1534	7.25991	6.67678	6.86029	7.11135	5.28312	6.03577	5.61617	4.48895	4.6943	5.08259
ASHGA5P004896	0.0443633	2.74941	up	protein_coding	NM_001042518	CCDS41983.1	SERPINA9	RefSeq	1551	chr14	-	94929057	94942670		CTTCTCCCCTGCGAGGATCAACAGCCATGTGAAAAAGAAGACCCAAGGGAAGGTTGTAGA	327657	Hs.317970	GO:0004867|GO:0005576|GO:0005737|GO:0010951|GO:0016020|GO:0030162	serpin A9 isoform B	488.073	282.231	9.06888	7.60975	521.881	718.475	223.864	654.836	256.061	261.325	379.502	145.011	143.114	135.768	9.65565	8.30939	9.2416	9.30525	7.35369	8.30081	7.6543	6.41871	7.00138	7.23416
ASHGA5P034285	0.00217765	2.74282	up	protein_coding	NM_002152	CCDS12759.1	HRC	RefSeq	2430	chr19	-	49654455	49658681		TGAAGAGGACTTCCAAGATGAGTATAAAACAGAAGTCCCTCACCATCACCACCACAGAGT	3270	Hs.436885	GO:0005509|GO:0006936|GO:0008016|GO:0033017|GO:0033018|GO:0055074	sarcoplasmic reticulum histidine-rich calcium-binding protein precursor	56.7554	33.3558	6.16293	4.70727	28.8541	104.74	36.6723	39.4592	40.6934	28.7675	46.7391	26.6639	28.3624	22.8049	6.34428	5.48323	6.66129	5.34475	4.72933	5.11437	4.55603	4.08073	4.42957	4.69614
ASHGA5P030158	0.0101151	2.74281	up	protein_coding	NM_002833	CCDS10280.1	PTPN9	RefSeq	3956	chr15	-	75759461	75871625		TCTTCCAGAAAACCTGGGTGGGTACGTCAAAATTGATCTCGCCACTTGGAATTTCCAGTT	5780	Hs.445775	GO:0004725|GO:0004726|GO:0005515|GO:0006470|GO:0044444	tyrosine-protein phosphatase non-receptor type 9	12.2642	7.56133	4.24701	2.79135	7.92755	18.062	10.8032	13.0746	5.30163	5	9.68778	6.09571	6.64476	7.12478	4.66167	3.18995	4.88939	3.71923	2.484	2.3896	2.74935	2.60732	2.39375	3.19621
ASHGA5P051949	0.0265023	2.74165	up	protein_coding	NM_133267	CCDS3494.1	GSX2	RefSeq	1212	chr4	+	54966247	54968122		TTGCCCGCGGGTGAACCATGCGCATCATCACCACCACCCGCCGCAGCACCACCATCACCA	170825	Hs.371899	GO:0002087|GO:0003700|GO:0005634|GO:0006351|GO:0021527|GO:0021575|GO:0021798|GO:0021889|GO:0043565|GO:0048665|GO:0048853|GO:0060163	GS homeobox 2	65.2196	43.4828	6.53389	5.07884	53.861	79.1238	62.6738	40.9924	58.1742	46.436	56.3918	33.8459	29.4143	39.125	7.07589	5.0912	7.43457	5.40388	5.19339	5.79585	4.80688	4.40811	4.49041	5.45339
ASHGA5P010745	0.0447218	2.74105	up	protein_coding	NM_002393	CCDS1447.1	MDM4	RefSeq	10090	chr1	+	204485506	204527248	NM_001204171	AAGAAAGAATCTTGTCACTTTAGCCACTGCTACTACAGATGCTGCTCAGACTCTCGCTCT	4194	Hs.497492	GO:0000122|GO:0005515|GO:0005634|GO:0006461|GO:0006915|GO:0008270|GO:0008283|GO:0008285|GO:0019899|GO:0042177|GO:0043066|GO:0045023|GO:0050821|GO:0071157|GO:0071456	protein Mdm4 isoform 1	36.2219	25.8304	5.69563	4.2409	39.5108	45.2608	23.8943	42.8426	21.0108	17.6446	31.3876	38.2681	12.8855	16.7734	6.73444	4.30884	6.0436	5.47352	3.85861	4.41285	4.02999	4.57169	3.0931	4.24655
ASHGA5P021582	0.00132306	2.73972	up	protein_coding	ENST00000535549	CCDS53724.1	ETS1	GENCODE	4594	chr11	-	128328655	128392205		CCCTCCCCGGGTAAACTCGGGGGCCAGGACTCTTTTGAAAGCATAGAGAGCTACGATAGT	2113	Hs.369438	GO:0006355|GO:0005634|GO:0003700|GO:0043565	v-ets erythroblastosis virus E26 oncogene homolog 1 (avian) [Source:HGNC Symbol;Acc:3488]	248.731	119.982	7.98452	6.53049	167.111	499.434	79.6471	129.777	149.919	103.251	203.542	92.377	86.9847	74.0259	8.40513	7.76675	7.78167	7.12144	6.54281	6.95702	6.72841	5.77146	6.23471	6.35759
ASHGA5P023425	0.00630021	2.73883	up	protein_coding	NM_004694	CCDS11675.1	SLC16A6	RefSeq	3828	chr17	-	66263166	66287405		GCCTTTGGGGGTTTATTCTCTTCCCTTCTAACTTGATTAAGAATGACCCAAAATAAATTA	9120	Hs.42645	GO:0005887|GO:0008028|GO:0015293|GO:0015718|GO:0016020	monocarboxylate transporter 7	44.6415	25.0733	5.67926	4.2257	16.8254	93.5825	23.5165	28.9292	22.242	25.1757	47.8116	19.4173	13.9535	17.9836	5.68023	5.33643	6.02113	4.87436	3.92248	4.91428	4.58583	3.71646	3.22106	4.34545
ASHGA5P054966	0.0299625	2.73662	up	protein_coding	NM_153253	CCDS8108.1	SIPA1	RefSeq	3642	chr11	+	65407591	65418391	NM_006747	GCCTGCCCTCCCTGGGTGGGAGGCGCCGGGCGGCCCCTCGGGGCCCAGGCGCCGAGCTGC	6494	Hs.530477	GO:0005096|GO:0005515|GO:0005634|GO:0005829|GO:0007010|GO:0007162|GO:0007165|GO:0008283|GO:0012505|GO:0016020|GO:0030308|GO:0032854|GO:0035556|GO:0043547|GO:0045786|GO:0046582|GO:0048471	signal-induced proliferation-associated protein 1	1191.48	494.066	10.0313	8.57887	2050.33	1132.48	391.634	617.854	503.881	611.761	773.439	434.474	216.886	300.17	11.1614	8.94714	9.98526	9.24049	8.3926	9.55127	8.79436	8.07315	7.63897	8.36122
ASHGA5P044982	0.0264473	2.73619	up	protein_coding	ENST00000427715	CCDS55272.1	SLC30A8	GENCODE	5430	chr8	+	117963189	118188953	NM_001172811, NM_001172813, NM_001172814, NM_173851	TAGCAAAAGCTTTACGATGCACTCACTCACCATTCAGATGGAATCTCCAGTTGACCAGGA	169026	Hs.532270	GO:0055085|GO:0034341|GO:0009749|GO:0032024|GO:0006812|GO:0030073|GO:0070555|GO:0006882|GO:0061088|GO:0060627|GO:0071577|GO:0006829|GO:0032119|GO:0016021|GO:0005886|GO:0030141|GO:0016023|GO:0030667|GO:0030658|GO:0008270|GO:0042803|GO:0008324|GO:0005385	solute carrier family 30 (zinc transporter), member 8 [Source:HGNC Symbol;Acc:20303]	10.8026	6.84272	4.14669	2.69453	7.5527	12.7013	12.1538	11.2879	5	5	5	5	7.43208	9.1791	4.5937	2.77881	5.06757	3.53496	2.33377	2.3896	2.32714	2.33803	2.44729	3.49089
ASHGA5P031862	0.016794	2.73499	up	protein_coding	NM_000196	CCDS10837.1	HSD11B2	RefSeq	1939	chr16	+	67465035	67471454		ATGGACACATTCAGCTGTGAACTCCTTCCCTGGGGGGTCAAGGTCAGCATCATCCAGCCT	3291	Hs.1376	GO:0001666|GO:0002017|GO:0003845|GO:0005496|GO:0005783|GO:0006704|GO:0007565|GO:0032094|GO:0032868|GO:0042493|GO:0051287|GO:0051384	corticosteroid 11-beta-dehydrogenase isozyme 2	412.549	158.478	8.30539	6.85386	258.827	917.915	60.9062	133.667	223.969	167.768	316.34	95.6834	91.5647	80.3497	8.87717	8.64179	7.39722	7.16927	7.13746	7.67494	7.38575	5.8215	6.30913	6.47894
ASHGA5P006772	0.0302104	2.73448	up	protein_coding	NM_001135245	CCDS47306.1	TCOF1	RefSeq	4885	chr5	+	149737201	149779871	NM_000356, NM_001135243	TTCAAGTGGGGTTGACAGTGCTGTGGGAACACTCCCTGCAACAAGTCCCCAGAGCACCTC	6949	Hs.519672	GO:0001501|GO:0005215|GO:0005515|GO:0005634|GO:0005730|GO:0005737|GO:0042790	treacle protein isoform f	21.1749	14.217	4.97599	3.52473	14.717	31.2049	17.6027	28.087	11.132	14.4994	17.083	8.22645	11.0172	9.4743	5.50415	3.82767	5.59616	4.82466	3.16443	4.12187	3.34714	2.83431	2.85272	3.52797
ASHGA5P007645	0.00939442	2.73229	up	protein_coding	NM_012398	CCDS32872.1	PIP5K1C	RefSeq	5082	chr19	-	3630178	3700477		CATCTACTTTCCCACCGATGAGAGGAGCTGGGTGTACTCCCCGCTCCACTATAGCGCCCA	23396	Hs.282177	GO:0001891|GO:0001931|GO:0005524|GO:0005634|GO:0005829|GO:0005925|GO:0006644|GO:0006661|GO:0006909|GO:0007411|GO:0012505|GO:0016079|GO:0016308|GO:0016337|GO:0030036|GO:0030593|GO:0032587|GO:0034333|GO:0044281|GO:0048488|GO:0072583	phosphatidylinositol 4-phosphate 5-kinase type-1 gamma isoform 2	32.22	19.476	5.35514	3.90503	15.6276	61.9241	19.1083	28.7902	19.609	17.5867	32.1682	12.1107	12.1081	13.9591	5.58928	4.75166	5.72449	4.86631	3.77905	4.40794	4.05944	3.23253	2.9951	3.99483
ASHGA5P010519	0.0423549	2.7282	up	protein_coding	NM_020180	CCDS32818.1	CELF4	RefSeq	4070	chr18	-	34823007	35146000	NM_001025087, NM_001025088	TTTGGGGACGCTGAGCTGATGCAGATGTTCCTCCCTTTCGGCTTCGTGAGCTTCGACAAC	56853	Hs.435976	GO:0000166|GO:0000380|GO:0000381|GO:0000900|GO:0003729|GO:0005634|GO:0005730|GO:0005737|GO:0006376|GO:0007281|GO:0009790|GO:0042835|GO:0048026	CUGBP Elav-like family member 4 isoform 1	481.246	212.84	8.69651	7.24856	745.897	609.158	88.6817	149.185	180.948	288.878	454.207	226.112	100.178	90.3733	10.0919	8.06517	7.93243	7.32478	6.81501	8.45311	7.93537	7.10606	6.45754	6.64806
ASHGA5P052712	0.0189806	2.72658	up	protein_coding	NM_001172418	CCDS54998.1	BTBD9	RefSeq	8639	chr6	-	38136226	38563843		TCATGTGTTTCTTCCCTGATGTGCAGAGCATTATTATATGGTGGAATGCGAGAGTCTCAG	114781	Hs.603858	GO:0007155	BTB/POZ domain-containing protein 9 isoform c	23.5862	13.1145	4.78776	3.34066	6.28573	45.5375	18.9353	14.9827	6.13502	14.3754	27.033	16.8648	6.40734	6.00321	4.33367	4.31798	5.71162	3.88927	2.58344	4.1113	3.85564	3.56267	2.3834	2.99892
ASHGA5P014332	0.0339156	2.72648	up	protein_coding	NM_002780	CCDS46093.1	PSG4	RefSeq	2059	chr19	-	43696853	43709790	ENST00000244296, NM_001184825, NM_001184826, NM_021016	AATCTCCTCCCAAAGCTGTCCAAGCCCTACATCACAATCAACAACTTAAACCCCAGAGAG	5672	Hs.711363	GO:0005576|GO:0006952|GO:0007565	pregnancy-specific beta-1-glycoprotein 4 isoform 1 precursor	2440.43	1156.84	11.0843	9.63726	1798.98	4307.17	1215.15	2534.98	1194.98	1098.86	1794.34	509.514	476.048	489.152	11.0204	10.9473	11.2852	10.9633	9.75396	10.4251	10.1098	8.32911	8.82673	9.05272
ASHGA5P050200	0.0487249	2.72585	up	protein_coding	NM_021107	CCDS12525.1	MRPS12	RefSeq	1094	chr19	+	39421593	39423659		TTTTCCTCCTTTCTGAGTCTCTTATCCCCTACCACAGGGACGGCCCAGGTGGCAGGATGT	6183	Hs.411125	GO:0003735|GO:0005515|GO:0005761|GO:0006412|GO:0015935	28S ribosomal protein S12, mitochondrial precursor	77.11	51.2286	6.64997	5.20327	91.2632	98.4076	41.6592	42.5409	56.7027	70.4773	92.5402	35.9417	21.6335	38.7638	7.70463	5.3966	6.84869	5.46468	5.15927	6.3997	5.53923	4.48827	3.93273	5.43897
ASHGA5P041283	0.0222057	2.71873	up	protein_coding	ENST00000335123	CCDS1028.1	LCE1A	GENCODE	625	chr1	+	152799948	152800573		CAAACTCACTCTCCAGCTCATTTCCTGCAGCCTCAAGTGAAACAATAAAGCAAAAGATCT	353131	Hs.534645	GO:0031424	late cornified envelope 1A [Source:HGNC Symbol;Acc:29459]	55.8066	36.9505	6.23682	4.79389	49.2951	83.5128	34.6118	40.3576	37.3972	42.2971	67.1216	20.9728	24.9985	25.509	6.96887	5.17004	6.57157	5.38005	4.60232	5.67405	5.06438	3.80124	4.18568	4.84954
ASHGA5P040935	0.00631182	2.71852	up	protein_coding	NM_052909	CCDS34124.1	PLEKHG4B	RefSeq	11529	chr5	+	140372	190087		AGAAGAAAATGATAAAGAAAACGCAAAGTTTCGAGATACCTCAGCCCGACAGTGGCCCCA	153478	Hs.535800	GO:0005089|GO:0005543|GO:0005622|GO:0035023	pleckstrin homology domain-containing family G member 4B	10.4958	6.35269	3.99524	2.55241	10.577	15.1618	5.74865	7.71538	5	5	8.83792	5.75341	7.16212	5	5.05779	2.97353	3.95438	3.0882	2.33377	2.3896	2.67387	2.57488	2.42841	2.37814
ASHGA5P000776	0.0260755	2.71722	up	protein_coding	NM_015348	CCDS46368.1	TMEM131	RefSeq	6657	chr2	-	98372800	98612354		CAAAAAGCAAAGGGAAAGGAAAACCTCTTCAGCGCAAGGTGAAACCACCTAAGAAGCAAG	23505	Hs.469376	GO:0003674|GO:0005575|GO:0008150|GO:0016021	transmembrane protein 131	11.1408	8.00624	4.18844	2.7463	8.8555	13.7639	10.8032	5	5	8.29884	8.72621	5	19.0186	5	4.81732	2.85839	4.8896	2.35685	2.33377	3.43063	2.66442	2.33803	3.72228	2.37814
ASHGA5P055505	0.0477282	2.71718	up	protein_coding	ENST00000317869	CCDS30591.1	HNRNPCL1	GENCODE	1108	chr1	-	12907260	12908578	NM_001136561	TCAGTTTCTCCCCGTAGAACCCGGCAGTAGGAGACTTAGAATCGAATCTCTTCTCCCTCC	343069	Hs.502617	GO:0005634|GO:0030529|GO:0000166|GO:0003723|GO:0003676	heterogeneous nuclear ribonucleoprotein C-like 1 [Source:HGNC Symbol;Acc:29295]	737.103	345.452	9.32687	7.88476	283.05	1654.13	274.131	555.148	493.356	343.196	592.746	127.942	183.884	121.895	8.96738	9.49771	9.51552	9.10174	8.35576	8.71918	8.32021	6.23785	7.38656	7.07202
ASHGA5P038543	0.00907429	2.71571	up	protein_coding	NM_178824	CCDS3201.1	WDR49	RefSeq	2672	chr3	-	167196472	167371289		TTACTGATTATCTCCTCCTCTGCAGACTGCAGTATTTGTGTGACTGGTGTCTGCAATGCT	151790	Hs.213762		WD repeat-containing protein 49	235.698	116.908	7.87981	6.43848	163.858	474.605	68.6317	127.993	175.093	115.506	198.507	72.514	63.2376	65.5063	8.38287	7.68977	7.56678	7.1009	6.76113	7.12368	6.6926	5.43923	5.76199	6.18983
ASHGA5P004081	0.0430698	2.71311	up	protein_coding	NM_000187	CCDS3000.1	HGD	RefSeq	2012	chr3	-	120347014	120401418		TAATAAATACCAGGGCAAGCTGTTTGCTGCCAAACAGGATGTCTCCCCGTTCAATGTTGT	3081	Hs.368254	GO:0004411|GO:0005829|GO:0006559|GO:0006559|GO:0006572|GO:0034641|GO:0044281|GO:0046872	homogentisate 1,2-dioxygenase	1666.43	748.781	10.4835	9.04359	858.145	3479.78	661.368	1012.5	846.788	888.84	1510.52	269.877	401.984	310.968	10.2279	10.6364	10.5863	9.83652	9.18353	10.1168	9.85365	7.36021	8.54302	8.4114
ASHGA5P008969	0.0251648	2.71308	up	protein_coding	ENST00000349339	CCDS13270.1	C20orf152	GENCODE	1927	chr20	+	34556528	34618622		AGAAATTTTGGCCTTCCTTCCAGAGGGTGAATGCGACACACGACCCTTGATCCTGATGAG	140894	Hs.732697		chromosome 20 open reading frame 152 [Source:HGNC Symbol;Acc:16145]	39.1325	25.6798	5.75741	4.31748	51.1667	42.3709	23.8598	28.3121	32.8136	19.6073	34.3601	25.8006	21.7506	17.1146	7.01251	4.21857	6.04116	4.83832	4.42193	4.56044	4.14796	4.03785	3.94148	4.2744
ASHGA5P015570	0.0421341	2.71189	up	protein_coding	NM_001110822	CCDS46038.1	TDRD12	RefSeq	1617	chr19	+	33210678	33281714		TCTCCAGCAGACTTGAGATTAGAAGAGAAACTCCTTAGATGGGGGACTTAACCTGAAGAC	91646	Hs.646351	GO:0003674|GO:0003676|GO:0005524|GO:0005575|GO:0008026|GO:0008150	tudor domain-containing protein 12	16.0931	10.9665	4.65757	3.21828	10.2379	19.4221	18.6193	21.5712	11.0417	6.05212	12.2926	5.12949	8.33505	12.3433	5.01568	3.27616	5.68088	4.41568	3.15493	3.08552	2.98492	2.50525	2.53487	3.84675
ASHGA5P011852	0.0188161	2.70521	up	protein_coding	ENST00000540010	CCDS6825.1	TRAF1	GENCODE	4303	chr9	-	123664670	123691451	NM_005658	TCTCTCTGAGAACCCGAGGAATGGCGAGGATCAGATCTGCCCCAAATGCAGAGGGGAAGA	7185	Hs.531251	GO:0006915|GO:0042981|GO:0043123|GO:0007165|GO:0006461|GO:0051092|GO:0005737|GO:0008270|GO:0005515|GO:0031625|GO:0031996	TNF receptor-associated factor 1 [Source:HGNC Symbol;Acc:12031]	21.5436	13.8864	4.90462	3.46888	13.0073	36.8564	14.7672	28.7125	9.11301	12.0868	16.7234	11.7216	13.02	5.82756	5.33422	4.03237	5.34728	4.86277	2.93866	3.88484	3.3248	3.19741	3.10923	2.96447
ASHGA5P020907	0.0209068	2.7046	up	protein_coding	NM_001166176	CCDS54949.1	NKX2-5	RefSeq	1924	chr5	-	172659106	172662315		TAGAGCCGAAAAGAAAGGGTGTGAACTGCCCCGAGGGCAGAGACCTCCCGTTTTGTTCTC	1482	Hs.54473	GO:0000122|GO:0000122|GO:0001104|GO:0001190|GO:0001570|GO:0001947|GO:0003007|GO:0003148|GO:0003161|GO:0003166|GO:0003168|GO:0003211|GO:0003221|GO:0003222|GO:0003278|GO:0003285|GO:0003342|GO:0003350|GO:0003677|GO:0003682|GO:0003700|GO:0003700|GO:0003700|GO:0003705|GO:0005515|GO:0005634|GO:0005667|GO:0005737|GO:0007512|GO:0008134|GO:0008284|GO:0010667|GO:0010735|GO:0010736|GO:0010765|GO:0010832|GO:…	homeobox protein Nkx-2.5 isoform 3	36.4997	21.4693	5.43841	4.003	16.7298	74.8568	17.9126	28.886	20.3935	32.103	33.9777	10.1823	16.1156	8.6272	5.67262	5.01772	5.62489	4.87148	3.82331	5.26705	4.12884	3.04997	3.46163	3.41872
ASHGA5P035107	0.00157683	2.70226	up	protein_coding	NM_173535	CCDS1910.1	CLEC4F	RefSeq	2486	chr2	-	71035776	71047732		AAGTATATTATTGTGAATTCTGGGATGGGAGCTTGCAGCTTCATAGACACCCCTCCCTGT	165530	Hs.681239	GO:0006897|GO:0016021|GO:0030246	C-type lectin domain family 4 member F isoform 1	307.283	148.381	8.27702	6.84285	274.03	558.212	89.6074	121.565	244.846	130.853	209.226	139.714	94.7306	97.7325	8.93739	7.94485	7.94881	7.02612	7.28779	7.31818	6.77509	6.3634	6.37085	6.75853
ASHGA5P022397	0.0139775	2.69789	up	protein_coding	ENST00000556084	CCDS45136.1	PROX2	GENCODE	3197	chr14	-	75319735	75330537		ATTACAAAAGTTCAACCGCTGCATTACCTCCCAGATGATCAAGTGGTTCAGCAACTTTCG	283571	Hs.675293	GO:0006351|GO:0007275|GO:0006355|GO:0005634|GO:0003677	prospero homeobox 2 [Source:HGNC Symbol;Acc:26715]	36.5662	22.8788	5.49702	4.06519	14.8205	71.1168	23.7614	26.3844	20.613	23.4599	49.7715	10.9226	14.3216	14.6781	5.51421	4.94128	6.03556	4.72464	3.83721	4.81602	4.63426	3.12328	3.25846	4.06244
ASHGA5P042562	0.0355346	2.69772	up	protein_coding	NM_145315	CCDS5067.1	LACE1	RefSeq	2262	chr6	+	108616097	108844251		TCTCTCTTCTGGGTTCCAATAAAGTTTTCCTCTTCCTCTCCTCGTACGGAGTTCAAGATG	246269	Hs.259666	GO:0005524|GO:0005739	lactation elevated protein 1	891.659	370.377	9.60435	8.17261	1629.94	780.86	264.173	381.993	393.841	469.227	596.488	315.903	179.39	255.796	10.9238	8.42042	9.46879	8.61726	8.01889	9.15927	8.33508	7.59323	7.34643	8.13812
ASHGA5P005964	0.0055982	2.69709	up	protein_coding	NM_016106	CCDS9639.1	SCFD1	RefSeq	2233	chr14	+	31091459	31205033	NR_047546, NR_047548	AGTATGGAAGGTACTCATTTATGACAGATTTGGCCAAGATATAATCTCTCCTCTGCTATC	23256	Hs.369168	GO:0001666|GO:0005789|GO:0005798|GO:0005801|GO:0005886|GO:0006890|GO:0006892|GO:0006904|GO:0009636|GO:0015031|GO:0017119|GO:0019905|GO:0032580|GO:0047485|GO:0060628	sec1 family domain-containing protein 1 isoform a	147.821	65.5678	7.0262	5.5948	67.1493	342.962	33.3508	60.9873	77.6569	66.5539	132.714	41.9448	47.9997	31.118	7.33269	7.22473	6.52119	6.0178	5.59403	6.32333	6.08559	4.6938	5.32088	5.12815
ASHGA5P049662	0.0129828	2.69621	up	protein_coding	NM_001024809	CCDS42317.1	RARA	RefSeq	3494	chr17	+	38498270	38513895		TAGTGGTGGATTTTTATAACCAGAACCGGGCCTGTTTGCTCCCAGAGAAGGGGCTCCCCG	5914	Hs.654583	GO:0000790|GO:0001972|GO:0003700|GO:0003707|GO:0003708|GO:0003713|GO:0003713|GO:0003714|GO:0005102|GO:0005515|GO:0005634|GO:0005654|GO:0005737|GO:0006367|GO:0006468|GO:0007165|GO:0008134|GO:0008270|GO:0008284|GO:0009986|GO:0010467|GO:0019899|GO:0019904|GO:0030520|GO:0030853|GO:0031490|GO:0032355|GO:0032526|GO:0032689|GO:0032720|GO:0032736|GO:0032753|GO:0032754|GO:0043277|GO:0043422|GO:0043565|GO:…	retinoic acid receptor alpha isoform 2	23.7235	14.2677	5.00056	3.56963	9.77297	39.0868	22.3107	23.3329	10.4636	13.737	15.8052	13.5513	13.4057	9.57813	4.94651	4.11048	5.9447	4.53813	3.09452	4.05207	3.2607	3.34366	3.15769	3.54065
ASHGA5P031706	0.023198	2.69363	up	protein_coding	NM_000963	CCDS1371.1	PTGS2	RefSeq	4507	chr1	-	186640943	186649559		AAGAAGAAAGTTCATCCCTGATCCCCAGGGCTCAAACATGATGTTTGCATTCTTTGCCCA	5743	Hs.196384	GO:0001516|GO:0001516|GO:0004601|GO:0004666|GO:0005634|GO:0005737|GO:0005737|GO:0005788|GO:0005789|GO:0005901|GO:0006693|GO:0006805|GO:0006928|GO:0006954|GO:0006979|GO:0007566|GO:0007613|GO:0008217|GO:0008285|GO:0008289|GO:0009750|GO:0010042|GO:0010243|GO:0010575|GO:0014070|GO:0016702|GO:0019371|GO:0019899|GO:0020037|GO:0030282|GO:0030728|GO:0031394|GO:0031622|GO:0031915|GO:0032227|GO:0032355|GO:…	prostaglandin G/H synthase 2 precursor	38.4776	25.436	5.68381	4.25426	38.1296	58.6564	18.6469	32.7497	19.9272	27.1625	41.47	26.9707	15.0667	14.7052	6.69037	4.67669	5.68435	5.05297	3.79661	5.02935	4.39341	4.09552	3.34696	4.06498
ASHGA5P033863	0.0279877	2.69205	up	protein_coding	NM_001257964		BOD1L2	RefSeq	3347	chr18	+	54814292	54817639		GGCCTCGTTGCCCCCTGGCGACCCTCAGCTCATCGCTATCATCGTGGGGCAGCTCAAGAG	284257	Hs.127882		putative biorientation of chromosomes in cell division protein 1-like 2	552.927	274.904	9.10131	7.67261	558.338	924.724	175.717	563.444	241.828	291.46	277.687	241.801	124.377	183.732	9.73204	8.65604	8.91586	9.12355	7.26562	8.47109	7.19806	7.19927	6.78303	7.66764
ASHGA5P012709	0.040617	2.6913	up	protein_coding	NM_001174090	CCDS54445.1	SLC4A11	RefSeq	3268	chr20	-	3208062	3218835		TTTTCTCAGGAAAACCTGGATTAGCGAACATGAAAACTCTCCCACCATGTCGCAGAATGG	83959	Hs.105607	GO:0005272|GO:0005351|GO:0005452|GO:0006814|GO:0009401|GO:0015106|GO:0015252|GO:0015701|GO:0015992|GO:0016021|GO:0016323|GO:0030003|GO:0035445|GO:0035725|GO:0042044|GO:0046713|GO:0046715|GO:0046983	sodium bicarbonate transporter-like protein 11 isoform 1	344.495	184.09	8.47223	7.04393	149.382	719.449	164.654	265.356	190.172	243.154	319.821	75.1486	101.706	93.2755	8.27943	8.31053	8.82673	8.15122	6.8861	8.20031	7.40282	5.48873	6.48362	6.69471
ASHGA5P051710	0.0480467	2.68956	up	protein_coding	NM_001184723	CCDS3142.1	TM4SF18	RefSeq	3676	chr3	-	149036284	149051259		AGACTTTCTGTGACTGTATACTCTTGAAATCTCCCGCAGGTTCTAAGCAGGGCAAAATGG	116441	Hs.22026	GO:0016021	transmembrane 4 L6 family member 18	901.223	481.548	9.85003	8.42266	610.956	1578.55	514.158	737.239	550.797	557.365	858.725	165.635	265.213	235.859	9.84317	9.43158	10.2754	9.45008	8.53716	9.41508	8.96669	6.6375	7.92498	8.02715
ASHGA5P014612	0.048032	2.68772	up	protein_coding	NM_001171706	CCDS55471.1	RIPPLY1	RefSeq	1065	chrX	-	106143292	106146561		GGAGTGAAAGGCTCTTCTGGCCTAAATCCCGCTCCTTCGACTATCTGTACAGTGCTGGGG	92129	Hs.334726	GO:0001757|GO:0005634|GO:0006351|GO:0009880|GO:0032525|GO:0045892	protein ripply1 isoform 2	74.8375	42.4168	6.42298	4.9966	124.371	72.7414	27.4003	40.649	51.6531	38.2287	70.0699	40.5846	23.2914	32.4411	8.05583	4.97703	6.23608	5.39116	5.03564	5.5314	5.12326	4.64922	4.0591	5.1864
ASHGA5P010055	0.0154151	2.67803	up	protein_coding	NM_006094	CCDS5990.1	DLC1	RefSeq	6044	chr8	-	12940871	12990809		AGAAAGAAGCCGGACACCATGATCCTAACACAAATTGAAGCCAAGGAAGCTTGTGATTGG	10395	Hs.134296	GO:0001725|GO:0001843|GO:0003007|GO:0005100|GO:0005100|GO:0005515|GO:0005634|GO:0005737|GO:0005829|GO:0005884|GO:0005901|GO:0005925|GO:0006917|GO:0006919|GO:0007202|GO:0007264|GO:0008285|GO:0008285|GO:0008360|GO:0017166|GO:0021575|GO:0030036|GO:0030336|GO:0030336|GO:0030675|GO:0030900|GO:0032869|GO:0032956|GO:0035024|GO:0035307|GO:0042169|GO:0043274|GO:0048041|GO:0051056|GO:0051497	rho GTPase-activating protein 7 isoform 2	13.3773	9.442	4.32023	2.89905	9.63325	21.3597	9.13892	12.2005	11.6678	5	8.12273	5	19.103	5	4.92554	3.38111	4.65402	3.6298	3.21133	2.3896	2.6166	2.33803	3.72988	2.37814
ASHGA5P009188	0.0445469	2.67642	up	protein_coding	NM_152882	CCDS4887.1	PTK7	RefSeq	4081	chr6	+	43044005	43129458		CAGTGGAAAGACAAGCCTGTGCCGGAGGAGTCGGAGGGCCCTGGCAGCCCTCCCCCCTAC	5754	Hs.90572	GO:0004714|GO:0005515|GO:0005524|GO:0005887|GO:0005911|GO:0007155|GO:0007165|GO:0010976|GO:0016477|GO:0031532|GO:0060070|GO:0071300	inactive tyrosine-protein kinase 7 isoform d precursor	711.562	292.769	9.27485	7.85454	1290.2	663.831	180.658	292.138	432.182	338.879	359.645	183.61	167.127	275.802	10.682	8.18932	8.95326	8.27665	8.15826	8.70028	7.57583	6.79463	7.23439	8.24176
ASHGA5P045286	0.00393582	2.67044	up	protein_coding	ENST00000449912	CCDS55319.1	TRPM6	GENCODE	8244	chr9	-	77337410	77502636		TATGAAATACCGGCTTTCAAGTTCTCTGGTCTCCACCCAAAGATGATTATCCTATCTAAG	140803	Hs.272225	GO:0055085|GO:0006811|GO:0006468|GO:0009636|GO:0016021|GO:0016020|GO:0031526|GO:0016324|GO:0005216|GO:0005515|GO:0005524|GO:0004674|GO:0046872|GO:0016772|GO:0005262	transient receptor potential cation channel, subfamily M, member 6 [Source:HGNC Symbol;Acc:17995]	52.5486	31.551	5.99765	4.58058	32.0907	101.119	24.4365	22.8045	32.4885	36.9113	53.8912	26.9693	22.1536	25.6386	6.48141	5.43767	6.07388	4.50333	4.40945	5.48016	4.74588	4.09524	3.97329	4.85671
ASHGA5P015729	0.0344805	2.66151	up	protein_coding	NM_001143687	CCDS44235.1	DCST1	RefSeq	2256	chr1	+	155006281	155023406		CTGGCCATAGGCTTGGGGGCCATGGGCTGGGGGACCTCCCCTCACATCCGCTGTGCCAGC	149095	Hs.567717	GO:0008270|GO:0016021	DC-STAMP domain-containing protein 1 isoform 2	828.247	341.822	9.49156	8.07932	1462.14	805.625	216.977	256.797	441.796	420.599	473.741	284.958	164.976	349.886	10.8069	8.4631	9.20472	8.10358	8.19311	9.02103	8.00125	7.44349	7.21507	8.57769
ASHGA5P012519	0.0425113	2.6599	up	protein_coding	NM_007054	CCDS34235.1	KIF3A	RefSeq	6257	chr5	-	132028322	132073265		GAAAAAAAGAAGGGGAAAAAAGAAAGTCTCCCCAGACAAGATGATTGAAATGCAAGCAAA	11127	Hs.43670	GO:0005515|GO:0005524|GO:0005813|GO:0005829|GO:0005876|GO:0006996|GO:0007018|GO:0007596|GO:0008574|GO:0016939|GO:0019886|GO:0042384|GO:0072372|GO:0072383	kinesin-like protein KIF3A	880.254	420.223	9.64903	8.23766	520.606	1816.61	303.548	523.943	558.703	542.551	730.952	151.536	244.116	189.759	9.65234	9.645	9.64976	9.02888	8.55638	9.37655	8.69026	6.48292	7.81546	7.71317
ASHGA5P000706	0.0415358	2.65956	up	protein_coding	NM_032607	CCDS12121.1	CREB3L3	RefSeq	2586	chr19	+	4153628	4173048		AAGAAAGCAGGAAGAAGAAGAAGGAATATATCGATGGCCTGGAGACTCGGATGTCAGCTT	84699	Hs.247744	GO:0003700|GO:0005515|GO:0005634|GO:0005730|GO:0005737|GO:0005789|GO:0006351|GO:0006986|GO:0016021|GO:0043565|GO:0046983	cyclic AMP-responsive element-binding protein 3-like protein 3	591.074	310.341	9.34672	7.93553	873.716	516.709	382.796	521.365	292.098	256.332	342.318	280.124	205.096	275.055	10.2583	7.81701	9.96487	9.01912	7.54806	8.27815	7.5033	7.41854	7.54638	8.23513
ASHGA5P004276	0.046483	2.6593	up	protein_coding	NM_005585	CCDS10221.1	SMAD6	RefSeq	2886	chr15	+	66994673	67074337	NM_001142861	AAACGGAGGCTACCAACTCCCTCATCACTGCTCCGGGTGAATTCTCAGACGCCAGCATGT	4091	Hs.153863	GO:0001657|GO:0003682|GO:0003700|GO:0005515|GO:0005634|GO:0005667|GO:0005737|GO:0005829|GO:0006351|GO:0006955|GO:0007179|GO:0007352|GO:0010991|GO:0030509|GO:0030512|GO:0030514|GO:0030617|GO:0030617|GO:0031589|GO:0031625|GO:0034616|GO:0034713|GO:0043066|GO:0043154|GO:0043627|GO:0044212|GO:0045750|GO:0060394|GO:0060394|GO:0070410|GO:0070411|GO:0070412|GO:0070698	mothers against decapentaplegic homolog 6 isoform 1	69.6832	45.647	6.45587	5.04483	28.2281	122.67	58.1515	92.4989	38.6704	40.1741	69.2247	22.612	29.2477	27.101	6.31811	5.71464	7.33487	6.64477	4.65498	5.60362	5.10531	3.88527	4.48044	4.93937
ASHGA5P005851	0.00572897	2.65788	up	protein_coding	NM_025155	CCDS8226.1	PAAF1	RefSeq	1626	chr11	+	73588013	73638781	NM_001267806	CATCCCCCAGGGAAACCATCTTTGTATGGCAGCCTGACTTGTCAAGGAATTGGCCTAGAT	80227	Hs.525017	GO:0000502|GO:0005515|GO:0019048	proteasomal ATPase-associated factor 1 isoform 2	16.1817	10.0815	4.56257	3.15229	8.86187	25.6602	14.0231	11.7817	10.484	9.84598	15.1177	6.38391	9.97751	6.98006	4.81821	3.59363	5.27586	3.58784	3.09685	3.63238	3.21638	2.63804	2.71967	3.17489
ASHGA5P040404	0.0096753	2.65782	up	protein_coding	NM_145277	CCDS911.1	HFE2	RefSeq	2048	chr1	+	145413190	145417545	NM_213653	TGGCCTCTACTGGATAATGACTTCCTCTTTGTCCAAGCCACCAGCTCCCCCATGGCGTTG	148738	Hs.632436	GO:0005515|GO:0005615|GO:0005886|GO:0007411|GO:0009986|GO:0015026|GO:0016323|GO:0030509|GO:0031225|GO:0045944|GO:0055072|GO:0055072	hemojuvelin isoform b	853.778	376.226	9.61432	8.20408	829.689	1501.55	230.09	382.934	359.053	465.401	661.952	242.229	250.881	271.129	10.206	9.36359	9.27334	8.6242	7.88084	9.15042	8.50798	7.20134	7.85064	8.21314
ASHGA5P043324	0.0118587	2.65638	up	protein_coding	ENST00000241312	CCDS380.1	CSMD2	GENCODE	13108	chr1	-	33979608	34631443		TTTCTTCCTTCCTGAGAGGTTTTGATCTCTCGGAGTTGGAAAGAACCAACTCAACTCCTC	114784	Hs.656915	GO:0016021|GO:0005886	CUB and Sushi multiple domains 2 [Source:HGNC Symbol;Acc:19290]	59.7249	26.1501	5.65155	4.24209	15.2535	148.579	15.3424	27.5976	25.6017	29.1854	54.8087	16.1816	13.8928	15.7832	5.55531	5.99866	5.40066	4.79625	4.09615	5.13437	4.77018	3.52301	3.21381	4.16082
ASHGA5P007351	0.00616978	2.65026	up	protein_coding	NM_005569	CCDS13891.1	LIMK2	RefSeq	3701	chr22	+	31608249	31676066		CTTGCTTCCGGTGTTCAGAATGCCAGGATTCCCTCACCAACTGGTACTATGAGAAGGATG	3985	Hs.474596	GO:0004674|GO:0005524|GO:0005634|GO:0005737|GO:0005801|GO:0007283|GO:0008270|GO:0016310|GO:0046982	LIM domain kinase 2 isoform 2a	61.6641	33.6931	6.1052	4.69907	41.6871	122.967	20.3387	31.9424	27.1942	38.3044	58.8794	23.3195	35.0222	21.1896	6.78951	5.71933	5.80676	5.01322	4.16552	5.53436	4.86944	3.91919	4.79811	4.59362
ASHGA5P044234	0.0446882	2.65014	up	protein_coding	NM_001142446	CCDS47849.1	ANK1	RefSeq	8486	chr8	-	41510743	41754280		AAGGAGAAGGAGGAATCCAACAGGAAGCGGAGAAACCGCTCCCGTGACCGAAAGAAGAAG	286	Hs.654438	GO:0005198|GO:0005200|GO:0005515|GO:0005829|GO:0005856|GO:0005886|GO:0005886|GO:0006779|GO:0006887|GO:0006888|GO:0007010|GO:0007165|GO:0007411|GO:0008093|GO:0008093|GO:0014731|GO:0015672|GO:0016323|GO:0016529|GO:0019899|GO:0019899|GO:0030507|GO:0030507|GO:0030507|GO:0030863|GO:0031430|GO:0045199|GO:0048821|GO:0051117|GO:0072661	ankyrin-1 isoform 9	13.8228	9.23765	4.47516	3.06909	16.5528	14.2579	10.6578	13.4671	10.0579	7.72546	5	5	16.5335	6.87964	5.65696	2.89809	4.87042	3.75421	3.04757	3.35163	2.32714	2.33803	3.50621	3.15883
ASHGA5P007643	0.035491	2.64909	up	protein_coding	NM_000705	CCDS9539.1	ATP4B	RefSeq	1509	chr13	-	114303121	114312513		AGCCATGTTTTATTATTAAAATGAACAGGATCGTCAAGTTCCTCCCCAGCAACGGCTCGG	496	Hs.434202	GO:0005391|GO:0005886|GO:0008900|GO:0010243|GO:0016021|GO:0032496|GO:0034220|GO:0055085	potassium-transporting ATPase subunit beta	552.265	228.709	8.88129	7.47579	984.723	558.328	113.742	163.315	227.166	307.854	389.495	210.286	146.89	155.959	10.3899	7.94587	8.30807	7.46323	7.15487	8.5503	7.69339	6.99888	7.04227	7.4276
ASHGA5P013843	0.00670605	2.64753	up	protein_coding	NM_022483	CCDS3945.1	C5orf28	RefSeq	2761	chr5	-	43444353	43483992		TAGACCACTTTTTTCTAGCTGGATCCATGTCTTTAAAGGCTGCTTTGACTCTCCCGCGAA	64417	Hs.732093	GO:0016021	transmembrane protein C5orf28	76.9175	40.3146	6.2685	4.86385	24.1876	175.226	31.3387	36.1611	33.1312	50.4947	81.1019	35.2586	30.8458	15.2089	6.1289	6.24317	6.43341	5.20481	4.43303	5.92705	5.33643	4.4629	4.57468	4.10805
ASHGA5P003474	0.0101591	2.64735	up	protein_coding	NM_173847	CCDS11275.1	SPACA3	RefSeq	819	chr17	+	31318881	31324892		CCCCTGATCAGGGTGCACTCAAGCCCTGTTTCTTCTCCTTCTGTGAGTGGACCACGGAGG	124912	Hs.434112	GO:0002080|GO:0003796|GO:0005515|GO:0005576|GO:0005764|GO:0009253|GO:0009615|GO:0016021|GO:0016998|GO:0030141|GO:0035036|GO:0042117|GO:0043032|GO:0050766|GO:0050830|GO:0051635	sperm acrosome membrane-associated protein 3	81.8627	47.9779	6.54752	5.14297	77.1812	141.72	26.6868	42.4568	34.2314	43.6419	99.055	56.1098	29.6863	30.6644	7.51173	5.93153	6.1993	5.46331	4.47657	5.71215	5.6469	5.0832	4.50829	5.11037
ASHGA5P010514	0.00921775	2.64732	up	protein_coding	NM_018320	CCDS8203.1	RNF121	RefSeq	2623	chr11	+	71639767	71708643		TGGGGAACGGGAGCTGGATGAGGTTGATATGTCAGATCTCTCTCCAGAAGAGCAATGGAG	55298	Hs.368554	GO:0008270|GO:0016021	RING finger protein 121	241.088	98.9273	7.5976	6.19307	84.0017	587.152	52.111	104.38	140.585	87.6548	177.888	54.0952	83.2487	44.6396	7.60581	8.01351	7.17348	6.81473	6.45562	6.71477	6.52557	5.03169	6.17205	5.63706
ASHGA5P012684	0.0122824	2.64533	up	protein_coding	NM_015272	CCDS32447.1	RPGRIP1L	RefSeq	6199	chr16	-	53633817	53737771		TCAGAGTGATGAGACTTCTCCTCCTCCTGAAGATAGGAAGGAAATTTCACCAGAGGTAGA	23322	Hs.298382	GO:0001701|GO:0001822|GO:0001889|GO:0005515|GO:0005737|GO:0005813|GO:0005911|GO:0005923|GO:0005929|GO:0005932|GO:0007368|GO:0008589|GO:0021532|GO:0021549|GO:0021670|GO:0021772|GO:0022038|GO:0031870|GO:0035085|GO:0035115|GO:0035116|GO:0042384|GO:0043010|GO:0043584|GO:0045744|GO:0060039|GO:0060322	protein fantom isoform a	604.398	291.868	9.21082	7.80738	643.246	986.933	183.013	247.259	447.444	332.582	476.291	190.703	149.415	199.381	9.89089	8.76654	8.97503	8.05031	8.21116	8.67541	8.00689	6.84567	7.07246	7.78972
ASHGA5P010688	0.00217214	2.64282	up	protein_coding	NM_021958	CCDS1527.1	HLX	RefSeq	2308	chr1	+	221052742	221058400		AGAATTTGACCCAAAAGTCAAAGAAGGCAACACGCTGAGAGATCTCACTTCCCTGCTAAC	3142	Hs.74870	GO:0000976|GO:0001889|GO:0003700|GO:0005634|GO:0006351|GO:0007275|GO:0007519|GO:0008284|GO:0030154|GO:0043565|GO:0045627|GO:0045629|GO:0046622|GO:0048484|GO:0048557	H2.0-like homeobox protein	43.0637	21.6692	5.39649	3.99441	21.9795	97.1062	10.1054	18.734	22.103	14.6661	48.5125	13.9088	22.8411	10.9186	6.01675	5.38154	4.79118	4.21086	3.91386	4.13792	4.60534	3.37205	4.02569	3.69517
ASHGA5P014699	0.0130081	2.64129	up	protein_coding	NM_006700	CCDS9160.1	TRAFD1	RefSeq	2665	chr12	+	112563348	112591408		TTTCTCCTCTCGTCCCTGGAAGAGCTAAAGATGGCTGAATTTCTAGATGACCAGGAAACT	10906	Hs.5148	GO:0005622|GO:0008270|GO:0034097|GO:0045824	TRAF-type zinc finger domain-containing protein 1	83.8037	53.6742	6.70619	5.30495	51.8951	151.327	48.1896	91.0494	55.8942	28.8438	87.8224	40.3254	34.3826	37.4017	7.03209	6.0262	7.06026	6.62608	5.13843	5.11784	5.45412	4.64102	4.76596	5.39116
ASHGA5P017114	0.0153656	2.64114	up	protein_coding	NM_148913	CCDS47608.1	ABHD11	RefSeq	1446	chr7	-	73150426	73153184		CCGAGCCGAGGCTTCTGGACGGGGAGGCAGCCCTCCCGGCCGTCGTCTTTTTGCACGGGC	83451	Hs.647045	GO:0003674|GO:0005575|GO:0005739|GO:0008150|GO:0016787	abhydrolase domain-containing protein 11 isoform 2	32.7949	18.1955	5.19996	3.7988	23.0438	65.9856	9.35547	19.2167	25.0902	19.6232	29.2634	12.2932	9.9828	11.8989	6.07278	4.84232	4.68477	4.24872	4.06922	4.56154	3.946	3.24731	2.72039	3.79841
ASHGA5P046455	0.0218691	2.63913	up	protein_coding	NM_018360	CCDS14178.1	TXLNG	RefSeq	4418	chrX	+	16804554	16862642		CAGATCCCCCTGATGGTCAGCAAGATTCAGAGTGCAACAGGAACAAAGAAAAAACTTTAG	55787	Hs.555961	GO:0005829|GO:0006351|GO:0006355|GO:0007049|GO:0010564|GO:0019905|GO:0030500|GO:0031965|GO:0046982|GO:0051726	gamma-taxilin isoform 1	47.6752	30.6583	5.96382	4.56376	36.9675	80.8353	25.2228	49.2971	30.0132	34.5555	36.4727	20.9043	24.4372	18.9278	6.65019	5.12258	6.11869	5.68088	4.29949	5.38154	4.22094	3.79851	4.14637	4.41855
ASHGA5P007763	0.00384386	2.63775	up	protein_coding	ENST00000336614	CCDS33138.1	ZNF324B	GENCODE	2995	chr19	+	58962970	58969199		TGTGACCTCACTTGGACTCTCTACCTCCCGACCTCGTGTGGTCATTCAACTTGAGCGTGG	388569	Hs.186970	GO:0006351|GO:0006355|GO:0005634|GO:0005622|GO:0003677|GO:0008270|GO:0003676	zinc finger protein 324B [Source:HGNC Symbol;Acc:33107]	460.742	204.611	8.67026	7.27095	244.872	1018.17	119.187	192.215	271.212	191.415	393.429	139.55	118.85	125.607	8.82423	8.81172	8.37484	7.69914	7.43879	7.85615	7.70868	6.36142	6.71548	7.117
ASHGA5P008338	0.0490004	2.626	up	protein_coding	NM_001077395	CCDS41359.1	DPH5	RefSeq	1807	chr1	-	101455179	101491362	NM_001077394, NM_015958	GAACTACCTACGATTCTCTCAGCGGTCTCTCTTCTCCTCAAGTTTGAAATGCTTTATCTC	51611	Hs.440776	GO:0004164|GO:0005575|GO:0017183|GO:0017183	diphthine synthase isoform b	106.314	75.1168	7.13202	5.73916	120.494	129.484	68.9658	48.9262	99.179	85.992	139.367	66.3958	27.2721	58.6848	8.02261	5.79863	7.57483	5.66976	5.94973	6.68856	6.16149	5.32064	4.35799	6.02592
ASHGA5P007396	0.0201231	2.62586	up	protein_coding	NM_001128929	CCDS54609.1	ROBO2	RefSeq	8374	chr3	+	77147162	77699114	NM_002942	ACCGTCCGAGCTCCCCCACAGTTTGTGGTTCGGCCAAGAGATCAGATTGTTGCTCAAGGT	6092	Hs.13305	GO:0001656|GO:0001657|GO:0005515|GO:0007156|GO:0007411|GO:0007411|GO:0007417|GO:0007420|GO:0008046|GO:0008046|GO:0009986|GO:0016021|GO:0016199|GO:0021891|GO:0030673|GO:0031290|GO:0032870|GO:0042802|GO:0050772|GO:0050925|GO:0051964|GO:0061364	roundabout homolog 2 isoform ROBO2a	166.594	99.0871	7.62964	6.23685	112.082	299.98	87.7195	167.192	110.593	98.0314	126.859	58.8231	70.6154	61.4957	7.94156	7.0312	7.91615	7.49376	6.1132	6.87696	6.016	5.15021	5.91759	6.09022
ASHGA5P010667	0.0419883	2.62556	up	protein_coding	NM_018341	CCDS34576.1	C6orf70	RefSeq	2078	chr6	+	170151720	170181617		AGTTATGGAGGTATTAATAGGGGACCCTATTACCACATGTCTTTCTCCCTCAGTGTATGA	55780	Hs.47546	GO:0016021	transmembrane protein C6orf70	829.615	301.917	9.0986	7.70598	271.527	2087.7	129.621	321.932	428.849	275.741	663.586	144.544	186.603	92.1613	8.92925	9.86172	8.50484	8.39948	8.14332	8.38855	8.51431	6.41607	7.40569	6.67444
ASHGA5P002590	0.0122669	2.62555	up	protein_coding	NM_024738	CCDS9179.1	C12orf49	RefSeq	2798	chr12	-	117153595	117175843		CTTCAAGCAGGAGGAGAGGGCAGTGAGAGATAGGAATCTCCTCCAGGTTCATGACCATAA	79794	Hs.592011	GO:0005576	UPF0454 protein C12orf49 precursor	58.8852	36.8263	6.17349	4.78087	35.5081	111.787	29.3604	39.9719	48.3988	34.4348	60.7521	16.8966	40.5348	16.7949	6.60282	5.57577	6.34188	5.36643	4.9483	5.37476	4.91801	3.56485	5.04585	4.2479
ASHGA5P051933	0.0309367	2.62518	up	protein_coding	NM_004181	CCDS3462.1	UCHL1	RefSeq	1141	chr4	+	41258897	41270446		TCCGCTAGCTGTTTTTCGTCTTCCCTAGGCTATTTCTGCCGGGCGCTCCGCGAAGATGCA	7345	Hs.518731	GO:0004197|GO:0004221|GO:0005515|GO:0005634|GO:0005730|GO:0005737|GO:0005737|GO:0005737|GO:0005789|GO:0005829|GO:0005886|GO:0006511|GO:0006950|GO:0007412|GO:0007628|GO:0008219|GO:0008242|GO:0008283|GO:0016579|GO:0016874|GO:0019896|GO:0030424|GO:0031694|GO:0042755|GO:0043025|GO:0043130|GO:0043407|GO:0050905	ubiquitin carboxyl-terminal hydrolase isozyme L1	16.5797	10.5595	4.5157	3.12328	6.39674	25.7999	17.5424	19.9208	5	7.49624	19.1418	7.54964	7.62797	7.17995	4.35799	3.59942	5.58968	4.30332	2.33377	3.32118	3.47302	2.76312	2.46354	3.20502
ASHGA5P008454	0.0094685	2.62419	up	protein_coding	NM_201653	CCDS41368.1	CHIA	RefSeq	1739	chr1	+	111833473	111863188		AAGCTTTCAATGGCCTGAAAAATAAGAACAGCCAGCTGAAAACTCTCCTGGCCATTGGAG	27159	Hs.128814	GO:0000272|GO:0001101|GO:0002532|GO:0003796|GO:0004568|GO:0004568|GO:0005615|GO:0005615|GO:0005737|GO:0005737|GO:0006030|GO:0006032|GO:0006032|GO:0006037|GO:0006915|GO:0006955|GO:0007586|GO:0008061|GO:0009620|GO:0019900|GO:0030246|GO:0043169|GO:0090197	acidic mammalian chitinase isoform c precursor	19.047	11.1002	4.64008	3.24821	11.2646	35.8322	10.0441	13.0278	16.6967	14.2317	12.5358	5.08989	8.70563	7.41391	5.14383	3.99299	4.78341	3.71448	3.6018	4.0977	3.00856	2.50101	2.57333	3.24057
ASHGA5P052731	0.0154582	2.62271	up	protein_coding	NM_080604	CCDS4898.1	TJAP1	RefSeq	2783	chr6	+	43445260	43474294		TGCCTCCTTCTTGCTTCTCAGCAGGCGGAGGAGCCGTCACCTCCCAGAATGACTAGTGCC	93643	Hs.520145	GO:0005515|GO:0005634|GO:0005730|GO:0005794|GO:0005923	tight junction-associated protein 1 isoform b	151.59	91.0881	7.49988	6.10882	143.628	243.928	67.2133	98.1392	121.664	103.95	139.909	72.4619	46.6977	54.794	8.23568	6.72841	7.53556	6.73199	6.24978	6.96761	6.1661	5.43681	5.27821	5.93127
ASHGA5P055893	0.0405482	2.62241	up	protein_coding	NM_001102454	CCDS9568.1	ZNF219	RefSeq	2954	chr14	-	21558204	21572863	NM_001101672, NM_016423	TTGGTTTCTCAAGGGCCACATGCGTAAGCACAAGGCCTCCTTCGATCATGCGTGTCCGGT	51222	Hs.250493	GO:0003677|GO:0003700|GO:0004969|GO:0005515|GO:0005634|GO:0006351|GO:0006355|GO:0008270|GO:0016021|GO:0045892	zinc finger protein 219	13.4451	9.28359	4.42662	3.03572	15.2048	15.3724	9.75807	17.3683	9.56736	6.29962	10.2797	5	8.30778	8.16241	5.54869	2.99069	4.74047	4.09846	2.9926	3.12998	2.80275	2.33803	2.53154	3.35672
ASHGA5P023281	0.038877	2.62061	up	protein_coding	NM_014598	CCDS32637.1	SOCS7	RefSeq	7978	chr17	+	36508006	36561846		CATGCCCCAGATGCATTTCCCCGGATTGCTCCCATCCGAGCAGCTGAATCCCTGCACAGC	30837	Hs.514132	GO:0005515|GO:0005575|GO:0005634|GO:0005737|GO:0005886|GO:0008150|GO:0009968|GO:0016567|GO:0017124|GO:0035556|GO:0040008	suppressor of cytokine signaling 7	73.5666	50.9318	6.62848	5.23858	61.4219	108.984	50.2939	97.2571	43.3058	43.4364	74.8246	33.5549	34.5544	29.589	7.22438	5.5409	7.12017	6.71633	4.80457	5.70608	5.21723	4.39431	4.77516	5.05637
ASHGA5P046921	0.0423481	2.61973	up	protein_coding	NM_017987	CCDS41534.1	RUFY2	RefSeq	4520	chr10	-	70103274	70166946		TTTCAGGTTTGGGGGTGGCGGAGGGAAGACGCATCTCAGGTTTTGGCCTGGGTGCCTGAC	55680	Hs.653144	GO:0005634|GO:0005730|GO:0046872	RUN and FYVE domain-containing protein 2 isoform a	30.7652	20.5406	5.4279	4.03848	13.6904	33.7413	44.864	23.8718	28.1944	13.8314	23.2466	14.8306	20.7995	19.0101	5.41019	3.92068	6.95285	4.57186	4.21139	4.06297	3.68847	3.43944	3.86913	4.42613
ASHGA5P016274	0.0482403	2.61962	up	protein_coding	NM_001220489		CDH13	RefSeq	3911	chr16	+	82660398	83830215		CTCCTTGCAGGTAGTCGATAGTGACAGGCCAGAAAGGTCCAAGTTCCGGCTCACTGGAAA	1012	Hs.654386	GO:0001938|GO:0001954|GO:0002040|GO:0005509|GO:0005615|GO:0005737|GO:0005886|GO:0005886|GO:0005901|GO:0007156|GO:0007162|GO:0007266|GO:0008285|GO:0016339|GO:0016601|GO:0030032|GO:0030100|GO:0030169|GO:0030335|GO:0031225|GO:0034329|GO:0034332|GO:0042058|GO:0043005|GO:0043542|GO:0043616|GO:0045216|GO:0045296|GO:0048661|GO:0050850|GO:0050927|GO:0051668|GO:0055096|GO:0055100|GO:0071813	cadherin-13 isoform 3 precursor	20.2331	11.2523	4.64751	3.25815	29.8039	24.9518	5.9437	9.1518	8.35889	15.2064	16.9924	12.0595	9.705	7.29205	6.37993	3.56182	4.00078	3.28886	2.84634	4.19339	3.34147	3.22799	2.68702	3.22199
ASHGA5P016154	0.0276919	2.61688	up	protein_coding	NM_001184693	CCDS54786.1	NPNT	RefSeq	4595	chr4	+	106816596	106892828	NM_001184691	TGTAATCAAGACGAGCACATCCCAGCTCCTCTTGACCAAGGCAGTGAACAGCCTCTTTTC	255743	Hs.518921	GO:0001657|GO:0001658|GO:0005178|GO:0005178|GO:0005509|GO:0005576|GO:0005578|GO:0007160|GO:0010811|GO:0016020|GO:0030154|GO:0030198|GO:0033631|GO:0045669|GO:0070374|GO:0071356	nephronectin isoform E precursor	20.2692	13.3929	4.8531	3.46525	21.0798	29.2036	10.5243	15.5837	13.1001	18.5658	15.9724	13.9373	9.75957	6.83116	5.96248	3.74512	4.85169	3.95016	3.33275	4.48309	3.27141	3.37462	2.69343	3.15126
ASHGA5P015060	0.00777473	2.61622	up	protein_coding	ENST00000416165	CCDS10058.1	BAHD1	GENCODE	4526	chr15	+	40733410	40760441		GCCCGTTCTGGTTGGAAGTACTCCATGACACACACTCGGAGAAAGTCCCTTCCCATGCTG	22893	Hs.22109	GO:0006351|GO:0045892|GO:0031507|GO:0005694|GO:0005677|GO:0003677|GO:0005515|GO:0003682	bromo adjacent homology domain containing 1 [Source:HGNC Symbol;Acc:29153]	205.35	97.598	7.60851	6.22102	163.124	407.524	45.4015	100.809	94.327	91.7611	188.263	72.1162	76.3967	59.5131	8.37967	7.47791	6.96794	6.77027	5.87636	6.78235	6.60788	5.42794	6.03577	6.04659
ASHGA5P009268	0.00758604	2.61605	up	protein_coding	NM_000036	CCDS876.2	AMPD1	RefSeq	2426	chr1	-	115215719	115238239		TCCTAGAATCAAGGATTTCAGCAACAATGCCTCTGTTCAAACTCCCAGCTGAAGAGAAAC	270	Hs.89570	GO:0003876|GO:0005829|GO:0006144|GO:0010033|GO:0032036|GO:0032264|GO:0043101|GO:0044281|GO:0046872|GO:0055086	AMP deaminase 1 isoform 1	19.8117	12.9388	4.78241	3.39502	10.2311	33.7557	15.4483	20.8157	14.6961	8.09224	18.4769	10.5515	11.0584	6.88069	5.01415	3.9216	5.41149	4.36506	3.45974	3.40321	3.43352	3.08591	2.8587	3.15902
ASHGA5P010524	0.0178451	2.61422	up	protein_coding	NM_133445	CCDS6758.1	GRIN3A	RefSeq	7771	chr9	-	104331633	104500862		TTCTGGAATACATGACCCCAAGTTACATCATCCTTCCCAAGGATTCCGCTTTGGAACTGT	116443	Hs.654783	GO:0004972|GO:0004972|GO:0005234|GO:0005262|GO:0005515|GO:0006816|GO:0014069|GO:0016020|GO:0016021|GO:0016358|GO:0016594|GO:0017146|GO:0030054|GO:0030288|GO:0042165|GO:0042802|GO:0043005|GO:0043025|GO:0045202|GO:0045211|GO:0045471|GO:0048511|GO:0051721|GO:0060134	glutamate [NMDA] receptor subunit 3A precursor	149.512	60.3855	6.80399	5.41761	65.5279	362.804	20.205	50.42	74.3983	56.728	135.621	44.2424	35.3425	25.9464	7.31	7.30629	5.7957	5.71914	5.53923	6.09044	6.11896	4.76415	4.81564	4.87572
ASHGA5P012675	0.0180032	2.6117	up	protein_coding	NM_001184836	CCDS55376.1	GPR64	RefSeq	4823	chrX	-	19007424	19140755	NM_001184835	TAATTCCAGTTTGTCACCACCACCTGATGTTACTTTAAGCTTACTCCCTTCAAACGAAAC	10149	Hs.146978	GO:0004930|GO:0005737|GO:0005887|GO:0007186|GO:0007218|GO:0007283|GO:0016021|GO:0016324	G-protein coupled receptor 64 isoform 8 precursor	53.2985	37.394	6.19796	4.81296	28.5391	79.8168	51.5397	33.1441	61.2391	34.654	55.5996	24.4076	27.2351	25.4783	6.33368	5.10209	7.1581	5.07054	5.2701	5.38688	4.78976	3.9714	4.35536	4.84671
ASHGA5P010442	0.0467629	2.61088	up	protein_coding	NM_181829	CCDS13864.1	NF2	RefSeq	5968	chr22	+	29999544	30094589		GGACAAGAAGGTAAAGAAGCAGATTTTAGATGAAAAGATCTACTGCCCTCCTGAGGCTTC	4771	Hs.187898	GO:0001707|GO:0001953|GO:0005515|GO:0005634|GO:0005730|GO:0005737|GO:0005769|GO:0005856|GO:0005886|GO:0005912|GO:0006469|GO:0007398|GO:0008092|GO:0008156|GO:0008285|GO:0008285|GO:0014010|GO:0019898|GO:0022408|GO:0030027|GO:0030036|GO:0030336|GO:0030864|GO:0031527|GO:0032154|GO:0032587|GO:0035330|GO:0042475|GO:0042518|GO:0042524|GO:0043409|GO:0045216|GO:0046426|GO:0048471|GO:0051496|GO:0070306	merlin isoform 6	283.959	131.301	8.03289	6.64836	478.72	309.576	63.5816	77.2776	177.186	147.168	198.882	99.2886	74.8129	144.489	9.55907	7.08153	7.45808	6.37889	6.78235	7.48509	6.69679	5.8708	6.0011	7.32348
ASHGA5P049914	0.0298645	2.60948	up	protein_coding	ENST00000333437	CCDS11809.1	TEX19	GENCODE	1936	chr17	+	80317122	80321652		ACACTGGCCAAGCTTCTTTCCTTCATAGCAGGGGTTTCTCAAAGTGGACCTGCCCCCAGG	400629	Hs.231897	GO:0005634	testis expressed 19 [Source:HGNC Symbol;Acc:33802]	43.7075	25.1945	5.69127	4.3075	57.6252	60.01	13.4872	29.0595	22.1604	25.0197	36.0078	24.8288	19.4273	19.8579	7.15276	4.70647	5.21457	4.88193	3.91721	4.907	4.20422	3.99044	3.75496	4.49677
ASHGA5P016674	0.0155256	2.60931	up	protein_coding	ENST00000432829	CCDS55283.1	DOCK8	GENCODE	7452	chr9	+	214864	465259		AGATCAACAGGTATTCTTCAGCGGAAATAAGGAAACAGTTTACTCTCCCACCAAACCTTG	81704	Hs.132599	GO:0007596|GO:0005829|GO:0005488|GO:0005525|GO:0005085|GO:0051020	dedicator of cytokinesis 8 [Source:HGNC Symbol;Acc:19191]	59.2852	37.9221	6.22347	4.8398	24.3785	106.077	47.4005	54.0358	48.8776	35.5732	49.2789	33.3431	23.7803	20.5663	6.13713	5.49915	7.03412	5.83365	4.96116	5.42933	4.6221	4.38253	4.09729	4.55252
ASHGA5P038382	0.0360931	2.60904	up	protein_coding	NM_001146102	CCDS3014.1	PARP9	RefSeq	3177	chr3	-	122246759	122283147	NM_031458	TTGCTCAGATCTTTCCTCAGTGGAGAAAGGGGAATACAGAAGAATGTCTCCCCTACAAGT	83666	Hs.518200	GO:0003950|GO:0005515|GO:0005634|GO:0005634|GO:0005737|GO:0005829|GO:0016477|GO:0060330	poly [ADP-ribose] polymerase 9 isoform a	1102.28	532.301	9.97299	8.58947	629.11	2261.78	415.964	632.3	611.698	688.136	1049.51	226.615	276.475	241.376	9.86494	9.99604	10.058	9.26599	8.68538	9.71525	9.29804	7.10889	7.9929	8.05983
ASHGA5P033277	0.0330326	2.60084	up	protein_coding	ENST00000335108	CCDS11628.1	C17orf82	GENCODE	1530	chr17	+	59489111	59490641		ACTTGGACTTCCTTTTGGGCTCTCCGGAGGCGCATATCTGTTCCTCCTATTGGATGGGGC	388407	Hs.434459		chromosome 17 open reading frame 82 [Source:HGNC Symbol;Acc:32699]	80.0456	49.7705	6.526	5.14702	100.479	113.515	26.1424	21.9312	75.9202	52.3109	87.7707	45.0562	28.0654	37.3386	7.81152	5.5958	6.17068	4.44223	5.56579	5.97891	5.45318	4.79041	4.41043	5.38819
ASHGA5P004259	0.0014594	2.59997	up	protein_coding	NM_004717	CCDS5845.1	DGKI	RefSeq	4780	chr7	-	137074384	137531609		ATCTGAAAGATCTCAGCCACTCCCGCGTGCTACAGTCACCAGTCTCTTCAGAAGATCATG	9162	Hs.242947	GO:0004143|GO:0005095|GO:0005515|GO:0005524|GO:0005634|GO:0005737|GO:0005886|GO:0007205|GO:0007596|GO:0017016|GO:0030168|GO:0032045|GO:0032317|GO:0035556|GO:0046579|GO:0046872|GO:0048471	diacylglycerol kinase iota	35.6366	23.2787	5.54831	4.16981	19.7565	64.9352	22.2181	22.993	29.5484	20.5894	34.1975	21.9122	19.8571	13.8535	5.88247	4.8231	5.93936	4.51486	4.27525	4.63481	4.14071	3.84822	3.7905	3.98434
ASHGA5P015275	0.0384207	2.59934	up	protein_coding	NM_001114979	CCDS46977.1	TP63	RefSeq	2870	chr3	+	189349215	189599284	NM_001114982	TTCAGAAACATCTCCTTTCAGCCTGCTTCAGGAATGAGCTTGTGGAGCCCCGGAGAGAAA	8626	Hs.137569	GO:0000122|GO:0000785|GO:0001077|GO:0001501|GO:0001736|GO:0002039|GO:0002053|GO:0002064|GO:0003677|GO:0003682|GO:0003682|GO:0003684|GO:0003690|GO:0003700|GO:0005515|GO:0005634|GO:0005634|GO:0005654|GO:0005667|GO:0005730|GO:0005737|GO:0005794|GO:0005829|GO:0006338|GO:0006915|GO:0006917|GO:0006978|GO:0007219|GO:0007499|GO:0007569|GO:0009954|GO:0010165|GO:0010259|GO:0010332|GO:0030216|GO:0030326|GO:…	tumor protein 63 isoform 3	29.5675	19.0482	5.26729	3.88915	9.93278	45.7011	33.0685	30.5933	31.3307	14.7155	13.9119	15.1301	13.7106	13.9456	4.96716	4.32335	6.51138	4.95065	4.36144	4.14261	3.12131	3.45962	3.19504	3.99339
ASHGA5P007018	0.0468104	2.59756	up	protein_coding	NM_001009955	CCDS30726.1	SSBP3	RefSeq	2106	chr1	-	54692194	54872092		TTTCTTTCAGCCTTTTATGTCACCGCGATACGCAGGCGGCCCCAGGCCCCCGATCAGAAT	23648	Hs.658676	GO:0003697|GO:0005634|GO:0006351|GO:0006461|GO:0008284|GO:0021501|GO:0021547|GO:0043066|GO:0043234|GO:0045944|GO:0060323|GO:2000744	single-stranded DNA-binding protein 3 isoform c	48.9799	30.4822	5.91141	4.53425	75.6071	51.7876	19.545	16.7438	36.4278	31.2207	46.8727	28.4536	24.1158	29.5412	7.48031	4.4997	5.75423	4.04318	4.56649	5.2276	4.55959	4.16625	4.12234	5.05434
ASHGA5P020386	0.0113787	2.59673	up	protein_coding	NM_001145522	CCDS54837.1	RAI14	RefSeq	4923	chr5	+	34656432	34832717		AACCAAAGCAGTTGAGTGATGTCTCTTCCCCAAGATCAATAACTTCGACTCCACTATCGG	26064	Hs.431400	GO:0005739|GO:0005856|GO:0005938	ankycorbin isoform b	80.1653	44.3909	6.41385	5.03716	33.274	175.001	32.2208	33.5248	53.7915	57.8325	79.4089	22.1936	30.0431	33.9416	6.52386	6.24238	6.47532	5.09012	5.09784	6.12289	5.3051	3.86397	4.53081	5.24939
ASHGA5P051033	0.00578938	2.59629	up	protein_coding	NM_001719	CCDS13455.1	BMP7	RefSeq	4049	chr20	-	55743808	55841707		GCCATCTCCGTCCTCTACTTCGATGACAGCTCCAACGTCATCCTGAAGAAATACAGAAAC	655	Hs.473163	GO:0001501|GO:0001503|GO:0001656|GO:0001657|GO:0001823|GO:0001837|GO:0005125|GO:0005515|GO:0005515|GO:0005615|GO:0008083|GO:0010664|GO:0010800|GO:0010862|GO:0010862|GO:0016358|GO:0030501|GO:0030509|GO:0032088|GO:0034116|GO:0034504|GO:0040007|GO:0042326|GO:0042347|GO:0043401|GO:0043407|GO:0045665|GO:0045669|GO:0045786|GO:0045839|GO:0045892|GO:0045893|GO:0048762|GO:0048812|GO:0051216|GO:0060389|GO:…	bone morphogenetic protein 7 precursor	166.851	84.801	7.37835	6.0019	75.3503	366.818	58.3856	101.519	94.5691	79.9898	157.042	52.3256	57.5039	50.6567	7.47496	7.32072	7.33936	6.77814	5.88097	6.58375	6.34105	4.99023	5.61911	5.82001
ASHGA5P035603	0.0011269	2.59594	up	protein_coding	NM_001142644	CCDS46537.1	SPHKAP	RefSeq	6913	chr2	-	228844669	229046361		TCTTGGCATTATGGATCTGGACATTTATCAGGAAAGCATGCCATCTTCTCCCATGATTAA	80309	Hs.436306	GO:0005515|GO:0005737|GO:0051018	A-kinase anchor protein SPHKAP isoform 1	52.7025	26.1796	5.63116	4.2549	15.4849	125.416	17.2063	26.2911	21.3089	20.7702	58.6499	21.503	21.4536	13.2807	5.57707	5.75013	5.56629	4.71742	3.87379	4.64497	4.86461	3.82723	3.92068	3.9356
ASHGA5P001653	0.0358765	2.59436	up	protein_coding	NM_015341	CCDS2021.1	NCAPH	RefSeq	4495	chr2	+	97001483	97041274		AAGATGGGACCTCCCGGCCCAGCACTGCCAGCCACAATGAATAACTCTTCTTCAGAGACG	23397	Hs.308045	GO:0000796|GO:0005634|GO:0005737|GO:0007076|GO:0015630|GO:0051301	condensin complex subunit 2	80.254	48.8087	6.60211	5.22673	100.677	108.364	31.7204	47.3379	47.736	49.9674	67.8227	47.3005	25.6747	55.8214	7.8159	5.53411	6.45632	5.61911	4.93241	5.91085	5.07991	4.85064	4.24012	5.95409
ASHGA5P002749	0.0221917	2.59212	up	protein_coding	NM_001145809	CCDS54295.1	MYH14	RefSeq	6930	chr19	+	50706884	50813801		TCTGGAAAGACGAACATGGGGGCTTCCAGCAGTTCTCTTTCCTTGGCTCCTTCCCACCGT	79784	Hs.467142	GO:0003774|GO:0003779|GO:0005516|GO:0005524|GO:0007411|GO:0008360|GO:0016459	myosin-14 isoform 3	809.701	283.227	9.06099	7.68686	384.192	1941.76	103.146	256.404	371.394	265.9	619.058	178.504	175.684	115.646	9.2909	9.7396	8.15246	8.1006	7.92975	8.32328	8.39189	6.74745	7.31615	6.99888
ASHGA5P054054	0.0466911	2.59173	up	protein_coding	ENST00000372966	CCDS14474.1	NOX1	GENCODE	2529	chrX	-	100098312	100129334		ATTAGGCAAAGTGGGTTTTCTAAACTACCGTCTCTTCCTCACCGGATGGGACAGCAATAT	27035	Hs.592227	GO:0006954|GO:0055114|GO:0006801|GO:0048661|GO:0008284|GO:0001525|GO:0007165|GO:0006950|GO:0022900|GO:0042554|GO:0030198|GO:0008217|GO:0010575|GO:0016477|GO:0015992|GO:0009268|GO:0045730|GO:0045726|GO:0003081|GO:0072592|GO:0006739|GO:0042743|GO:0006746|GO:0051454|GO:0016021|GO:0030054|GO:0005769|GO:0043020|GO:0071438|GO:0005515|GO:0016491|GO:0009055|GO:0005506|GO:0050661|GO:0050660|GO:0016175|GO:…	NADPH oxidase 1 [Source:HGNC Symbol;Acc:7889]	187.524	59.8475	6.87628	5.50236	90.1277	458.198	14.2467	31.1291	69.8577	72.0032	64.903	80.6306	38.8329	61.5757	7.68916	7.64075	5.29892	4.97409	5.45157	6.42828	5.01405	5.58175	4.97476	6.09204
ASHGA5P050967	0.0151739	2.59103	up	protein_coding	NM_003116	CCDS13259.1	SPAG4	RefSeq	1452	chr20	+	34203808	34208965		CTCGGAGCCACAACTGGCAGACAGCCTGTGGCGCGGCAACCGTGAGGGGCGGGGCCTCGG	6676	Hs.123159	GO:0005198|GO:0005874|GO:0005929|GO:0007283|GO:0016021|GO:0035086|GO:0042802	sperm-associated antigen 4 protein	11.1375	7.93875	4.18035	2.80683	11.5735	13.429	8.41018	5.15368	9.98398	6.10865	9.44383	10.152	9.72915	5	5.18096	2.83525	4.52486	2.67041	3.03949	3.09504	2.72791	3.04706	2.68977	2.37814
ASHGA5P004423	0.0186741	2.59091	up	protein_coding	NM_025164	CCDS8379.1	SIK3	RefSeq	6072	chr11	-	116714117	116968993		AGGCTCACAGCTTGAACGTGAATCGGTTCTCCCCTGCTAACTACGACCAGGCGCATTTAC	23387	Hs.167451	GO:0000287|GO:0004674|GO:0005515|GO:0005524|GO:0005737|GO:0006468	serine/threonine-protein kinase SIK3	919.998	413.832	9.6329	8.25944	454.046	2011.33	294.621	459.358	490.606	415.556	875.061	199.725	244.681	211.838	9.48858	9.80014	9.60999	8.84537	8.34915	9.00544	9.00637	6.91535	7.81701	7.87743
ASHGA5P055281	0.0194892	2.589	up	protein_coding	ENST00000400913	CCDS79.1	PLEKHG5	GENCODE	4698	chr1	-	6526151	6546014	NM_001042663, NM_001042664, NM_001265592, NM_001265593, NM_020631, NM_198681	TCAGAGCTCTGCCTGGCTGTTCCAGCCCCAGGTATTAGGACTCAGGGCTCCCCTCAGGAA	57449	Hs.284232	GO:0006915|GO:0007264|GO:0051056|GO:0035023|GO:0043123|GO:0007165|GO:0043542|GO:0008624|GO:0048011|GO:0005737|GO:0005886|GO:0005622|GO:0005829|GO:0048471|GO:0005515|GO:0005543|GO:0005089|GO:0004871	pleckstrin homology domain containing, family G (with RhoGef domain) member 5 [Source:HGNC Symbol;Acc:29105]	174.176	81.8314	7.37098	5.99859	191.708	297.485	33.3366	65.7525	92.9038	91.4587	133.389	61.9831	58.6377	68.6948	8.57007	7.02285	6.52004	6.13076	5.858	6.77622	6.09517	5.22162	5.64915	6.2592
ASHGA5P041421	0.00878691	2.58893	up	protein_coding	NM_031860	CCDS34255.1	PCDHA10	RefSeq	4465	chr5	+	140235633	140391929	ENST00000307360, NM_031859	AATTCACCTGAGGTGATTGTCACTTCTCTGTCTCTCCCAGTGAAAGAAGATGCTCAAGTG	56139		GO:0005509|GO:0005576|GO:0005887|GO:0007155|GO:0007156|GO:0007399	protocadherin alpha-10 isoform 3 precursor	152.304	85.3769	7.36306	5.99071	56.7011	318.109	82.1033	123.485	92.9396	68.3708	152.607	60.6736	53.0256	46.5366	7.13861	7.12196	7.82862	7.04798	5.85863	6.35694	6.29776	5.1921	5.48407	5.69748
ASHGA5P034994	0.000194582	2.58721	up	protein_coding	NM_001103170	CCDS41253.1	AADACL3	RefSeq	4049	chr1	+	12776117	12788726		TTTTTCTGTTTCATGCAAGATCTGCCTCCGCTAAAGTATGATCCCGATGTTGTGGTCACG	126767	Hs.464705	GO:0016787	arylacetamide deacetylase-like 3 isoform 1	82.8412	44.1994	6.43489	5.0635	34.5418	182.513	31.4687	39.3517	54.3699	36.9178	79.3886	40.2104	31.2078	27.9496	6.56832	6.29567	6.44069	5.33992	5.10838	5.48043	5.30491	4.63767	4.59577	4.97739
ASHGA5P010873	0.037507	2.58701	up	protein_coding	NM_005122	CCDS1228.1	NR1I3	RefSeq	1387	chr1	-	161199455	161208000	NM_001077477, NM_001077478, NM_001077479, NM_001077480	TTCTCTCCTGACCGACCTGGAGTTACCCAGAGAGATGAGATTGATCAGCTGCAAGAGGAG	9970	Hs.349642	GO:0003677|GO:0003700|GO:0003713|GO:0004879|GO:0004882|GO:0004887|GO:0005634|GO:0005654|GO:0005737|GO:0005856|GO:0006367|GO:0007165|GO:0008270|GO:0010467|GO:0030521|GO:0030522|GO:0043565	nuclear receptor subfamily 1 group I member 3 isoform 3	12.2798	8.82967	4.36275	2.99146	12.6485	12.2113	11.9797	15.0814	8.95755	5.73488	10.1479	7.19178	8.56815	6.12599	5.29587	2.74418	5.04818	3.90025	2.91965	3.02565	2.78968	2.72113	2.55931	3.02455
ASHGA5P038583	0.0437393	2.58663	up	protein_coding	NM_171830	CCDS43173.1	KCNMB3	RefSeq	1835	chr3	-	178960553	178969645		ATGGATTGGAAATGTTCCCCCTTCTTTATGAGCTCACTGCAGTATCTCCTTCTCCCTTTC	27094	Hs.591285	GO:0001508|GO:0005513|GO:0005886|GO:0005887|GO:0006813|GO:0007268|GO:0007596|GO:0008076|GO:0015269|GO:0015459|GO:0019228	calcium-activated potassium channel subunit beta-3 isoform c	1354.74	473.179	9.75596	8.38489	605.034	3288.99	170.207	430.945	667.47	455.671	1094.07	257.301	230.942	175.855	9.83066	10.5634	8.87384	8.77915	8.81549	9.12255	9.36015	7.28655	7.72354	7.60678
ASHGA5P049747	0.0372878	2.58581	up	protein_coding	NM_003629	CCDS529.1	PIK3R3	RefSeq	5693	chr1	-	46505811	46598380		TAAAAAATATATGCCTTCTATATATCTCCTGGCGACCTGCCCCTGACAGCGCGATGTACA	8503	Hs.655387	GO:0005829|GO:0005942|GO:0006644|GO:0006661|GO:0007596|GO:0008286|GO:0016303|GO:0030168|GO:0031295|GO:0036092|GO:0044281|GO:0046935	phosphatidylinositol 3-kinase regulatory subunit gamma	138.568	76.0326	7.22327	5.85265	224.886	145.285	45.5316	45.3287	105.637	56.5163	106.932	82.6774	46.5224	88.6137	8.729	5.96802	6.97278	5.55677	6.04474	6.08643	5.7661	5.62007	5.27281	6.62165
ASHGA5P008882	0.029729	2.58082	up	protein_coding	NM_002825	CCDS5844.1	PTN	RefSeq	1558	chr7	-	136912091	137028546		CAAACTGACCAAGCCCAAACCTCAAGCAGAATCTAAGAAGAAGAAAAAGGAAGGCAAGAA	5764	Hs.371249	GO:0004864|GO:0005615|GO:0005783|GO:0007185|GO:0007399|GO:0007612|GO:0008083|GO:0008201|GO:0008284|GO:0030282|GO:0051781	pleiotrophin precursor	13.449	9.06311	4.33968	2.97185	15.2137	17.8729	7.26045	11.8506	12.1811	5.36856	5.40231	5.89945	17.7397	5	5.54973	3.17594	4.29337	3.59484	3.2604	2.94917	2.4176	2.58895	3.61386	2.37814
ASHGA5P053782	0.0359193	2.57796	up	protein_coding	ENST00000374798	CCDS35085.1	CYLC2	GENCODE	2171	chr9	+	105757592	105780770		GTTTGAACTTACAATACTTAAGTCCTGGCAAGTCATAAGTGGGGAAAATGTCTCTCCCAA	1539	Hs.3232	GO:0007275|GO:0030154|GO:0007283|GO:0033150|GO:0005200	cylicin, basic protein of sperm head cytoskeleton 2 [Source:HGNC Symbol;Acc:2583]	26.5101	13.7238	4.77285	3.40662	18.0548	55.7588	5.71671	8.72807	17.6359	20.1674	25.2874	5	10.285	8.96289	5.77205	4.60098	3.94551	3.23449	3.66098	4.60402	3.78333	2.33803	2.76007	3.4654
ASHGA5P048675	0.0276963	2.57712	up	protein_coding	NM_207581	CCDS10118.2	DUOXA2	RefSeq	1451	chr15	+	45406522	45410301		CTTCCTCGGAGGGGCCGTGGTGAGTCTCCAGTATGTTCGGCCCAGCGCTCTTCGCACCCT	405753	Hs.497987	GO:0005789|GO:0015031|GO:0016021	dual oxidase maturation factor 2	22.4187	14.9845	4.92464	3.55888	13.0205	40.0465	14.1893	32.579	8.35112	12.2621	19.6603	9.67959	12.4213	9.93805	5.33615	4.14366	5.29412	5.04428	2.84529	3.90451	3.50285	2.99737	3.03373	3.58415
ASHGA5P037001	0.0396374	2.5766	up	protein_coding	NM_054112	CCDS13177.1	DEFB118	RefSeq	1158	chr20	+	29956420	29961705		GGACCATGAAACTCCTGCTGCTGGCTCTTCCTATGCTTGTGCTCCTACCCCAAGTGATCC	117285	Hs.274124	GO:0005576|GO:0007160|GO:0007283|GO:0042742|GO:0045087	beta-defensin 118 precursor	1535.15	642.817	10.3012	8.93569	2788.18	1356.65	460.617	581.809	615.396	786.715	1317.76	551.583	318.38	328.081	11.5138	9.22755	10.1621	9.15985	8.69189	9.92476	9.63401	8.46371	8.19248	8.48312
ASHGA5P028024	0.045256	2.57543	up	protein_coding	NM_138473	CCDS8857.1	SP1	RefSeq	7667	chr12	+	53773978	53810226	NM_003109	ATTGAGTCACCCAATGAGAACAGCAACAACTCCCAGGGCCCGAGTCAGTCAGGGGGAACA	6667	Hs.649191	GO:0000978|GO:0000979|GO:0001077|GO:0001103|GO:0001503|GO:0001829|GO:0001889|GO:0001892|GO:0003677|GO:0003690|GO:0003700|GO:0005515|GO:0005634|GO:0005634|GO:0005654|GO:0005730|GO:0005737|GO:0006351|GO:0006355|GO:0006367|GO:0007179|GO:0008022|GO:0008134|GO:0008270|GO:0010467|GO:0019048|GO:0030219|GO:0030324|GO:0032993|GO:0035035|GO:0035326|GO:0042803|GO:0042826|GO:0043353|GO:0043425|GO:0043565|GO:…	transcription factor Sp1 isoform a	30.4497	21.5339	5.46224	4.09743	16.8647	40.8961	33.5884	36.4831	22.6018	17.2627	23.2986	11.1918	19.6451	20.2539	5.68295	4.17197	6.53181	5.21857	3.94216	4.38136	3.69153	3.14983	3.77194	4.52658
ASHGA5P008447	0.0287206	2.57496	up	protein_coding	NM_001044390	CCDS41409.1	MUC1	RefSeq	1010	chr1	-	155158299	155162706	NM_001204296	GTTTTCTGGGCCTCTCCAATATTAAGTTCAGTGAGTGATGTGCCATTTCCTTTCTCTGCC	4582	Hs.89603	GO:0000790|GO:0000978|GO:0002039|GO:0003712|GO:0005515|GO:0005576|GO:0005737|GO:0005796|GO:0005887|GO:0006977|GO:0006978|GO:0009986|GO:0010944|GO:0016266|GO:0016324|GO:0036003|GO:0043618|GO:0043687|GO:0044267|GO:0090240	mucin-1 isoform 5 precursor	80.8198	46.2931	6.50537	5.14082	110.455	107.55	24.4545	38.5276	55.4912	49.557	74.7812	42.4108	29.0293	34.2545	7.92009	5.52126	6.07477	5.306	5.12921	5.8969	5.21605	4.70948	4.46693	5.26118
ASHGA5P049807	0.0125271	2.57174	up	protein_coding	NM_000873	CCDS11657.1	ICAM2	RefSeq	1229	chr17	-	62079954	62084283		CTCCCTCCAGGCAGCCCTTGGCTGGTCCCTGCGAGCCCGTGGAGACTGCCAGAGATGTCC	3384	Hs.431460	GO:0001931|GO:0005178|GO:0005886|GO:0005887|GO:0016337|GO:0050776	intercellular adhesion molecule 2 precursor	5505.63	2201.78	12.0914	10.7287	4757.16	9843.34	1916.37	3417.59	1962.97	2373.61	4128.52	1301.88	1163.13	1064.8	12.1355	12.3155	11.8232	11.3209	10.5618	11.5471	11.4441	9.85439	10.1663	10.206
ASHGA5P053681	0.0213006	2.56986	up	protein_coding	NM_001039592	CCDS43798.1	SPAG8	RefSeq	1715	chr9	-	35809806	35812259		TTGCCCTATGAACCTGAGAATTACCCCTACCAATTGGGAGAAATATCTTCCCTTCCCTGT	26206	Hs.256747	GO:0001669|GO:0003674|GO:0008017|GO:0008150|GO:0016020	sperm-associated antigen 8 isoform 1	1541.37	582.563	10.1025	8.74078	716.261	3614.43	293.415	583.82	676.931	575.554	1317.73	328.501	320.607	274.798	10.0275	10.6784	9.60147	9.16561	8.83211	9.46244	9.63306	7.65335	8.20551	8.23341
ASHGA5P050937	0.0229395	2.56864	up	protein_coding	NM_199425	CCDS13169.1	VSX1	RefSeq	1196	chr20	-	25059178	25063015		CCGGATACAGGTGTCTGGGGTCCCTTTTCTCCGCTCCAAAGATACCACAGAGAACGTGTC	30813	Hs.274264	GO:0003700|GO:0005575|GO:0005634|GO:0006351|GO:0007601|GO:0042551|GO:0043565|GO:0050896|GO:0060040	visual system homeobox 1 isoform b	147.564	86.0033	7.32724	5.96623	143.222	254.517	44.9537	64.3796	124.076	92.9904	163.676	56.1007	39.8259	60.9745	8.23404	6.79237	6.95531	6.10031	6.28184	6.80189	6.40022	5.08276	5.0154	6.08121
ASHGA5P055747	0.00380537	2.5686	up	protein_coding	NM_032849	CCDS9338.1	C13orf33	RefSeq	2394	chr13	+	31480311	31499709		AGACACCCAACCAATTTATCTGATTGAACTGAACATTGTAGCAGTTGCTCCCGCACTCCA	84935	Hs.147880	GO:0005737|GO:0045600	uncharacterized protein C13orf33	13.4769	8.08498	4.17638	2.8154	7.7609	25.2883	7.38159	11.2497	7.8762	5	14.6303	5	6.29964	6.53901	4.63386	3.57579	4.3195	3.53092	2.78809	2.3896	3.18172	2.33803	2.37839	3.10106
ASHGA5P052193	0.00629124	2.56588	up	protein_coding	ENST00000382492	CCDS3876.1	TAS2R1	GENCODE	1355	chr5	-	9629108	9630463		TTTTTGCTGTTTTGCTCTTGATTTTCTCTCTGGGGAGGCACACCCGGCAAATGAGAAACA	50834	Hs.567492	GO:0007186|GO:0050909|GO:0007635|GO:0050912|GO:0016021|GO:0004930|GO:0008527	taste receptor, type 2, member 1 [Source:HGNC Symbol;Acc:14909]	18.0083	11.0197	4.59819	3.23874	8.75705	32.8162	12.4517	11.651	7.774	10.3193	19.944	10.8548	6.29922	10.2959	4.80255	3.89168	5.10035	3.57386	2.77479	3.68865	3.51745	3.11628	2.37838	3.62176
ASHGA5P038232	0.000779912	2.56204	up	protein_coding	NM_001190316	CCDS54580.1	IP6K2	RefSeq	2319	chr3	-	48730883	48754711		TGTCACTGGTATCTAGGCAACAGGGATGAGCCTGAACCTCCCTGAGGCCAGCTTACTGAG	51447	Hs.595983	GO:0000832|GO:0005524|GO:0005634|GO:0005654|GO:0008440|GO:0019221|GO:0030308|GO:0043065|GO:0043231|GO:0045111|GO:0046854|GO:0052723|GO:0052724|GO:0060337	inositol hexakisphosphate kinase 2 isoform d	25.5101	14.9159	4.95537	3.59808	12.0896	51.6796	12.761	12.1406	20.8577	15.9675	17.5526	14.7045	16.3918	6.7965	5.2364	4.49637	5.13334	3.62427	3.84978	4.26726	3.37925	3.42897	3.49123	3.14578
ASHGA5P005707	0.00308444	2.56036	up	protein_coding	NM_001136485	CCDS44656.1	C11orf86	RefSeq	1185	chr11	+	66742753	66744479		GTACCAACAGGTAAGAAGAAGGTGGGAGAGCTTTGTCGCCATCTTCCCCAGCGTGACTCT	254439	Hs.232604		uncharacterized protein C11orf86	65.6927	35.4314	6.11141	4.75507	29.7311	144.19	23.1569	37.476	32.4384	33.5693	61.9177	24.0768	40.7644	17.777	6.37724	5.95693	6.00007	5.26577	4.40672	5.33332	4.93978	3.95472	5.05582	4.32933
ASHGA5P051454	0.0154547	2.55994	up	protein_coding	NM_021794	CCDS907.1	ADAM30	RefSeq	3006	chr1	-	120436155	120439147		GACGCCAGCTAGACCGAGCCCTGGGAGGCTACGGGCTCCCCCGGAAACCCTGCCAGGGGA	11085	Hs.283011	GO:0004222|GO:0006508|GO:0008237|GO:0008270|GO:0016021	disintegrin and metalloproteinase domain-containing protein 30 preproprotein	93.1376	57.1922	6.81847	5.46236	78.2382	160.623	40.5516	75.3877	72.9022	57.4886	78.771	35.501	47.1693	33.1258	7.52975	6.11476	6.81091	6.33777	5.50887	6.11348	5.29412	4.47439	5.29256	5.21535
ASHGA5P006545	0.038757	2.5599	up	protein_coding	ENST00000319977	CCDS11477.1	C17orf53	GENCODE	2725	chr17	+	42219273	42239844	NM_001171251	TCCAGACAGAGATTGTTGCTAGTTCCCAGGCATCTGTGGAGGAGGATTTTGGGCGAGGGC	78995	Hs.437059		chromosome 17 open reading frame 53 [Source:HGNC Symbol;Acc:28460]	15.504	11.4403	4.62952	3.27344	15.351	18.8773	12.2838	21.1032	12.4893	9.60553	12.5152	8.81016	8.61918	6.93961	5.56348	3.24213	5.08296	4.38333	3.28503	3.60467	3.00628	2.90288	2.56439	3.16745
ASHGA5P031088	0.00867694	2.55833	up	protein_coding	NM_023931	CCDS10682.1	ZNF747	RefSeq	2392	chr16	-	30542778	30546194		GGCCCCGGGGCCGGGCAGGCGGCCTCCTCGCAGCGTGGGGTTTGCGTTCTTCTCCCCCAG	65988	Hs.592032	GO:0003676|GO:0005622|GO:0006355	KRAB domain-containing protein ZNF747	817.262	351.786	9.43493	8.07973	534.892	1722.61	194.281	345.99	410.398	389.867	670.74	215.232	240.382	189.896	9.68792	9.55513	9.06173	8.49373	8.08056	8.90539	8.53622	7.03252	7.79464	7.71502
ASHGA5P003619	0.0251197	2.55731	up	protein_coding	NM_020463	CCDS1855.1	SMEK2	RefSeq	4270	chr2	-	55775513	55844796		ATTTGTCCCGGTGCCCTTCGCTTTATGAGGCGGATAATTGGACTTAAAGATGAATTTTAT	57223	Hs.516182	GO:0005634|GO:0005730|GO:0005815	serine/threonine-protein phosphatase 4 regulatory subunit 3B isoform 2	56.483	41.512	6.34523	4.99061	42.4267	68.9341	58.0882	34.5314	54.0294	33.6794	63.6686	40.8884	27.3294	36.4577	6.80927	4.89425	7.33218	5.13458	5.10191	5.33835	4.98254	4.6603	4.36427	5.35233
ASHGA5P005910	0.0105943	2.55709	up	protein_coding	NM_019858	CCDS8563.1	GPR162	RefSeq	2516	chr12	+	6930962	6936583		TTCTCTATGACTCACTCACAGGGGTGCCCATCTTGGTGGTGAGCTTCTTCTCCCTCAAGT	27239	Hs.631654	GO:0004930|GO:0005886|GO:0016021	probable G-protein coupled receptor 162 isoform 2	58.0015	32.9929	6.02801	4.6735	36.6213	117.09	20.2928	44.051	48.0696	33.1616	36.3862	21.5195	28.1258	19.6368	6.63893	5.64229	5.8028	5.51754	4.93995	5.31951	4.21715	3.82795	4.41309	4.47934
ASHGA5P011024	0.00721749	2.5562	up	protein_coding	NM_153369	CCDS5090.1	KIAA1919	RefSeq	3930	chr6	+	111580481	111590261		TCAATTGGCATTCTGGATACAGGTGGTAACGTCCTTATCTTGGCTATTTGGGGGGACAAA	91749	Hs.400572	GO:0006814|GO:0008643|GO:0015293|GO:0016021|GO:0016324	sodium-dependent glucose transporter 1	17.8563	11.6242	4.6645	3.3105	11.7931	30.1965	11.5793	9.86667	6.88239	11.8012	17.7435	12.0254	10.8567	12.1935	5.20694	3.7869	4.99966	3.37753	2.66419	3.85192	3.39024	3.22445	2.83255	3.83262
ASHGA5P055604	0.0478227	2.55588	up	protein_coding	NM_181724	CCDS9119.1	TMEM119	RefSeq	2701	chr12	-	108983621	108991894		CAGTGTCTAACAGTCCTCCCGGGCTGCCAGCCCTGACTGTCGGGCCCCCAAGTGGTCACC	338773	Hs.449718	GO:0003674|GO:0005575|GO:0008150|GO:0016021	transmembrane protein 119 precursor	122.945	73.5706	7.21394	5.86012	178.9	132.789	57.1458	95.3125	86.1171	72.8861	84.1925	62.1619	48.0415	66.2827	8.49908	5.83152	7.31122	6.68986	5.73906	6.44762	5.39161	5.22559	5.32273	6.20437
ASHGA5P012344	0.0204957	2.55442	up	protein_coding	NM_003039	CCDS99.1	SLC2A5	RefSeq	2454	chr1	-	9097004	9129887		TCTTTGGTCTTCGGAATCTCCTTGCAAACGTAGATGGCTGGCCGATCCTGCTGGGGCTGA	6518	Hs.530003	GO:0005353|GO:0005355|GO:0005886|GO:0005975|GO:0008645|GO:0015755|GO:0015758|GO:0016021|GO:0044281|GO:0055085	solute carrier family 2, facilitated glucose transporter member 5 isoform 1	65.0944	45.687	6.47957	5.12658	46.041	97.6151	51.627	70.2534	44.5073	34.8765	68.4411	39.7071	31.3723	30.6516	6.89078	5.38721	7.16073	6.22066	4.84192	5.3966	5.0912	4.61925	4.60664	5.10976
ASHGA5P001014	0.00641327	2.55392	up	protein_coding	ENST00000217428	CCDS46608.1	SPINT3	GENCODE	476	chr20	-	44141100	44144264		CTAGCACGAGACACTATCAAGGATCTCCTCCCAAATGTATGCGCTTTTCCTATGGAAAAG	10816	Hs.370724	GO:0005576|GO:0004867	serine peptidase inhibitor, Kunitz type, 3 [Source:HGNC Symbol;Acc:11248]	738.424	333.705	9.35819	8.00547	465.12	1542.54	207.608	392.421	441.483	318.477	570.027	206.748	204.513	202.265	9.52497	9.39733	9.15227	8.65857	8.19194	8.60878	8.26147	6.96627	7.5407	7.81059
ASHGA5P006700	0.0206996	2.55362	up	protein_coding	NM_002429	CCDS8895.1	MMP19	RefSeq	3262	chr12	-	56229213	56236735		ATGATGCTGGGGCCCCGTGGGAAGACCTATGCTTTCAAGGGGGACTATGTGTGGACTGTA	4327	Hs.591033	GO:0001525|GO:0001541|GO:0001542|GO:0001554|GO:0004222|GO:0005509|GO:0005578|GO:0006508|GO:0008270|GO:0009725|GO:0030154|GO:0030574|GO:0051591	matrix metalloproteinase-19 isoform rasi-1 preproprotein	29.3203	6.08259	4.00693	2.65438	6.60906	76.3519	5	5.14199	5	5.2177	5	7.4271	8.71289	6.07841	4.40576	5.04449	2.57053	2.66867	2.33377	2.91474	2.32714	2.74967	2.57393	3.01276
ASHGA5P053962	0.0444422	2.55109	up	protein_coding	NM_001123385	CCDS48093.1	BCOR	RefSeq	6436	chrX	-	39910498	39956719		TGAATTAACAGGGCTCCATCCTAAAAAACAACGCCACTTGCTGCACCTTAGAGAACGATG	54880	Hs.659681	GO:0000122|GO:0000415|GO:0003714|GO:0003714|GO:0004842|GO:0005515|GO:0005634|GO:0006351|GO:0007507|GO:0008134|GO:0030502|GO:0031072|GO:0031519|GO:0035518|GO:0042476|GO:0042826|GO:0044212|GO:0045892|GO:0045892|GO:0051572|GO:0060021|GO:0065001|GO:0070171	BCL-6 corepressor isoform c	21.5275	13.7139	4.76097	3.40985	22.6856	34.7445	7.15246	5	14.2815	14.6605	21.1881	13.6195	10.1833	17.0645	6.05441	3.95724	4.27126	2.35685	3.42897	4.13737	3.58343	3.34902	2.74586	4.26749
ASHGA5P012427	0.0331702	2.54775	up	protein_coding	NM_020406		CD177	RefSeq	2364	chr19	+	43857824	43867480		CCCCCAGCAGACCCAGGATCCTTGAGGTGCCCAGTCTGCTTGTCTATGGAAGGCTGTCTG	57126	Hs.232165	GO:0005886|GO:0007596|GO:0031225|GO:0050900	CD177 antigen precursor	12.2362	8.7004	4.272	2.92278	11.8715	16.3844	8.45261	12.201	5	10.8963	13.5231	9.28244	5	5	5.21491	3.06784	4.53325	3.62991	2.33377	3.75538	3.08657	2.95402	2.32166	2.37814
ASHGA5P034259	0.00398795	2.54658	up	protein_coding	ENST00000341415	CCDS33058.1	IGFL3	GENCODE	662	chr19	-	46623327	46627931		AAGTTTCTTGTGAAGTTGAGGGTTCTGGGTATGAAGTCTCAGTGTCACTTATCTCCCATC	388555	Hs.365496	GO:0005576	IGF-like family member 3 [Source:HGNC Symbol;Acc:32930]	42.5907	23.088	5.41678	4.06822	14.2987	98.2715	15.2017	21.8913	20.0739	21.264	55.0786	13.438	17.0906	12.7797	5.46718	5.39476	5.38841	4.43935	3.8049	4.67686	4.77662	3.33402	3.55643	3.88936
ASHGA5P003064	0.0118617	2.54264	up	protein_coding	NM_000826	CCDS3797.1	GRIA2	RefSeq	5755	chr4	+	158141735	158287226	NM_001083619	ATGGGGACTGATTTTTGGTGTCTCTTCTAACAGCATACAGATAGGGGGGCTATTTCCTAG	2891	Hs.32763	GO:0004970|GO:0004971|GO:0005234|GO:0005789|GO:0005886|GO:0005887|GO:0007165|GO:0007268|GO:0008066|GO:0014069|GO:0015277|GO:0019901|GO:0030054|GO:0030426|GO:0030666|GO:0030672|GO:0032279|GO:0032281|GO:0032839|GO:0035235|GO:0042734|GO:0043195|GO:0043198|GO:0043204|GO:0045211|GO:0060992	glutamate receptor 2 isoform 1 precursor	17.7862	12.027	4.73524	3.38891	10.5406	25.865	16.9531	12.634	9.63194	10.1584	12.9586	11.2102	13.8998	13.6959	5.05457	3.60334	5.54783	3.67585	2.99935	3.66841	3.04293	3.15149	3.2148	3.96958
ASHGA5P002086	0.0370068	2.54201	up	protein_coding	NM_012321	CCDS12374.1	LSM4	RefSeq	1825	chr19	-	18417039	18434001		GTCCCCGCCGGCACCATGCTTCCCTTGTCACTGCTGAAGACGGCTCAGAATCACCCCATG	25804	Hs.515255	GO:0000288|GO:0003723|GO:0005515|GO:0005688|GO:0005829|GO:0006397|GO:0008380|GO:0010467|GO:0016070|GO:0016071|GO:0030532|GO:0043928	U6 snRNA-associated Sm-like protein LSm4 isoform 1	560.732	281.333	9.13688	7.79091	940.255	514.224	227.718	353.279	311.462	278.502	427.976	240.185	161.253	196.672	10.3394	7.81251	9.25869	8.51776	7.6421	8.40185	7.83722	7.18731	7.18398	7.76614
ASHGA5P005920	0.0439312	2.54142	up	protein_coding	NM_007017	CCDS4340.1	SOX30	RefSeq	2787	chr5	-	157052686	157079428		CATCCAGTTGTACATGCCCTTACAGTCGGCCTCCCTTTGGCTATGGAAATTTTCCGAGTT	11063	Hs.529462	GO:0000981|GO:0000981|GO:0005634|GO:0005634|GO:0006351|GO:0006355|GO:0006357|GO:0006357|GO:0006366|GO:0007283|GO:0031960|GO:0043565	transcription factor SOX-30 isoform b	241.521	127.565	7.96689	6.62126	385.335	259.543	79.6859	97.5996	171.399	147.795	180.635	104.54	63.8497	127.137	9.29471	6.82324	7.78273	6.72445	6.72915	7.4921	6.54667	5.94221	5.77728	7.13694
ASHGA5P003150	0.0262249	2.53154	up	protein_coding	NM_024491	CCDS3102.1	CEP70	RefSeq	2678	chr3	-	138213186	138313129		AATATGCTATGACTGAGTAACTATGTTTCCGGTAGCCCCTAAACCCCAGGATTCCAGTCA	80321	Hs.531962	GO:0000086|GO:0000278|GO:0005515|GO:0005634|GO:0005730|GO:0005737|GO:0005813|GO:0005829|GO:0031965	centrosomal protein of 70 kDa	32.5717	21.1268	5.41533	4.07531	39.1582	45.0376	13.5192	15.0316	20.9733	19.4257	27.7972	20.2457	19.5111	24.9033	6.72445	4.3039	5.21763	3.89439	3.85587	4.54683	3.8876	3.76161	3.76219	4.81871
ASHGA5P052723	0.0154395	2.52721	up	protein_coding	NM_001760	CCDS4863.1	CCND3	RefSeq	2095	chr6	-	41902670	41909552	NM_001136125	CGCGCCTCCTACTTCCAGTGCGTGCAGCGGGAGATCAAGCCGCACATGCGGAAGATGCTG	896	Hs.534307	GO:0000307|GO:0001934|GO:0004693|GO:0005515|GO:0005634|GO:0005737|GO:0007165|GO:0016020|GO:0019901|GO:0042098|GO:0045737|GO:0051301	G1/S-specific cyclin-D3 isoform 2	17.9253	11.1109	4.45517	3.11762	12.9169	34.5548	6.30426	12.2013	21.6448	6.8087	15.9404	10.7209	5.46029	5	5.32668	3.95152	4.08731	3.62999	3.89112	3.21537	3.26942	3.10151	2.33781	2.37814
ASHGA5P050550	0.00443182	2.5237	up	protein_coding	ENST00000340326	CCDS1976.1	SH2D6	GENCODE	894	chr2	+	85661917	85664152		CTTCTTCTAGAAGGAAGGAAATCGTCTCTTCCCTCTGTAGCCCCCACTGGGAGTGCCTCA	284948	Hs.209542	GO:0005515	SH2 domain containing 6 [Source:HGNC Symbol;Acc:30439]	272.723	164.595	8.34435	7.00881	193.816	463.683	160.671	126.603	187.027	185.702	271.287	145.182	110.145	126.222	8.58267	7.65706	8.79333	7.08302	6.86484	7.81152	7.16007	6.42163	6.59655	7.12403
ASHGA5P009650	0.00967487	2.52242	up	protein_coding	NM_001130848	CCDS44659.1	PITPNM1	RefSeq	4245	chr11	-	67259238	67272843	NM_004910	TGACTTCATTGATGCCTTTGCCTCCCCAGTGGAGGCAGAGGGAACGCCAGAGCCTGGAGC	9600	Hs.372295	GO:0005789|GO:0005811|GO:0006629|GO:0007420|GO:0007602|GO:0008526|GO:0015031|GO:0016020|GO:0030496|GO:0032154|GO:0032580|GO:0046872	membrane-associated phosphatidylinositol transfer protein 1 isoform b	14.3728	8.19199	4.21302	2.87821	10.4044	26.9882	5.72567	5	12.1198	7.77026	14.1544	5	5	8.29947	5.03671	3.65428	3.94806	2.35685	3.25314	3.35776	3.14306	2.33803	2.32166	3.37698
ASHGA5P013000	0.0173732	2.52241	up	protein_coding	NM_024963	CCDS43546.1	FBXL18	RefSeq	8253	chr7	-	5515427	5553399		TTCTCCGCAGCTTCCAGGCCGAGCGGCCCGCGTTAAACGTCGTCATCTTCCCTCTGCTCC	80028	Hs.623974		F-box/LRR-repeat protein 18	63.9586	40.5803	6.23507	4.90027	33.9418	127.729	30.2048	59.7088	30.2039	35.6378	77.7423	28.1373	24.9766	27.6556	6.5451	5.77643	6.38367	5.98418	4.309	5.43172	5.27355	4.15234	4.18416	4.96693
ASHGA5P025204	0.011443	2.52065	up	protein_coding	NM_001177376		DUX4L4	RefSeq	1605	chr4	+	190992092	190993703		CCCCGGACGCCTCCGCGCGGCAGGGGCAGATGCAAGGCATCCCGGCGCCCTCCCAGGCGC	441056	Hs.725918	GO:0000976|GO:0003700|GO:0005634|GO:0006351	double homeobox protein 4-like protein 4	154.177	80.9631	7.30334	5.96954	142.003	281.79	38.7381	84.804	133.902	73.3014	102.501	58.9202	63.229	50.0836	8.22143	6.94611	6.74248	6.51715	6.38795	6.45667	5.70556	5.15321	5.76151	5.80476
ASHGA5P010068	0.00603581	2.52053	up	protein_coding	NM_139017	CCDS3970.2	IL31RA	RefSeq	2704	chr5	+	55147206	55213165	NM_001242637	GCAAAACATTCTCTCTCCCCAGCCTTCATGTGTTAACCTGGGGATGATGTGGACCTGGGC	133396	Hs.55378	GO:0000165|GO:0003713|GO:0004896|GO:0005886|GO:0006952|GO:0007169|GO:0007259|GO:0008284|GO:0016021|GO:0019221|GO:0019901|GO:0019955|GO:0030224|GO:0030225|GO:0042517|GO:0042523|GO:0042592|GO:0043031|GO:0045893	interleukin-31 receptor subunit alpha isoform 1	5054.54	1979.12	11.9627	10.629	4955.96	8579.94	1627.72	2623.77	2260.79	1876.9	3598.08	1275.34	1258.41	960.565	12.1944	12.0682	11.6255	11.0082	10.8086	11.2229	11.2177	9.81274	10.2966	10.0362
ASHGA5P011967	0.0276285	2.5205	up	protein_coding	NM_021783	CCDS14386.1	EDA2R	RefSeq	3440	chrX	-	65815481	65858892		CCGTTACCGGCCTTCCCACCATGGATTGCCAAGAAAATGAGTACTGGGACCAATGGGGAC	60401	Hs.302017	GO:0004872|GO:0005031|GO:0005515|GO:0005887|GO:0008544|GO:0009790|GO:0016021|GO:0030154|GO:0033209|GO:0046330|GO:0051092	tumor necrosis factor receptor superfamily member 27 isoform 1	103.145	68.9262	7.07416	5.74045	119.199	127.352	62.8842	61.5992	78.3616	79.7521	102.109	67.7891	40.9547	51.918	8.01043	5.77205	7.44001	6.03309	5.60533	6.57816	5.69909	5.34868	5.06283	5.85596
ASHGA5P016207	0.0176916	2.51973	up	protein_coding	NM_001142935	CCDS47347.1	MXD3	RefSeq	2662	chr5	-	176732500	176739292		TCAGACCAAGTCTTGCCTAATGAAAACGGGGGAACTCCCAACCACAGACCCACTGGAAGA	83463	Hs.740484	GO:0003677|GO:0005634|GO:0006351|GO:0006355|GO:0046983	max dimerization protein 3 isoform b	21.3689	15.4481	4.98558	3.65231	17.9007	31.2005	15.0055	11.6613	13.2376	16.7281	26.2474	8.72307	17.7818	13.7572	5.75962	3.82723	5.36989	3.57471	3.34284	4.33687	3.82549	2.89302	3.61864	3.97461
ASHGA5P042958	0.0107707	2.51969	up	protein_coding	NM_005523	CCDS5411.1	HOXA11	RefSeq	2653	chr7	-	27220775	27224835		TATTTGCCAAGTTGTACTTACTACGTCTCGGGTCCAGATTTCTCCAGCCTCCCTTCTTTT	3207	Hs.249171	GO:0001501|GO:0001656|GO:0001658|GO:0001759|GO:0003700|GO:0005667|GO:0005730|GO:0005737|GO:0006351|GO:0007275|GO:0007501|GO:0009653|GO:0009952|GO:0009953|GO:0009954|GO:0010720|GO:0030326|GO:0032332|GO:0032993|GO:0042733|GO:0043234|GO:0043565|GO:0045893|GO:0048589|GO:0060351	homeobox protein Hox-A11	316.887	152.201	8.1814	6.84815	274.093	609.188	67.3801	95.1861	155.969	157.947	314.434	105.159	131.043	105.666	8.93888	8.06565	7.53966	6.6869	6.59655	7.59226	7.37941	5.94913	6.86772	6.86509
ASHGA5P002456	0.00771103	2.5193	up	protein_coding	NM_001134366	CCDS7149.1	GAD2	RefSeq	2419	chr10	+	26505235	26590048	NM_000818	TTGCAAAAAGTATAAGATCTGGATGCATGTGGATGCAGCTTGGGGTGGGGGATTACTGAT	2572	Hs.231829	GO:0000139|GO:0004351|GO:0005515|GO:0005829|GO:0005886|GO:0006540|GO:0007268|GO:0007269|GO:0030054|GO:0030170|GO:0030424|GO:0030672|GO:0031225|GO:0042136|GO:0042493|GO:0042734|GO:0048471|GO:0061202	glutamate decarboxylase 2	17.0795	10.8695	4.6017	3.26868	15.5064	27.0446	8.68763	11.5141	11.3189	9.60127	11.7971	8.1167	15.047	8.69167	5.57912	3.65624	4.56974	3.55988	3.18046	3.60357	2.93915	2.82362	3.34531	3.42876
ASHGA5P012241	0.0357779	2.51667	up	protein_coding	NM_001127325	CCDS134.1	MAD2L2	RefSeq	1196	chr1	-	11734536	11751678		ACTCCTCCCGGTAGCGGGAAGGATGACCACGCTCACACGACAAGACCTCAACTTTGGCCA	10459	Hs.19400	GO:0001558|GO:0005515|GO:0005634|GO:0005654|GO:0005680|GO:0005737|GO:0005819|GO:0006281|GO:0006302|GO:0006351|GO:0007067|GO:0007094|GO:0008432|GO:0016035|GO:0033138|GO:0042177|GO:0042772|GO:0045893|GO:0051301|GO:0060564	mitotic spindle assembly checkpoint protein MAD2B	26.0646	20.3874	5.16193	3.83041	15.6076	44.9819	17.6043	20.8305	30.4969	20.3108	25.8316	25.6225	14.6192	5	5.58732	4.30183	5.59663	4.36553	4.32356	4.61426	3.80697	4.02852	3.2959	2.37814
ASHGA5P001948	0.042988	2.51645	up	protein_coding	NM_006942	CCDS32549.1	SOX15	RefSeq	1394	chr17	-	7491497	7493488		TCGACAGCCTACCTGCCTGGCAGCTATGGCTCTTCCCACTGCAAACTGGAAGCCCCCTCA	6665	Hs.95582	GO:0000122|GO:0003677|GO:0003682|GO:0003700|GO:0005634|GO:0005737|GO:0006325|GO:0006355|GO:0006357|GO:0008584|GO:0043403|GO:0045843|GO:0045944|GO:0048627	protein SOX-15	20.4205	14.8069	4.89879	3.5674	17.1465	31.0391	13.076	15.2944	18.2627	19.6376	23.9834	8.38098	5.51041	12.5788	5.7066	3.81975	5.17004	3.92233	3.69824	4.56327	3.72431	2.85272	2.34043	3.87049
ASHGA5P042671	0.00606314	2.51605	up	protein_coding	NM_001100164	CCDS47493.1	PHACTR2	RefSeq	9642	chr6	+	143999101	144152322	ENST00000427704	CCGAAAGGGGCCACTGCTGGGGCCAGCCACAAAGGTGATGAAGTGCCTCCCATTAAAAAA	9749	Hs.102471	GO:0003779|GO:0004864|GO:0005515	phosphatase and actin regulator 2 isoform 1	51.6314	33.0004	5.98481	4.65365	28.3488	99.4674	27.078	30.3716	29.0283	42.7169	53.831	29.1065	27.623	18.3257	6.3255	5.41443	6.21452	4.94088	4.25085	5.68733	4.74364	4.19376	4.38448	4.3746
ASHGA5P054369	0.045613	2.51545	up	protein_coding	NM_006561	CCDS44355.1	CELF2	RefSeq	8005	chr10	+	11059892	11378672		CAAGCTGGATTTCCTCCCGGACATGATGGTCGAGGGCCGCCTGCTCGTTCCTGACAGAAT	10659	Hs.309288	GO:0000166|GO:0003723|GO:0005634|GO:0005737|GO:0006396|GO:0006397|GO:0008016	CUGBP Elav-like family member 2 isoform 2	93.6376	65.7155	6.91174	5.58093	82.9428	146.082	51.8878	128.152	56.0988	56.0599	101.887	41.1975	42.4343	34.1786	7.59323	5.97529	7.16671	7.10383	5.14403	6.07453	5.69581	4.66916	5.12094	5.25818
ASHGA5P012769	0.0367948	2.50996	up	protein_coding	ENST00000380582	CCDS6052.1	ADRA1A	GENCODE	2089	chr8	-	26613912	26722922		AGTGTCCAAAGACCAATCCTCCTGTACCACAGCCCGGGGACACACACCCATGACATGAAG	148	Hs.709175	GO:0006915|GO:0008285|GO:0007186|GO:0007165|GO:0042493|GO:0006950|GO:0007568|GO:0070374|GO:0007267|GO:0045907|GO:0009725|GO:0007204|GO:0006939|GO:0007243|GO:0032229|GO:0035024|GO:0007202|GO:0060402|GO:0090037|GO:0045760|GO:0060452|GO:0016021|GO:0005886|GO:0005887|GO:0004937	adrenoceptor alpha 1A [Source:HGNC Symbol;Acc:277]	31.2125	21.419	5.40269	4.07502	34.7212	43.9625	14.9538	28.0319	30.779	23.6186	23.1712	14.3285	17.5701	12.4339	6.57544	4.26726	5.36537	4.8209	4.33668	4.82334	3.68498	3.40157	3.60166	3.85603
ASHGA5P003152	0.00918594	2.50884	up	protein_coding	NM_032169	CCDS3074.1	ACAD11	RefSeq	3556	chr3	-	132276981	132378975		AACTCAAAATACTTCTCTCTCCAGACACAAACAGCACAGCATGATTCTTGTTCCCATGAA	84129	Hs.441378	GO:0004466|GO:0005634|GO:0005777|GO:0016772|GO:0017099|GO:0031966|GO:0033539|GO:0050660|GO:0070991	acyl-CoA dehydrogenase family member 11	46.816	27.0472	5.67477	4.34776	15.4159	101.688	23.3442	33.1475	41.2936	28.6464	35.3813	18.8551	17.8194	14.1869	5.57036	5.44375	6.01021	5.07094	4.74762	5.10838	4.1834	3.68489	3.62272	4.01634
ASHGA5P006660	0.0443524	2.5072	up	protein_coding	NM_004204	CCDS10412.1	PIGQ	RefSeq	2993	chr16	+	619967	634136		AGGCTGGCGGCTGGCGTGAAGTTCCGTGTCCTCCGGCACGAGGCCGGCAGGCCCCTCCGC	9091	Hs.644153	GO:0000506|GO:0005789|GO:0005975|GO:0006501|GO:0016021|GO:0016254|GO:0017176|GO:0043687|GO:0044267	phosphatidylinositol N-acetylglucosaminyltransferase subunit Q isoform 2	30.6092	22.1357	5.35783	4.03175	25.1155	51.1302	15.5818	51.1905	16.7656	15.1041	21.5665	23.0069	15.8875	11.4289	6.17119	4.48017	5.42213	5.74295	3.60467	4.18144	3.60334	3.90561	3.43667	3.74757
ASHGA5P044583	0.0293312	2.5054	up	protein_coding	ENST00000356994	CCDS6412.1	SCRIB	GENCODE	5218	chr8	-	144873089	144897549		AAGTTTGACTACAGGGCCTTTGCGGCCCTGCCTTCTTCCAGACCTGTCTATGACATCCAG	23513	Hs.436329	GO:0008283|GO:0001843|GO:0043065|GO:0016337|GO:0016477|GO:0032863|GO:0050918|GO:0060603|GO:0001921|GO:0060561|GO:0045930|GO:0044419|GO:0035089|GO:0071896|GO:0005886|GO:0045211|GO:0042734|GO:0005911|GO:0031252|GO:0005913|GO:0034750|GO:0005515	scribbled homolog (Drosophila) [Source:HGNC Symbol;Acc:30377]	21.1389	15.781	4.88041	3.55537	21.7498	31.5474	10.1194	6.27564	21.5413	15.2801	27.8931	19.0909	9.99594	10.3899	6.00618	3.84225	4.7928	2.8545	3.88541	4.2023	3.89147	3.69845	2.722	3.63346
ASHGA5P016673	0.0131765	2.50304	up	protein_coding	ENST00000432826	CCDS46173.1	TARM1	GENCODE	897	chr19	-	54573200	54584634		CATGATCCCTAAGCTGCTTTCCCTCCTCTGTTTCAGACTGTGCGTGGGCCAAGGAGACAC	441864	Hs.694674	GO:0016021	T cell-interacting, activating receptor on myeloid cells 1 [Source:HGNC Symbol;Acc:37250]	638.84	305.345	9.16785	7.84417	573.817	1192.09	150.609	242.148	324.881	353.151	648.445	218.667	161.882	188.241	9.76794	9.01912	8.71647	8.01889	7.72162	8.75513	8.46988	7.05385	7.18873	7.70107
ASHGA5P038268	0.00616138	2.5022	up	protein_coding	ENST00000371084	CCDS625.1	PGM1	GENCODE	2472	chr1	+	64058946	64125916		TTCCAGAGCAGCGCCAACTACGCGGAGAACTTCATCCAGAGTATCATCTCCACCGTGGAG	5236	Hs.1869	GO:0044281|GO:0005975|GO:0006006|GO:0005978|GO:0019388|GO:0005980|GO:0005737|GO:0005829|GO:0015629|GO:0000287|GO:0004614|GO:0016868	phosphoglucomutase 1 [Source:HGNC Symbol;Acc:8905]	29.8176	18.2066	5.17118	3.84799	13.516	60.5509	15.3858	20.9703	16.3575	21.0425	30.6468	10.9601	14.6733	12.7955	5.3901	4.71805	5.4054	4.37545	3.57829	4.66122	4.0017	3.1268	3.30173	3.89073
ASHGA5P052653	0.00360142	2.50207	up	protein_coding	NM_005007	CCDS4700.1	NFKBIL1	RefSeq	1510	chr6	+	31515352	31526606	NM_001144961	GGCCTACGGCTCTGGGGGTACTTGGGGGGGCGGGGGCAGGTCTGATGAGTAACCCCTCCC	4795	Hs.2764	GO:0005515|GO:0005634|GO:0031665|GO:0032088|GO:0032720|GO:0034122|GO:0042994|GO:0071222	NF-kappa-B inhibitor-like protein 1 isoform 1	53.1059	32.4507	6.00813	4.68501	42.5221	95.9384	20.8572	25.9118	37.0222	33.8751	42.8427	30.464	33.7136	23.3256	6.81173	5.3661	5.84656	4.69451	4.5883	5.34832	4.44198	4.25867	4.73026	4.73299
ASHGA5P044261	0.0293117	2.50179	up	protein_coding	NM_207413	CCDS6150.1	FAM150A	RefSeq	1183	chr8	-	53446596	53478021		AGATTGTTAACAAGATTAGCAGTGAGTCCACTGTGCTCCCAGACCTAGCAAAACTACCCT	389658	Hs.527111	GO:0005576	protein FAM150A precursor	40.3962	26.2735	5.63081	4.30785	26.6806	76.9153	17.5927	27.5089	18.3402	35.0794	42.4684	23.7076	13.3479	23.4617	6.24238	5.05523	5.59481	4.79041	3.70262	5.40635	4.42794	3.93613	3.15086	4.74062
ASHGA5P003686	0.0244324	2.49856	up	protein_coding	NM_001347	CCDS3342.1	DGKQ	RefSeq	4659	chr4	-	952671	967348		ATGAGGCCGGGGCTACCAAAGCCACCGTGGTGTCCGTGAGTCACATCTACTCCTCCCAAG	1609	Hs.584858	GO:0004143|GO:0005515|GO:0005524|GO:0005634|GO:0005737|GO:0005829|GO:0005856|GO:0005886|GO:0005886|GO:0007186|GO:0007205|GO:0007596|GO:0016607|GO:0019900|GO:0019933|GO:0030168|GO:0033198|GO:0033613|GO:0043274|GO:0046872|GO:0070493|GO:0070528	diacylglycerol kinase theta	216.399	89.2918	7.32128	6.00018	68.6017	542.702	37.8935	73.0733	111.183	98.4045	193.614	43.2187	62.7252	42.8229	7.35785	7.89161	6.71438	6.2822	6.12043	6.88328	6.65053	4.73497	5.74874	5.58112
ASHGA5P010880	0.042335	2.49814	up	protein_coding	NM_001185093	CCDS53402.1	NIT1	RefSeq	1767	chr1	+	161087906	161090984		TTCAGTTTAATGCCCAGAGCCATGGCTATCTCCTCTTCCTCCTGCGAACTGCCCCTGGTG	4817	Hs.146406	GO:0000257|GO:0005739|GO:0006807|GO:0008150	nitrilase homolog 1 isoform 3	4151.71	1493.34	11.5213	10.2005	7072.95	4494.79	887.395	1171.84	1626.64	2096.56	2716.24	984.779	643.475	1213.83	12.6221	11.0064	10.9355	10.0053	10.237	11.3554	10.7607	9.40543	9.26914	10.3704
ASHGA5P013232	0.0187242	2.49809	up	protein_coding	NM_152899	CCDS12787.1	IL4I1	RefSeq	1798	chr19	-	50392913	50400147		AGGACCGCGCTGTCCTGCTGTCACCAAGAGCTGGAGACACCATCTCCCACCGAGAGTCAT	259307		GO:0001716|GO:0005576|GO:0005764|GO:0009072|GO:0031965|GO:0043231	L-amino-acid oxidase isoform 1 precursor	220.198	113.852	7.7082	6.38737	83.3488	498.657	78.5881	134.062	113.641	123.6	231.17	61.2588	76.4626	56.7685	7.5978	7.76472	7.76207	7.17415	6.15206	7.23124	6.93323	5.20392	6.03668	5.98032
ASHGA5P053452	0.00458646	2.49664	up	protein_coding	NM_006837	CCDS6198.1	COPS5	RefSeq	1510	chr8	-	67955314	67974562		TAAAGTTGCGTCTTGGTTGTAGAGACGACAACTTCTCCGCTTCCTCGGCGATGGCGGCGT	10987	Hs.491912	GO:0000338|GO:0003713|GO:0003743|GO:0005515|GO:0005634|GO:0005730|GO:0005737|GO:0005852|GO:0006366|GO:0006412|GO:0006413|GO:0006508|GO:0008180|GO:0008237|GO:0010388|GO:0045944|GO:0046328|GO:0046872|GO:0051726	COP9 signalosome complex subunit 5	63.4056	36.6494	5.92436	4.60437	26.9947	146.41	16.8117	18.4233	49.627	24.404	79.0256	48.4732	22.311	14.2814	6.2592	5.97739	5.53649	4.18492	4.98302	4.87027	5.29782	4.88281	3.98627	4.0255
ASHGA5P003907	0.00658058	2.49608	up	protein_coding	NM_002723	CCDS8641.1	PRB4	RefSeq	947	chr12	-	11460014	11463369	NM_001261399	GCTCAGCTGAGAGTTCAAGTGAAGATGTCAGCCAGGAAGAATCTCTCTTCCTAATATCAG	5545	Hs.528651	GO:0003674|GO:0005576|GO:0008150	basic salivary proline-rich protein 4 isoform 1 precursor	301.378	134.534	7.96213	6.64247	106.83	722.045	75.2588	138.523	179.583	113.206	257.442	88.6369	105.296	59.052	7.88239	8.3155	7.68851	7.22038	6.79943	7.09717	7.08876	5.71702	6.53991	6.03459
ASHGA5P013471	0.00796824	2.49248	up	protein_coding	NM_015292	CCDS8904.1	ESYT1	RefSeq	4255	chr12	+	56521985	56538460		GGATCTTCCTCTGAAGAAGGGGAACAAGGAACCCAACCCTATGGTACAACTGTCAATTCA	23344	Hs.632729	GO:0016021	extended synaptotagmin-1 isoform 2	24.0639	15.1635	4.9413	3.62372	8.85542	44.0383	19.2979	20.7907	12.3975	7.84323	17.4841	13.6231	25.4431	8.563	4.81712	4.27126	5.73551	4.36399	3.27829	3.3687	3.37402	3.34921	4.22146	3.41033
ASHGA5P010916	0.0429814	2.49022	up	protein_coding	NM_001185113	CCDS53388.1	CD1E	RefSeq	1385	chr1	+	158323485	158327343	ENST00000444681, NM_001042584, NM_001042587, NM_001185107, NM_001185112, NM_030893	TAAAAAAACAGAGTTCAAATAAGAACATTCTTTCTCCCCACACACCCAGCCCTGTCTTTC	913	Hs.249217	GO:0000139|GO:0005769|GO:0005770|GO:0005887|GO:0006955|GO:0019882|GO:0043202	T-cell surface glycoprotein CD1e, membrane-associated isoform k precursor	1302.2	662.351	10.2493	8.93306	1115.08	2326.32	465.195	722.024	752.035	936.564	1208.71	311.516	275.673	429.937	10.5185	10.0551	10.1744	9.42296	8.99343	10.1931	9.50377	7.56584	7.98734	8.86499
ASHGA5P008865	0.0489687	2.48751	up	protein_coding	NM_018703	CCDS10622.1	RBBP6	RefSeq	6751	chr16	+	24550907	24584183		AGCAGCGACGACTAAAAGAAGAGTCTAAATCTCCCTATAGTGGTTCTTCGTATTCAAGAA	5930	Hs.188553	GO:0003676|GO:0004842|GO:0005515|GO:0005694|GO:0005730|GO:0005815|GO:0008270|GO:0042787	E3 ubiquitin-protein ligase RBBP6 isoform 2	897.321	505.157	9.82528	8.51058	576.657	1629.13	486.175	806.186	636.486	577.53	797.204	204.905	293.747	220.042	9.77677	9.47691	10.2222	9.56073	8.73961	9.46508	8.84084	6.95385	8.08005	7.93392
ASHGA5P051648	0.0039669	2.48507	up	protein_coding	NM_001145152	CCDS47811.1	VPS37A	RefSeq	4510	chr8	+	17104400	17155533	NM_152415	TGCTTCTCAGGGTTTTCCATTTCTTCCTCCATATCCTCCACAAGAAGCAAACAGGAGTAT	137492	Hs.343873	GO:0005634|GO:0005730|GO:0005737|GO:0005813|GO:0008219|GO:0010008|GO:0015031|GO:0016032|GO:0016044|GO:0016197|GO:0031902|GO:0043231|GO:0046788	vacuolar protein sorting-associated protein 37A isoform 2	163.391	82.7797	7.2013	5.88801	67.6316	379.701	42.8408	53.5953	116.205	76.3505	169.809	78.4742	41.1697	43.8537	7.34071	7.37517	6.88801	5.8215	6.18315	6.51545	6.45806	5.54973	5.07054	5.61765
ASHGA5P042814	0.0387632	2.48416	up	protein_coding	ENST00000367685	CCDS30941.1	GPR52	GENCODE	1472	chr1	+	174417211	174418683		ATATCTCAAATCTTCTGCAGGACATGAGCAAGCCCCTTGGCTCAGCATTTCTGTCTTTCT	9293	Hs.673850	GO:0007186|GO:0016021|GO:0005887|GO:0004930	G protein-coupled receptor 52 [Source:HGNC Symbol;Acc:4508]	14.5843	9.56986	4.41942	3.10666	18.3628	18.2968	7.09318	8.5063	7.0254	12.0701	13.3556	9.67024	7.45688	8.90441	5.79383	3.20489	4.25953	3.20621	2.68266	3.88236	3.07355	2.99576	2.4494	3.45666
ASHGA5P034938	0.0254508	2.48383	up	protein_coding	NM_001029881	CCDS33160.1	CIB4	RefSeq	745	chr2	-	26804072	26864211		TGACACCTTCCTGAAGCTCTGCCCTCCTGGGAAGTACTACAAGGAGGCAACGCTCACCAT	130106	Hs.591579	GO:0005509	calcium and integrin-binding family member 4	296.15	151.86	8.21487	6.9023	411.173	393.648	83.6283	120.78	153.609	213.93	211.975	144.242	103.658	114.824	9.36743	7.42312	7.85405	7.0194	6.57544	8.01588	6.7938	6.41156	6.51514	6.98486
ASHGA5P009209	0.0159993	2.48286	up	protein_coding	NM_001891	CCDS3532.1	CSN2	RefSeq	1078	chr4	-	70820973	70826726		TAAACATGAGGACCAGCAGCAAGGAGAGGATGAACACCAGGATAAAATCTACCCCTCTTT	1447	Hs.2242	GO:0004857|GO:0005215|GO:0005509|GO:0005576|GO:0006816|GO:0043086	beta-casein precursor	100.268	60.6024	6.85165	5.53965	74.5401	186.971	39.2943	60.6424	61.7079	65.4338	99.5193	32.762	69.6796	34.4717	7.45851	6.33014	6.76631	6.00816	5.2814	6.30128	5.65508	4.35991	5.90256	5.26917
ASHGA5P046232	0.00146846	2.48268	up	protein_coding	NM_001144886	CCDS14419.1	CITED1	RefSeq	903	chrX	-	71521487	71527037	NM_001144885, NM_001144887, NM_004143	TGCAAAACTGGGACTTTGGGGCCCAGGCGGGAGGGGCAGAATCACTCTCTCCTTCTGCTG	4435	Hs.40403	GO:0000578|GO:0001570|GO:0001656|GO:0001658|GO:0001890|GO:0003340|GO:0003682|GO:0003700|GO:0003713|GO:0005515|GO:0005634|GO:0005737|GO:0005829|GO:0006351|GO:0006357|GO:0006913|GO:0006915|GO:0007179|GO:0007420|GO:0008022|GO:0008283|GO:0010628|GO:0030178|GO:0030318|GO:0030511|GO:0032496|GO:0032868|GO:0034097|GO:0034341|GO:0042438|GO:0042803|GO:0043473|GO:0043524|GO:0043627|GO:0043627|GO:0044212|GO:…	cbp/p300-interacting transactivator 1 isoform 1	19.7897	12.0715	4.6745	3.3626	10.6849	37.9171	10.7673	13.1034	15.3605	10.2207	16.1295	7.79216	12.4304	9.46415	5.07198	4.06792	4.88361	3.72164	3.50942	3.67547	3.28177	2.78889	3.03449	3.52656
ASHGA5P018860	0.0482275	2.48236	up	protein_coding	NM_001097641	CCDS12153.1	FUT3	RefSeq	2066	chr19	-	5842898	5851485		GCCTCTCCAGATACTCTGACCCATGGATCCCCTGGGTGCAGCCAAGCCACAATGGCCATG	2525	Hs.169238	GO:0006486|GO:0008417|GO:0009312|GO:0009988|GO:0016020|GO:0016021|GO:0017060|GO:0032580|GO:0036065|GO:0043413|GO:0046920	galactoside 3(4)-L-fucosyltransferase	51.9833	38.1226	6.16443	4.85271	48.8039	72.6317	34.5142	56.1397	43.9963	40.84	49.5545	27.4519	21.5733	27.3026	6.95285	4.97409	6.56634	5.89189	4.82466	5.62592	4.62836	4.12094	3.92818	4.94904
ASHGA5P021834	0.0205696	2.4813	up	protein_coding	NM_001145964	CCDS54031.1	SLC12A4	RefSeq	4643	chr16	-	67977376	68000781		CTGAGCCCCGGACATGGCAACCACAGAGAGAGCAGCCCTTTTCTTTCCCCCTTGGAGGCT	6560	Hs.10094	GO:0005886|GO:0005887|GO:0006810|GO:0006811|GO:0006813|GO:0006884|GO:0015379|GO:0016020|GO:0055085	solute carrier family 12 member 4 isoform e	302.833	166.499	8.36932	7.05822	390.074	402.54	115.886	134.16	160.272	209.089	230.027	145.724	121.211	165.012	9.31251	7.4577	8.33774	7.17607	6.63831	7.9837	6.92505	6.42712	6.74667	7.51065
ASHGA5P041115	0.0389552	2.47995	up	protein_coding	NM_001098511	CCDS47216.1	KIF2A	RefSeq	4172	chr5	+	61601988	61683011		TGGCAGTCGCCCTGATCTCTCTCCTTCTTATGAATATGACGACTTTTCTCCTTCAGTTAC	3796	Hs.558351	GO:0000087|GO:0000236|GO:0000278|GO:0000922|GO:0003774|GO:0003777|GO:0005515|GO:0005524|GO:0005813|GO:0005829|GO:0005876|GO:0007018|GO:0007052|GO:0007399|GO:0007596|GO:0019886|GO:0030154|GO:0051301	kinesin-like protein KIF2A isoform 2	1957.16	694.518	10.2735	8.96318	721.274	4843.5	306.687	641.395	782.63	686.043	1692.14	375.153	389.538	294.724	10.0351	11.1152	9.67019	9.28129	9.05591	9.71152	10.0108	7.85198	8.49177	8.33897
ASHGA5P008420	0.0117821	2.47865	up	protein_coding	NM_002781	CCDS12617.1	PSG5	RefSeq	1669	chr19	-	43671894	43690688	NM_001130014	AGTCGAAGTCTCTGCTCCTTCAGGAATAGGACGTCTTCCTCTCCTTAATCCAATATAGCA	5673	Hs.654415	GO:0005515|GO:0005576|GO:0007565	pregnancy-specific beta-1-glycoprotein 5 precursor	64.5759	44.466	6.3973	5.08774	36.3956	111.049	46.2834	40.9153	75.0042	32.2531	44.6019	41.8301	29.1885	47.4693	6.62988	5.56819	6.99382	5.4013	5.54973	5.27607	4.49637	4.6898	4.47498	5.72593
ASHGA5P006943	0.0374897	2.47742	up	protein_coding	NM_018158	CCDS33166.1	SLC4A1AP	RefSeq	2982	chr2	+	27886337	27917847		AATTCAAATTAAAAACTGGAACAGTAGGGAAGTTACCCCCCAAGCGTCCAGAACTCCCTC	22950	Hs.306000	GO:0003725|GO:0005515|GO:0005634|GO:0005737	kanadaptin	52.1862	38.5418	6.20607	4.89723	58.6293	58.0657	39.8635	44.853	42.2223	28.1833	38.4258	59.4267	34.9894	21.6917	7.17037	4.66167	6.78618	5.54065	4.77283	5.0858	4.29049	5.16624	4.79661	4.62802
ASHGA5P031903	0.0117206	2.47738	up	protein_coding	NM_020995	CCDS42193.1	HPR	RefSeq	1245	chr16	+	72097124	72111145	NM_001126102, NM_005143	TTTCCCTCCTGCTCTGGGGACGACAGCTTTTTGCACTGTACTCAGGCAATGATGTCACGG	3250	Hs.655361	GO:0003824|GO:0030492|GO:0034366	haptoglobin-related protein precursor	1089.31	471.796	9.81617	8.50735	983.952	2063.89	220.079	462.701	680.928	476.56	821.351	327.378	255.328	278.325	10.3889	9.83965	9.21992	8.85519	8.84393	9.18093	8.89426	7.64802	7.87209	8.25705
ASHGA5P001825	0.012008	2.47711	up	protein_coding	NM_001143986	CCDS45910.1	TLE6	RefSeq	2033	chr19	+	2977535	2995182		CTTCCGCCCGACTCTGGCTAAAGTCTTGGAGGCTACTGCCTTGAAGATGACCTCTAGGGA	79816	Hs.334507	GO:0005634|GO:0005938|GO:0006355|GO:0043234	transducin-like enhancer protein 6 isoform 1	17.132	10.9778	4.44996	3.1413	8.83538	33.5829	8.97782	17.8553	9.57545	8.94875	14.829	13.6256	7.01083	5	4.81357	3.91616	4.62016	4.13621	2.9932	3.51942	3.19496	3.3495	2.4177	2.37814
ASHGA5P011611	0.0314628	2.47623	up	protein_coding	NM_001017922	CCDS475.1	ERMAP	RefSeq	3485	chr1	+	43282775	43310660	NM_018538	CATGTGTCAGGCCACGCAGGGGATGCCGGCAAGTTCCACGTGGCCCTACTAGGGGGCACA	114625	Hs.439437	GO:0005886|GO:0016021|GO:0031410	erythroid membrane-associated protein precursor	18.8825	13.9798	4.85667	3.54853	13.7514	25.9297	16.9664	19.0454	9.67071	14.2474	18.7465	8.63427	13.4258	14.0883	5.41474	3.60596	5.54931	4.23618	3.00523	4.09897	3.45077	2.88159	3.1597	4.00723
ASHGA5P053002	0.0402178	2.47128	up	protein_coding	NM_005522	CCDS5401.1	HOXA1	RefSeq	2561	chr7	-	27132613	27135625		TAAATCAGGAAGCAGACGTAAGTGGTGGGTACCCCCAGTGCGCTCCCGCTGTTTACTCTG	3198	Hs.67397	GO:0003700|GO:0005515|GO:0005634|GO:0006351|GO:0007275|GO:0007605|GO:0007634|GO:0008045|GO:0009653|GO:0009952|GO:0021569|GO:0021570|GO:0021571|GO:0021599|GO:0021612|GO:0021754|GO:0021953|GO:0042473|GO:0043565|GO:0045944|GO:0048702|GO:0048839|GO:0048844|GO:0050795|GO:0050890|GO:0050905|GO:0060840|GO:0060876|GO:0090102|GO:0090103	homeobox protein Hox-A1 isoform a	20.3756	13.8177	4.83934	3.53409	27.0983	24.4914	9.5372	16.2694	15.1204	13.1971	18.4308	8.14972	14.4644	11.0921	6.26649	3.54076	4.71078	4.0029	3.48991	3.9979	3.43112	2.82675	3.27655	3.71346
ASHGA5P006568	0.0318949	2.47126	up	protein_coding	ENST00000320316	CCDS42250.1	PHF23	GENCODE	2037	chr17	-	7138346	7142825		GAAGCCATGGCGGAGCCCAGTCCCGAAGATCCACCTCCGACCCTTAAGCCAGAGACTCAG	79142	Hs.644724	GO:0008270|GO:0005515	PHD finger protein 23 [Source:HGNC Symbol;Acc:28428]	62.9622	38.311	6.19195	4.88671	89.2664	79.2581	20.3623	24.4406	43.0144	39.0774	59.7666	39.8565	32.2535	29.7678	7.67431	5.09324	5.8083	4.60792	4.79561	5.56485	4.89368	4.62477	4.65444	5.06571
ASHGA5P052034	0.00754978	2.46922	up	protein_coding	NM_032518	CCDS43259.1	COL25A1	RefSeq	2681	chr4	-	109745038	110223799	NM_001256074	AGAAAAGGGAGAAAAGGTGACCTCTCCATCCCAGCATGTACCTTGTTTGATTCTTCTCCT	84570	Hs.658842	GO:0001540|GO:0005576|GO:0005581|GO:0005615|GO:0005788|GO:0005886|GO:0005887|GO:0008201|GO:0009986|GO:0016021|GO:0030198|GO:0042803|GO:0070207	collagen alpha-1(XXV) chain isoform 2	84.0913	47.9339	6.53702	5.23297	64.8048	160.656	26.8134	51.3646	42.3697	49.7743	75.8113	38.2025	48.5107	29.5042	7.29234	6.11538	6.20334	5.75032	4.77647	5.90404	5.23923	4.56861	5.34011	5.05198
ASHGA5P016383	0.0405968	2.46904	up	protein_coding	NM_003948	CCDS3570.1	CDKL2	RefSeq	4717	chr4	-	76501703	76555721		ATTAATGTGACCACATTAGTATCAGGACCTCCCCTGTCAGATGATTCAGGGGCTGATTTG	8999	Hs.591698	GO:0004672|GO:0004693|GO:0005524|GO:0005634|GO:0005813|GO:0007165|GO:0007548	cyclin-dependent kinase-like 2	207.999	114.584	7.77016	6.46621	278.442	284.463	61.0906	111.731	148.62	146.439	163.751	79.4982	62.1582	89.8939	8.952	6.95747	7.40102	6.91232	6.53463	7.47601	6.4008	5.56394	5.73524	6.64052
ASHGA5P000857	0.0239794	2.46878	up	protein_coding	NM_199511	CCDS2968.1	CCDC80	RefSeq	4578	chr3	-	112323408	112359977		AACCCTCTGCATTCCATCTCTATGAGCCACCATTGGATTACACAATGACATGGAGAATGG	151887	Hs.477128	GO:0005578	coiled-coil domain-containing protein 80 precursor	28.8798	19.3885	5.1765	3.8727	13.176	56.3405	17.123	13.2387	21.1116	23.6653	33.3907	15.3001	8.87799	20.1347	5.35409	4.61514	5.56028	3.73203	3.86427	4.82643	4.10758	3.46978	2.59119	4.51766
ASHGA5P002836	0.0480622	2.46861	up	protein_coding	ENST00000447275	CCDS46016.1	PDE4C	GENCODE	5124	chr19	-	18318770	18335303	ENST00000355502, NM_001098818	TAGGAGCAGCCAAGCAGGGACCCGTCGGAAACCCTTCATCCAGCAATCAGCTCCCTCCTG	5143	Hs.132584	GO:0007165|GO:0006198|GO:0046676|GO:0005829|GO:0072372|GO:0046872|GO:0003824|GO:0004114|GO:0008144|GO:0004115	phosphodiesterase 4C, cAMP-specific [Source:HGNC Symbol;Acc:8782]	293.086	123.837	7.73401	6.43031	124.572	713.252	41.4333	115.982	187.227	122.77	253.293	60.6684	87.8227	39.0958	8.06125	8.30007	6.8407	6.96669	6.86592	7.22081	7.06525	5.19191	6.24911	5.45249
ASHGA5P052540	0.0195691	2.46819	up	protein_coding	ENST00000292599	CCDS34315.1	MAML1	GENCODE	5723	chr5	+	179159850	179204287		TTTCCACATGCAGCAGCAGGCCCACCTGAAAATGTCTAGCCCGCAATTCTCCCAGGCAGT	9794	Hs.631951	GO:0010467|GO:0045944|GO:0006468|GO:0006367|GO:0007219|GO:0045445|GO:0010831|GO:0051149|GO:0005634|GO:0043231|GO:0005654|GO:0016607|GO:0002193|GO:0005515|GO:0019901|GO:0003713|GO:0042605	mastermind-like 1 (Drosophila) [Source:HGNC Symbol;Acc:13632]	61.9167	40.4295	6.25178	4.94833	29.4826	117.818	38.4498	62.3811	35.9417	39.5722	62.1737	25.6302	31.0211	26.2866	6.36809	5.65349	6.73377	6.05149	4.54548	5.58516	4.94633	4.02908	4.58383	4.89694
ASHGA5P009339	0.0295919	2.46813	up	protein_coding	NM_002607	CCDS34578.1	PDGFA	RefSeq	2809	chr7	-	536896	559481		GAAAAGAAAAAGGTTAAAACCCACCTAAAGCAGCCAACCAGATGTGAGGTGAGGATGAGC	5154	Hs.535898	GO:0000139|GO:0001525|GO:0001775|GO:0001942|GO:0002053|GO:0002576|GO:0005161|GO:0005161|GO:0005161|GO:0005518|GO:0005576|GO:0005615|GO:0005788|GO:0005902|GO:0007267|GO:0007596|GO:0008083|GO:0008284|GO:0009611|GO:0009790|GO:0009887|GO:0009986|GO:0010512|GO:0010544|GO:0014068|GO:0014910|GO:0030031|GO:0030036|GO:0030168|GO:0030335|GO:0031093|GO:0031954|GO:0032956|GO:0035793|GO:0042060|GO:0042803|GO:…	platelet-derived growth factor subunit A isoform 1 preproprotein	13.7931	9.96203	4.45472	3.1513	12.4536	18.0164	10.9092	10.0687	6.40497	7.59015	8.73317	6.28283	21.3577	9.29673	5.27529	3.186	4.90288	3.40089	2.61242	3.33389	2.66486	2.62791	3.91356	3.50559
ASHGA5P011747	0.0133649	2.46746	up	protein_coding	NM_031460	CCDS4842.1	KCNK17	RefSeq	1589	chr6	-	39266776	39282236		TACGTGATTGGAATGAACCCCTCCCAGAGGTACCCACTGTGGTACAAGAACATGGTGTCC	89822	Hs.162282	GO:0005244|GO:0005267|GO:0005886|GO:0006813|GO:0007268|GO:0016020|GO:0016021	potassium channel subfamily K member 17 isoform 1	1569.16	703.504	10.4271	9.12405	1819.56	2445.19	442.736	721.302	967.347	811.755	1068.2	475.748	360.324	519.85	11.0337	10.1321	10.1155	9.42108	9.39947	9.97439	9.32882	8.21533	8.38477	9.14445
ASHGA5P010651	0.000223332	2.46685	up	protein_coding	NM_007357	CCDS1584.1	COG2	RefSeq	2977	chr1	+	230778201	230829731	NM_001145036	CATAGACGAGGTGATTATAGAGCAGTTTGTTGAATCTCATCCCAATGGCCTTCAGGTCAT	22796	Hs.211800	GO:0000139|GO:0005515|GO:0005795|GO:0006486|GO:0006886|GO:0006891|GO:0007030|GO:0008565|GO:0009312|GO:0017119|GO:0017119	conserved oligomeric Golgi complex subunit 2 isoform 1	23.4621	12.3895	4.69271	3.39004	12.1508	50.6607	7.57477	9.55409	12.0559	11.6031	18.1456	13.127	14.1208	8.12007	5.24346	4.4683	4.36638	3.33758	3.24778	3.83184	3.41385	3.31101	3.23937	3.34886
ASHGA5P013273	0.0282791	2.46671	up	protein_coding	ENST00000392296	CCDS2325.1	BOLL	GENCODE	2838	chr2	-	198591602	198650074		GTGACTGCGACGCAAACATCAAACCAGATGCAAACAGATTCATTATCTCCATCCCCTAAT	66037	Hs.169797	GO:0007275|GO:0030154|GO:0007283|GO:0007126|GO:0045948|GO:0005737|GO:0000166|GO:0003723|GO:0005515|GO:0003676|GO:0008494	bol, boule-like (Drosophila) [Source:HGNC Symbol;Acc:14273]	836.649	317.707	9.15027	7.84768	322.592	2056.92	130.438	341.103	445.358	270.742	658.99	172.685	207.813	127.255	9.10834	9.82949	8.51298	8.47343	8.20477	8.36059	8.49859	6.6926	7.56633	7.13746
ASHGA5P039817	0.00523495	2.46593	up	protein_coding	NM_001040071		LOC650293	RefSeq	651	chr4	+	8951476	8952127		CTATAAAATCGTCACCTCCATTCTCAGGATTTCATCTTCAGATGGGAAGTATAAAGCCTT	650293	Hs.535167		seven transmembrane helix receptor precursor	23.4602	12.9235	4.64401	3.34188	10.2249	52.4089	7.74682	10.7493	16.8377	11.4887	27.0201	13.5167	5	5.85208	5.01322	4.51722	4.4016	3.47596	3.6098	3.82028	3.85506	3.34059	2.32166	2.9698
ASHGA5P004557	0.0452543	2.46457	up	protein_coding	NM_001137669		RGSL1	RefSeq	3780	chr1	+	182419255	182529732		TCTGGAAAAGGTTTTGTTTCTGGAAGGCAACCCGCTCTTACTTACAGTATAGGGGGAAGA	353299	Hs.121200	GO:0016021|GO:0038032	regulator of G-protein signaling protein-like	22.3696	16.7701	5.07128	3.76995	17.1059	31.6283	18.3746	16.7186	10.4694	26.7184	21.8974	9.70083	16.9763	14.9098	5.7032	3.8454	5.66525	4.04121	3.09573	5.00204	3.62098	2.99997	3.54523	4.08448
ASHGA5P003382	0.0441825	2.46422	up	protein_coding	NM_022478	CCDS9585.1	CDH24	RefSeq	3567	chr14	-	23516269	23526747		AGAGAAGCCCTGTTGGAAGCGCTGTGGGAATCCCCCAAGACAGTTCTGCACAGGCCTCGC	64403	Hs.155912	GO:0005509|GO:0005886|GO:0005911|GO:0007156|GO:0008013|GO:0016021|GO:0016337|GO:0034329|GO:0034332|GO:0045216|GO:0045294|GO:0070097	cadherin-24 isoform 1 precursor	24.0521	17.1096	4.98237	3.68124	12.668	44.6138	14.8744	40.0229	15.3521	12.9966	22.5032	6.89904	13.6482	8.34542	5.29873	4.29049	5.35791	5.36865	3.50875	3.97859	3.65098	2.6912	3.18781	3.38271
ASHGA5P002830	0.00862959	2.46367	up	protein_coding	ENST00000262738	CCDS14076.1	CELSR1	GENCODE	11389	chr22	-	46756730	46933067		TTTCCTGCCAAAGAAAGCACCATTATTATGGGAAAAAAGGGATCGTCTCCCTGCTGAGGA	9620	Hs.252387	GO:0001764|GO:0007186|GO:0007218|GO:0007156|GO:0042472|GO:0009952|GO:0001843|GO:0007417|GO:0001736|GO:0007626|GO:0007166|GO:0001942|GO:0007266|GO:0032956|GO:0042249|GO:0045176|GO:0048105|GO:0060488|GO:0060489|GO:0060490|GO:0090251|GO:0016021|GO:0016020|GO:0005624|GO:0005887|GO:0005515|GO:0005509|GO:0004930|GO:0046983|GO:0004888	cadherin, EGF LAG seven-pass G-type receptor 1 (flamingo homolog, Drosophila) [Source:HGNC Symbol;Acc:1850]	60.4617	33.8065	5.93468	4.63387	19.6211	137.802	23.9618	48.2899	34.6858	25.76	64.2268	19.6832	24.3977	19.6019	5.87239	5.88456	6.04709	5.64871	4.49412	4.94875	4.9959	3.72975	4.14366	4.47619
ASHGA5P004005	0.0450228	2.46009	up	protein_coding	NM_138347	CCDS12959.1	ZNF551	RefSeq	3737	chr19	+	58193336	58201169		CTCGGCTCAGGGTATGACCTTTGAGGATGTGGCCATTTATTTCTCCCAAGAAGAGTGGGA	90233	Hs.109540	GO:0003677|GO:0005634|GO:0006351|GO:0006355|GO:0008270	zinc finger protein 551 isoform 1	29.532	21.2885	5.19651	3.8978	14.2568	58.3877	15.9514	47.464	22.0416	13.5112	27.7301	19.9802	10.3543	7.93827	5.46161	4.66974	5.45817	5.62145	3.91132	4.02843	3.8843	3.74675	2.7694	3.32292
ASHGA5P036364	0.00809361	2.45937	up	protein_coding	ENST00000537469	CCDS53293.1	IQCC	GENCODE	2293	chr1	+	32671235	32674288		AAATCATGGGGTCTCGTACCTGGACCTCCCAGCGAGATGCTACCACGTTCAGTCCCCTAA	55721	Hs.274356	GO:0005515	IQ motif containing C [Source:HGNC Symbol;Acc:25545]	33.0193	22.2401	5.4101	4.11182	20.6206	61.351	17.0863	28.7468	25.2141	16.5508	33.6325	16.7161	15.461	19.3595	5.93679	4.73616	5.55737	4.86438	4.07593	4.31943	4.11639	3.55499	3.39199	4.45962
ASHGA5P048525	0.0254041	2.45817	up	protein_coding	NM_001005195	CCDS31711.1	OR8B12	RefSeq	933	chr11	-	124412617	124413550		AAAGTGTCCTCCCTGTTCTATACCATAATAGTCCCCGTGTTAAACCCATTAATCTATAGC	219858	Hs.553634	GO:0004930|GO:0004984|GO:0005886|GO:0016021	olfactory receptor 8B12	374.755	227.362	8.7422	7.44461	444.413	490.856	188.996	256.706	208.038	266.28	402.029	196.169	134.079	128.233	9.45979	7.74933	9.01746	8.10235	7.01398	8.32612	7.74246	6.88658	6.8921	7.14869
ASHGA5P056068	0.00450315	2.45709	up	protein_coding	ENST00000399916	CCDS30633.1	RUNX3	GENCODE	4340	chr1	-	25226001	25291501		AATTCTCGCCTTCTTCAGAGCGGGGCATGGCATCGAACAGCATCTTCGACTCCTTCCCGA	864	Hs.170019	GO:0000122|GO:0006917|GO:0006355|GO:0006468|GO:0006366|GO:0050680|GO:0048935|GO:0045786|GO:0005634|GO:0005737|GO:0000790|GO:0003677|GO:0003700|GO:0005515|GO:0005524|GO:0000977|GO:0000981	runt-related transcription factor 3 [Source:HGNC Symbol;Acc:10473]	33.6524	21.7736	5.34942	4.05247	13.4001	67.2053	20.3519	29.1795	22.9854	17.491	36.4596	18.5147	16.5352	11.2497	5.3774	4.86311	5.80775	4.88633	3.96067	4.39941	4.21972	3.66519	3.50673	3.72923
ASHGA5P012883	0.0138852	2.45582	up	protein_coding	NM_016026	CCDS32104.1	RDH11	RefSeq	2587	chr14	-	68143518	68162510		AACCACTTGGGTCACTTCCTCCTAACCCATCTGCTGCTAGAGAAACTAAAGGAATCAGCC	51109	Hs.719925	GO:0000166|GO:0001523|GO:0001917|GO:0004745|GO:0005622|GO:0005789|GO:0008202|GO:0016021|GO:0016062|GO:0042572|GO:0042574|GO:0044281|GO:0052650	retinol dehydrogenase 11 isoform 1 precursor	114.874	75.1873	7.06194	5.76574	120.605	181.64	42.3762	45.9666	108.21	72.2684	129.547	91.6843	40.3485	38.2862	8.0258	6.28793	6.87209	5.57435	6.08045	6.43452	6.04585	5.75982	5.03804	5.42712
ASHGA5P033923	0.0140248	2.45507	up	protein_coding	NM_001085474		LYPD8	RefSeq	1205	chr1	-	248902716	248903151		TCTCCAGGCAATGCCGACAGCTGCCTTGTTCTTCATTATTAAAGCACTGGTTCATTCACT	646627	Hs.632511	GO:0005886|GO:0031225	uncharacterized protein UNQ511/PRO1026 preproprotein	17.6746	10.9141	4.40493	3.10916	7.7606	36.6453	8.61776	21.4873	6.30733	5.08049	12.1929	10.4367	15.8937	5	4.63365	4.02321	4.55792	4.40964	2.60218	2.88691	2.97506	3.0753	3.4369	2.37814
ASHGA5P023131	0.00217158	2.45352	up	protein_coding	NM_001002911	CCDS32398.1	GPR139	RefSeq	1238	chr16	-	20043042	20085100		GGTTTACCAGCAAATATCTTGACAGTGATCATCCTCTCCCAGCTGGTGGCAAGAAGACAG	124274	Hs.446875	GO:0004930|GO:0005886|GO:0007186|GO:0016021	probable G-protein coupled receptor 139	217.11	101.737	7.53263	6.23778	77.7672	518.572	54.9918	86.0133	125.516	80.7362	216.953	78.2508	67.9184	56.7714	7.52331	7.82443	7.25016	6.54076	6.30128	6.6006	6.83162	5.54628	5.86335	5.98058
ASHGA5P004635	0.0119078	2.44962	up	protein_coding	NM_032579	CCDS2953.1	RETNLB	RefSeq	594	chr3	-	108474485	108476130		AGAAGATCAAGGATGTTCTCAACAGTCTAGAGTACAGTCCCTCTCCTATAAGCAAGAAGC	84666	Hs.307047	GO:0003674|GO:0005179|GO:0005575|GO:0005576|GO:0008283	resistin-like beta precursor	145.531	78.9443	7.17971	5.88715	100.183	298.665	37.7445	73.8572	72.1744	83.1667	164.282	55.9595	50.9981	52.1723	7.80738	7.02612	6.70562	6.30393	5.49664	6.64117	6.40511	5.07971	5.41952	5.86396
ASHGA5P051364	0.00308336	2.44944	up	protein_coding	NM_033200	CCDS14093.2	LMF2	RefSeq	2617	chr22	-	50941375	50946135		CCTGCTCTAGCGGGCCGCGTAGCGGACATGGCGGGCTCCCGGCTCCCGCGGCAGCTCTTC	91289	Hs.150540	GO:0005789|GO:0016021	lipase maturation factor 2	19.9535	12.7926	4.64862	3.35616	11.338	39.2387	9.28383	17.062	16.8255	7.5015	20.8558	9.73059	11.5871	5.98579	5.15465	4.11524	4.67595	4.07311	3.60867	3.32199	3.56757	3.00223	2.9253	2.99425
ASHGA5P005152	0.0142311	2.44832	up	protein_coding	NM_054108	CCDS8044.1	HRASLS5	RefSeq	3127	chr11	-	63228875	63258680	NM_001146728	CCCCACTCAGGTCTAAATAGCATTTCCCCCCTTGAATTAGAAGAATCCGTGGGATTCGCA	117245	Hs.410316		HRAS-like suppressor 5 isoform 1	355.593	203.215	8.55931	7.26752	232.129	688.985	145.664	202.39	208.826	247.004	379.317	121.036	136.227	127.707	8.76384	8.24778	8.6663	7.7671	7.01904	8.21731	7.65271	6.15928	6.91535	7.14185
ASHGA5P026348	0.0210001	2.44727	up	protein_coding	ENST00000531526	CCDS31473.1	GYLTL1B	GENCODE	2528	chr11	+	45943195	45950647		GCGGGCGAGCGGGGGCCCCGGGATGCTTCCCCGGCCCGCTCATGCCACGTGTCCCCCCAG	120071	Hs.86543	GO:0046716|GO:0016021|GO:0000139|GO:0016757	glycosyltransferase-like 1B [Source:HGNC Symbol;Acc:16522]	35.5984	21.2787	5.32564	4.03447	33.6325	64.0686	9.09424	12.9426	29.7996	19.8737	31.7399	18.5339	15.8676	20.194	6.53617	4.79905	4.6417	3.70674	4.28836	4.57993	4.04368	3.6661	3.43464	4.52182
ASHGA5P007234	0.0129749	2.44626	up	protein_coding	NM_014761	CCDS10905.1	IST1	RefSeq	2377	chr16	+	71929445	71962906		AACTCCCCCATCGTATGAATCTATGACATTAATGCTGATAAGAATATCTCTTCTGCACAG	9798	Hs.232194	GO:0005515|GO:0005793|GO:0007049|GO:0016023|GO:0051301	IST1 homolog	2846.1	1317.22	11.3207	10.0302	2258.76	4629.68	1649.86	1731.11	1332.52	1538.25	2231.07	769.964	874.563	743.078	11.2681	11.0397	11.6544	10.4909	9.92682	10.942	10.4724	8.98022	9.71848	9.68026
ASHGA5P048991	0.00638575	2.44562	up	protein_coding	NM_001135255	CCDS44105.1	RBBP4	RefSeq	7940	chr1	+	33116748	33151812	NM_001135256, NM_005610	AAGGACAAGGGTCCTAGATATGTCTTTACTTGTTGTGATTTTAGACTCCCCTTTTTTCTT	5928	Hs.16003	GO:0000278|GO:0005515|GO:0005634|GO:0005654|GO:0006260|GO:0006334|GO:0006338|GO:0006351|GO:0006355|GO:0008094|GO:0008285|GO:0016580|GO:0016581|GO:0016581|GO:0016589|GO:0031497|GO:0033186|GO:0034080|GO:0035098|GO:0042393|GO:0042826	histone-binding protein RBBP4 isoform b	34.8499	25.9249	5.58889	4.29869	23.9959	57.1435	23.4103	25.026	35.1994	14.7698	37.3241	27.2635	19.068	22.8237	6.11962	4.63374	6.01331	4.6428	4.51453	4.14849	4.25118	4.10918	3.72703	4.69759
ASHGA5P051415	0.00796638	2.44425	up	protein_coding	NM_001184958	CCDS54555.1	C3orf20	RefSeq	2952	chr3	+	14716605	14814543	NM_001184957, NM_032137	TGAAAGGGCCACATGGAAAGGGAGGAATATCTCCTACCCCATGATCTTACGAAACTACAA	84077	Hs.661452	GO:0005737|GO:0016021	uncharacterized protein C3orf20 isoform 2	64.9369	34.1772	5.95354	4.66415	24.6221	151.557	18.6312	42.4338	49.2803	30.8997	53.3976	21.2745	24.4946	17.4602	6.14911	6.02907	5.68245	5.46266	4.97288	5.21223	4.73128	3.81681	4.15103	4.30213
ASHGA5P013923	0.00207991	2.44175	up	protein_coding	NM_015313	CCDS41727.1	ARHGEF12	RefSeq	9829	chr11	+	120207617	120360645		ATGATTTTGACCCCACAGATAGCTCCTCCAAGAAGACAAAGTCTAGTTCAGAGGAGAGTA	23365	Hs.24598	GO:0001664|GO:0005089|GO:0005096|GO:0005515|GO:0005543|GO:0005737|GO:0005829|GO:0006915|GO:0007186|GO:0007264|GO:0007411|GO:0008624|GO:0016020|GO:0035023|GO:0038032|GO:0048011|GO:0051056	rho guanine nucleotide exchange factor 12 isoform 1	24.9904	16.6021	4.98687	3.69895	11.1356	48.1424	15.6931	9.03938	23.5539	15.5339	27.3429	11.717	18.2059	10.8217	5.12873	4.3969	5.43497	3.27368	3.99003	4.2255	3.86646	3.19704	3.65504	3.68489
ASHGA5P052278	0.0147509	2.44172	up	protein_coding	NM_022874	CCDS34182.1	SMN1	RefSeq	1545	chr5	+	69345349	69373418	NM_000344, NM_022875, NM_022877	TTCCGCTCCCAGAAGCCCCGGGCGGCGGAAGTCGTCACTCTTAAGAAGGGACGGGGCCCC	6606	Hs.535788		survival motor neuron protein isoform b	33.0071	22.5719	5.4702	4.1823	25.2856	55.7849	17.9507	32.3247	22.2086	18.9662	26.7729	15.5339	22.5191	19.6777	6.18138	4.60175	5.62747	5.03069	3.92006	4.51307	3.8457	3.48355	4.00108	4.48196
ASHGA5P006140	0.021283	2.44163	up	protein_coding	NM_015412	CCDS33824.1	C3orf17	RefSeq	4857	chr3	-	112721291	112738555		GCGGCCCTTGACCTTTGCATTGCAGCTGTAATTAAAGAATGCCATCTCGTCATACTGTCG	25871	Hs.591288	GO:0016021	uncharacterized protein C3orf17	47.0103	29.5094	5.71743	4.42959	43.0344	85.3449	12.6517	12.7311	29.4586	28.5745	47.9817	43.4843	20.7454	23.5899	6.82324	5.20633	5.12273	3.68545	4.27151	5.10477	4.59107	4.74239	3.86476	4.74716
ASHGA5P003471	0.00704745	2.43982	up	protein_coding	NM_014853	CCDS32526.1	SGSM2	RefSeq	4882	chr17	+	2240805	2284348		TATGTGTTCCGGATCATCTACCCCGGCCACAGGCACGAGCACATCACTATTAACTACCAC	9905	Hs.513861	GO:0005097|GO:0005622	small G protein signaling modulator 2 isoform 1	16.9499	10.3521	4.4626	3.17582	8.55767	32.6558	9.63613	11.7466	6.85318	12.614	14.174	13.4435	6.67299	6.9603	4.7756	3.88605	4.72614	3.58401	2.65987	3.94136	3.14462	3.33494	2.39542	3.17055
ASHGA5P028527	0.0493056	2.43716	up	protein_coding	NM_183422	CCDS31966.1	TSC22D1	RefSeq	6196	chr13	-	45006278	45150701		ATTTCTGTTACAAGTCAGGTTAGTTCAACTGGTCCTTCTGGAATGCCTTCTGCCCCAACA	8848	Hs.436383	GO:0003700|GO:0005634|GO:0005737|GO:0006366|GO:0008284|GO:0043065|GO:0043066	TSC22 domain family protein 1 isoform 1	69.6733	48.4155	6.45344	5.16824	85.4675	92.7243	30.8282	25.692	60.8445	64.8371	80.5447	30.6264	36.9009	39.4633	7.62817	5.32221	6.40995	4.68186	5.2609	6.29253	5.32644	4.26506	4.887	5.46389
ASHGA5P025234	0.0498968	2.43405	up	protein_coding	NM_001256408		LOC158434	RefSeq	2662	chr9	-	98868942	98878693		AAGGAAGATGAGAAATAATTCCCTGACTGGTGTCCCTTCCGTTTCGGGATGAATTGTCCT	158434	Hs.381771		uncharacterized protein LOC158434	70.3829	46.7977	6.45777	5.17441	85.2581	95.5813	30.3093	49.0967	50.7763	59.8427	64.6221	33.2671	28.375	41.6038	7.62329	5.36132	6.38868	5.6752	5.01227	6.17798	5.00652	4.37902	4.43036	5.53951
ASHGA5P046543	0.00476654	2.43086	up	protein_coding	NM_175698	CCDS14344.1	SSX2	RefSeq	1322	chrX	+	52780307	52790617	ENST00000311798, ENST00000347757, NM_001034832, NM_001040612, NM_003147, NM_021014, NR_028366	TCTGAGTGTTTAATTTCAGATTTTTTCCTCTGCATTTACACACACACGCACACAAACCAC	6757	Hs.289105		protein SSX2 isoform b	20.4096	11.1133	4.5559	3.27443	8.70592	43.5493	8.97349	11.464	14.9116	13.7441	11.9256	5.91078	9.99022	9.84647	4.79544	4.25301	4.61925	3.55421	3.47702	4.05315	2.95252	2.59009	2.72137	3.57268
ASHGA5P003386	0.0228613	2.43065	up	protein_coding	NM_203402	CCDS9611.1	FITM1	RefSeq	1064	chr14	+	24600674	24602058		TCTTCAACATAAAATTTGTGAATTCAGCCTGGGGCTGGACATGCACTTTCTTAGGGGGCT	161247	Hs.128060	GO:0003674|GO:0005789|GO:0010890|GO:0030176|GO:0034389	fat storage-inducing transmembrane protein 1	15.3606	11.9756	4.62331	3.34197	13.114	18.9488	14.0192	8.39619	7.44587	9.53755	16.482	15.7154	14.7742	11.478	5.34807	3.2471	5.27476	3.19058	2.73527	3.59721	3.30713	3.49683	3.31403	3.75276
ASHGA5P013113	0.00483529	2.42799	up	protein_coding	NM_002084	CCDS43389.1	GPX3	RefSeq	1779	chr5	+	150399998	150408554		AATGGAGAGAAAGAGCAGAAATTCTACACTTTCCTAAAGAACTCCTGTCCTCCCACCTCG	2878	Hs.730658	GO:0002238|GO:0004602|GO:0005615|GO:0006749|GO:0006982|GO:0007565|GO:0008134|GO:0008430|GO:0010269|GO:0014070|GO:0042493|GO:0042744|GO:0043295|GO:0051289|GO:0051412	glutathione peroxidase 3 precursor	119.626	71.6739	7.06043	5.78067	91.1262	225.552	42.2003	55.9002	70.3993	74.3529	136.832	57.0167	61.0371	46.1797	7.70285	6.61182	6.86663	5.88341	5.46133	6.4826	6.13418	5.10621	5.71007	5.68688
ASHGA5P040897	0.0298303	2.42748	up	protein_coding	NM_002115	CCDS4407.1	HK3	RefSeq	3080	chr5	-	176307869	176326333		TTCCACTGTGGAAGCTCATGGACTCCATTGGGTCTTCAGGGTTGCGGCAGGGGGAAGAAA	3101	Hs.411695	GO:0004396|GO:0004396|GO:0005524|GO:0005829|GO:0005975|GO:0006096|GO:0008645|GO:0015758|GO:0016020|GO:0044281|GO:0055085	hexokinase-3	17.3041	12.7639	4.7028	3.42334	10.7466	25.2518	15.914	16.8718	6.74142	12.4813	17.2868	11.3893	10.8715	13.7049	5.07971	3.57483	5.45387	4.05664	2.64641	3.92825	3.36068	3.16653	2.83471	3.9702
ASHGA5P008637	0.0247247	2.42694	up	protein_coding	NM_194358	CCDS8910.1	RNF41	RefSeq	5420	chr12	-	56596287	56615715	NM_001242826, NM_005785, NM_194359	AATACAACGAGATCCTAGAGTGGGTGAACTCCCTTCAGCCAGCAAGAGTGACCCGCTGGG	10193	Hs.524502	GO:0000209|GO:0004842|GO:0004842|GO:0005515|GO:0005829|GO:0006915|GO:0006917|GO:0008270|GO:0008285|GO:0030336|GO:0031386|GO:0043408|GO:0051896|GO:2000377	E3 ubiquitin-protein ligase NRDP1 isoform 2	40.7946	28.0953	5.64352	4.36438	14.2811	77.4869	30.6157	46.0273	20.8852	21.908	45.2631	30.9754	16.8105	14.7975	5.4654	5.06405	6.4011	5.57707	3.85075	4.7207	4.51627	4.28086	3.53082	4.0742
ASHGA5P014097	0.0487521	2.42297	up	protein_coding	NM_013399	CCDS42114.1	C16orf5	RefSeq	2742	chr16	-	4560676	4588816	NM_001199054	ACACATGAGTGCAGATGGCACCTACATGCCTCCGGGTTTCTACCCTCCTCCAGGCCCCCA	29965	Hs.654653	GO:0003674|GO:0005634|GO:0005634|GO:0006915|GO:0006917|GO:0033209|GO:0042771	LITAF-like protein isoform a	1688.54	733.719	10.4163	9.13952	2553.37	2144.42	367.839	381.817	1102.79	909.593	1240.96	524.861	295.643	680.371	11.423	9.90634	9.91949	8.61511	9.62496	10.1528	9.55202	8.37912	8.09275	9.5599
ASHGA5P005022	0.0110893	2.41837	up	protein_coding	NM_006076	CCDS5697.1	AGFG2	RefSeq	4821	chr7	+	100136833	100165843		AGTTTCTCCAGGAAAAATATGAGAAGAAGAGATGGTATGTCCCCCCAGACCAAGTCAAGG	3268	Hs.521083	GO:0003674|GO:0005575|GO:0008060|GO:0008150|GO:0008270|GO:0032312	arf-GAP domain and FG repeat-containing protein 2	177.723	108.689	7.71541	6.44137	170.143	284.747	78.2791	106.847	135.959	113.958	137.994	87.861	80.268	97.9364	8.42819	6.96037	7.75767	6.84778	6.4102	7.10482	6.14651	5.70468	6.11404	6.76158
ASHGA5P046905	0.0122064	2.41714	up	protein_coding	NM_001166698	CCDS53538.1	FAM13C	RefSeq	3477	chr10	-	61005888	61122352	NM_001143773, NM_198215	GCTGCCTTGACATGCCTGAAGGAGAGAAGAGAGCAACTTCCTCCCCAGGAGGATTCTAAG	220965	Hs.607594		protein FAM13C isoform 4	465.493	222.2	8.62234	7.34904	271.624	1023.9	100.955	149.681	359.618	216.426	427.992	141.002	156.692	103.988	8.92978	8.81731	8.11993	7.32958	7.88299	8.03577	7.83759	6.37993	7.13795	6.83948
ASHGA5P053910	0.0486109	2.41115	up	protein_coding	NM_001195081		LOC100288814	RefSeq	645	chrX	+	9935397	9936042	TCONS_00017138	TCTCTGTTTTACAAATGTCCCCCGTACGGCCAAGTGCATCCTGGTATTTCAGAAATGTGA	100288814	Hs.722001		uncharacterized protein LOC100288814	33.9152	24.7618	5.50145	4.23172	22.9142	59.4282	19.4033	33.3038	19.6091	32.3692	35.9729	18.3547	12.2438	21.4795	6.06626	4.69488	5.7432	5.07821	3.7792	5.28224	4.20248	3.65571	3.01309	4.61115
ASHGA5P050911	0.0125875	2.40893	up	protein_coding	ENST00000338244	CCDS13085.1	SLC23A2	GENCODE	6944	chr20	-	4833001	4982145	NM_203327	TAACAGGAATCGATCAAGTGTTGAACGTCCTTCTCACAACTGCTATGTTTGTAGGGGGCT	9962	Hs.516866	GO:0055085|GO:0044281|GO:0006810|GO:0006979|GO:0006139|GO:0019852|GO:0006766|GO:0006767|GO:0015993|GO:0015851|GO:0015882|GO:0070904|GO:0016021|GO:0005737|GO:0005886|GO:0016020|GO:0005624|GO:0016323|GO:0005887|GO:0016324|GO:0009925|GO:0005215|GO:0008523|GO:0008520|GO:0015205|GO:0015229|GO:0070890	solute carrier family 23 (nucleobase transporters), member 2 [Source:HGNC Symbol;Acc:10973]	21.0221	16.0297	4.98527	3.71688	15.1249	29.7842	18.1571	13.3817	14.6884	12.5753	16.3307	22.4669	18.5068	14.258	5.54141	3.76931	5.64511	3.74623	3.45922	3.93683	3.29569	3.87842	3.67911	4.02267
ASHGA5P021830	0.0207013	2.40728	up	protein_coding	ENST00000545060	CCDS54099.1	SLC13A2	GENCODE	2226	chr17	+	26800663	26824796		TCGTCCCCAGTAAGGTTGCCGTCGAGTATCTTAAGGACTCCAACCTCCTGTTCTTCGGGG	9058	Hs.102307	GO:0006814|GO:0055085|GO:0016021|GO:0016020|GO:0005215	solute carrier family 13 (sodium-dependent dicarboxylate transporter), member 2 [Source:HGNC Symbol;Acc:10917]	31.6302	22.9143	5.43237	4.16496	19.3616	54.2714	21.2576	27.171	21.958	25.9372	35.8339	13.3947	17.5183	18.5867	5.85887	4.56386	5.87437	4.77034	3.90694	4.9579	4.19815	3.32995	3.59693	4.39453
ASHGA5P021973	0.0194243	2.40593	up	protein_coding	NM_001172633	CCDS53746.1	OLR1	RefSeq	2417	chr12	-	10310898	10324790		TGAAAATTAATAGCACAGCTGATCTGATTTAGAGTCCGAGGCGCTGTCTCCCAGACATAC	4973	Hs.412484	GO:0005041|GO:0005576|GO:0005886|GO:0005887|GO:0006508|GO:0006954|GO:0007159|GO:0007596|GO:0008015|GO:0008219|GO:0016020|GO:0030246|GO:0042157|GO:0042542|GO:0050900	oxidized low-density lipoprotein receptor 1 isoform 3	41.0379	23.2438	5.4288	4.16221	18.7701	91.2856	13.0579	26.6552	18.5604	33.8265	36.737	11.9571	20.9998	13.9705	5.82089	5.29827	5.16723	4.74031	3.71664	5.34536	4.23231	3.21875	3.88605	3.99603
ASHGA5P012403	0.0155104	2.40399	up	protein_coding	NM_181864	CCDS65.1	ACOT7	RefSeq	1634	chr1	-	6324331	6445883		TGATCTCCCACCCTGTGGAGCCTGCATTACTGGAAGGATCATGCGGCCAGATGATGCCAA	11332	Hs.126137	GO:0000062|GO:0003824|GO:0004091|GO:0005737|GO:0005739|GO:0005829|GO:0006629|GO:0009062|GO:0016290|GO:0043005|GO:0044297	cytosolic acyl coenzyme A thioester hydrolase isoform hBACHb	1494.7	717.897	10.3402	9.07476	797.204	3132.84	554.046	1192.36	908.694	619.595	1096.04	419.625	459.854	329.114	10.1649	10.4934	10.3623	10.0199	9.29471	9.56805	9.36359	8.02451	8.76575	8.4868
ASHGA5P053579	0.0159641	2.40273	up	protein_coding	NM_003724		JRK	RefSeq	9116	chr8	-	143738873	143751401		AAGCCCTCCAGGAGGGCCCTGGTGGCTGTGGGGCCACAGCTCAGTCTCCCTTGCCCTGCT	8629	Hs.535903	GO:0003674|GO:0003677|GO:0005575|GO:0005634|GO:0008150	jerky protein homolog isoform a	250.367	135.538	7.90806	6.64339	122.219	550.014	78.8692	111.044	201.733	163.46	241.64	78.3439	82.9262	69.6194	8.04001	7.91543	7.76874	6.90561	6.96856	7.64418	6.99437	5.54721	6.16421	6.27958
ASHGA5P029914	0.0375492	2.40012	up	protein_coding	NM_144622	CCDS1082.2	DCST2	RefSeq	2421	chr1	-	154991002	155006257		TTTGGTCTCAGCAGCCATGCCCAAAGTCATGAAGGATGTTGTGCACCCCTTGGGGGGAGA	127579	Hs.591491	GO:0016021	DC-STAMP domain-containing protein 2	17.4309	13.3086	4.71347	3.45036	12.7382	25.9616	13.593	9.1678	5	17.1748	20.7262	11.1773	16.349	13.5653	5.3068	3.60782	5.22577	3.29052	2.33377	4.37298	3.56091	3.148	3.48686	3.95946
ASHGA5P052647	0.0264943	2.39982	up	protein_coding	NM_001243042	CCDS34393.1	HLA-C	RefSeq	1586	chr6	-	31236525	31239913		TAAAGTCCCCAGTCACCCACCCGGACTCACATTCTCCCCAGAGGCCGAGATGCGGGTCAT	3107	Hs.654404	GO:0000139|GO:0002474|GO:0002479|GO:0002480|GO:0005576|GO:0005886|GO:0005887|GO:0006955|GO:0012507|GO:0019048|GO:0019221|GO:0030670|GO:0031901|GO:0032393|GO:0042590|GO:0042612|GO:0050776|GO:0060333|GO:0060337|GO:0071556	HLA class I histocompatibility antigen, Cw-1 alpha chain precursor	535.485	289.313	9.02302	7.76009	327.07	1086.14	193.248	401.805	253.822	340.711	525.72	169.173	190.104	143.86	9.12512	8.8912	9.05272	8.6995	7.33991	8.70812	8.15122	6.66464	7.43952	7.31772
ASHGA5P008053	0.0181226	2.39923	up	protein_coding	NM_004188	CCDS6957.1	GFI1B	RefSeq	1801	chr9	+	135854097	135867084		TACCACTGTGTGAAGTGCAACAAGGTCTTCTCCACCCCTCACGGGCTCGAAGTGCATGTG	8328	Hs.553160	GO:0000114|GO:0000122|GO:0001085|GO:0003677|GO:0005515|GO:0005634|GO:0005667|GO:0006366|GO:0007275|GO:0008270|GO:0008283|GO:0016363|GO:0016568|GO:0030854|GO:0045646|GO:0051572|GO:0051574	zinc finger protein Gfi-1b isoform 1	213.98	116.339	7.78447	6.5219	286.247	296.857	58.8374	85.6992	116.603	120.626	188.248	117.683	88.0193	97.4974	8.97945	7.02027	7.35369	6.5378	6.18831	7.19216	6.60721	6.11962	6.25236	6.75584
ASHGA5P036600	0.0317522	2.39913	up	protein_coding	NM_018354	CCDS13011.1	TMEM74B	RefSeq	1720	chr20	-	1161214	1165117		TTTCCGCCCTCGTTTTCCTGGTGAGTGGGATTCTTCTGGTGGTGACAGCATACGCCATCC	55321	Hs.731898	GO:0016021	transmembrane protein 74B	33.6594	26.1573	5.53691	4.2744	26.3856	53.9881	20.6043	36.9652	23.1341	19.93	51.5212	16.3756	16.539	18.6361	6.22942	4.55682	5.82448	5.24265	3.96916	4.58518	4.6838	3.53431	3.50711	4.39855
ASHGA5P002482	0.0285319	2.39869	up	protein_coding	ENST00000259806	CCDS4472.1	FOXF2	GENCODE	2187	chr6	+	1390068	1395832		GACCTCTCAGTGGGACTGCCCCGTTACCAGCATCACTCTACTCCAGTGTGTGACAGAAAA	2295	Hs.484423	GO:0045893|GO:0045892|GO:0006355|GO:0007389|GO:0045944|GO:0030198|GO:0009790|GO:0051090|GO:0042249|GO:0009888|GO:0060021|GO:0001837|GO:0048566|GO:0048806|GO:0005634|GO:0005667|GO:0003677|GO:0003700|GO:0003690|GO:0043565|GO:0008134|GO:0003705|GO:0008301	forkhead box F2 [Source:HGNC Symbol;Acc:3810]	37.0651	25.3246	5.56103	4.29878	37.8804	58.81	14.5049	24.8838	15.1601	22.5447	47.0418	18.4586	25.2091	23.9738	6.68	4.68056	5.32253	4.63527	3.49336	4.75968	4.56487	3.66227	4.20568	4.77034
ASHGA5P015292	0.0369714	2.39835	up	protein_coding	NM_001007565	CCDS2939.1	TFG	RefSeq	1841	chr3	+	100428133	100467811		TGCGTCCTGGTCTTTCTCTAGAGTTGTATATATAGAACATCCTGGAGTCCACCATGAACG	10342	Hs.518123	GO:0004871|GO:0005515|GO:0005737|GO:0007165|GO:0042802|GO:0043123	protein TFG isoform 1	162.285	105	7.55955	6.29751	229.279	187.614	69.9619	78.0212	161.186	83.5047	124.655	155.189	48.5382	83.9085	8.74832	6.33615	7.59419	6.3909	6.64729	6.64584	5.99117	6.52418	5.34119	6.54203
ASHGA5P012143	0.0105763	2.39818	up	protein_coding	NM_004639	CCDS47403.1	BAG6	RefSeq	3832	chr6	-	31606804	31620477		TATACAGACCTTACTATCCCGGATGGAGACTCTCCCCTACCTTCAGTGTCGAGGAGGGCC	7917	Hs.440900	GO:0001822|GO:0005515|GO:0005634|GO:0005829|GO:0006511|GO:0006810|GO:0007130|GO:0007283|GO:0007420|GO:0009790|GO:0016568|GO:0018393|GO:0030154|GO:0030324|GO:0031593|GO:0032435|GO:0042771|GO:0043022|GO:0045861|GO:0050821|GO:0070059|GO:0070628|GO:0071816|GO:0071818	large proline-rich protein BAG6 isoform a	913.999	438.362	9.66091	8.39897	701.28	1794.71	246.004	401.502	421.936	482.264	917.664	308.455	271.224	265.487	9.99828	9.6243	9.36015	8.69855	8.12213	9.20115	9.0763	7.55274	7.95905	8.18288
ASHGA5P021233	0.0238361	2.39632	up	protein_coding	NM_014039	CCDS8294.1	C11orf54	RefSeq	2403	chr11	+	93474792	93496247		ACCTGGCAAGCCTGCAGAATTTTCTTCCTGCCCCTTGAACTCTGATGAAGAAGTGAATAA	28970	Hs.8360	GO:0005515|GO:0005634|GO:0016787|GO:0046872	ester hydrolase C11orf54	1027.86	479.815	9.87461	8.61378	1722.59	1011.55	349.45	516.744	432.909	521.492	660.066	492.635	339.481	395.376	10.9744	8.80441	9.84496	9.00098	8.16332	9.31251	8.50426	8.27368	8.28867	8.75306
ASHGA5P008147	0.0150287	2.395	up	protein_coding	NM_182969	CCDS44680.1	XRRA1	RefSeq	5011	chr11	-	74551954	74660232		AACCTCAGAGACAACCAAGATATGTTCACTTCCTCCCATATTCGAGATCCTTCCTGTGAA	143570	Hs.370145	GO:0003674|GO:0005634|GO:0005737|GO:0010165	X-ray radiation resistance-associated protein 1 isoform 1	2832.82	1078.87	10.9711	9.7111	1881.77	6057.86	558.817	1001.28	1243.39	1020.32	2333.62	680.873	725.026	547.579	11.0693	11.4669	10.3771	9.82077	9.81274	10.3257	10.5293	8.79708	9.45772	9.23443
ASHGA5P008700	0.0261167	2.39497	up	protein_coding	NM_133271	CCDS12908.1	FCAR	RefSeq	1383	chr19	+	55385548	55401839	NM_002000, NM_133272, NM_133273, NM_133277	GTAGTGACAGACTCCATCCACCAAGATTACACGACGCAGAACTTGATCCGCATGGCCGTG	2204	Hs.659872	GO:0005576|GO:0005886|GO:0005887|GO:0006955|GO:0019862	immunoglobulin alpha Fc receptor isoform c precursor	12.1375	8.80683	4.26269	3.00268	10.1777	16.9986	9.23631	13.8952	5.35381	9.90658	10.4558	7.34045	9.01224	5.68378	5.00588	3.11424	4.66794	3.79444	2.48912	3.63904	2.8194	2.73851	2.60647	2.93178
ASHGA5P007746	0.0127783	2.39464	up	protein_coding	NM_001040147	CCDS11988.1	SERPINB7	RefSeq	1976	chr18	+	61420280	61472610		GTGAGAGGAGGCTGCACTCCATTTTGCAATGGCCTCCCTTGCTGCAGCAAATGCAGAGTT	8710	Hs.138202	GO:0004867|GO:0005737|GO:0010951|GO:0030162	serpin B7 isoform 1	39.2189	27.5172	5.60172	4.34191	28.8729	72.4851	16.2987	19.7255	27.2052	31.0285	56.2365	20.574	19.659	18.192	6.34477	4.97118	5.4892	4.28707	4.16625	5.21918	4.804	3.78083	3.77318	4.36287
ASHGA5P042363	0.0126618	2.39458	up	protein_coding	NM_001011700	CCDS34396.1	MCCD1	RefSeq	709	chr6	+	31496738	31498008		AAGCAAGCATGGAAGAGCAGACCAGCTCCAGAGGAAATGGGAAGATGACGTCCCCTCCCA	401250	Hs.558922	GO:0005739	mitochondrial coiled-coil domain protein 1 precursor	230.4	97.9008	7.45929	6.19952	111.216	546.046	33.9386	73.2977	100.897	82.723	192.173	75.8863	113.227	47.102	7.93034	7.90277	6.54477	6.28992	5.97769	6.63246	6.64052	5.50324	6.63893	5.71388
ASHGA5P009509	0.00656052	2.39428	up	protein_coding	ENST00000355497	CCDS55343.1	LMX1B	GENCODE	5809	chr9	+	129376721	129463311	ENST00000425646	CAAATGCCAGGGAACGACTCCATCTTCCATGACATCGACAGCGATACCTCCTTAACCAGC	4010	Hs.129133	GO:0001764|GO:0006355|GO:0035265|GO:0008283|GO:0043010|GO:0045944|GO:0009953|GO:0030199|GO:0008219|GO:0071542|GO:0021587|GO:0021954|GO:0030901|GO:0035108|GO:0030182|GO:0010468|GO:0006357|GO:0005634|GO:0003677|GO:0003700|GO:0008270|GO:0043565	LIM homeobox transcription factor 1, beta [Source:HGNC Symbol;Acc:6654]	23.5914	16.0837	4.93208	3.67249	14.645	44.4616	11.6675	13.8443	8.56043	16.6392	30.0727	15.4009	16.3804	11.6879	5.49968	4.28468	5.01189	3.7896	2.87076	4.32711	3.97787	3.47596	3.49033	3.7758
ASHGA5P010117	0.00975362	2.39362	up	protein_coding	NM_002036	CCDS1183.1	DARC	RefSeq	2024	chr1	+	159173802	159176290		TCTGCACAGGGCGGAGCTCTCCCCCTCAACTGAGAACTCAAGTCAGCTGGACTTCGAAGA	2532	Hs.153381	GO:0004872|GO:0004888|GO:0004950|GO:0005886|GO:0006952|GO:0006954|GO:0016021|GO:0019957|GO:0032642|GO:0070098	Duffy antigen/chemokine receptor isoform b	1191.84	555.483	10.015	8.75576	751.048	2488.57	335.906	522.686	785.138	566.308	981.004	320.981	387.264	325.002	10.0972	10.1528	9.79484	9.02253	9.06173	9.44027	9.18912	7.61817	8.48364	8.47484
ASHGA5P001879	0.0293418	2.39175	up	protein_coding	NM_017703	CCDS12218.1	FBXL12	RefSeq	1876	chr19	-	9920942	9929731		AGATCTTCTCTTACCTCCCGGTACGGGACCGGATCCGCATCTCCAGGGTCTGTCACCGCT	54850	Hs.12439	GO:0000151|GO:0005515|GO:0005737|GO:0006511	F-box/LRR-repeat protein 12	36.9956	25.3268	5.52417	4.26611	22.4361	70.9819	17.5688	46.0058	21.1927	20.6559	35.9958	16.83	16.4107	20.1969	6.04116	4.93813	5.59323	5.57577	3.86861	4.63871	4.20372	3.56102	3.49296	4.52195
ASHGA5P029453	0.00985742	2.38992	up	protein_coding	NM_005015	CCDS9573.1	OXA1L	RefSeq	1737	chr14	+	23235730	23240998		TGGCTTTACAGATTTTTACCCACTTCAAATATGGCCGCCAAGCTCCGTTCTCTTTTACCG	5018	Hs.151134	GO:0005515|GO:0005739|GO:0005746|GO:0006461|GO:0009060|GO:0009060|GO:0031966|GO:0032592|GO:0032780|GO:0032981|GO:0033615|GO:0042803|GO:0043234|GO:0051205|GO:0051262|GO:0051354|GO:0055114|GO:0097031|GO:0097177	mitochondrial inner membrane protein OXA1L	15.0572	10.8901	4.39019	3.13323	6.93817	25.7896	12.4438	8.48242	5	6.17744	24.6453	11.9316	11.1286	8.86516	4.47239	3.59887	5.09931	3.20263	2.33377	3.10726	3.75316	3.21686	2.86709	3.45182
ASHGA5P011718	0.01013	2.38837	up	protein_coding	NM_018965	CCDS4852.1	TREM2	RefSeq	1059	chr6	-	41126245	41130922		ATGTGGAGCACAGCATCTCCAGGAGCCTCTTGGAAGGAGAAATCCCCTTCCCACCCACTT	54209	Hs.435295	GO:0004872|GO:0005576|GO:0005886|GO:0006959|GO:0007411|GO:0016021	triggering receptor expressed on myeloid cells 2 precursor	1514.37	670.867	10.3447	9.0887	1870.24	2292.5	380.373	676.495	866.635	751.193	972.037	480.534	427.577	521.596	11.0586	10.0175	9.95808	9.35045	9.22334	9.84711	9.17246	8.23226	8.64785	9.14747
ASHGA5P001433	0.0153964	2.38405	up	protein_coding	ENST00000231357	CCDS3867.1	IRX4	GENCODE	2221	chr5	-	1877540	1882880		ACTACCCTTACGAGCCAGCTCTGGGCCAGTACCCCTATGACAGGTATGGAACCATGGACA	50805	Hs.196927	GO:0007507|GO:0006355|GO:0048561|GO:0005634|GO:0003677|GO:0003700|GO:0043565	iroquois homeobox 4 [Source:HGNC Symbol;Acc:6129]	23.2717	16.1507	4.98051	3.7271	16.5814	40.6088	12.6249	23.8915	13.1373	12.3455	21.4938	10.9332	15.0267	16.2271	5.65858	4.16289	5.12006	4.57376	3.33529	3.91424	3.59863	3.12444	3.34305	4.20027
ASHGA5P001500	0.0247675	2.3818	up	protein_coding	NM_000599	CCDS2405.1	IGFBP5	RefSeq	6333	chr2	-	217536827	217560272		TTCTACAAGAGAAAGCAGTGCAAACCTTCCCGTGGCCGCAAACGTGGCATCTGCTGGTGC	3488	Hs.607212	GO:0001558|GO:0001649|GO:0001968|GO:0005515|GO:0005576|GO:0005576|GO:0005622|GO:0006006|GO:0007165|GO:0010906|GO:0014912|GO:0016942|GO:0017148|GO:0030336|GO:0031069|GO:0031994|GO:0035556|GO:0042593|GO:0043568|GO:0043569|GO:0044342|GO:0045668|GO:0048630|GO:0048662|GO:0051146|GO:0051897|GO:0060056|GO:0071320|GO:0071407	insulin-like growth factor-binding protein 5 precursor	33.4733	24.8908	5.54709	4.29503	28.854	51.0538	20.5121	24.6473	16.6338	24.9731	39.8507	20.2509	22.749	25.1312	6.34406	4.47758	5.81961	4.61947	3.59743	4.90389	4.33599	3.76206	4.01767	4.82872
ASHGA5P054242	0.0295381	2.37948	up	protein_coding	NM_152485	CCDS1491.1	C1orf74	RefSeq	1642	chr1	-	209955661	209957890		GGCCCTCTGACTTTAACTCTCCTCCCATATAGAAGGTACTCAGTAAATGATCATCTCTAG	148304	Hs.497642		UPF0739 protein C1orf74	3167.64	1399.43	11.2666	10.0159	2330.55	6231.63	940.747	2054.46	1340.49	1487.51	2708.14	948.251	812.43	444.709	11.3072	11.5153	10.9773	10.6845	9.93855	10.8858	10.7556	9.32603	9.60599	8.91522
ASHGA5P041321	0.0386405	2.37923	up	protein_coding	ENST00000368744		PRR9	GENCODE	1229	chr1	+	153190059	153191793		TGCCTTCTTCTCCCTGGTGAAGGTAAAATACATAATAAAGCTGATCCTAAGGCTGATATC	574414	Hs.135098		proline rich 9 [Source:HGNC Symbol;Acc:32057]	54.5178	41.1049	6.18807	4.93757	25.8292	87.7884	49.9356	72.8152	54.482	25.3795	44.1103	38.2587	26.6704	26.018	6.20714	5.24479	7.11227	6.27792	5.11085	4.92489	4.48181	4.57128	4.31647	4.8798
ASHGA5P006619	0.000757999	2.37857	up	protein_coding	NM_173541	CCDS7668.1	C10orf91	RefSeq	738	chr10	+	134258713	134261825		TAAAGCAGCTGAAATGTGGAGTTTCCTCCCAGGAGCTGAGAGCGTGTCCATGGGCCCAGT	170393	Hs.375059		uncharacterized protein C10orf91	24.8557	13.762	4.71906	3.46896	8.94829	56.0322	9.58664	13.2756	14.1328	13.6201	25.1739	10.9735	12.0148	7.14307	4.83061	4.60823	4.71834	3.73581	3.41776	4.04072	3.77817	3.12865	2.98247	3.19914
ASHGA5P049697	0.0170974	2.37842	up	protein_coding	NM_001135704	CCDS45710.1	ACBD4	RefSeq	2057	chr17	+	43209966	43221543	NM_001135706	CCCTCCACAGAGTCCCATTCACCCAGGGACCTGGACTCCGAGGTTTTCTGTGATTCCCTG	79777	Hs.110298	GO:0000062|GO:0008289	acyl-CoA-binding domain-containing protein 4 isoform 1	34.9863	26.3952	5.56107	4.31107	26.8223	58.4665	19.67	35.2646	31.1753	21.1167	43.1711	20.8655	18.4557	14.7179	6.25064	4.67166	5.76092	5.1675	4.3533	4.66624	4.45362	3.7956	3.67481	4.0664
ASHGA5P016698	0.0139383	2.3774	up	protein_coding	NM_001161473		ALDH3B1	RefSeq	2899	chr11	+	67776047	67796743		GCCCTCCCAGGATGGACCCCCTTGGGGACACGCTGCGGCGACTGCGGGAGGCCTTCCACG	221	Hs.523841	GO:0004028|GO:0004030|GO:0005737|GO:0006066|GO:0006068|GO:0006629|GO:0034599|GO:0046185|GO:0055114	aldehyde dehydrogenase family 3 member B1 isoform a	160.942	104.368	7.58492	6.33554	126.38	278.56	77.885	161.922	139.293	79.3636	117.626	89.3371	77.4487	65.587	8.0777	6.92773	7.74933	7.45242	6.44405	6.57157	5.90728	5.72593	6.05608	6.19143
ASHGA5P002112	0.0285389	2.37463	up	protein_coding	ENST00000253188	CCDS12431.1	SLC7A10	GENCODE	1946	chr19	-	33699569	33716756		AGATGGTTGACGCCCGAAAGAACCTACCTCGCGCCATCTTCATCTCCATCCCACTGGTGA	56301	Hs.58679	GO:0055085|GO:0006811|GO:0006810|GO:0006865|GO:0050900|GO:0007596|GO:0042942|GO:0015804|GO:0015825|GO:0003333|GO:0042941|GO:0005886|GO:0016020|GO:0005887|GO:0030425|GO:0015171|GO:0015175|GO:0015194|GO:0005515	solute carrier family 7 (neutral amino acid transporter light chain, asc system), member 10 [Source:HGNC Symbol;Acc:11058]	1329.01	495.755	9.78293	8.53523	501.743	3272.28	213.016	535.985	680.403	396.088	1012.93	272.506	342.321	230.054	9.61321	10.5512	9.18439	9.05591	8.84084	8.9359	9.23737	7.37762	8.30229	7.99667
ASHGA5P028034	0.0207638	2.37408	up	protein_coding	NM_022658	CCDS8870.1	HOXC8	RefSeq	2290	chr12	+	54402889	54406545		ACTAACAGTAGCGAAGGACAAGGCCACTTAAATCAAAACTCGTCTCCCAGCCTCATGTTT	3224	Hs.664500	GO:0000122|GO:0000976|GO:0003700|GO:0005634|GO:0006351|GO:0006355|GO:0007275|GO:0009952|GO:0030182|GO:0048705	homeobox protein Hox-C8	66.0006	43.8249	6.26241	5.01504	31.3323	133.924	32.7453	54.0238	40.3778	50.2865	78.8073	30.1605	36.5973	16.5214	6.44474	5.84378	6.49872	5.83295	4.71834	5.9218	5.29492	4.23923	4.87376	4.22432
ASHGA5P007796	0.0371644	2.37037	up	protein_coding	NM_022911	CCDS43087.1	SLC26A6	RefSeq	2662	chr3	-	48663155	48672926	NM_001040454, NM_134263	AGCTTCGGAAACAGGCTGCCTCCCCCAAGGGCGCCTCAGTTTCCATTAATGTCAACACCA	65010	Hs.631925	GO:0005886|GO:0006811|GO:0008271|GO:0016021|GO:0055085	solute carrier family 26 member 6 isoform 1	405.439	225.339	8.72726	7.48215	629.755	429.502	157.059	219.332	358.133	217.693	288.68	171.231	147.322	174.979	9.86581	7.55573	8.76023	7.87277	7.8761	8.04373	7.25185	6.6865	7.04845	7.59563
ASHGA5P008249	0.0202341	2.36837	up	protein_coding	NM_016357	CCDS8802.1	LIMA1	RefSeq	3745	chr12	-	50569562	50677353	NM_001113546	GAAACAAACATGGAGAAGAAGAGAAGTAACACCGAAAATCTCTCCCAGCACTTTAGAAAG	51474	Hs.525419	GO:0001725|GO:0003785|GO:0005737|GO:0005886|GO:0005925|GO:0008270|GO:0015629|GO:0030835|GO:0031529|GO:0051015|GO:0051017	LIM domain and actin-binding protein 1 isoform 2	891.759	493.357	9.80498	8.56109	640.926	1613.05	421.299	678.881	584.521	508.971	827.133	278.573	294.458	280.961	9.8873	9.45772	10.0699	9.35789	8.61793	9.28465	8.90459	7.41053	8.08342	8.26858
ASHGA5P049860	0.0262792	2.36664	up	protein_coding	NM_198955	CCDS45788.1	MGAT5B	RefSeq	4068	chr17	+	74868728	74946471		GTCTGGAGCTCAGCCCCCATCCTTTCATTCTCCCTTGCTTCCTTCACTCATGCACTCATT	146664	Hs.144531	GO:0000139|GO:0006487|GO:0016021|GO:0030144|GO:0046872	alpha-1,6-mannosylglycoprotein 6-beta-N-acetylglucosaminyltransferase B isoform 2	603.002	349.156	9.32407	8.08123	685.548	861.052	262.408	394.548	351.99	405.315	630.316	230.376	207.109	224.439	9.9673	8.55078	9.45412	8.66779	7.85441	8.96994	8.41992	7.13484	7.56098	7.9607
ASHGA5P003580	0.0279605	2.36655	up	protein_coding	NM_001099772	CCDS41328.1	CYP4B1	RefSeq	2173	chr1	+	47264669	47285021	NM_000779	TGTACAGCCGTGGGGACCCTAAGGCCCCTGATGTGTATGACTTCTTCCTCCAGTGGATTG	1580	Hs.436317	GO:0005506|GO:0005789|GO:0006805|GO:0009055|GO:0019825|GO:0020037|GO:0044281|GO:0070330	cytochrome P450 4B1 isoform a	70.6556	36.0657	5.96587	4.72308	30.6376	167.009	14.3203	48.9747	60.6218	33.7587	44.9954	23.5533	22.0119	18.5441	6.41561	6.1767	5.3053	5.67098	5.25596	5.34327	4.50815	3.92921	3.96269	4.39133
ASHGA5P051403	0.0109795	2.36616	up	protein_coding	NM_003042	CCDS2603.1	SLC6A1	RefSeq	4494	chr3	+	11034419	11080935		TGACAAGCCCAAAACCTTGGTGGTCAAGGTGCAGAAGAAGGCGGCAGACCTCCCCGACCG	6529	Hs.443874	GO:0005328|GO:0005332|GO:0005886|GO:0005887|GO:0006810|GO:0007268|GO:0007269|GO:0007612|GO:0009636|GO:0009744|GO:0009986|GO:0010243|GO:0010288|GO:0014054|GO:0014074|GO:0016020|GO:0016021|GO:0030424|GO:0032229|GO:0032355|GO:0042220|GO:0051260|GO:0051592|GO:0051939|GO:0055085	sodium- and chloride-dependent GABA transporter 1	81.7272	43.9452	6.29005	5.04751	39.2084	185.391	20.5821	39.5784	53.1449	55.1559	73.0165	30.4238	33.6656	22.6313	6.72636	6.32155	5.82226	5.34955	5.08042	6.05208	5.18375	4.25513	4.7277	4.68395
ASHGA5P008092	0.000539821	2.36545	up	protein_coding	NM_178177	CCDS3111.1	NMNAT3	RefSeq	1919	chr3	-	139279022	139396885		AATTAATAAGGAATGTACCAGGTCATCCAGGGTATCATCTCTCCTGTCAACGACACCTAT	349565	Hs.208673	GO:0000309|GO:0004515|GO:0005524|GO:0005739|GO:0005829|GO:0006766|GO:0006767|GO:0009435|GO:0009435|GO:0019674|GO:0044281	nicotinamide mononucleotide adenylyltransferase 3 isoform 1	38.7418	21.0899	5.23686	3.99474	13.9749	90.7843	11.4662	20.0111	22.2318	15.2474	42.3839	16.6367	16.9245	14.1935	5.43353	5.2915	4.98555	4.31043	3.92199	4.19784	4.42546	3.55104	3.53972	4.01671
ASHGA5P005727	0.00942425	2.3645	up	protein_coding	ENST00000309212	CCDS24.1	MXRA8	GENCODE	2273	chr1	-	1288070	1293915		CCCGAATCCTGCTTTGGAAACTTGTGCTTCTGCAGAGCTCTGCTGTTCTCCTGCACTCAG	54587	Hs.515687	GO:0016021|GO:0005515	matrix-remodelling associated 8 [Source:HGNC Symbol;Acc:7542]	18.4629	13.025	4.63	3.38847	8.75665	33.5357	13.0965	8.38178	18.1724	12.615	21.9033	13.699	7.27654	9.12671	4.80239	3.91456	5.17305	3.18901	3.69322	3.94166	3.62132	3.35332	2.43643	3.4843
ASHGA5P007343	0.0241916	2.36445	up	protein_coding	NM_014333	CCDS8373.1	CADM1	RefSeq	4324	chr11	-	115044344	115375241		GAAAGCTCACTCGGATTATATGCTGTATGTATACGATCCCCCCACAACTATCCCTCCTCC	23705	Hs.370510	GO:0001913|GO:0005102|GO:0005102|GO:0005515|GO:0005886|GO:0005886|GO:0005911|GO:0006915|GO:0007156|GO:0007157|GO:0007275|GO:0007283|GO:0008022|GO:0008037|GO:0008037|GO:0016021|GO:0016323|GO:0030154|GO:0030165|GO:0034329|GO:0034332|GO:0042271|GO:0042271|GO:0042803|GO:0045202|GO:0045216|GO:0045954|GO:0045954|GO:0050715|GO:0050798|GO:0051606|GO:0051606	cell adhesion molecule 1 isoform 1 precursor	302.455	182.224	8.36938	7.12787	287.566	502.37	117.427	133.974	230.6	223.211	307.147	101.096	126.957	152.586	8.98406	7.7715	8.35257	7.17348	7.1882	8.07738	7.34429	5.89796	6.81992	7.39385
ASHGA5P012749	0.00431576	2.36414	up	protein_coding	NM_002836	CCDS13038.1	PTPRA	RefSeq	3637	chr20	+	2844840	3019315		CAGCAACCACTCCAGAAACTTTCCCTCCTTCAGGTAATTCTGACTCGAAGGACAGAAGAG	5786	Hs.269577	GO:0004725|GO:0005001|GO:0005886|GO:0005887|GO:0006468|GO:0007411|GO:0035335	receptor-type tyrosine-protein phosphatase alpha isoform 1 precursor	248.765	145.731	8.04585	6.80454	162.464	489.947	93.8842	134.237	253.005	117.113	205.048	111.394	86.4231	112.898	8.37446	7.7442	8.01889	7.17651	7.33404	7.14492	6.74312	6.04537	6.2284	6.95941
ASHGA5P033182	0.0166291	2.3632	up	protein_coding	ENST00000460041		HOXB-AS3	GENCODE	728	chr17	+	46673321	46679254	ENST00000474040	GGAACTGCCAGAGCTTCCTCCTACGGCTTGAAAGCCCAAGCTAATCAGTAACCCGTGAGA	404266	Hs.660088		HOXB cluster antisense RNA 3 (non-protein coding) [Source:HGNC Symbol;Acc:40283]	22.912	15.5155	4.86756	3.62682	12.6513	44.3006	11.784	19.1263	22.9427	17.8759	19.5967	6.77417	14.7063	7.58668	5.29661	4.28	5.02605	4.24245	3.9592	4.43303	3.49907	2.67789	3.30574	3.27033
ASHGA5P034053	0.0206898	2.36268	up	protein_coding	NM_030824	CCDS12271.1	ZNF442	RefSeq	2825	chr19	-	12460184	12476475		GAAGACAGAAGTGATCTCTTCCTTCCTGACTCTCAGACTAATGAAGAGAGAAAACAATAT	79973	Hs.253193	GO:0003677|GO:0005634|GO:0006351|GO:0006355|GO:0008270	zinc finger protein 442	29.5518	18.7089	5.05688	3.81646	18.0848	61.3906	9.17988	13.2402	23.4704	23.333	32.5123	15.3956	10.1883	12.8224	5.77428	4.737	4.65937	3.73222	3.98573	4.80947	4.07192	3.47559	2.74666	3.89365
ASHGA5P052133	0.0269094	2.36164	up	protein_coding	NM_021973	CCDS3819.1	HAND2	RefSeq	2368	chr4	-	174447651	174451378		ACAGCCCCGAGTATGCCAGCGGCGCCGCCGGCCTGGACCACTCCCATTACGGGGGGGTGC	9464	Hs.388245	GO:0000790|GO:0000977|GO:0001077|GO:0001525|GO:0001701|GO:0001947|GO:0001967|GO:0003007|GO:0003219|GO:0003253|GO:0003266|GO:0003357|GO:0003680|GO:0003713|GO:0005515|GO:0005667|GO:0006355|GO:0006915|GO:0007507|GO:0007512|GO:0008134|GO:0010463|GO:0010667|GO:0014032|GO:0019904|GO:0033613|GO:0042475|GO:0042733|GO:0042803|GO:0043234|GO:0043392|GO:0043433|GO:0043586|GO:0044212|GO:0045668|GO:0045893|GO:…	heart- and neural crest derivatives-expressed protein 2	72.4308	51.075	6.59267	5.35289	76.4072	97.9734	42.9117	57.448	46.9871	45.5849	70.503	44.235	47.791	44.9761	7.49591	5.39176	6.89035	5.92873	4.91227	5.77263	5.13235	4.76394	5.31358	5.64669
ASHGA5P000911	0.00254712	2.36082	up	protein_coding	NM_006386	CCDS33646.1	DDX17	RefSeq	4805	chr22	-	38879442	38902345		GGAGGCGGGGGTGGTCGTTCTCGTTACCGGACCACTTCTTCAGCCAACAATCCCAATCTG	10521	Hs.740372	GO:0003713|GO:0003723|GO:0003724|GO:0005515|GO:0005524|GO:0005634|GO:0005730|GO:0006351|GO:0006396|GO:0008026|GO:0008186|GO:0030331|GO:0033148|GO:0045944|GO:2001014	probable ATP-dependent RNA helicase DDX17 isoform 1	14.7074	10.2695	4.38205	3.14276	7.38014	25.0425	11.6995	7.72706	11.3727	6.23073	10.3569	16.4254	12.5815	7.19207	4.56352	3.56679	5.01583	3.09029	3.18558	3.11712	2.80987	3.53665	3.05254	3.20727
ASHGA5P001008	0.0354006	2.36077	up	protein_coding	NM_000915	CCDS13044.1	OXT	RefSeq	512	chr20	+	3052265	3053162		TGCAGCCCGGACGGCTGCCACGCCGACCCTGCCTGCGACGCGGAAGCCACCTTCTCCCAG	5020	Hs.113216	GO:0001975|GO:0002027|GO:0002125|GO:0005185|GO:0005576|GO:0005615|GO:0007165|GO:0007204|GO:0007507|GO:0007565|GO:0007613|GO:0007625|GO:0009744|GO:0010701|GO:0014823|GO:0030141|GO:0030431|GO:0031855|GO:0032308|GO:0032355|GO:0032526|GO:0032570|GO:0034695|GO:0035176|GO:0035811|GO:0035815|GO:0042220|GO:0042538|GO:0042711|GO:0042713|GO:0042755|GO:0042756|GO:0043195|GO:0043434|GO:0045472|GO:0045776|GO:…	oxytocin-neurophysin 1 preproprotein	97.392	60.9898	6.66357	5.42431	109.512	160.048	22.6158	26.4833	75.3378	52.7272	135.135	58.3237	36.6935	42.2279	7.91165	6.11012	5.96893	4.73026	5.55631	5.98966	6.11404	5.14031	4.87782	5.56176
ASHGA5P018720	0.0351924	2.35879	up	protein_coding	ENST00000457542	CCDS32201.1	MAPKBP1	GENCODE	7232	chr15	+	42066631	42120053	NM_001128608, NM_001265611	ATTCTTCCTGCGTCTGGAGTGTGGAGGTCTACCCCGAGGTGAAGGATAGTAACCAGGCCT	23005	Hs.513661	GO:0007256|GO:0005515	mitogen-activated protein kinase binding protein 1 [Source:HGNC Symbol;Acc:29536]	34.1329	28.3787	5.55543	4.31738	29.7334	53.0862	19.579	36.6217	48.1721	8.64197	35.6249	33.4407	19.4452	16.7041	6.37759	4.53347	5.75522	5.22498	4.94162	3.47844	4.19054	4.38878	3.75635	4.24095
ASHGA5P050592	0.0206455	2.3579	up	protein_coding	NM_001242559		MAP4K4	RefSeq	7183	chr2	+	102314537	102511152		AGAACAAGCATATCTCCTGTCTCTACAGCATGACCATAGGAGGCCGCACCCGCAGCACTC	9448	Hs.431550	GO:0004674|GO:0005083|GO:0005515|GO:0005524|GO:0005737|GO:0006468|GO:0006950|GO:0007243|GO:0046328	mitogen-activated protein kinase kinase kinase kinase 4 isoform 4	45.8824	32.7379	5.85689	4.61939	26.2675	85.9664	25.4135	53.3914	20.758	26.3674	52.0021	32.0139	24.3879	20.2447	6.22429	5.21626	6.13012	5.81581	3.84462	4.98302	4.69637	4.32728	4.14301	4.52563
ASHGA5P011793	0.0155629	2.35607	up	protein_coding	ENST00000392017	CCDS2503.2	ATG16L1	GENCODE	3405	chr2	+	234160216	234204320	NM_001190266, NM_001190267	ATATCTTTGGGAGACGCTCTGTCTCTTCCTTCCCAGTCCCCCAGGACAATGTGGATACTC	55054	Hs.529322	GO:0051260|GO:0015031|GO:0000045|GO:0005776|GO:0034045|GO:0000421|GO:0005515	autophagy related 16-like 1 (S. cerevisiae) [Source:HGNC Symbol;Acc:21498]	341.42	180.641	8.3557	7.11932	325.216	614.086	84.9576	120.971	264.022	196.771	289.012	128.916	108.854	155.942	9.11634	8.07935	7.8714	7.02353	7.39877	7.89972	7.25294	6.25093	6.58208	7.42723
ASHGA5P006604	0.0319502	2.35587	up	protein_coding	ENST00000320865	CCDS32778.1	B3GNTL1	GENCODE	1383	chr17	-	80901666	81009686		GGCCCACGTGTCTATTATCCTCCCAGTCCACAACGCTGAACCGTGGCTGGACGAATGTTT	146712	Hs.730724	GO:0016757	UDP-GlcNAc:betaGal beta-1,3-N-acetylglucosaminyltransferase-like 1 [Source:HGNC Symbol;Acc:21727]	70.2677	52.9433	6.57156	5.3353	58.5975	103.173	49.0331	70.8725	63.6341	48.5812	81.8409	36.0093	39.8527	29.812	7.16927	5.46389	7.08153	6.23377	5.3211	5.86571	5.35	4.49149	5.01748	5.06757
ASHGA5P008404	0.0376875	2.35454	up	protein_coding	NM_003001	CCDS1230.1	SDHC	RefSeq	2858	chr1	+	161284165	161334535	NM_001035511	AGAATATAGGTTCAAACCGTCCTCTGTCTCCCCACATTACTATCTACAGTTGGTCTCTTC	6391	Hs.444472	GO:0000104|GO:0005739|GO:0005743|GO:0005743|GO:0005749|GO:0006099|GO:0006099|GO:0009055|GO:0009060|GO:0016021|GO:0020037|GO:0022904|GO:0044281|GO:0045273|GO:0046872|GO:0055114	succinate dehydrogenase cytochrome b560 subunit, mitochondrial isoform 1 precursor	1309.65	653.055	10.107	8.8716	668.215	2860.13	400.614	707.476	640.449	732.533	1519.29	377.556	337.995	256.088	9.93427	10.3784	10.0084	9.39646	8.75391	9.80292	9.8608	7.86376	8.28236	8.141
ASHGA5P017965	0.0168138	2.35238	up	protein_coding	NM_001135729	CCDS46698.1	TOM1	RefSeq	2326	chr22	+	35695267	35743987		CTGATTTAAGAGAAAGCCACAGATGGCTCCCTGCAGAGCGAGGACTGGGCCCTCAACATG	10043	Hs.474705	GO:0005515|GO:0005769|GO:0005829|GO:0006886|GO:0006897|GO:0015031|GO:0016020|GO:0016197|GO:0016197	target of Myb protein 1 isoform 3	10.7922	7.31807	4.00547	2.77135	6.78399	17.8577	7.7349	12.3623	5	8.13232	5	5.06738	10.6645	5	4.44161	3.17527	4.39955	3.64543	2.33377	3.40869	2.32714	2.49842	2.80788	2.37814
ASHGA5P052967	0.0315054	2.34802	up	protein_coding	NM_016265	CCDS47538.1	ZNF12	RefSeq	5074	chr7	-	6728063	6746566		GAAGAGAGAGGTAATGTTCCTGGTAAAACTTTTGATGTAGAAACGAACCCTGTTCCTTCA	7559	Hs.431471	GO:0003677|GO:0005634|GO:0006351|GO:0008270|GO:0045892	zinc finger protein 12 isoform a	16.1748	11.8705	4.54344	3.312	12.5933	26.3524	9.57876	14.0211	6.08051	14.9456	20.3059	7.47712	9.92449	10.339	5.28746	3.6257	4.71717	3.8058	2.57711	4.16831	3.53766	2.75504	2.71315	3.62691
ASHGA5P001975	0.0411685	2.34635	up	protein_coding	NM_001088	CCDS11745.1	AANAT	RefSeq	1048	chr17	+	74463629	74466199	NM_001166579	TCGAGCGTGAAGCCTTCATCTCCGTCTTGGGCGTCTGCCCCCTGTACCTGGATGAGATCC	15	Hs.431417	GO:0004059|GO:0004059|GO:0004060|GO:0005829|GO:0006474|GO:0007623|GO:0007623|GO:0009416|GO:0010043|GO:0014070|GO:0030187|GO:0030187|GO:0030187|GO:0032868|GO:0034097|GO:0034641|GO:0034695|GO:0044281|GO:0046219|GO:0046688|GO:0048471|GO:0051412|GO:0051592|GO:0071320	serotonin N-acetyltransferase isoform 2	167.795	95.5397	7.44658	6.21617	222.511	236.215	44.6586	103.695	90.7832	100.327	161.456	76.9302	59.1104	76.4766	8.71724	6.67585	6.94666	6.8058	5.82316	6.91472	6.37914	5.52106	5.65971	6.40957
ASHGA5P003266	0.0343066	2.34317	up	protein_coding	NM_016351	CCDS43609.1	ADAM22	RefSeq	9226	chr7	+	87563565	87832204	NM_021723	ATTCAACTGAGACTTTATCTCCTGCCAAGTCTCCTTCTTCATCAACTGGGTCTATTGCCT	53616	Hs.256398	GO:0004222|GO:0005178|GO:0005515|GO:0006508|GO:0007155|GO:0007162|GO:0007417|GO:0008270|GO:0016021	disintegrin and metalloproteinase domain-containing protein 22 isoform 3 preproprotein	50.3687	38.5982	6.07274	4.84428	28.2854	85.4781	37.3427	60.2972	43.3071	26.707	60.7718	24.9937	23.6638	30.4466	6.32185	5.20926	6.68712	6.00007	4.80472	5.00093	4.91856	3.99913	4.08648	5.10009
ASHGA5P005645	0.0475673	2.34161	up	protein_coding	NM_000301	CCDS5279.1	PLG	RefSeq	3538	chr6	+	161123224	161175085		AAACTTCCCCTGCAAAAATTTGGATGAAAACTACTGCCGCAATCCTGACGGAAAAAGGGC	5340	Hs.143436	GO:0002576|GO:0004252|GO:0005515|GO:0005576|GO:0005615|GO:0005886|GO:0006508|GO:0007596|GO:0007596|GO:0008285|GO:0010812|GO:0019904|GO:0022617|GO:0022617|GO:0030168|GO:0030198|GO:0031093|GO:0031232|GO:0034185|GO:0042730|GO:0043498|GO:0048771|GO:0051918|GO:0051919|GO:2000048	plasminogen isoform 1 precursor	37.2409	28.6006	5.65452	4.42702	18.198	62.6102	30.9146	46.9028	20.8006	30.8164	41.3978	24.6566	17.3647	18.2653	5.78195	4.76713	6.41448	5.60601	3.84762	5.20907	4.39004	3.98333	3.58385	4.36919
ASHGA5P006925	0.0464757	2.34153	up	protein_coding	NM_001190442	CCDS54883.1	CAST	RefSeq	4468	chr5	+	95997740	96110385		AACTATTGGCTAAACCCATAGGGCCAGATGATGCTATAGACGCCTTGTCATCTGACTTCA	831	Hs.436186	GO:0004866|GO:0005515|GO:0010859|GO:0010951	calpastatin isoform m	13.9335	12.1073	4.48629	3.25884	12.7748	17.3903	11.6353	11.9271	9.3439	5.39895	18.8678	24.779	5	9.43459	5.31019	3.1424	5.00628	3.60221	2.96352	2.95529	3.45755	3.98823	2.32166	3.52343
ASHGA5P012645	0.0365256	2.33895	up	protein_coding	NM_152780	CCDS14195.1	MAP7D2	RefSeq	4035	chrX	-	20024830	20135114		TATTCCCCAGACCGAGTATTCCATGTCTGTCCTCGTTTAGCTCCTCTTGGCCCTCTTAAC	256714	Hs.127951		MAP7 domain-containing protein 2 isoform 2	83.8371	56.4806	6.66574	5.43987	104.758	112.443	34.3106	46.9673	62.7278	54.5174	98.7661	43.5789	36.764	52.0429	7.85663	5.58218	6.5584	5.60922	5.30295	6.03528	5.64229	4.74658	4.88193	5.86087
ASHGA5P044580	0.0103031	2.33747	up	protein_coding	ENST00000542437	CCDS55280.1	CCDC166	GENCODE	1320	chr8	-	144788863	144790279		TGTCCTCACAGGACACTCTCCGCTCCACGAAGTCTGGCCCCAAGCTTCTCTCTGGCCTGT	100130274	Hs.730002		coiled-coil domain containing 166 [Source:HGNC Symbol;Acc:41910]	187.299	107.71	7.55619	6.33124	95.5724	402.823	63.5002	82.7007	148.369	120.77	191.511	81.2415	52.2279	77.1509	7.75558	7.45894	7.45403	6.48141	6.53181	7.1933	6.63401	5.5946	5.46071	6.42283
ASHGA5P013016	0.00418491	2.33359	up	protein_coding	NM_004081	CCDS48209.1	DAZ1	RefSeq	4419	chrY	-	25275501	25345239	NM_001005375	GCACGTTCAGTCTGCTGCAAATCCTGAGACTCCAAACTCAACCATCTCCAGAGAGGCCAG	1617	Hs.522868	GO:0000166|GO:0003723|GO:0005515|GO:0005634|GO:0005737|GO:0007275|GO:0007283|GO:0008494|GO:0030154|GO:0045948	deleted in azoospermia protein 1	16.2013	9.85429	4.28919	3.06664	7.24103	33.5145	7.84847	5.22861	10.7484	11.3583	19.996	8.61772	6.73771	6.2933	4.53347	3.91386	4.42025	2.6831	3.12223	3.80683	3.52075	2.87979	2.39937	3.05442
ASHGA5P007619	0.0414064	2.33219	up	protein_coding	NM_181830	CCDS13865.1	NF2	RefSeq	5842	chr22	+	29999544	30094589	NM_181831	CAATTGCGAGGTAAAGAAGCAGATTTTAGATGAAAAGATCTACTGCCCTCCTGAGGCTTC	4771	Hs.187898	GO:0001707|GO:0001953|GO:0005515|GO:0005634|GO:0005730|GO:0005737|GO:0005769|GO:0005856|GO:0005886|GO:0005912|GO:0006469|GO:0007398|GO:0008092|GO:0008156|GO:0008285|GO:0008285|GO:0014010|GO:0019898|GO:0022408|GO:0030027|GO:0030036|GO:0030336|GO:0030864|GO:0031527|GO:0032154|GO:0032587|GO:0035330|GO:0042475|GO:0042518|GO:0042524|GO:0043409|GO:0045216|GO:0046426|GO:0048471|GO:0051496|GO:0070306	merlin isoform 7	203.795	121.203	7.72649	6.50481	245.441	310.213	55.7309	63.7401	161.879	148.076	204.671	88.0026	69.7788	112.271	8.82673	7.08382	7.26893	6.08593	6.65482	7.4934	6.73866	5.7068	5.90469	6.94935
ASHGA5P053129	0.0420224	2.32971	up	protein_coding	NM_001003795	CCDS34659.1	GTF2IRD2B	RefSeq	3595	chr7	+	74508346	74565623		GGGAAAGAAAGAAAGAGAAAAAGGAGGGCGAGTGGCGAGCAGGGGCCTCGGCCGCCACCC	389524		GO:0003677|GO:0005634|GO:0006351|GO:0006355|GO:0008270	general transcription factor II-I repeat domain-containing protein 2B	1646.59	811.176	10.5785	9.35833	2446.24	1664.38	829.155	1211.39	531.477	822.463	829.499	794.076	560.517	928.811	11.3673	9.50563	10.8625	10.033	8.46845	10.0053	8.91116	9.04061	9.07539	9.97439
ASHGA5P045944	0.0329109	2.32922	up	protein_coding	ENST00000340750	CCDS35122.1	OR1J4	GENCODE	942	chr9	+	125281419	125282361		CACAATTATTGGACTGTATTTTCTCCCCTCATCCAGTGCCTCCAGTGACAAGGACGTAAT	26219	Hs.632679	GO:0007186|GO:0016021|GO:0005886|GO:0004930|GO:0004984	olfactory receptor, family 1, subfamily J, member 4 [Source:HGNC Symbol;Acc:8211]	2542.08	1102	10.924	9.70413	1671.55	5313.62	641.072	1013.32	1185.95	1271.87	2439.53	553.08	703.092	547.152	10.9473	11.2788	10.5458	9.83794	9.74353	10.6391	10.5885	8.47027	9.41691	9.23261
ASHGA5P015950	0.0271225	2.32885	up	protein_coding	NM_001166221	CCDS55489.1	UTP14A	RefSeq	2421	chrX	+	129040096	129063738		TCTGAACAAAGAAGAGATTGAACGGGCAAGAACTCCCCTGGAGCAGGAAATTTTCAACCT	10813	Hs.458598	GO:0005515|GO:0005730|GO:0006364|GO:0032040	U3 small nucleolar RNA-associated protein 14 homolog A isoform 2	22.1637	15.1622	4.85243	3.63281	18.1653	39.1025	9.22319	24.5421	12.8011	13.0552	20.2175	7.40563	17.9773	10.1364	5.78013	4.11111	4.66605	4.61371	3.31109	3.98505	3.53218	2.74666	3.63623	3.60478
ASHGA5P052168	0.0112409	2.32762	up	protein_coding	NM_033178	CCDS54828.1	DUX4	RefSeq	1617	chr4	+	191005266	191006883	NR_038191	ACGCCTCCGCCTCCGCGCGGCAGGGGCAGATGCAAGGCATCCCGGCGCCCTCCCAGGCGC	22947	Hs.553518	GO:0000976|GO:0003700|GO:0005634|GO:0006351	double homeobox protein 4	324.288	161.59	8.17089	6.95204	241.02	665.517	66.3289	152.409	202.497	153.958	294.945	115.975	111.351	99.9969	8.80131	8.19248	7.5189	7.35442	6.97278	7.55335	7.2825	6.09973	6.61257	6.78894
ASHGA5P010129	0.0276271	2.32469	up	protein_coding	NM_003480	CCDS8595.1	MFAP5	RefSeq	2900	chr12	-	8798539	8815433		CTGATATTGCACCTTCCACAGATGACTTGGCCTCCCTCAGTGAAAAAAATACCACTGCAG	8076	Hs.512842	GO:0001527|GO:0005201	microfibrillar-associated protein 5 precursor	215.27	124.574	7.81346	6.59642	278.941	304.258	62.6126	109.992	156.276	142.121	189.719	116.14	73.4863	84.284	8.95262	7.05458	7.43317	6.8936	6.59887	7.43687	6.61762	6.10144	5.97487	6.55168
ASHGA5P008639	0.003461	2.32332	up	protein_coding	NM_001085471	CCDS41977.1	FOXN3	RefSeq	7856	chr14	-	89622515	90085494		GCGATCGAAGGAGCCTTCACGTAAATGGGTCCAGTCATGCCTCCCAGTAAGAAGCCAGAA	1112	Hs.434286	GO:0000077|GO:0000085|GO:0003690|GO:0003705|GO:0005515|GO:0005634|GO:0005667|GO:0007389|GO:0008022|GO:0008134|GO:0008301|GO:0009790|GO:0009888|GO:0043565|GO:0045892|GO:0051090	forkhead box protein N3 isoform 1	67.1985	45.3894	6.32481	5.10863	41.9181	129.447	30.2305	40.0253	64.1297	41.8983	72.8832	38.2102	31.3371	29.242	6.79281	5.79691	6.38472	5.3689	5.33528	5.66233	5.18021	4.56918	4.60475	5.03972
ASHGA5P021332	0.0351686	2.32288	up	protein_coding	NM_001242853		LOC100129216	RefSeq	213	chr11	+	71589498	71595607	ENST00000334879, ENST00000533289	GTTCCTCCAACCAGAAGCTTCACTTCTAATGATGAATGTCCTTCAGAATATTATCATTGC	100129216	Hs.740246		beta-defensin 131-like precursor	17.3414	13.8525	4.67869	3.46278	10.3522	26.7443	14.9276	19.2978	15.1308	14.664	21.8652	11.2994	8.62523	6.08544	5.0305	3.64223	5.36333	4.25525	3.49102	4.13751	3.61864	3.15797	2.56488	3.01416
ASHGA5P011557	0.0185366	2.31987	up	protein_coding	NM_001003690	CCDS47431.1	MAD2L1BP	RefSeq	1550	chr6	+	43597278	43608688	NM_014628	TACCGAAAACCTTCTCCCCAGGCAGAGGAGATGCTGAAGAAGAAACCTCGGGCCACCACT	9587	Hs.122346	GO:0005515|GO:0005634|GO:0005737|GO:0005819|GO:0007093|GO:0007096	MAD2L1-binding protein isoform 1	185.553	128.54	7.76292	6.54888	138.373	330.47	87.8143	156.596	143.436	105.701	214.93	168.754	61.6654	48.6955	8.19311	7.17774	7.91792	7.39877	6.4804	6.99382	6.81692	6.66129	5.72298	5.76795
ASHGA5P030751	0.0201256	2.31977	up	protein_coding	NM_022769	CCDS32331.1	CRTC3	RefSeq	5267	chr15	+	91073117	91188577	NM_001042574	TTCTTCCCAGATGTGGGTTTTGACCAGCAGTCCATGAGGCCAGGCCCTGCCTTTCCTCAA	64784	Hs.567572	GO:0005634|GO:0005730|GO:0005737|GO:0006351|GO:0008140|GO:0019048|GO:0032793|GO:0051289	CREB-regulated transcription coactivator 3 isoform a	32.9228	26.5172	5.5332	4.31921	35.4645	44.2276	19.0762	21.1716	28.0182	19.632	45.1314	32.51	24.0454	15.1121	6.60131	4.27669	5.7216	4.38927	4.20328	4.56242	4.51274	4.34887	4.11724	4.10069
ASHGA5P012213	0.0154002	2.31937	up	protein_coding	NM_006875	CCDS14312.1	PIM2	RefSeq	2234	chrX	-	48770458	48776413		TGGTCCCCCTTGTCAGACTCAGTCACATGCCCACTCGAAGTCGCACTGCTATGGAAAGTG	11040	Hs.727148	GO:0000082|GO:0004674|GO:0005524|GO:0006468|GO:0006468|GO:0007140|GO:0008283|GO:0008285|GO:0008637|GO:0009615|GO:0010508|GO:0043123|GO:0045893|GO:0050821|GO:0050821	serine/threonine-protein kinase pim-2	241.556	133.369	7.93633	6.72259	127.735	508.856	88.0753	148.905	90.4033	166.278	182.282	127.813	94.9368	122.962	8.09387	7.79414	7.92097	7.32207	5.81626	7.66623	6.56026	6.23635	6.37469	7.08229
ASHGA5P005511	0.03558	2.31832	up	protein_coding	NM_019055	CCDS8455.1	ROBO4	RefSeq	3859	chr11	-	124754113	124767831		CTCATCATGGGAGGCATGGCTCAGGACTCCCCGCCCCAGATCCTAGTCCACCCCCAGGAC	54538	Hs.524121	GO:0001525|GO:0004872|GO:0009897|GO:0016021|GO:0030154|GO:0030334|GO:0030336	roundabout homolog 4 precursor	470.985	270.364	8.93881	7.72573	698.994	532.452	181.509	259.973	415.901	265.854	395.343	211.733	147.425	196.317	9.98857	7.86785	8.96002	8.12657	8.09831	8.32269	7.71556	7.00675	7.04982	7.76042
ASHGA5P009942	0.0296284	2.31812	up	protein_coding	NM_001235	CCDS8239.1	SERPINH1	RefSeq	2289	chr11	+	75273100	75283849		CCCGACCCAGGCCCACCGTGGTGCACGCAAACCACTTCCTGGCCATGCGCTCCCTCCTGC	871	Hs.596449	GO:0004867|GO:0005518|GO:0005783|GO:0005783|GO:0005788|GO:0005793|GO:0006986|GO:0010951|GO:0030162|GO:0030198|GO:0030199|GO:0032964|GO:0051082|GO:0051604	serpin H1 precursor	1591.19	779.412	10.413	9.20007	1597.17	2775.92	400.488	771.571	1314.05	766.751	1343.87	455.217	358.325	446.108	10.9004	10.332	10.0067	9.50563	9.90159	9.88242	9.66433	8.14517	8.37767	8.92368
ASHGA5P010067	0.0138803	2.31734	up	protein_coding	ENST00000359032	CCDS46148.1	AP2A1	GENCODE	3499	chr19	+	50270179	50310369		CAGCTGCTGACCCAGGTCCTGAGGACATCGGCCCTCCCATTCCGGAAGCCGATGAGTTGC	160	Hs.467125	GO:0007411|GO:0015031|GO:0016032|GO:0006886|GO:0016192|GO:0006897|GO:0007268|GO:0006895|GO:0042059|GO:0007173|GO:0048011|GO:0050690|GO:0005886|GO:0005829|GO:0016020|GO:0016323|GO:0030117|GO:0016324|GO:0030131|GO:0030130|GO:0030666|GO:0030122|GO:0043234|GO:0005515|GO:0005488|GO:0008565|GO:0008022	adaptor-related protein complex 2, alpha 1 subunit [Source:HGNC Symbol;Acc:561]	2681.18	1088.19	10.9601	9.74768	2530	4994.31	519.225	949.823	1214.6	1158.14	2197.37	884.527	679.846	533.02	11.4128	11.1831	10.2845	9.76478	9.77568	10.5045	10.4337	9.20575	9.35711	9.19215
ASHGA5P013516	0.0355178	2.31466	up	protein_coding	NM_198882	CCDS54114.1	SYNRG	RefSeq	8016	chr17	-	35874899	35969486		CACACTCACATGCTGCTGGGAAAAGATGACTGTGATTACAAAGCATCTCTCTCCTTACCA	11276	Hs.594647	GO:0005509|GO:0005737|GO:0005794|GO:0006886|GO:0006897|GO:0030121	synergin gamma isoform 3	822.108	310.42	9.04248	7.83168	306.361	2050.38	109.581	304.718	445.571	268.861	638.653	182.904	199.577	132.658	9.05178	9.82293	8.25274	8.32987	8.20658	8.34705	8.44658	6.78804	7.50561	7.19806
ASHGA5P047817	0.0296764	2.31417	up	protein_coding	NM_001012709		KRTAP5-4	RefSeq	1359	chr11	-	1642187	1643368		AATTAATGTCCATTGTCTCTCCTAACAAATTCTCTCCCCAAGTCAACTGCAATTGCAGCT	387267	Hs.539087	GO:0045095	keratin-associated protein 5-4	450.603	267.079	8.83728	7.62679	243.67	913.809	194.331	341.182	330.853	279.292	484.451	150.118	135.532	148.123	8.81549	8.63379	9.06257	8.47399	7.7503	8.40652	8.02903	6.46865	6.90743	7.35161
ASHGA5P052287	0.0062778	2.31321	up	protein_coding	NM_015084	CCDS4013.1	MRPS27	RefSeq	2797	chr5	-	71515235	71616084		TCAGAAGGTCTTTTAAGTCTGACCACCCAGCTTGTCAAGGAAAAACTCTCCACCTGTGAA	23107	Hs.482491	GO:0005515|GO:0005739|GO:0005840	28S ribosomal protein S27, mitochondrial	25.6167	17.0323	4.97926	3.76937	12.5706	51.2099	13.0697	18.2264	14.0418	19.0086	28.1976	13.7262	13.2384	12.7868	5.28531	4.48309	5.1694	4.16811	3.41033	4.51665	3.90439	3.35689	3.13917	3.89004
ASHGA5P003810	0.0467725	2.31301	up	protein_coding	NM_000031	CCDS6794.2	ALAD	RefSeq	3200	chr9	-	116148591	116163618		TTCCTGTTTCTATGGCCCTTTCCGGGATGCAGCTAAGTCAAGCCCAGCTTTTGGGGACCG	210	Hs.1227	GO:0003824|GO:0004655|GO:0004655|GO:0005829|GO:0006778|GO:0006782|GO:0006783|GO:0006783|GO:0008270|GO:0032791|GO:0042802|GO:0044281|GO:0051260	delta-aminolevulinic acid dehydratase	133.559	83.4819	7.22868	6.0189	211.925	138.394	50.3577	69.136	115.681	74.333	111.333	100.012	53.9532	59.9252	8.66943	5.89258	7.12403	6.1993	6.17641	6.48173	5.82415	5.88167	5.51346	6.05561
ASHGA5P013022	0.0188564	2.31288	up	protein_coding	NM_001142398	CCDS45380.1	FAHD1	RefSeq	1636	chr16	+	1877224	1890203		ACACGGGCTGCCCAAAGTCTCCTCAGCAACACTTCCTGTGAGACTACAGGAATGAAGGGT	81889	Hs.513265	GO:0005739|GO:0005829|GO:0018773|GO:0034545|GO:0046872|GO:0047621	acylpyruvase FAHD1, mitochondrial isoform 3	12.5007	9.67115	4.29983	3.09014	11.3951	17.2113	8.89579	9.891	6.71958	5.18718	13.7073	10.7316	11.155	10.3064	5.16231	3.13038	4.60679	3.38043	2.64398	2.90937	3.10189	3.10305	2.86966	3.62258
ASHGA5P008355	0.0176976	2.31274	up	protein_coding	NM_006195	CCDS6865.1	PBX3	RefSeq	2911	chr9	+	128509616	128729655	NM_001134778	AGATCAAAGAGAAAACAGGTCTCAGCATCAGAGGAGCCCAGGAGGAGGACCCTCCCGATC	5090	Hs.428027	GO:0003700|GO:0005634|GO:0006351|GO:0007387|GO:0007388|GO:0043565	pre-B-cell leukemia transcription factor 3 isoform 1	73.779	38.5805	6.10694	4.89734	44.1855	162.484	14.667	43.6687	45.5763	32.6197	58.8431	23.4546	44.1606	21.7408	6.84975	6.13463	5.33643	5.50492	4.87337	5.29429	4.86829	3.92462	5.18536	4.63051
ASHGA5P010987	0.0227614	2.3119	up	protein_coding	NM_001005463	CCDS31314.1	EBF3	RefSeq	4412	chr10	-	131633495	131762091		TTCTTAATGGCTCCTCCGCTAACTCTCCCTACGGCATGAAACAGAAGAGCGCCTTCGCGC	253738	Hs.591374	GO:0003677|GO:0005634|GO:0006351|GO:0007275|GO:0045893|GO:0046872|GO:0046983	transcription factor COE3	224.347	145.651	8.01213	6.80305	112.358	428.049	132.633	152.353	103.196	174.872	274.891	110.424	104.245	99.5785	7.9436	7.54903	8.54377	7.35414	6.01539	7.73068	7.18216	6.031	6.52254	6.78546
ASHGA5P052719	0.0313849	2.31129	up	protein_coding	NM_001012426	CCDS34447.1	FOXP4	RefSeq	5965	chr6	+	41514163	41570122	NM_001012427	TCCTCATTCTCCAAGGTGACCGTCTCTGCAGCAGACTCATTCCCAGATGGTCTCGTGCAC	116113	Hs.131436	GO:0003682|GO:0003690|GO:0003705|GO:0005667|GO:0005737|GO:0007389|GO:0007507|GO:0008134|GO:0008270|GO:0008301|GO:0009888|GO:0042803|GO:0043565|GO:0046982|GO:0048617|GO:0051090	forkhead box protein P4 isoform 1	19.2773	13.9561	4.7122	3.50351	8.01807	32.3025	17.5114	21.4258	10.0521	11.4462	22.0629	10.9684	9.3297	12.4076	4.67739	3.87215	5.58707	4.40672	3.04686	3.81651	3.63087	3.12799	2.6416	3.85398
ASHGA5P019106	0.038394	2.30985	up	protein_coding	NM_007299	CCDS11455.2	BRCA1	RefSeq	3800	chr17	-	41196311	41277468		TGTTGCTATGGGCCCTTCACCAACATGCCCACAGGGTGTCCACCCAATTGTGGTTGTGCA	672	Hs.194143	GO:0000151|GO:0000724|GO:0000724|GO:0001726|GO:0003677|GO:0003713|GO:0003723|GO:0004842|GO:0004842|GO:0005515|GO:0005634|GO:0005654|GO:0005886|GO:0005925|GO:0006281|GO:0006301|GO:0006302|GO:0006302|GO:0006357|GO:0006359|GO:0006633|GO:0006915|GO:0006974|GO:0006978|GO:0007049|GO:0007059|GO:0008270|GO:0008274|GO:0008630|GO:0010212|GO:0015631|GO:0016567|GO:0019899|GO:0030521|GO:0030529|GO:0031398|GO:…	breast cancer type 1 susceptibility protein isoform 5	19.5813	16.6045	4.93265	3.72486	15.8384	24.8357	18.0698	15.9741	17.33	13.3617	18.4861	23.9285	11.4026	15.7489	5.60456	3.5568	5.63661	3.9805	3.64085	4.01555	3.4343	3.94585	2.89892	4.15802
ASHGA5P013311	0.0212066	2.30958	up	protein_coding	ENST00000392607	CCDS41580.1	GPR123	GENCODE	4283	chr10	+	134901408	134945179		TTTGCAGCGCTCATGGATCTGAAGACAGTGCTCTCCCTGCCCCGCTACCCAGGGGAGTTC	84435	Hs.435183	GO:0007186|GO:0007165|GO:0007166|GO:0016021|GO:0005737|GO:0005886|GO:0016020|GO:0004930|GO:0004888	G protein-coupled receptor 123 [Source:HGNC Symbol;Acc:13838]	5869.36	2400.24	12.1493	10.9416	7171.3	8738.32	1698.46	2584.25	2433.39	2944.86	4399.16	1347.43	1421.71	1670.87	12.6397	12.1183	11.6898	10.9837	10.9268	11.8716	11.5556	9.91111	10.4541	10.8886
ASHGA5P047545	0.043417	2.30895	up	protein_coding	NM_014394	CCDS41542.1	GHITM	RefSeq	2449	chr10	+	85899184	85913311		TTCACCAAGGCCTCCCCTGTTGTGAAGAATTCCATCACGAAGAATCAATGGCTGTTAACA	27069	Hs.352656	GO:0003674|GO:0005743|GO:0006915|GO:0008150|GO:0016021	growth hormone-inducible transmembrane protein	1149.91	558.12	9.9672	8.75996	1842.28	1297.17	310.28	745.651	695.36	545.081	746.913	525.888	211.303	436.645	11.0397	9.17401	9.68792	9.46161	8.87023	9.38417	8.73013	8.38477	7.59681	8.89199
ASHGA5P003084	0.00430013	2.30375	up	protein_coding	NM_018248	CCDS3828.1	NEIL3	RefSeq	2402	chr4	+	178230990	178284092		ATTTTTTGAATGGGCAGATTTGTCCTTCCCATTCTGCAACCATGGCAAGCGTTCCACCAT	55247	Hs.405467	GO:0000405|GO:0003684|GO:0003690|GO:0003697|GO:0003906|GO:0005634|GO:0006284|GO:0006289|GO:0008270|GO:0019104|GO:0019104	endonuclease 8-like 3	19.8416	12.0585	4.54532	3.34134	5.81336	39.6193	14.0922	10.4266	14.5351	13.067	16.2747	12.6194	10.9043	6.58244	4.22299	4.13014	5.28285	3.44064	3.4477	3.98573	3.29201	3.27409	2.83905	3.11017
ASHGA5P027196	0.0174092	2.30278	up	protein_coding	ENST00000555248	CCDS53780.1	YAF2	GENCODE	5095	chr12	-	42625025	42632151		AAGAAACAGGCTGAATACCTGGCACCTGGAAGAAGAAGGAATATAGTACACAGGGGAGTT	10138	Hs.708084	GO:0005622|GO:0008270	YY1 associated factor 2 [Source:HGNC Symbol;Acc:17363]	20.7219	16.2631	4.92322	3.71984	20.2944	29.4117	12.4597	16.5465	13.915	10.87	20.7868	18.9433	22.8932	9.88666	5.91603	3.75302	5.10062	4.02768	3.39886	3.75169	3.56342	3.69028	4.02908	3.57791
ASHGA5P032669	0.0353036	2.30278	up	protein_coding	NM_001008529	CCDS32746.1	MXRA7	RefSeq	1936	chr17	-	74675650	74707056		CACTTCCCTGTAGCAAGTTCCTTAGGTCCTGAGCCACAAATATTCTTGCAAATCCTTTTG	439921	Hs.250723	GO:0016021	matrix-remodeling-associated protein 7 isoform 2 precursor	90.597	70.8129	6.87185	5.66847	42.0142	147.004	82.7726	71.2817	106.97	52.2326	142.557	46.3917	40.9874	35.2696	6.79582	5.9808	7.83892	6.24424	6.06512	5.97556	6.19727	4.82606	5.06405	5.30702
ASHGA5P009581	0.0304028	2.30091	up	protein_coding	NM_203473	CCDS14297.1	PORCN	RefSeq	1867	chrX	+	48367370	48379202		GCAAAGCCAGGTGGCTGCGAGCCTACGAGAGTGCTGTCTCCTTCCACTTCAGCAACTATT	64840	Hs.386453	GO:0009100|GO:0016055|GO:0016746|GO:0030176	protein-cysteine N-palmitoyltransferase porcupine isoform B	299.372	156.853	7.97623	6.77402	216.009	631.685	50.4225	59.1448	156.003	141.77	380.861	142.938	143.503	73.7516	8.68736	8.11605	7.12528	5.96942	6.59685	7.43176	7.66194	6.39897	7.0079	6.35134
ASHGA5P046020	0.0407556	2.29643	up	protein_coding	NM_207417	CCDS6949.1	C9orf171	RefSeq	1789	chr9	+	135285610	135448675		TTATTCTGTTTATGACTCCTCAGCGGTGCAGAAAGTTATTCCTTCCCTTGCTGGACACCA	389799	Hs.201709		uncharacterized protein C9orf171	34.3087	28.0241	5.58601	4.38661	32.0043	50.3355	20.5864	12.0921	41.7771	25.8614	35.9498	28.489	20.8225	31.1767	6.47593	4.45937	5.82273	3.61947	4.76033	4.9545	4.20156	4.16785	3.87162	5.13097
ASHGA5P012393	0.0499671	2.29622	up	protein_coding	NM_148965	CCDS72.1	TNFRSF25	RefSeq	1665	chr1	-	6521213	6526255		AGAGTAGGTGTGTTCTGGGTCCAGGTGCTCCTGGCTGGCCTTGTGGTCCCCCTCCTGCTT	8718	Hs.462529	GO:0004872|GO:0005031|GO:0005576|GO:0005829|GO:0005886|GO:0005887|GO:0006915|GO:0006917|GO:0007165|GO:0007166|GO:0008624|GO:0033209|GO:0042981	tumor necrosis factor receptor superfamily member 25 isoform 1 precursor	2739.53	1147.12	11.0513	9.85209	4657.39	2840.59	720.619	1035.89	1609.91	1523.73	1576.31	763.417	535.318	985.282	12.103	10.3647	10.6863	9.86747	10.2145	10.9259	9.90427	8.96256	9.0139	10.0759
ASHGA5P003337	0.0239331	2.29585	up	protein_coding	NM_005810	CCDS8599.1	KLRG1	RefSeq	1815	chr12	+	9142220	9163340		AAGCCCAGAATGACTATGGACCACAGCAAAAATCTTCCTCTTCCAGGCCTTCTTGTTCTT	10219	Hs.558446	GO:0004872|GO:0005886|GO:0006954|GO:0006968|GO:0007166|GO:0016021|GO:0030246|GO:0045087|GO:0050776	killer cell lectin-like receptor subfamily G member 1	355.113	187.311	8.21862	7.01959	213.508	783.871	67.9591	102.991	248.176	172.494	415.171	215.582	91.4812	65.2799	8.6773	8.42751	7.55103	6.79582	7.30702	7.71672	7.79335	7.03448	6.3081	6.18161
ASHGA5P018656	0.0126535	2.29579	up	protein_coding	NM_001142946	CCDS44518.1	C11orf21	RefSeq	2262	chr11	-	2317506	2323143		GGAGGAGGAGAATTGTCTCTCTCCAACCTTGACCTCCCTGGAGCTGGTGAGGCGGGCCTG	29125	Hs.559181	GO:0005737	uncharacterized protein C11orf21	170.769	100.87	7.3739	6.1749	103.952	362.984	45.3723	73.9475	100.188	95.4818	243.044	83.5039	53.692	56.2313	7.84668	7.30741	6.96761	6.30649	5.96697	6.8407	7.00138	5.63524	5.50584	5.96771
ASHGA5P053020	0.0119625	2.2956	up	protein_coding	NM_001039936	CCDS47566.1	CHN2	RefSeq	2843	chr7	+	29519485	29553944		CTGTTCACAGATCTCCTCCCTGGTTCGAAGGGCTGCCCTCACACACAACGACAACCACTT	1124	Hs.654611	GO:0005070|GO:0005096|GO:0005829|GO:0007264|GO:0016020|GO:0043547|GO:0046872|GO:0051056	beta-chimaerin isoform 1	642.045	375.378	9.41016	8.21129	491.075	1115.3	319.762	388.916	633.012	392.847	456.862	270.028	241.266	244.716	9.5882	8.92021	9.72208	8.64785	8.73013	8.91681	7.94407	7.36183	7.79901	8.07935
ASHGA5P010936	0.0136621	2.29485	up	protein_coding	ENST00000368236	CCDS53379.1	TTC24	GENCODE	2005	chr1	+	156549518	156556562		AGAGCCAGCTGCGGAGAAGACCCAAGGAGCCCTATGTCTTCCCCCAACCCTGAGGATGTG	164118	Hs.447851	GO:0005515	tetratricopeptide repeat domain 24 [Source:HGNC Symbol;Acc:32348]	225.498	140.315	8.00921	6.81081	244.064	339.647	92.7841	100.952	143.439	149.113	210.259	117.909	146.455	114.082	8.81795	7.21191	7.99777	6.77217	6.48082	7.50601	6.78119	6.12266	7.03698	6.97582
ASHGA5P029958	0.0103499	2.29325	up	protein_coding	NM_001206670		PLA2G4E	RefSeq	4798	chr15	-	42273779	42342901		TCGAGGATACACAGGACCTGGACACTCCTGGTCTCCCACCTTTCTGTCCTATGGCTCCTT	123745	Hs.668060	GO:0004623|GO:0005765|GO:0005829|GO:0006644|GO:0009395|GO:0036149|GO:0036150|GO:0036151|GO:0036152|GO:0044281|GO:0046474|GO:0046872	cytosolic phospholipase A2 epsilon	181.186	121.566	7.71861	6.52121	93.2614	344.51	105.788	148.372	151.827	98.5486	214.212	92.3061	77.2845	68.4118	7.7321	7.23124	8.19248	7.31575	6.56088	6.88513	6.81243	5.76987	6.05208	6.25236
ASHGA5P042666	0.0363101	2.29273	up	protein_coding	NM_198569	CCDS47489.1	GPR126	RefSeq	6934	chr6	+	142623055	142767403	NM_020455	CACCACCCACTGTCACCACTAACATGCCTGTTACTAACAGAATCGATAAACAAAGGAATG	57211	Hs.318894	GO:0004930|GO:0005886|GO:0007186|GO:0007218|GO:0016021	G-protein coupled receptor 126 beta 1 precursor	31.9606	23.3716	5.33941	4.14234	9.57643	49.6824	36.6229	15.9708	30.8064	22.1939	40.8127	19.1788	16.6856	17.9526	4.91819	4.44145	6.65859	3.98022	4.33765	4.74123	4.36972	3.70429	3.52027	4.34302
ASHGA5P012223	0.0223533	2.2918	up	protein_coding	NM_001184740	CCDS53676.1	CTTN	RefSeq	2325	chr11	+	70244611	70282690		TGCCTATGTCATACCGTGACAGCCCGCAGGATCAGGAAACTCATCTCCTTCCTGAGGAGC	2017	Hs.596164	GO:0001726|GO:0005515|GO:0005737|GO:0005737|GO:0005856|GO:0005938|GO:0030027|GO:0030027	src substrate cortactin isoform c	835.275	322.551	9.10964	7.91316	350.946	2040.54	114.335	265.195	400.942	279.96	707.313	228.621	234.812	141.013	9.19588	9.81406	8.31899	8.15052	8.04792	8.40875	8.63079	7.12144	7.75083	7.28186
ASHGA5P026173	0.0465908	2.29133	up	protein_coding	NM_144666	CCDS44532.1	DNHD1	RefSeq	14882	chr11	+	6518525	6593254		AATTCTGCAGGGAACATCATTGGATAACAGGCATTTATGAATTCCTGCAATCCTGGGGGC	144132	Hs.720080	GO:0003777|GO:0007018|GO:0030286	dynein heavy chain domain-containing protein 1 isoform 1	16.1584	13.1777	4.68987	3.49368	13.6315	19.9482	14.8954	12.4285	13.9998	15.1439	13.837	9.56917	12.369	14.8969	5.40236	3.30713	5.3601	3.65207	3.40601	4.1868	3.11396	2.98573	3.02819	4.08301
ASHGA5P034367	0.0463945	2.29049	up	protein_coding	NM_198055	CCDS12988.1	MZF1	RefSeq	2938	chr19	-	59073283	59084942	NM_003422	AAGGTGGCTTTGCGCATGCGCTTCTGCTCCCCAGCGATCTGAGGAGTGAACAGGACCCCA	7593	Hs.399810	GO:0003700|GO:0005515|GO:0005634|GO:0006351|GO:0006355|GO:0008270|GO:0016032|GO:0042803|GO:0044212	myeloid zinc finger 1 isoform 1	35.3464	28.5853	5.66111	4.46546	26.7087	51.9736	27.357	44.2391	24.8632	21.2774	35.2825	27.9065	18.9388	27.5897	6.24457	4.505	6.23377	5.52278	4.05608	4.67932	4.17949	4.14129	3.71528	4.96398
ASHGA5P032667	0.0364903	2.28899	up	protein_coding	NM_134268	CCDS11746.1	CYGB	RefSeq	2166	chr17	-	74523429	74533987		TGTGAACTTCCCCTCGGCCAAGCAGTACTTCAGCCAGTTCAAGCACATGGAGGATCCCCT	114757	Hs.95120	GO:0004601|GO:0005344|GO:0005506|GO:0005737|GO:0006979|GO:0015671|GO:0019825|GO:0020037|GO:0043005|GO:0043025	cytoglobin	32.6236	24.6654	5.42011	4.2254	16.7534	59.7424	21.3751	39.3685	24.4389	26.6505	32.3278	20.513	14.4991	14.8599	5.6752	4.70144	5.88369	5.34119	4.03511	4.99742	4.06606	3.77748	3.2812	4.07937
ASHGA5P054385	0.00372366	2.28694	up	protein_coding	NM_201596	CCDS7125.1	CACNB2	RefSeq	4078	chr10	+	18429605	18830688	NM_201593, NM_201597	TCCGAGCCGACTTTTCGCCAATGGTCCAAAGGGACATGTCCAAGTCGCCTCCCACAGCGG	783	Hs.59093	GO:0005245|GO:0005246|GO:0005262|GO:0005515|GO:0005887|GO:0005891|GO:0006810|GO:0006816|GO:0007268|GO:0007411|GO:0007528|GO:0007601|GO:0008331|GO:0042383|GO:0051928|GO:0070509	voltage-dependent L-type calcium channel subunit beta-2 isoform 2	33.8296	22.0061	5.2566	4.06318	18.1559	71.4055	11.9275	29.6887	27.3306	12.9932	33.5444	19.4107	18.2971	12.7782	5.77899	4.94756	5.04326	4.9103	4.17215	3.97839	4.11346	3.71618	3.66251	3.88927
ASHGA5P007861	0.0348097	2.28675	up	protein_coding	NM_153450	CCDS7966.1	MED19	RefSeq	1605	chr11	-	57471186	57479673		GTCCCCCCAGGTAAACCCAGTTAAGTTCCGTATGGAGCTCTGGACTCCTAAATTCCCCTG	219541	Hs.43619	GO:0001104|GO:0005634|GO:0016592	mediator of RNA polymerase II transcription subunit 19	337.346	196.849	8.50105	7.30775	447.203	440.673	124.161	286.754	182.095	182.608	228.774	179.236	147.927	170.551	9.47111	7.59056	8.44148	8.25042	6.82495	7.79015	6.91535	6.75739	7.05458	7.56144
ASHGA5P052374	0.00787004	2.28373	up	protein_coding	ENST00000379555	CCDS54889.1	FAM170A	GENCODE	1234	chr5	+	118965253	118971517	NM_182761	AGGTTGTGAGGGTAGGTACTCCCCCCTCTGATGTGTCCACCAGAAACCTCCTGTCTGACA	340069	Hs.713304	GO:0005622|GO:0008270	family with sequence similarity 170, member A [Source:HGNC Symbol;Acc:27963]	1221.05	617.924	10.1466	8.95517	1263.06	2008.35	391.736	602.786	803.314	615.185	1019.88	412.855	435.686	435.763	10.6556	9.79786	9.98618	9.20374	9.10582	9.55804	9.24611	8.00195	8.68173	8.88877
ASHGA5P050679	0.0125627	2.28192	up	protein_coding	NM_001177665	CCDS54406.1	RIF1	RefSeq	9950	chr2	+	152266603	152333860		TCCATCGGTCACTGGATTTTCTCCTCTTCCGGTTCGGGCCTCAGGGTGGCCGACATGACG	55183	Hs.655671	GO:0000781|GO:0005634|GO:0005737|GO:0005819|GO:0006974|GO:0007049	telomere-associated protein RIF1 isoform 2	90.4809	59.0765	6.69634	5.50609	71.2148	167.362	32.8662	70.9332	96.6031	43.4423	67.8452	47.8403	41.9442	44.9273	7.40569	6.17901	6.50432	6.23558	5.91008	5.70633	5.08015	4.86498	5.09955	5.64599
ASHGA5P053218	0.00171155	2.27998	up	protein_coding	NM_001008395	CCDS34702.1	C7orf59	RefSeq	613	chr7	+	99746529	99751833		GCCTGAAGCCGGAAGCTACCTATCTGGTAGGGAGCTCCCCCAGCACCGAAGACTGCGATG	389541	Hs.406520	GO:0005085|GO:0005764|GO:0008361|GO:0032008|GO:0032947|GO:0034613|GO:0071230|GO:0071986	UPF0539 protein C7orf59	148.995	86.6383	7.26554	6.07652	108.127	296.144	42.7127	76.0342	103.374	79.0336	120.594	107.258	74.0302	46.1441	7.89813	7.01487	6.88362	6.35279	6.01723	6.56469	5.94913	5.98058	5.98482	5.68638
ASHGA5P008470	0.023688	2.27796	up	protein_coding	NM_015905	CCDS5847.1	TRIM24	RefSeq	4007	chr7	+	138145078	138270332		GCAACCTTCCATCTCTCATCAGCAACCGCCTCCACGTTTGATAAACTTTCAGAATCACAG	8805	Hs.490287	GO:0002039|GO:0003682|GO:0003713|GO:0004672|GO:0004842|GO:0005102|GO:0005515|GO:0005634|GO:0005719|GO:0005726|GO:0005829|GO:0006366|GO:0008270|GO:0008285|GO:0016567|GO:0016922|GO:0030163|GO:0031647|GO:0034056|GO:0035064|GO:0042981|GO:0043565|GO:0045892|GO:0045893|GO:0046777|GO:0055074|GO:0070562|GO:0070577|GO:0071391	transcription intermediary factor 1-alpha isoform a	37.5918	29.5257	5.64927	4.46153	22.3995	66.0824	24.2936	32.2402	21.5256	30.6171	57.6079	25.1479	19.1582	20.3828	6.0381	4.84458	6.06512	5.02605	3.88404	5.19939	4.84057	4.00723	3.73475	4.53865
ASHGA5P027516	0.0209139	2.27638	up	protein_coding	NM_001204069		ANKS1B	RefSeq	3515	chr12	-	99137751	99548577	NM_001204068, NM_001204070, NM_020140, NM_181670	GCTATTACCCCGTGGACGGCTACTCCCTGCTTAAACGCTTCCCTCTTCATCCTCTTACAG	56899	Hs.506458	GO:0005737|GO:0005886|GO:0014069|GO:0015030|GO:0030054|GO:0045211|GO:0046875	ankyrin repeat and sterile alpha motif domain-containing protein 1B isoform h	247.565	167.114	8.16347	6.97673	213.43	415.489	113.776	145.269	143.777	190.856	336.786	140.979	91.424	120.709	8.67541	7.50561	8.30939	7.27995	6.48512	7.85103	7.47913	6.37958	6.30707	7.05522
ASHGA5P034371	0.0167175	2.27636	up	protein_coding	ENST00000215582	CCDS12042.1	C19orf21	GENCODE	2851	chr19	+	751145	764318		TTCAGCCCCATCCACCTACACTCAAACGTGGCGTGGACAGTGGAAGATCCAGTGGACAGT	126353	Hs.439180		chromosome 19 open reading frame 21 [Source:HGNC Symbol;Acc:27000]	31.878	24.6409	5.42716	4.24043	22.4178	54.843	18.3733	20.2615	22.7915	30.0587	42.7444	19.8745	19.9363	16.8196	6.03963	4.57732	5.66452	4.32766	3.95101	5.17634	4.43889	3.74088	3.79895	4.24926
ASHGA5P002274	0.0470807	2.27612	up	protein_coding	NM_001570	CCDS33697.1	IRAK2	RefSeq	3469	chr3	+	10206562	10285427		TGATTCAAAGGACTTCAGCACCTCCATTCCTAAGCAGGAAAAACTTTTGAGCTTGGCTGG	3656	Hs.449207	GO:0000187|GO:0001959|GO:0002224|GO:0002755|GO:0002756|GO:0004672|GO:0005515|GO:0005524|GO:0005829|GO:0005886|GO:0006468|GO:0006954|GO:0007249|GO:0007254|GO:0008063|GO:0009986|GO:0010008|GO:0031663|GO:0032088|GO:0034130|GO:0034134|GO:0034138|GO:0034142|GO:0035666|GO:0035872|GO:0042803|GO:0045087|GO:0046982|GO:0051092|GO:0051092|GO:0051403|GO:0070423|GO:0070498|GO:0070555	interleukin-1 receptor-associated kinase-like 2	11.9427	9.1547	4.27718	3.0906	9.28589	15.0908	11.4516	8.8592	11.0318	12.6578	12.3185	5.75336	5	8.46226	4.88024	2.96736	4.98393	3.25218	3.15379	3.94616	2.9877	2.57486	2.32166	3.39784
ASHGA5P009247	0.000786097	2.27432	up	protein_coding	NM_001184703	CCDS55365.1	GYG2	RefSeq	3182	chrX	+	2746862	2800861	NM_001184704	TTCAGAAGATGTCGACCTGGCCGTCTCTGTTTCCCAGATCTCCATCGAAGAGAAGGTGAA	8908	Hs.567381	GO:0005829|GO:0005975|GO:0005978|GO:0005978|GO:0005980|GO:0006006|GO:0008466|GO:0044281	glycogenin-2 isoform d	48.9673	25.4655	5.44052	4.25508	9.46278	117.685	19.7541	18.7361	40.8028	15.2033	33.8526	29.7408	20.9182	19.0045	4.90443	5.65021	5.7669	4.21126	4.73318	4.19297	4.12428	4.22034	3.87894	4.42459
ASHGA5P004615	0.00830891	2.27422	up	protein_coding	NM_139119	CCDS1116.1	YY1AP1	RefSeq	2749	chr1	-	155629232	155658565	NM_001198903, NM_001198904, NM_001198905, NM_001198906, NM_018253, NM_139118	GCTCTCGGCCTCCGACACGAAAAGGAAGCAAATGAGCTGATGGAAGATCTGTTTGAAACT	55249	Hs.584927	GO:0005515|GO:0005634|GO:0005730|GO:0005737|GO:0006351|GO:0006355|GO:0051726	YY1-associated protein 1 isoform 3	13.3054	9.30864	4.23293	3.04756	7.14236	23.32	9.45375	9.7945	11.7988	7.88319	9.1219	5	16.2909	5.2712	4.51571	3.48467	4.69842	3.36899	3.22269	3.37516	2.69957	2.33803	3.47939	2.84911
ASHGA5P026455	0.0186498	2.27235	up	protein_coding	NM_017870	CCDS7997.1	TMEM132A	RefSeq	3520	chr11	+	60691912	60704631	NM_178031	TCTTGGTCAATGGTGTGGTCTTCGTCCTGCGCTATCAGCGCAAAGAACCTCCCGACAGTG	54972	Hs.118552	GO:0000139|GO:0003674|GO:0005575|GO:0005789|GO:0008150|GO:0016021	transmembrane protein 132A isoform a precursor	79.3726	46.2548	6.28489	5.1007	28.0143	182.415	27.6884	44.7093	58.1614	57.7077	77.0986	29.4567	26.3239	30.3261	6.30976	6.29398	6.25093	5.53753	5.19275	6.11962	5.26448	4.20876	4.28836	5.09343
ASHGA5P011820	0.0363458	2.2717	up	protein_coding	NM_020924	CCDS6847.1	ZBTB26	RefSeq	1935	chr9	-	125680377	125693779		CCCCGGGTCTGTCTGCCAAAATGTCTGAAAGATCAGATCTCCTTCACTTCAAGTTTGAAA	57684	Hs.5638	GO:0003674|GO:0003677|GO:0005575|GO:0005634|GO:0006351|GO:0006355|GO:0008150|GO:0008270	zinc finger and BTB domain-containing protein 26	37.2925	27.4461	5.52931	4.34554	14.3677	71.437	26.0729	51.5011	21.9056	17.2855	44.4224	17.109	21.3692	18.5297	5.47402	4.94803	6.16587	5.75819	3.90339	4.38368	4.49007	3.57864	3.91456	4.39022
ASHGA5P003153	0.027237	2.27152	up	protein_coding	NM_198329	CCDS3077.1	UBA5	RefSeq	2866	chr3	+	132373289	132396944		CTACCCACCACCAGCCGCTTGATGGCATTGAAACGAATGGGAATTGTAAGCGACTATGAG	79876	Hs.170737	GO:0005515|GO:0005524|GO:0005634|GO:0005737|GO:0016235|GO:0016616|GO:0043231|GO:0046872|GO:0048037|GO:0071566|GO:0071569	ubiquitin-like modifier-activating enzyme 5 isoform 2	22.353	18.5294	5.01753	3.83388	11.6854	32.7696	22.6039	17.5312	18.362	17.2049	31.6244	20.9007	12.6802	11.402	5.19509	3.88948	5.96802	4.11063	3.70408	4.37591	4.0385	3.79824	3.0642	3.74557
ASHGA5P046336	0.038352	2.26673	up	protein_coding	NM_031907	CCDS14635.1	USP26	RefSeq	2794	chrX	-	132159506	132162300		TTGAAAAGAGAAGAGAATGCCCAGCTTAATAGCAAGGAGGTAGAGGAGACCCTTCAGAAG	83844	Hs.333137	GO:0004221|GO:0005515|GO:0005634|GO:0006511|GO:0008234|GO:0016579	ubiquitin carboxyl-terminal hydrolase 26	9.42462	7.7535	3.97099	2.79038	8.95618	11.6699	7.64776	8.42125	5	8.23558	9.17974	5	13.4379	5	4.83234	2.69886	4.38176	3.19451	2.33377	3.42226	2.70445	2.33803	3.16148	2.37814
ASHGA5P009354	0.0435502	2.26593	up	protein_coding	NM_001134876	CCDS45182.1	C14orf80	RefSeq	1620	chr14	+	105957585	105965585	NM_001134875	TCCGGAGGCGACCTCCGCGCTCTGGCAGCTCCTCTTCCGTGTGCTCTCGCCACTCCCTGC	283643	Hs.720306		uncharacterized protein C14orf80 isoform 2	210.462	125.752	7.73396	6.55386	237.669	340.586	53.1304	70.806	170.778	139.499	224.007	82.9304	73.0391	119.206	8.78632	7.21547	7.20009	6.23172	6.72511	7.40787	6.88064	5.62309	5.96629	7.04227
ASHGA5P006296	0.0329422	2.26156	up	protein_coding	NM_001033677	CCDS31913.1	CABP1	RefSeq	1627	chr12	+	121078421	121105127		CGCCCCATGCTCAGCTCCGCCTTTGGCCAGGATAGATCACTGCGACCAGAGGAAATTGAA	9478	Hs.458482	GO:0000139|GO:0004857|GO:0005509|GO:0005515|GO:0005634|GO:0005886|GO:0005938|GO:0014069|GO:0030054|GO:0043025|GO:0043086|GO:0045211|GO:0048306|GO:0048471	calcium-binding protein 1 isoform 3	92.9876	56.861	6.60617	5.42885	68.6991	184.59	25.6735	61.3609	56.8479	62.3075	94.2391	45.8361	28.1093	49.3262	7.36066	6.31334	6.14449	6.02708	5.1625	6.23924	5.56485	4.81071	4.41193	5.78562
ASHGA5P007281	0.0172927	2.26034	up	protein_coding	ENST00000330687	CCDS10817.1	CMTM4	GENCODE	3414	chr16	-	66648652	66730610		GCGCCTGGACACTTTTTCCTACTCCACAAACGTAACAGTAAGGAAAAAATCACCCACAAA	146223	Hs.643961	GO:0006935|GO:0016021|GO:0005615|GO:0005125	CKLF-like MARVEL transmembrane domain containing 4 [Source:HGNC Symbol;Acc:19175]	14.4025	10.3599	4.24521	3.06867	5.26431	26.09	11.8532	17.0078	9.77497	5.60952	14.2253	10.1051	10.7968	5	4.08698	3.61421	5.03444	4.06938	3.01645	3.00124	3.14934	3.0418	2.82436	2.37814
ASHGA5P002994	0.0408732	2.25704	up	protein_coding	NM_001126328	CCDS47057.1	LNX1	RefSeq	3199	chr4	-	54326436	54457753		TTCAAACCAGCTGTAAAGGTGCCTCCCACTACGGCCTGACCAAAGATAGGAAGAGGCGCT	84708	Hs.518760	GO:0004842|GO:0005515|GO:0005737|GO:0008270|GO:0030165|GO:0042787|GO:0051260	E3 ubiquitin-protein ligase LNX isoform a	79.4712	54.2627	6.56603	5.3916	91.853	117.257	29.3037	65.499	45.6097	55.1223	91.2901	46.6467	41.0361	34.6345	7.71403	5.64472	6.33935	6.12613	4.87417	6.05098	5.51518	4.83213	5.06601	5.2766
ASHGA5P004250	0.00139043	2.25542	up	protein_coding	NM_006052	CCDS33553.1	DSCR3	RefSeq	3252	chr21	-	38595725	38639833		ACTTGACAAAGACCTGTGAATTTATCGTTCACTCCGCTCCTCAGAAGGGGAAGTTTACTC	10311	Hs.369488	GO:0003674|GO:0005634|GO:0007034|GO:0008150|GO:0030904	Down syndrome critical region protein 3	39.6301	29.4003	5.61313	4.43973	25.6181	75.49	17.7823	21.1596	33.5676	15.6661	39.2589	50.4713	26.5698	19.1092	6.19874	5.02853	5.61211	4.3885	4.45002	4.23678	4.31798	4.94112	4.30753	4.43615
ASHGA5P052598	0.0260265	2.25206	up	protein_coding	ENST00000289361	CCDS4608.1	BTN3A1	GENCODE	3434	chr6	+	26402464	26415444	NM_001145008, NM_001145009	CACCTTCCAGTATCTCCTGATATGCAGCATGAATGAAAATGGCAAGTTTCCTGGCCTTCC	11119	Hs.191510	GO:0006629|GO:0016021|GO:0005515	butyrophilin, subfamily 3, member A1 [Source:HGNC Symbol;Acc:1138]	44.5637	36.112	5.90365	4.7324	28.2944	75.7752	29.6214	54.4651	35.2552	23.4917	62.5531	32.9692	23.1472	20.9029	6.32253	5.03444	6.35397	5.84722	4.51766	4.81844	4.95191	4.36676	4.04999	4.57485
ASHGA5P042410	0.029069	2.25101	up	protein_coding	ENST00000394571	CCDS54997.1	PNPLA1	GENCODE	2478	chr6	+	36238236	36276372		TCACTCCATCTCCTTCTCGGGCAGTGGATTCCTCTCCTTCTACCAGGCGGGGGCTGTGGA	285848	Hs.407002	GO:0006629|GO:0016042|GO:0008152|GO:0016787	patatin-like phospholipase domain containing 1 [Source:HGNC Symbol;Acc:21246]	216.343	153.546	8.02739	6.85681	166.395	363.951	118.684	127.596	213.814	171.244	252.828	116.019	67.5416	125.78	8.40142	7.31266	8.36807	7.09444	7.06232	7.70343	7.06232	6.09997	5.85596	7.11922
ASHGA5P053738	0.0231366	2.25032	up	protein_coding	NM_178432	CCDS6678.1	CDK20	RefSeq	2382	chr9	-	90581358	90589695		TTCTATCCTGCAGACTGGCGAGATAGTTGCCCTCAAGAAGGTGGCCCTAAGGCGGTTGGA	23552	Hs.522274	GO:0004693|GO:0005515|GO:0005524|GO:0005634|GO:0005737|GO:0005929|GO:0007275|GO:0051301	cyclin-dependent kinase 20 isoform 1	8.76319	6.9465	3.86703	2.6969	6.38559	11.1085	8.79549	8.09167	5	5	10.2801	9.88235	5	5.37141	4.35437	2.65818	4.58855	3.14448	2.33377	2.3896	2.80286	3.01805	2.32166	2.8679
ASHGA5P000868	0.0358219	2.24651	up	protein_coding	NM_015665	CCDS8856.1	AAAS	RefSeq	1854	chr12	-	53701239	53715412		CTAGATGACTCAGTCCGTGTGTATAATGCCAGCAGCACCATAGTCCCCTCCCTGAAGCAC	8086	Hs.369144	GO:0003674|GO:0005634|GO:0005635|GO:0005643|GO:0005643|GO:0005730|GO:0005737|GO:0005813|GO:0005975|GO:0006913|GO:0008645|GO:0010827|GO:0015758|GO:0016032|GO:0019221|GO:0031965|GO:0044281|GO:0046822|GO:0055085	aladin isoform 1	6485.97	2546.84	12.2018	11.0341	7520.23	10488.6	1449.08	2301.54	2539.81	3242.22	4909.18	1420.18	1564.99	1849.98	12.7042	12.4167	11.4844	10.8401	11.004	12.0072	11.7684	9.98526	10.6225	11.0113
ASHGA5P002178	0.0185602	2.24492	up	protein_coding	NM_001100170	CCDS46357.1	IMMT	RefSeq	2985	chr2	-	86371054	86422893	ENST00000410111, NM_001100169	TCAGACTTAGCTGACAAGCTCTCTACTGATGATCTGAACTCCCTCATTGCTCATGCACAT	10989	Hs.148559	GO:0005515|GO:0005743|GO:0008150|GO:0031305|GO:0051560	mitochondrial inner membrane protein isoform 3	61.4141	45.7716	6.19465	5.02799	24.9405	121.105	38.1962	48.8458	42.9198	34.9444	74.4607	74.346	21.7678	23.1165	6.16421	5.69488	6.72485	5.66703	4.79191	5.39882	5.21019	5.46962	3.94335	4.71498
ASHGA5P052943	0.0157163	2.23883	up	protein_coding	NM_152366	CCDS30919.1	KLHDC9	RefSeq	1329	chr1	+	161068180	161070138	NM_001007255	TTCCATTCATGCACCGAACTGCGGGGACGGTTCTATCTCGTAGGTGGTCTCCTAGCAGGA	126823	Hs.507290		kelch domain-containing protein 9 isoform a	11.1952	7.48634	3.95832	2.79558	7.8008	20.2038	5.58101	13.5593	5	6.01931	10.3521	5	7.46927	5.00448	4.6417	3.32108	3.91219	3.76333	2.33377	3.07971	2.80963	2.33803	2.45014	2.79445
ASHGA5P019040	0.0175493	2.23682	up	protein_coding	ENST00000465846		HOXB-AS3	GENCODE	434	chr17	+	46626991	46679694		ATTTGGGGGGAATTACCTACAAAGATGTAAGGTTGCTTGTCTGGAGATGGAGCCACTACA	404266	Hs.660088		HOXB cluster antisense RNA 3 (non-protein coding) [Source:HGNC Symbol;Acc:40283]	11.138	8.4425	4.11673	2.95528	6.31291	15.3337	11.7674	6.57677	10.3764	6.67078	11.5405	10.435	6.9834	6.5146	4.33864	2.9877	5.02384	2.90529	3.08559	3.19058	2.91885	3.07497	2.41535	3.09634
ASHGA5P028051	0.0402758	2.23661	up	protein_coding	NM_001165975	CCDS53800.1	PDE1B	RefSeq	3107	chr12	+	54955227	54973023		TTGATACTCTGAAGCAGGAAACTTTGATTCCCATGGCAAACCCTGTTCCTGTTCAGAGGA	5153	Hs.530871	GO:0001505|GO:0001975|GO:0004115|GO:0004117|GO:0005516|GO:0005634|GO:0005730|GO:0005737|GO:0005829|GO:0006198|GO:0006915|GO:0007165|GO:0007173|GO:0007202|GO:0007596|GO:0007626|GO:0008542|GO:0008543|GO:0030224|GO:0036006|GO:0042053|GO:0042428|GO:0043025|GO:0046069|GO:0046872|GO:0048011|GO:0048101|GO:0097011	calcium/calmodulin-dependent 3',5'-cyclic nucleotide phosphodiesterase 1B isoform 2	16.6529	12.1437	4.31762	3.1563	6.98997	34.5999	8.36888	5	5	13.2884	31.2778	12.4116	7.30315	10.7247	4.48309	3.95272	4.51704	2.35685	2.33377	4.00809	4.02584	3.25747	2.43819	3.67388
ASHGA5P004408	0.0151503	2.23627	up	protein_coding	NM_001142854	CCDS46653.1	C21orf56	RefSeq	2332	chr21	-	47581061	47604373		GGGAGCGGAGTTCCAGATTTCGGAAGGTTCACGAGTGTTGCCGACACGCCCTCCCAACTG	84221	Hs.381214	GO:0003674|GO:0005575|GO:0008150	uncharacterized protein C21orf56 isoform 1	942.03	398.689	9.41929	8.2582	420.258	2233.95	171.885	444.668	535.266	320.42	736.909	266.039	285.341	202.182	9.39265	9.9773	8.88792	8.81322	8.4826	8.62185	8.70476	7.33218	8.04373	7.80904
ASHGA5P050291	0.0444736	2.23531	up	protein_coding	ENST00000451626	CCDS46159.1	CEACAM18	GENCODE	1197	chr19	+	51979837	51986611		TGATCATGTACATGGACGTCAGGATCCAGGCCCCCCATGAGTGCAGCAGCTCCCCTCCAG	729767	Hs.653111	GO:0016021|GO:0005515	carcinoembryonic antigen-related cell adhesion molecule 18 [Source:HGNC Symbol;Acc:31949]	533.07	279.279	8.98177	7.82129	856.873	595.197	147.141	236.488	410.045	289.529	325.813	225.69	194.966	272.425	10.2267	8.03204	8.68653	7.9837	8.07935	8.45971	7.42918	7.1009	7.47601	8.22019
ASHGA5P011939	0.0256656	2.23191	up	protein_coding	NM_024165	CCDS4777.1	PHF1	RefSeq	2312	chr6	+	33378772	33384230		CACTCACCAGCTTCCCTTCAGGGCAGGGCCCTGGGGGAGGGGTCTCACGTCCCCTGGGGA	5252	Hs.166204	GO:0003700|GO:0005634|GO:0005815|GO:0006351|GO:0008270|GO:0016568	PHD finger protein 1 isoform b	37.2435	28.5791	5.66242	4.50414	31.2392	59.6068	20.8845	29.1426	24.4451	31.8925	39.6233	24.2018	25.5097	25.2388	6.44069	4.69918	5.84739	4.88549	4.03568	5.25818	4.32883	3.96101	4.22501	4.8348
ASHGA5P014270	0.0280691	2.22835	up	protein_coding	NM_032837	CCDS11693.2	FAM104A	RefSeq	2842	chr17	-	71203491	71228533	NM_001098832	AGCGCCTCCGTCCCAGGAAAAGGAGAAGGAATGGCAACGAAGAAGACAACCATCTTCCCC	84923	Hs.103555		protein FAM104A isoform 2	112.927	72.3586	6.99912	5.84315	148.179	153.419	37.1828	58.1069	72.5314	58.6364	86.0728	93.3576	82.4198	55.3853	8.27088	6.04474	6.68174	5.94349	5.50278	6.14507	5.42388	5.78637	6.15635	5.94406
ASHGA5P031785	0.0439079	2.22632	up	protein_coding	NM_005853	CCDS10751.1	IRX5	RefSeq	2078	chr16	+	54965110	54968395	NM_001252197	AAACTGTGGTCTTTGGCAGAGATCGCCACATCGTCGGACAAGGTCAAGGACGGGGGCGGC	10265	Hs.435730	GO:0002027|GO:0003700|GO:0005499|GO:0005634|GO:0006351|GO:0007601|GO:0008406|GO:0042551|GO:0043565|GO:0048701|GO:0050896|GO:0060040	iroquois-class homeodomain protein IRX-5 isoform 1	33.0586	27.0204	5.58558	4.43092	31.3618	43.8633	23.9507	31.415	28.8555	24.7142	31.972	23.4149	23.7913	24.9802	6.44644	4.26346	6.04683	4.98921	4.24261	4.88899	4.05237	3.92271	4.0986	4.82193
ASHGA5P055224	0.0495746	2.22624	up	protein_coding	NM_031307	CCDS8466.1	PUS3	RefSeq	1862	chr11	-	125763379	125773116		TGAAGAGATCCGTTATACCCACATTCTCAATCGGGTACTCCCTCCAGACATCCGTATATT	83480	Hs.660922	GO:0003723|GO:0005634|GO:0009982|GO:0031119	tRNA pseudouridine(38/39) synthase	3611.51	1350.27	11.1448	9.99015	1799.09	8480.72	554.721	1384.9	1482.06	1252.68	3087.36	859.934	813.392	571.562	11.0217	12.0479	10.3647	10.2009	10.085	10.6132	10.9786	9.15227	9.6082	9.29295
ASHGA5P000839	0.00902631	2.22597	up	protein_coding	NM_139078	CCDS44975.1	MAPKAPK5	RefSeq	2066	chr12	+	112280278	112331228	NM_003668	GTATTCTCCCCCAGGCTGGTAAAGGAGAGAATGAAGATGAGAAACTGAATGAAGTAATGC	8550	Hs.413901	GO:0000165|GO:0000187|GO:0002039|GO:0004674|GO:0004708|GO:0005515|GO:0005524|GO:0005634|GO:0005730|GO:0005737|GO:0006417|GO:0006950|GO:0007165|GO:0007265|GO:0032007|GO:0046777|GO:0051019|GO:0090400	MAP kinase-activated protein kinase 5 isoform 2	1579.47	858.544	10.5806	9.42615	1259.13	2681.17	798.114	1336.11	966.293	817.793	1095.91	579.694	721.538	492.475	10.6504	10.2845	10.8069	10.161	9.39733	9.99347	9.36291	8.54918	9.4521	9.06711
ASHGA5P009737	0.039854	2.22508	up	protein_coding	ENST00000356926	CCDS45904.1	AP3D1	GENCODE	4741	chr19	-	2100992	2151556		CAAGCCCTACATCAGGAAGAAGGCTAAGCTGATCGAGCCCCTCACCAATCTCATCCACAG	8943	Hs.512815	GO:0006886|GO:0016192|GO:0005794|GO:0030117|GO:0005488|GO:0008565	adaptor-related protein complex 3, delta 1 subunit [Source:HGNC Symbol;Acc:568]	63.9413	45.2906	6.33488	5.18102	77.3052	86.611	27.9078	39.6061	42.9013	46.4535	52.7062	49.7211	40.2428	45.4032	7.51574	5.22694	6.26195	5.3505	4.79118	5.79635	4.7146	4.92138	5.03363	5.65954
ASHGA5P055507	0.0125157	2.22441	up	protein_coding	NM_001013407	CCDS30596.1	PRAMEF5	RefSeq	1855	chr1	-	13108513	13117751	NM_001010890	AAGTCTTCAAGCCTGGAGTTCCTGCTTGGTTCTTCCTGAGGACTGAGCACCTTCTAGACT	343068	Hs.567864	GO:0008284|GO:0042974|GO:0043066|GO:0045596|GO:0045892|GO:0048387	PRAME family member 5	31.3839	22.7231	5.23293	4.07951	21.9302	60.9214	11.3002	15.025	14.3328	19.4046	46.9899	26.4635	17.8168	19.0293	6.01418	4.72671	4.9579	3.89412	3.43308	4.54472	4.56294	4.07059	3.62234	4.42876
ASHGA5P016419	0.0385498	2.22331	up	protein_coding	NM_001134404	CCDS44191.1	CYB561D1	RefSeq	5125	chr1	+	110036700	110043063		TGGCCTTGGCGGATGTATGAGAGCACCTCCTTTTTCTCAGGCCTCCAAGCCAGACATGAG	284613	Hs.514682	GO:0016021|GO:0022900|GO:0046872	cytochrome b561 domain-containing protein 1 isoform 5	49.3819	37.1633	5.97263	4.81992	56.0869	71.1001	20.9586	33.2295	34.6405	36.8134	62.7099	40.2134	23.5852	28.9509	7.12486	4.94075	5.85229	5.07414	4.49224	5.47606	4.95623	4.63781	4.07937	5.0236
ASHGA5P028293	0.0463616	2.2209	up	protein_coding	NM_138432	CCDS9170.1	SDSL	RefSeq	1414	chr12	+	113860215	113876081		TGTCTTCCTCAAGTGTGAGAATGTGCAGCCCAGCGGCTCCTTCAAGATTCGGGGCATTGG	113675	Hs.337594	GO:0003674|GO:0003941|GO:0004794|GO:0005575|GO:0005739|GO:0006520|GO:0008150|GO:0030170	serine dehydratase-like	14.3083	11.7687	4.49637	3.34523	9.93493	19.0238	13.9661	13.7014	11.8711	12.3496	11.4894	14.0864	7.58994	11.2933	4.96797	3.25131	5.26982	3.77689	3.22934	3.91483	2.91525	3.38625	2.46011	3.73395
ASHGA5P006103	0.0153843	2.22055	up	protein_coding	NM_203417	CCDS42921.1	RCAN1	RefSeq	2302	chr21	-	35888783	35986745	NM_004414, NM_203418	AACTATGATCTCTTATATGCCATCTCCAAGCTGGGGCCAGGGGAAAAGTATGAATTGCAC	1827	Hs.282326	GO:0003677|GO:0003700|GO:0005515|GO:0005634|GO:0005737|GO:0006355|GO:0007165|GO:0007417|GO:0008015|GO:0009612|GO:0019722|GO:0043627|GO:0043666|GO:0048741|GO:0051151	calcipressin-1 isoform b	18.1092	12.7491	4.56621	3.41529	10.681	34.296	9.35052	19.2252	14.576	11.9831	16.2441	7.2496	11.0606	8.9047	5.07141	3.94356	4.68364	4.24926	3.45069	3.87356	3.29037	2.72735	2.85898	3.4568
ASHGA5P011206	0.0122046	2.2199	up	protein_coding	NM_005029	CCDS7532.1	PITX3	RefSeq	1407	chr10	-	103989945	104001231		AGGACGCACTAGCCCTCCCTCCATGGAGTTCGGCCTGCTCAGCGAGGCAGAGGCCCGGAG	5309	Hs.137568	GO:0002088|GO:0002089|GO:0003700|GO:0005634|GO:0006351|GO:0006355|GO:0009887|GO:0030901|GO:0043565|GO:0045893|GO:0071542	pituitary homeobox 3	1579.89	785.469	10.4211	9.27057	1278.82	3010.55	450.308	879.781	1166.57	751.81	1241.79	548.867	401.762	507.701	10.6757	10.453	10.1345	9.67314	9.71406	9.84895	9.5527	8.45545	8.54234	9.10736
ASHGA5P053205	0.0215511	2.2184	up	protein_coding	NM_145111	CCDS5668.1	FAM200A	RefSeq	2548	chr7	-	99143922	99149757		AACCTGAATAATGACTCCTGAATCAAGGGATACTACAGATTTGTCTCCAGGGGGTACCCA	221786	Hs.596587	GO:0003676|GO:0016021	protein FAM200A	18.8249	12.9868	4.54	3.39048	11.2239	37.3444	7.90648	21.2601	9.55909	11.5753	21.7385	10.3287	9.21974	7.22589	5.13919	4.04927	4.43155	4.39495	2.99097	3.8281	3.61229	3.06411	2.62999	3.21296
ASHGA5P051043	0.0183261	2.21792	up	protein_coding	NM_198976	CCDS13473.1	TH1L	RefSeq	2320	chr20	+	57556262	57570188		TCCCCGCCTCGCGCATGCGCCGCGCTCGCTCGCGGGAGGGCATGGCGGGGGCCGTGCCGG	51497	Hs.517148	GO:0005515|GO:0005654|GO:0006366|GO:0006368|GO:0010467|GO:0016032|GO:0032021|GO:0045892|GO:0050434	negative elongation factor C/D	9.00368	7.18298	3.85904	2.70983	5.83309	12.3706	8.80735	8.26609	5	5	8.67047	9.93985	7.83163	5.57279	4.23056	2.75549	4.59107	3.17179	2.33377	2.3896	2.65971	3.02477	2.4799	2.90926
ASHGA5P005166	0.0458935	2.21745	up	protein_coding	NM_006228	CCDS6066.1	PNOC	RefSeq	1245	chr8	+	28174648	28200868		TGACAGCTCTCAGCACCTGCTTCCTGCTCCTGCACCATGAAAGTCCTGCTTTGTGACCTG	5368	Hs.88218	GO:0001515|GO:0005184|GO:0005576|GO:0007165|GO:0007218|GO:0007268|GO:0007600	prepronociceptin preproprotein	1333.57	664.693	10.2032	9.05428	2220.33	1307.21	473.155	849.787	700.108	764.646	935.776	556.633	350.537	495.362	11.2399	9.18024	10.1894	9.62216	8.88194	9.8704	9.10944	8.47901	8.34394	9.07303
ASHGA5P020615	0.0191597	2.21678	up	protein_coding	NM_001190972		LOC100127983	RefSeq	1053	chr8	-	91970705	91997485		GTTCGTCATCTGACTTCTCCCCCAGGAGCAGTGTTCCCTTTCAACTTTCAAAACGAATAT	100127983	Hs.733266		uncharacterized protein LOC100127983	1251.07	688.787	10.2187	9.07027	745.738	2409.04	598.445	809.819	1035.55	671.894	1060.85	377.107	460.982	405.311	10.0909	10.1077	10.4575	9.56414	9.52093	9.67533	9.31344	7.86083	8.77092	8.78632
ASHGA5P031087	0.0226803	2.21587	up	protein_coding	NM_024671	CCDS10681.2	ZNF768	RefSeq	2332	chr16	-	30535321	30537910		TCGAGCCCCAGGATGTGCAGAGTTCTGACGAAATGAGGAGCCCCGAAGGGTACCTCAGAG	79724	Hs.85658	GO:0003677|GO:0005665|GO:0006355|GO:0006366|GO:0008270	zinc finger protein 768	245.442	129.254	7.66126	6.51339	47.36	594.02	94.9462	100.427	147.562	55.7108	195.864	247.622	53.1638	104.43	6.91851	8.0295	8.03577	6.76309	6.52444	6.06871	6.66813	7.23439	5.48803	6.84693
ASHGA5P048670	0.0341377	2.21505	up	protein_coding	ENST00000434505	CCDS32217.1	CKMT1A	GENCODE	1779	chr15	+	43985083	43991420	ENST00000300283	ACCTCACTTTACCTTCTCCTCCAGCACAGGAACTAGGAACTACGGAGAGAGAAGCCAAGG	548596	Hs.654988	GO:0044281|GO:0034641|GO:0006600|GO:0005739|GO:0005743|GO:0005524|GO:0016301|GO:0016772|GO:0004111	creatine kinase, mitochondrial 1A [Source:HGNC Symbol;Acc:31736]	79.6613	57.9595	6.66532	5.51798	59.4247	134.239	45.3204	62.214	62.0939	69.642	75.8876	36.8934	45.6522	53.3335	7.18216	5.84811	6.96569	6.04768	5.29099	6.38758	5.24072	4.52169	5.24371	5.89349
ASHGA5P004999	0.0169187	2.21491	up	protein_coding	ENST00000338282	CCDS10566.1	MYH11	GENCODE	6921	chr16	-	15796991	15950887	NM_002474	AAGAAAGACACAAGTATCACGGGAGAGCTGGAAAAGCAGCTTCTACAAGCAAACCCGATT	4629	Hs.460109	GO:0016192|GO:0016020|GO:0016459|GO:0005515|GO:0005524|GO:0003779|GO:0003774	myosin, heavy chain 11, smooth muscle [Source:HGNC Symbol;Acc:7569]	32.2072	25.4274	5.43963	4.29239	33.4251	47.8445	15.352	22.3136	35.5585	15.6998	32.8656	27.9317	26.5734	17.0493	6.52786	4.3885	5.40255	4.47086	4.5313	4.2396	4.08816	4.14283	4.30807	4.26588
ASHGA5P045915	0.00644572	2.21319	up	protein_coding	NM_144489	CCDS35114.1	RGS3	RefSeq	1773	chr9	+	116356199	116360018		CCTTGCAGACACATGCCCCTTTCACGGCTCCCTCTCAGGGTTGGCCAGAAGGAATTTTTT	5998	Hs.494875	GO:0000188|GO:0005096|GO:0005634|GO:0005737|GO:0005829|GO:0005886|GO:0008277|GO:0038032|GO:0043547|GO:0043547	regulator of G-protein signaling 3 isoform 5	993.014	495.98	9.76987	8.62374	907.33	1825.48	246.23	523.293	583.801	446.809	879.296	389.017	343.69	305.951	10.2944	9.65234	9.36291	9.02322	8.6165	9.09815	9.01516	7.91165	8.31053	8.39098
ASHGA5P049193	0.0216547	2.21038	up	protein_coding	NM_001099687	CCDS45477.1	TP53TG3B	RefSeq	1447	chr16	-	32684848	32687448	NM_001205265, NM_001243722	TGATTTATTTTTCCAACCCATCTAATTCTTCTGTCTCTCTCCTCTCCTCAGGCTCAATAA	729355	Hs.592038	GO:0005634|GO:0005737	TP53-target gene 3 protein isoform 1	1008.53	522.706	9.84392	8.69963	1401.59	1336.72	287.276	505.455	974.458	415.475	525.302	463.756	350.517	423.977	10.7593	9.20728	9.56519	8.97351	9.40825	9.00471	8.15017	8.17283	8.34345	8.84446
ASHGA5P028712	0.00888799	2.20985	up	protein_coding	NM_005870	CCDS9295.2	SAP18	RefSeq	2318	chr13	+	21714652	21723224		TGTCGAGCTTCTCCTCGCGAGAGACTTAGTGCTCATGCTCGCTGCAGGGGTCGGAGGTCA	10284	Hs.524899	GO:0000118|GO:0003714|GO:0005515|GO:0005634|GO:0005730|GO:0005737|GO:0005886|GO:0006351|GO:0006357	histone deacetylase complex subunit SAP18	13.3106	10.4108	4.2932	3.14925	7.33842	21.3794	11.2141	8.50206	12.4232	5.71535	13.5851	15.577	8.70965	8.3634	4.55298	3.38184	4.94477	3.20578	3.28018	3.02111	3.09281	3.48631	2.57357	3.38501
ASHGA5P031637	0.0259032	2.20774	up	protein_coding	ENST00000395461	CCDS53999.1	LAT	GENCODE	1448	chr16	+	28996146	29002104		GCCACGGCTGCCAGCTGGCAGGTGGCTGTCCCCGTCTTGGGGGGGGCCAGCAGACCCTTG	27040	Hs.632179	GO:0006954|GO:0007165|GO:0010467|GO:0001772	linker for activation of T cells [Source:HGNC Symbol;Acc:18874]	21.3388	15.3067	4.70524	3.56267	7.61177	42.1695	14.2351	17.3956	5.6573	14.4871	31.5136	14.4444	11.8098	11.8388	4.60589	4.21184	5.29799	4.10014	2.52636	4.12025	4.03452	3.41033	2.95518	3.79189
ASHGA5P054745	0.0285359	2.20727	up	protein_coding	NM_000525	CCDS31436.1	KCNJ11	RefSeq	3418	chr11	-	17406795	17410206		GTCCCGCAAGGGCATCATCCCCGAGGAATACGTGCTGACACGCCTGGCAGAGGACCCTGC	3767	Hs.248141	GO:0005249|GO:0005524|GO:0005886|GO:0005886|GO:0005887|GO:0006006|GO:0006112|GO:0007268|GO:0008076|GO:0008282|GO:0008282|GO:0010107|GO:0015272|GO:0030315|GO:0030506|GO:0030955|GO:0033198|GO:0042391|GO:0042493|GO:0044281|GO:0044325|GO:0046676|GO:0050796|GO:0050796|GO:0050877|GO:0071805	ATP-sensitive inward rectifier potassium channel 11 isoform 1	16.6643	12.2916	4.37058	3.22831	11.5355	32.2637	6.19384	16.656	18.288	8.09858	19.5595	8.32731	10.112	5	5.17782	3.87029	4.06361	4.03647	3.69948	3.40401	3.49654	2.84599	2.73755	2.37814
ASHGA5P007207	0.0465762	2.20679	up	protein_coding	NM_023009	CCDS361.1	MARCKSL1	RefSeq	1562	chr1	-	32799429	32801840		CAACGGCCAGGAGAATGGCCACGTGAAAAGCAATGGAGACTTATCCCCCAAGGGTGAAGG	65108	Hs.75061	GO:0005516|GO:0005886|GO:0008284|GO:0016192	MARCKS-related protein	20.9526	17.2857	4.93082	3.78887	17.3366	32.0828	13.4385	18.9584	13.9417	22.4982	26.3729	9.10666	21.0153	9.10678	5.72081	3.86219	5.20947	4.23037	3.40123	4.75735	3.82949	2.93471	3.88731	3.48165
ASHGA5P046233	0.0034081	2.20633	up	protein_coding	NM_001166419	CCDS55451.1	HDAC8	RefSeq	2422	chrX	-	71693265	71792953	NM_001166448	TCCAGGCCTGTAGAAGCAGCTGCCGCAGCTTGTCTTCCCCATTTGCATAGCCTTGTCTGA	55869	Hs.310536	GO:0000118|GO:0000122|GO:0000228|GO:0004407|GO:0005634|GO:0005737|GO:0006333|GO:0006351|GO:0008134|GO:0016568|GO:0032041|GO:0046872|GO:0046969|GO:0046970|GO:0097372	histone deacetylase 8 isoform 3	19.5794	14.3524	4.62281	3.48116	9.39351	38.5999	10.7449	11.2329	25.2931	10.3759	23.0344	10.6842	11.9617	7.88471	4.89526	4.0919	4.88129	3.52838	4.07937	3.69406	3.67891	3.09842	2.97416	3.31486
ASHGA5P047535	0.0215113	2.20585	up	protein_coding	NM_001099692	CCDS53546.1	EIF5AL1	RefSeq	3849	chr10	+	81272356	81276192		CCAAATGATGTGTAATTATCTAGGTTGTAAAAATAAAACATACTCCCCCTTCCCTTGAGG	143244	Hs.104825	GO:0003746|GO:0005643|GO:0005789|GO:0006452|GO:0008612|GO:0015031|GO:0043022|GO:0045901|GO:0045905|GO:0051028	eukaryotic translation initiation factor 5A-1-like	5561	2269.08	12.027	10.8857	7400.4	7768.83	1513.78	2155.79	3159.89	2432.84	3625.26	1494.32	1211.01	1804.44	12.6869	11.8509	11.5432	10.7524	11.3776	11.579	11.2333	10.0559	10.2244	10.9773
ASHGA5P014450	0.0115817	2.20568	up	protein_coding	ENST00000409168	CCDS54090.1	SHISA6	GENCODE	7262	chr17	+	11144739	11467380		CAGACTCCAGAGAAGCCACGGATGAACAACATCCTGACATCAGCCACCGAGCCCTATGAC	388336	Hs.592124	GO:0016021	shisa homolog 6 (Xenopus laevis) [Source:HGNC Symbol;Acc:34491]	13.7	10.3958	4.32867	3.18745	10.4998	22.3073	8.29284	15.1305	10.0152	6.43999	11.3234	8.71736	14.1805	6.96366	5.04917	3.43352	4.50333	3.90603	3.04284	3.15334	2.89979	2.8925	3.24598	3.17168
ASHGA5P005763	0.0493068	2.2055	up	protein_coding	NM_021819	CCDS10270.1	LMAN1L	RefSeq	1795	chr15	+	75105193	75118099		TTTCTTTGGGGTCTCAGCAGCCACCGGCACCCTGGCAGATGATCATGATGTCCTGTCCTT	79748	Hs.620644	GO:0016021|GO:0030246|GO:0033116	protein ERGIC-53-like precursor	48.0638	34.7318	5.91179	4.77069	56.8575	68.4066	18.9272	26.4163	33.5326	37.3407	50.0866	28.3232	29.8654	37.5577	7.13998	4.88456	5.71084	4.72654	4.44962	5.49716	4.64359	4.15955	4.52069	5.39766
ASHGA5P008777	0.00332859	2.20344	up	protein_coding	NM_001098424	CCDS43194.1	DLG1	RefSeq	4968	chr3	-	196769430	197025447	ENST00000346964	TTTGTTTCTCATTCTCATATTTCACCAATAAAGCCAACAGAAGCTGTTCTTCCCTCTCCT	1739	Hs.292549	GO:0001658|GO:0001771|GO:0001772|GO:0001935|GO:0002088|GO:0002369|GO:0004385|GO:0004721|GO:0005515|GO:0005634|GO:0005737|GO:0005783|GO:0005789|GO:0005794|GO:0005829|GO:0005874|GO:0005886|GO:0005911|GO:0005923|GO:0007015|GO:0007163|GO:0007268|GO:0007411|GO:0008022|GO:0008092|GO:0008284|GO:0009898|GO:0014069|GO:0015459|GO:0015459|GO:0016323|GO:0016328|GO:0016337|GO:0019048|GO:0019901|GO:0019902|GO:…	disks large homolog 1 isoform 1	33.3372	22.7451	5.22048	4.08073	13.6743	72.1931	14.1443	18.1914	37.6379	13.2182	38.4966	14.3631	17.6888	19.6193	5.40809	4.96495	5.28841	4.16552	4.61371	4.00108	4.29254	3.40445	3.61032	4.47745
ASHGA5P055518	0.0243405	2.2026	up	protein_coding	NM_001098376	CCDS44059.1	PRAMEF15	RefSeq	1862	chr1	+	13641972	13648987	ENST00000535591, NM_001009611, NM_001010889, NM_001013407	TTCCCTGCAGATTCATGAAGATGAGCATCCGGACTCCACCCAGACTCCTGGAGCTTGCAG	653619	Hs.631873	GO:0008284|GO:0042974|GO:0043066|GO:0045596|GO:0045892|GO:0048387	PRAME family member 9/15	34.305	27.76	5.55415	4.41494	27.043	55.5694	20.3027	19.7944	24.5526	34.4905	42.4036	30.7747	21.6165	20.6877	6.26324	4.59557	5.80363	4.29426	4.04038	5.37864	4.42658	4.27126	3.93125	4.56224
ASHGA5P004215	0.012196	2.20155	up	protein_coding	NM_016362	CCDS33700.1	GHRL	RefSeq	552	chr3	-	10327433	10332419	NM_001134941, NR_024132, NR_024133, NR_024134, NR_024135, NR_024137, NR_024138	GGAACTGCAGGCCCACCTGTCTGCAACCCAGCTGAGGCCATGCCCTCCCCAGGGACCGTC	51738	Hs.590080	GO:0000187|GO:0001664|GO:0001696|GO:0001937|GO:0005576|GO:0005576|GO:0005615|GO:0005788|GO:0006006|GO:0007186|GO:0007186|GO:0007204|GO:0008154|GO:0008343|GO:0009725|GO:0009755|GO:0016358|GO:0016525|GO:0016608|GO:0016608|GO:0030141|GO:0030252|GO:0030296|GO:0030424|GO:0031768|GO:0031768|GO:0032024|GO:0032100|GO:0032691|GO:0040013|GO:0040018|GO:0042127|GO:0042322|GO:0042536|GO:0043066|GO:0043400|GO:…	appetite-regulating hormone isoform 1 preproprotein	506.172	247.729	8.8008	7.66228	537.572	879.08	101.864	234.457	349.795	225.126	286.485	230.043	205.859	202.342	9.69432	8.57253	8.13556	7.97088	7.84322	8.08739	7.23911	7.1311	7.55274	7.81152
ASHGA5P053972	0.0297888	2.20146	up	protein_coding	ENST00000272198	CCDS44296.1	PPFIA4	GENCODE	5045	chr1	+	203020310	203047864		TTTCTCTCCCCCATCACCGCTCAAGGTCGCACATGGGCAGTGCAGCAGACGTGCGGTTCT	8497	Hs.153648	GO:0007154|GO:0005737|GO:0005622|GO:0009986|GO:0005515	protein tyrosine phosphatase, receptor type, f polypeptide (PTPRF), interacting protein (liprin), alpha 4 [Source:HGNC Symbol;Acc:9248]	4368.73	1999.92	11.7406	10.6021	3480.45	8139.02	1486.71	2420.2	1934.28	2397.3	3979.54	1193.67	1141.9	932.503	11.7627	11.9453	11.5138	10.9032	10.531	11.5652	11.3865	9.71241	10.1378	9.97875
ASHGA5P013936	0.0190844	2.20069	up	protein_coding	NM_001164766	CCDS54035.1	ZFHX3	RefSeq	12778	chr16	-	72816785	73092534		AAGCAACCGCTGGGCGGTGAGATCCCCCTAGACATGCGGCTCGGGGGCGGGCAGCTGGTG	463	Hs.598297	GO:0000122|GO:0003700|GO:0003705|GO:0005634|GO:0005667|GO:0005739|GO:0006355|GO:0006366|GO:0007517|GO:0008270|GO:0019899|GO:0043565|GO:0044212|GO:0045662|GO:0045663|GO:0045892	zinc finger homeobox protein 3 isoform B	30.8779	24.3716	5.3971	4.25914	17.9141	53.1675	21.5522	29.6881	25.6897	25.1474	34.7904	17.5608	21.7899	15.9347	5.7612	4.53526	5.89483	4.90986	4.10254	4.91269	4.1634	3.60653	3.94491	4.17406
ASHGA5P030687	0.038471	2.2006	up	protein_coding	NM_206839	CCDS10307.1	MORF4L1	RefSeq	2011	chr15	+	79165122	79190081		TTGAAGACACATGAGGATATTGTAGCCCTTTTTCCTGTTCCTGAAGGAGCTCCCTCAGTA	10933	Hs.374503	GO:0000724|GO:0005515|GO:0006351|GO:0006355|GO:0016575|GO:0016580|GO:0035267|GO:0040008|GO:0043967|GO:0043968|GO:0047485	mortality factor 4-like protein 1 isoform 2	27.048	19.5201	4.98674	3.84885	18.7144	53.5885	8.84115	9.16221	22.0024	23.7617	33.6476	21.9105	10.677	15.4793	5.81752	4.54512	4.59759	3.2898	3.90918	4.83298	4.11767	3.84808	2.81008	4.13413
ASHGA5P010002	0.023629	2.19964	up	protein_coding	ENST00000358556	CCDS54810.1	EDNRA	GENCODE	3823	chr4	+	148402068	148466106		TGTATTTAAGTTCTACCAAGATGTAAAGGACTGGTGGCTCTTCGGGTTCTATTTCTGTAT	1909	Hs.183713	GO:0007205|GO:0043066|GO:0007507|GO:0050729|GO:0051482|GO:0007186|GO:0008284|GO:0007165|GO:0008283|GO:0001666|GO:0032496|GO:0060137|GO:0001701|GO:0007568|GO:0070374|GO:0015758|GO:0007266|GO:0007204|GO:0003094|GO:0006939|GO:0001934|GO:0019233|GO:0001569|GO:0090023|GO:0043084|GO:0050678|GO:0007190|GO:0071260|GO:0042310|GO:0043278|GO:0007202|GO:0007585|GO:0060322|GO:0014032|GO:0001821|GO:0030818|GO:…	endothelin receptor type A [Source:HGNC Symbol;Acc:3179]	20.6587	15.4437	4.62204	3.48477	11.649	42.2722	8.055	5	16.7363	12.818	31.6177	17.4437	11.7612	12.7288	5.19033	4.21522	4.46056	2.35685	3.60368	3.96279	4.03835	3.59757	2.94931	3.88484
ASHGA5P012045	0.0127809	2.19673	up	protein_coding	NM_020848	CCDS41500.1	KIAA1462	RefSeq	9300	chr10	-	30301728	30348488		AGAGCACTTCTGCTTCCAGAACCTCGGAGGCGGGGTTTTGTAATCAACCCCCCTCAGCAT	57608	Hs.533953	GO:0005911|GO:0005912|GO:0007155	junctional protein associated with coronary artery disease	34.8412	26.4269	5.50073	4.36538	27.0879	60.9137	16.5221	23.5861	19.3678	26.9278	43.8997	26.2209	25.9053	19.0809	6.26586	4.72654	5.50979	4.55389	3.76397	5.0154	4.47382	4.05832	4.25919	4.43303
ASHGA5P046439	0.0439647	2.1966	up	protein_coding	NM_005470	CCDS7150.1	ABI1	RefSeq	3725	chr10	-	27035524	27150016	ENST00000346832	CTTCTGGAGCTCCACCAGCACCACCTCTGGCACCACTTCTCCCAGTGAGCACTGTGATAG	10006	Hs.508148	GO:0001756|GO:0005515|GO:0005622|GO:0005634|GO:0005783|GO:0005829|GO:0005856|GO:0006928|GO:0007169|GO:0008092|GO:0008154|GO:0008285|GO:0018108|GO:0030027|GO:0030054|GO:0030175|GO:0030296|GO:0030426|GO:0045202	abl interactor 1 isoform a	145.478	99.4864	7.37228	6.23701	126.802	255.053	54.5797	78.0084	122.972	135.174	160.746	63.0369	53.2976	83.1698	8.08447	6.79582	7.23656	6.39053	6.26749	7.36494	6.36974	5.24578	5.49163	6.529
ASHGA5P010732	0.0335107	2.19535	up	protein_coding	NM_182664	CCDS1463.1	RASSF5	RefSeq	3521	chr1	+	206680878	206762616		GACGGACAAGTGGGATGCCTTCTCCATCCCTGAACTTCAGAACTTCCTAACAATCCTGGA	83593	Hs.497579	GO:0005515|GO:0005737|GO:0005874|GO:0006915|GO:0035556|GO:0046872	ras association domain-containing protein 5 isoform B	88.3377	40.6764	6.06302	4.92857	34.8566	218.155	12.0013	39.8824	51.0475	38.37	72.8639	27.9269	25.5004	29.1437	6.57941	6.5584	5.05126	5.36299	5.01856	5.53779	5.17943	4.14248	4.2239	5.03485
ASHGA5P010609	0.0357693	2.19407	up	protein_coding	NM_152909	CCDS46209.1	ZNF548	RefSeq	4529	chr19	+	57901217	57913919		ACCTGACTGAGGGCCGTGTGGTCTTTGAGGACGTGGCCATATATTTCTCCCAGGAGGAGT	147694	Hs.126905	GO:0003677|GO:0005634|GO:0006351|GO:0006355|GO:0008270	zinc finger protein 548 isoform 2	33.1904	26.5699	5.51214	4.37853	18.5864	55.4859	25.4989	37.6087	37.9134	18.9264	22.4166	23.914	20.4251	24.7851	5.80722	4.59337	6.13582	5.27037	4.62554	4.51027	3.64687	3.94491	3.83856	4.81316
ASHGA5P013155	0.0373826	2.19327	up	protein_coding	NM_001098833	CCDS42345.1	ATXN7L3	RefSeq	3635	chr17	-	42269172	42275529		GAAAGTCAGACAAGAACCCCAATTCCCCTCGAAGATCCAAGTCATTAAAACACAAAAATG	56970	Hs.512651	GO:0000124|GO:0003713|GO:0005515|GO:0006351|GO:0016578|GO:0030374|GO:0045893|GO:0046872	ataxin-7-like protein 3 isoform b	26.9213	21.1496	5.18694	4.05385	27.5129	40.7277	12.5233	27.5781	17.2893	17.8681	32.6291	20.3117	16.9399	15.431	6.28624	4.16659	5.10799	4.79385	3.63763	4.43184	4.07815	3.76435	3.5415	4.12965
ASHGA5P050052	0.00621089	2.19285	up	protein_coding	NM_021938	CCDS12106.1	CELF5	RefSeq	1894	chr19	+	3224700	3297073		ACCTGTTTATCTACCACCTCCCCCAGGAGTTTGGAGACACGGAGCTGACGCAGATGTTCC	60680	Hs.655747	GO:0000166|GO:0003723|GO:0005634|GO:0005737|GO:0006397	CUGBP Elav-like family member 5 isoform 1	416.557	243.787	8.69785	7.56504	332.795	786.311	130.567	228.264	280.251	245.445	445.275	200.099	167.959	139.217	9.14747	8.43177	8.51431	7.93311	7.48411	8.20849	7.90472	6.91816	7.24106	7.26562
ASHGA5P014196	0.027701	2.19183	up	protein_coding	NM_016830	CCDS44809.1	VAMP1	RefSeq	1104	chr12	-	6571403	6579843		GTTATTGTAAGGCGGGACTGAAGAGCTGGAAGAAAGCAGTCAGTACCCTCCCAACGGCCC	6843	Hs.20021	GO:0005515|GO:0005741|GO:0005887|GO:0007268|GO:0007269|GO:0016192|GO:0030054|GO:0030666|GO:0030672|GO:0043005	vesicle-associated membrane protein 1 isoform 3	757.058	324.143	9.04848	7.91635	348.081	1808.5	114.589	336.027	454.498	264.044	639.359	212.569	219.943	142.558	9.18741	9.63639	8.32165	8.4569	8.22642	8.31258	8.44787	7.01139	7.65981	7.29947
ASHGA5P049043	0.0243491	2.19089	up	protein_coding	ENST00000304735	CCDS10514.1	VASN	GENCODE	2806	chr16	+	4421848	4433529		TCCAGTCACCCCTCCACGCAAAGCCCTACATCTAAGCCAGAGAGAGACAGGGCAGCTGGG	114990	Hs.372579	GO:0016021|GO:0005576|GO:0005515	vasorin [Source:HGNC Symbol;Acc:18517]	356.918	209.928	8.52209	7.39057	450.506	507.43	112.816	227.434	222.38	224.935	313.626	179.759	157.821	143.544	9.47946	7.78881	8.29798	7.92853	7.1225	8.0838	7.37673	6.76265	7.14711	7.31266
ASHGA5P008259	0.0483587	2.19016	up	protein_coding	NM_001001396	CCDS30977.1	ATP2B4	RefSeq	8931	chr1	+	203595914	203713209		TGTTCCTGCTGTTTCATCTCCTCCTATGGGCAATCAAAGTGGTCAAAGCGTTCCATAGTT	493	Hs.343522	GO:0003407|GO:0005388|GO:0005515|GO:0005516|GO:0005524|GO:0005886|GO:0005887|GO:0006754|GO:0006810|GO:0007596|GO:0030165|GO:0034220|GO:0046872|GO:0055085	plasma membrane calcium-transporting ATPase 4 isoform 4a	107.863	83.2914	7.079	5.94797	72.4122	186.228	64.9476	104.555	156.874	65.0873	93.7333	52.0585	43.0852	67.6464	7.42492	6.32616	7.48592	6.81617	6.60282	6.29719	5.55651	4.98393	5.1442	6.23495
ASHGA5P009046	0.0132766	2.18896	up	protein_coding	NM_198174	CCDS252.2	GRHL3	RefSeq	2232	chr1	+	24645811	24690970		AGAACATTTACAAAGTCTACAAGAAATGCAAGCGAGGGGAAACTTCTCTCCTCCACCCAC	57822	Hs.657920	GO:0000981|GO:0001736|GO:0003677|GO:0005634|GO:0007389|GO:0007398|GO:0007417|GO:0008544|GO:0032321|GO:0032956|GO:0042060|GO:0045944|GO:0090103|GO:0090179	grainyhead-like protein 3 homolog isoform 3	261.196	132.608	7.80697	6.67673	164.091	571.428	48.0693	130.59	167.29	119.459	230.1	104.674	90.4191	85.726	8.38567	7.97812	7.05712	7.13064	6.70017	7.17466	6.92601	5.94382	6.28934	6.57246
ASHGA5P043299	0.0411075	2.18595	up	protein_coding	NM_033427	CCDS5774.1	CTTNBP2	RefSeq	5980	chr7	-	117350705	117513561		TAAACCCCGTTAGTGCCTCATCCTGTAGACCAGGTGCCTCAGACAGCCTCCTGGTAACAG	83992	Hs.592285		cortactin-binding protein 2	93.2516	63.2043	6.71006	5.5818	37.5509	193.428	48.7763	104.09	49.5108	68.0966	94.6212	43.0286	44.0029	39.0798	6.67205	6.38299	7.07514	6.81173	4.97856	6.35172	5.57111	4.72947	5.17847	5.45157
ASHGA5P007328	0.0410212	2.18506	up	protein_coding	NM_153497	CCDS13992.1	TAB1	RefSeq	1994	chr22	+	39795758	39833132		ACCCTCACCAAAGACCCTTCCAGGCCTGCAAGCGATTTGACAGCCATCCCTCAGTGCCAA	10454	Hs.507681	GO:0000185|GO:0000187|GO:0002224|GO:0002755|GO:0002756|GO:0003824|GO:0005515|GO:0005829|GO:0007249|GO:0007254|GO:0008047|GO:0008063|GO:0010008|GO:0034130|GO:0034134|GO:0034138|GO:0034142|GO:0035666|GO:0035872|GO:0045087|GO:0051092|GO:0051403|GO:0070423	TGF-beta-activated kinase 1 and MAP3K7-binding protein 1 isoform beta	158.617	113.921	7.5792	6.45153	180.362	224.085	71.4056	89.6085	121.086	119.445	188.239	114.526	54.8099	109.735	8.50618	6.60326	7.62817	6.6006	6.24317	7.17348	6.60645	6.08326	5.53839	6.91535
ASHGA5P031674	0.00269279	2.18426	up	protein_coding	NM_001142544	CCDS45464.1	CTF1	RefSeq	1678	chr16	+	30907927	30914881	ENST00000279804	GACTGATTCCTCAGTCTCACTTCTTCCCCACTTGGAGGCCAAGATCCGTCAGACACACAG	1489	Hs.483811	GO:0005125|GO:0005146|GO:0005576|GO:0005615|GO:0007267|GO:0007399|GO:0007517|GO:0008283|GO:0008284|GO:0048666|GO:0048861	cardiotrophin-1 isoform 2	59.5989	41.111	6.08273	4.95559	34.6674	121.319	22.8104	33.2626	55.6189	37.9958	69.0606	37.9052	29.9702	23.9638	6.57279	5.69771	5.97769	5.07612	5.13273	5.52294	5.10335	4.55792	4.52646	4.76958
ASHGA5P045391	0.0135211	2.18381	up	protein_coding	NM_019114	CCDS43859.1	EPB41L4B	RefSeq	5578	chr9	-	111934253	112083021		TGTGGAAAAGCCGGAAATCAAGCCTCCCCGAGTGAGGAAGTTAACAAGACAGTATAGTTT	54566	Hs.591901	GO:0005200|GO:0005737|GO:0005856|GO:0008092|GO:0019898|GO:0031032|GO:0045177	band 4.1-like protein 4B isoform 2	95.3825	61.5351	6.70446	5.57761	53.9244	196.182	36.0414	73.6579	77.1736	62.983	88.6273	42.9785	42.673	42.6525	7.07735	6.40357	6.63246	6.30058	5.58618	6.25141	5.47029	4.72789	5.13077	5.57618
ASHGA5P009527	0.0104783	2.18285	up	protein_coding	NM_153620	CCDS5402.2	HOXA1	RefSeq	2358	chr7	-	27132613	27135625		TAAATCAGGAAGCAGACCCACCAAGAAGCCTGTCGCTCCCCCGCATCGGAGACATCTTCT	3198	Hs.67397	GO:0003700|GO:0005515|GO:0005634|GO:0006351|GO:0007275|GO:0007605|GO:0007634|GO:0008045|GO:0009653|GO:0009952|GO:0021569|GO:0021570|GO:0021571|GO:0021599|GO:0021612|GO:0021754|GO:0021953|GO:0042473|GO:0043565|GO:0045944|GO:0048702|GO:0048839|GO:0048844|GO:0050795|GO:0050890|GO:0050905|GO:0060840|GO:0060876|GO:0090102|GO:0090103	homeobox protein Hox-A1 isoform b	683.275	397.89	9.44479	8.31858	642.559	1137.65	269.617	511.89	439.45	377.784	548.243	314.645	266.055	327.163	9.89011	8.95262	9.49163	8.98737	8.18384	8.85739	8.20849	7.58398	7.92853	8.48045
ASHGA5P010736	0.0178137	2.18188	up	protein_coding	NM_152491	CCDS1460.1	PM20D1	RefSeq	2200	chr1	-	205797149	205819276		AACTGGCAAATGAGTTTCCCTTCCCTGTCAATATAATCCTGAGCAACCCATGGCTATTTG	148811	Hs.177744	GO:0005576|GO:0006508|GO:0008233|GO:0046872	probable carboxypeptidase PM20D1 precursor	475.105	229.942	8.55922	7.43365	229.469	1101.77	94.0773	206.785	348.079	219.384	419.021	160.21	137.385	118.726	8.74951	8.90688	8.02126	7.7957	7.83556	8.05435	7.80782	6.57906	6.92694	7.03609
ASHGA5P051324	0.0157268	2.18137	up	protein_coding	NM_014876	CCDS13976.1	JOSD1	RefSeq	3435	chr22	-	39081547	39096459		TAGAGGCTCATCAGAGTTGGAGGACCGATGTGTAACAGTTCTGCCCAACCTCCCTCTCGC	9929	Hs.3094	GO:0006508|GO:0008242	Josephin-1	157.414	83.0124	7.15198	6.02674	114.622	328.707	28.9132	79.847	124.736	73.0113	109.755	68.0245	69.6125	56.1004	7.96457	7.16927	6.3221	6.42537	6.2886	6.45069	5.80476	5.35205	5.90034	5.96538
ASHGA5P038455	0.00601414	2.18058	up	protein_coding	ENST00000413199	CCDS46924.1	PRR23C	GENCODE	2791	chr3	-	138760943	138763734		AAATTGTTTATGTTATTGGGCTTTATTTCCCCCCTAACTCTTAGAGCCAGCTCTTTTCCA	389152	Hs.531377		proline rich 23C [Source:HGNC Symbol;Acc:37173]	249.939	157.577	8.08536	6.96065	169.144	478.844	101.828	151.426	237.145	142.007	212.214	112.841	134.379	113.029	8.42174	7.70049	8.13386	7.34429	7.23439	7.43457	6.79549	6.06209	6.89303	6.96069
ASHGA5P002867	0.00412984	2.17764	up	protein_coding	NM_002746	CCDS10672.1	MAPK3	RefSeq	1902	chr16	-	30125425	30134630	NM_001040056	CACATTCTGGGCATCCTGGGCTCCCCATCCCAGGAGGACCTGAATTGTATCATCAACATG	5595	Hs.861	GO:0000165|GO:0000165|GO:0000186|GO:0000187|GO:0001784|GO:0001934|GO:0002224|GO:0002755|GO:0002756|GO:0004707|GO:0004707|GO:0004707|GO:0005515|GO:0005524|GO:0005634|GO:0005634|GO:0005654|GO:0005730|GO:0005739|GO:0005769|GO:0005770|GO:0005794|GO:0005829|GO:0005856|GO:0005901|GO:0005925|GO:0006360|GO:0006361|GO:0006468|GO:0006915|GO:0006974|GO:0007049|GO:0007173|GO:0007264|GO:0007265|GO:0007411|GO:…	mitogen-activated protein kinase 3 isoform 1	111.404	65.9368	6.77675	5.65398	58.6869	244.334	31.1907	67.0759	104.931	54.0078	94.1541	55.2534	47.1802	38.9546	7.17085	6.7316	6.42778	6.15705	6.03503	6.0215	5.56348	5.06165	5.29313	5.44602
ASHGA5P051555	0.0132403	2.17759	up	protein_coding	NM_198563	CCDS2866.1	TMEM110	RefSeq	4746	chr3	-	52870771	52931597		AGAAAAAGAAGCACCGCTTTGGGCTACCCGTATGACACATTCCCATGCTGGGGGTGACGG	375346	Hs.556077	GO:0003674|GO:0005575|GO:0008150|GO:0016021	transmembrane protein 110	36.9558	30.2511	5.69765	4.57492	22.429	58.1134	30.3249	30.8313	31.9597	26.0124	38.7181	35.999	28.6379	19.5996	6.04048	4.66275	6.38972	4.96072	4.38833	4.96268	4.3006	4.49081	4.44549	4.47578
ASHGA5P046710	0.0219402	2.17718	up	protein_coding	NM_005140	CCDS14701.1	CNGA2	RefSeq	3285	chrX	+	150903217	150914036		ATGACCGAAAAAACCAATGGTGTGAAGAGCTCCCCAGCCAATAATCACAACCATCATGCA	1260	Hs.447360	GO:0005222|GO:0007608|GO:0017071|GO:0030552|GO:0050896	cyclic nucleotide-gated olfactory channel	45.0991	36.1033	5.92619	4.80373	29.6496	75.6958	29.9519	46.5363	39.0594	32.886	54.1382	28.153	31.9681	19.9821	6.37394	5.03236	6.37229	5.5924	4.67307	5.30702	4.7527	4.15313	4.64128	4.50655
ASHGA5P047559	0.0222337	2.17686	up	protein_coding	NM_001099338	CCDS44452.1	FAM22A	RefSeq	3308	chr10	+	88985204	88994733		CCAAAGCGGTCAAAAGCTTCTTCTCCCCCAGTGCTGATCTTGCTGGGCCTTAGCTTTGGA	728118	Hs.710565		protein FAM22A	4449.84	1920.63	11.7159	10.5937	4293.74	7863.97	1191.81	1987.85	1911.02	2401.91	3597.1	1248.86	1309.7	987.982	12.0146	11.8734	11.2598	10.6455	10.517	11.5665	11.216	9.78262	10.3484	10.0797
ASHGA5P003792	0.0449327	2.17665	up	protein_coding	NM_207006	CCDS6339.1	FAM83A	RefSeq	2058	chr8	+	124194751	124222318		CCGCTCGGCAGGCAGCCACCCCGTTCCTGAAAGTAAACAAAACAAAACAAAAACAAAAAA	84985	Hs.379821		protein FAM83A isoform b	48.5165	39.3835	6.08497	4.96286	48.7545	63.5268	33.2681	44.8803	51.7751	31.3997	40.2043	40.6579	31.5438	35.2231	6.9517	4.78583	6.51738	5.54163	5.0405	5.23522	4.34894	4.65132	4.6171	5.3053
ASHGA5P023197	0.041994	2.1765	up	protein_coding	NM_022840	CCDS11826.1	METTL4	RefSeq	3691	chr18	-	2537523	2571489		TACCATTGAGGAATGCAGATGTAAACGTGCTCCCCATTCCAGACCACAAATTAATTGTCA	64863	Hs.126888	GO:0003676|GO:0006139|GO:0008168	methyltransferase-like protein 4	120.355	94.421	7.32311	6.20109	88.4273	176.602	96.0347	146.243	77.5154	73.439	121.105	101.476	74.4795	66.6896	7.66444	6.25141	8.05347	7.29005	5.59073	6.46125	5.95444	5.9023	5.99342	6.21547
ASHGA5P048781	0.037734	2.17184	up	protein_coding	NM_025240	CCDS10251.1	CD276	RefSeq	2765	chr15	+	73976621	74006859	NM_001024736	TGACCATGAGGACCAGGGAGCTGCTACCCCTCCCTACAGCTCCTACCCTCTGGCTGCAAT	80381	Hs.77873	GO:0005102|GO:0005515|GO:0006955|GO:0008283|GO:0009897|GO:0016021|GO:0030501|GO:0042102|GO:0042110|GO:0042130|GO:0045077|GO:0045078|GO:0045085|GO:0045669|GO:0050728|GO:0050776	CD276 antigen isoform b precursor	3256.45	1569.48	11.4039	10.285	4191.8	4386.2	1191.35	1945.66	2073.75	1814.42	2338.4	935.188	688.457	1190.47	11.9714	10.9822	11.2581	10.6269	10.6481	11.1687	10.532	9.30129	9.37952	10.3383
ASHGA5P033969	0.0063885	2.16926	up	protein_coding	ENST00000262961	CCDS45921.1	ZFR2	GENCODE	4757	chr19	-	3804021	3869027		ATCTCCTCCTGTGAGGAGCCCAGGATGCAGGTCACCATATCTGTCACCTCACCTCTGATG	23217	Hs.65750	GO:0005622|GO:0008270|GO:0003676	zinc finger RNA binding protein 2 [Source:HGNC Symbol;Acc:29189]	119.64	77.3905	7.02627	5.90907	72.9846	241.738	44.196	73.2601	87.7697	75.8852	133.531	55.6543	62.5204	53.1131	7.43643	6.71178	6.93061	6.28901	5.76745	6.50849	6.096	5.07155	5.74385	5.88715
ASHGA5P008568	0.0239984	2.16709	up	protein_coding	NM_004518	CCDS13518.1	KCNQ2	RefSeq	3167	chr20	-	62037541	62103993		CCATGTACAGACTTATCCCCCCGCTGAACCAGCTGGAGCTGCTGAGGAACCTCAAGAGTA	3785	Hs.161851	GO:0005249|GO:0005267|GO:0005886|GO:0005886|GO:0006813|GO:0007268|GO:0007399|GO:0007411|GO:0008076|GO:0030506|GO:0033268|GO:0043194	potassium voltage-gated channel subfamily KQT member 2 isoform c	178.883	116.235	7.57866	6.4629	96.5878	367.748	72.3136	109.025	133.077	140.368	210.319	66.2604	87.0607	67.5319	7.7683	7.32505	7.64263	6.87922	6.37889	7.41467	6.78186	5.31691	6.23525	6.23349
ASHGA5P008391	0.0160914	2.16701	up	protein_coding	NM_001109689	CCDS55282.1	ZNF250	RefSeq	6367	chr8	-	146102335	146126846		AGGACCCCAGGCCAAGCTGACCTTCGAGGATGTGGCTGTGCTCCTCTCCCAGGATGAATG	58500	Hs.532277	GO:0003677|GO:0005634|GO:0006351|GO:0006355|GO:0008270	zinc finger protein 250 isoform b	1263.41	585.204	9.9369	8.8212	590.256	2907.16	292.81	528.604	658.497	556.714	1225.99	389.23	416.84	320.55	9.80648	10.4071	9.59715	9.04155	8.79266	9.41321	9.5316	7.91297	8.59882	8.45758
ASHGA5P032704	0.0208903	2.16691	up	protein_coding	NM_007207	CCDS1528.1	DUSP10	RefSeq	2678	chr1	-	221874763	221915516		TATAGTTTATGATGAGAATACCAATGAACCAAGCCGAGTGATGCCCTCCCAGCCACTTCA	11221	Hs.497822	GO:0000188|GO:0000188|GO:0002819|GO:0004721|GO:0004725|GO:0005634|GO:0005730|GO:0005737|GO:0005794|GO:0006470|GO:0006470|GO:0006950|GO:0007254|GO:0016791|GO:0017017|GO:0032496|GO:0032873|GO:0033549|GO:0043508|GO:0046329|GO:0060266	dual specificity protein phosphatase 10 isoform a	1475.54	653.993	10.1164	9.00073	979.323	3185.88	261.402	612.525	870.556	649.552	1201.66	435.677	404.429	403.557	10.3844	10.5185	9.44616	9.23169	9.23169	9.63726	9.49567	8.07738	8.55311	8.77829
ASHGA5P056044	0.0444635	2.16662	up	protein_coding	ENST00000357461	CCDS9783.1	TMEM229B	GENCODE	4068	chr14	-	67936982	67982021		GACTGACTGAGCAGGAAGCGGGTGGGGGGCCTGGGGATCTCTCATGGAACTCATGGACAA	161145	Hs.509707	GO:0016021	transmembrane protein 229B [Source:HGNC Symbol;Acc:20130]	23.4194	20.2268	5.12076	4.00531	16.1637	33.5942	20.5003	18.8404	22.0651	10.8912	16.765	19.6531	37.2173	16.1552	5.62728	3.91668	5.81831	4.22001	3.91184	3.75448	3.32745	3.72823	4.90219	4.19297
ASHGA5P005290	0.0285699	2.16562	up	protein_coding	NM_152868	CCDS13971.1	KCNJ4	RefSeq	2075	chr22	-	38822332	38851205		CCGCCCAGCGGCCCTGCGTCTTCCCAGGTGACCACGCCGGCTTCAGGACATGCACGGACA	3761	Hs.32505	GO:0005242|GO:0005515|GO:0005886|GO:0006813|GO:0007268|GO:0008076|GO:0016323|GO:0030165|GO:0030425|GO:0030659|GO:0043025	inward rectifier potassium channel 4	56.1216	41.1894	6.05867	4.94389	48.7063	99.2088	20.4497	55.3234	48.9325	32.6823	62.5572	42.0683	25.6489	21.1129	6.95074	5.41099	5.81429	5.86775	4.96321	5.29873	4.95208	4.6982	4.23838	4.58889
ASHGA5P008846	0.0151975	2.16339	up	protein_coding	NM_145687		MAP4K4	RefSeq	7102	chr2	+	102314537	102511152	NM_001242559, NM_145686	GGAGCCACAGGTTCCTGTGAGAACAACATCTCGCTCCCCTGTTCTGTCCCGTCGAGATTC	9448	Hs.431550	GO:0004674|GO:0005083|GO:0005515|GO:0005524|GO:0005737|GO:0006468|GO:0006950|GO:0007243|GO:0046328	mitogen-activated protein kinase kinase kinase kinase 4 isoform 3	2951.31	1297.53	11.1428	10.0295	2957.64	5229.68	666.62	1248.16	1356.37	1463.15	2461.87	988.052	824.556	740.522	11.579	11.2525	10.5969	10.0699	9.95585	10.854	10.6142	9.41034	9.62607	9.67624
ASHGA5P014328	0.028776	2.1619	up	protein_coding	NM_006312	CCDS41858.1	NCOR2	RefSeq	8857	chr12	-	124808956	125052010		GACAAGGAGGCCTTCGCAGCCGAGGCCCAGAAGCTGCCTGGGGACCCCCCTTGCTGGACT	9612	Hs.137510	GO:0000122|GO:0000122|GO:0000122|GO:0003677|GO:0003682|GO:0003714|GO:0003714|GO:0005112|GO:0005515|GO:0005634|GO:0005634|GO:0005654|GO:0005730|GO:0006351|GO:0006367|GO:0007179|GO:0007219|GO:0010467|GO:0016604|GO:0017053|GO:0042826|GO:0044255|GO:0044281|GO:0047485|GO:0072365	nuclear receptor corepressor 2 isoform 1	77.2132	51.9308	6.47425	5.36195	79.7859	126.799	25.0553	38.4216	45.2118	59.8156	74.093	51.9117	51.43	42.6315	7.5499	5.76634	6.1065	5.30199	4.85867	6.17641	5.20481	4.97914	5.43708	5.57553
ASHGA5P028088	0.028312	2.16159	up	protein_coding	NM_001111270	CCDS44931.1	ARHGEF25	RefSeq	2257	chr12	+	58003962	58011028		CGGATACTGGGGGTCATGGGGGGCATGCTGCGCGCATGCGCCCTCCCTGGGCAGGAGGGG	115557	Hs.61581	GO:0005089|GO:0005543|GO:0005829|GO:0005886|GO:0030016|GO:0030017|GO:0035023	rho guanine nucleotide exchange factor 25 isoform 3	70.5583	52.7856	6.40663	5.29453	77.2621	108.249	26.1639	40.0406	96.2039	37.442	66.1741	59.4168	33.0685	37.1531	7.5147	5.5328	6.17238	5.36965	5.90523	5.50103	5.04308	5.16606	4.69663	5.38005
ASHGA5P002331	0.0180077	2.16159	up	protein_coding	ENST00000257552	CCDS9196.1	MSI1	GENCODE	2975	chr12	-	120779132	120806983		AAGAGATCCAGGGGTTTCGGCTTCGTCACTTTCATGGACCAGGCGGGGGTGGATAAAGTG	4440	Hs.158311	GO:0030855|GO:0007399|GO:0009725|GO:0005634|GO:0005737|GO:0005844|GO:0000166|GO:0003723|GO:0003676|GO:0008266	musashi homolog 1 (Drosophila) [Source:HGNC Symbol;Acc:7330]	11.3329	8.88556	4.13298	3.02088	10.2046	16.4209	7.37322	5.86756	9.6451	8.85513	9.90135	8.93572	11.495	7.49902	5.00974	3.0712	4.31798	2.7856	3.00134	3.506	2.76817	2.9171	2.91164	3.25633
ASHGA5P028086	0.0240172	2.161	up	protein_coding	NM_004984	CCDS8945.1	KIF5A	RefSeq	3897	chr12	+	57943846	57978554		TTCCCCCCAAACACGACTCAAGAGCAAGTTTATCATGCATGTGCCATGCAGATTGTCAAA	3798	Hs.151219	GO:0003774|GO:0003777|GO:0005515|GO:0005524|GO:0005829|GO:0005871|GO:0005874|GO:0007018|GO:0007268|GO:0007596|GO:0008219|GO:0016020|GO:0019886|GO:0033267|GO:0035253|GO:0048471	kinesin heavy chain isoform 5A	112.277	79.1837	7.08463	5.97293	72.0176	205.035	59.7793	95.4942	93.0698	91.9498	91.1377	58.3139	71.7092	52.6116	7.41884	6.4618	7.37324	6.69297	5.86087	6.78618	5.51272	5.13987	5.94151	5.87636
ASHGA5P014012	0.0133407	2.16069	up	protein_coding	NM_206964	CCDS42930.1	FAM3B	RefSeq	1240	chr21	+	42688660	42729654		TTGGCTGGTGCTCCAGTCCCCAAAAGGCAAAAATGTGACCACTGGACTCCCTGCCCATCT	54097	Hs.473877	GO:0005125|GO:0005576|GO:0005615|GO:0006915|GO:0030073	protein FAM3B isoform b	338.132	184.667	8.24619	7.1347	198.326	735.703	80.3674	170.126	227.046	181.332	351.938	126.053	127.085	109.086	8.60477	8.33705	7.79676	7.52285	7.15382	7.78129	7.54333	6.21258	6.82127	6.90775
ASHGA5P011688	0.00673712	2.16061	up	protein_coding	NM_001136017	CCDS47426.1	CCND3	RefSeq	2104	chr6	-	41902670	42016610		TGACGAGGAGGTATGTGAGGAGCAGCGCTGTGAGGAGGAAGTCTTCCCCCTGGCCATGAA	896	Hs.534307	GO:0000307|GO:0001934|GO:0004693|GO:0005515|GO:0005634|GO:0005737|GO:0007165|GO:0016020|GO:0019901|GO:0042098|GO:0045737|GO:0051301	G1/S-specific cyclin-D3 isoform 1	127.424	82.132	7.11069	5.99926	77.8524	258.172	46.2484	66.1656	90.7734	87.0813	137.069	58.9593	80.4708	54.4047	7.52498	6.81427	6.99283	6.14002	5.82249	6.70756	6.13582	5.15419	6.1174	5.91731
ASHGA5P055936	0.0380661	2.16043	up	protein_coding	NM_001014842	CCDS41934.1	TM9SF1	RefSeq	2124	chr14	-	24659243	24664882		TGCCTTTCAGGTATCCTCCCTTTATTCCATGGCTATTACTGTCAGGTTCCTGACCTCAAT	10548	Hs.91586	GO:0000421|GO:0005765|GO:0006914|GO:0016021|GO:0031410	transmembrane 9 superfamily member 1 isoform b precursor	104.425	77.7502	6.99337	5.88206	39.9509	185.846	87.4795	126.537	71.3942	55.2037	111.119	81.8984	48.2261	49.8723	6.74573	6.32456	7.90983	7.0826	5.48323	6.05317	5.8215	5.60656	5.32815	5.79917
ASHGA5P014869	0.035511	2.15717	up	protein_coding	ENST00000442650	CCDS44192.1	GSTM2	GENCODE	1478	chr1	+	110210643	110226619		ATGCCTTCCCAAACCTGAAGGACTTCATCTCCCGATTTGAGCATTCCTGATGTTTGGATT	2946	Hs.279837	GO:0005515|GO:0004364	glutathione S-transferase mu 2 (muscle) [Source:HGNC Symbol;Acc:4634]	158.744	105.129	7.43341	6.32427	38.7883	306.6	130.845	149.145	97.9618	71.0192	165.686	113.503	83.354	55.2318	6.71364	7.06577	8.52082	7.32439	5.93153	6.40851	6.41982	6.06984	6.17544	5.94035
ASHGA5P051115	0.0444098	2.15692	up	protein_coding	NM_000219	CCDS13636.1	KCNE1	RefSeq	3338	chr21	-	35818985	35884573	NM_001127668, NM_001127669, NM_001127670, NM_001270402, NM_001270403, NM_001270404, NM_001270405	AATGCCCAGGATGATCCTGTCTAACACCACAGCGGTGACGCCCTTTCTGACCAAGCTGTG	3753	Hs.121495	GO:0002070|GO:0005249|GO:0005251|GO:0005764|GO:0005886|GO:0006487|GO:0006493|GO:0006936|GO:0007605|GO:0008015|GO:0008016|GO:0008076|GO:0008076|GO:0015459|GO:0016324|GO:0030018|GO:0031433|GO:0051899|GO:0071435|GO:0071805	potassium voltage-gated channel subfamily E member 1	14.7562	10.856	4.29688	3.18791	14.9514	23.9739	5.34344	6.05096	14.6672	6.77863	16.5245	9.26408	8.70288	14.0039	5.52659	3.51582	3.84822	2.81488	3.45775	3.20932	3.31017	2.9519	2.57299	3.99833
ASHGA5P007654	0.0213944	2.1568	up	protein_coding	NM_174969	CCDS497.1	ST3GAL3	RefSeq	2223	chr1	+	44173203	44396837	NM_001270461, NM_001270462, NM_001270464, NM_001270466, NM_174970, NM_174971, NR_073020	GTGGGAGGAGGACTCCAAGTATGATCGGTTGGGCTTCCTCCTGAATCTGGACTCTAAACT	6487	Hs.597915	GO:0000139|GO:0003836|GO:0005576|GO:0005975|GO:0008118|GO:0016266|GO:0018146|GO:0030173|GO:0030203|GO:0032580|GO:0042339|GO:0043687|GO:0044267|GO:0044281	CMP-N-acetylneuraminate-beta-1,4-galactoside alpha-2,3-sialyltransferase isoform g	32.2771	24.7339	5.29289	4.184	23.8921	61.0995	11.8398	16.9076	37.0051	25.4797	43.7507	19.0466	17.2343	13.7133	6.11476	4.73199	5.03192	4.05887	4.58813	4.93263	4.47	3.69548	3.57111	3.97175
ASHGA5P004149	0.0178641	2.15455	up	protein_coding	NM_018710	CCDS6252.1	TMEM55A	RefSeq	2420	chr8	-	92006501	92053203		TACTTGCAAGAAAGCAGCCCCAGAGCGGAGCTCCCACCTCCATATACAGCCATTGCCAGT	55529	Hs.202517	GO:0005765|GO:0016021|GO:0016787|GO:0031902	transmembrane protein 55A	49.3623	38.1593	5.85667	4.74928	37.1837	93.581	17.3222	18.4066	38.3848	29.5506	66.9932	64.8914	23.5608	25.3279	6.65951	5.33615	5.57435	4.18377	4.64426	5.1524	5.06077	5.28778	4.07726	4.83875
ASHGA5P048435	0.0177926	2.15402	up	protein_coding	NM_020809	CCDS31673.1	ARHGAP20	RefSeq	6196	chr11	-	110447758	110583451		TTGAAGATTTTCTTCATGGAAGCGATGTCCCCCCAGCAGGAGACTCTAGGGGGACAGCCG	57569	Hs.6136	GO:0005096|GO:0005543|GO:0005829|GO:0007264|GO:0051056	rho GTPase-activating protein 20 isoform 1	73.1401	47.8119	6.32244	5.21541	59.4947	138.486	21.4397	30.731	46.2899	57.2137	71.1272	49.0526	39.06	41.2089	7.18398	5.89374	5.88959	4.95662	4.89175	6.10587	5.1442	4.90012	4.98637	5.52294
ASHGA5P010907	0.0407295	2.15354	up	protein_coding	NM_017823	CCDS1187.1	DUSP23	RefSeq	718	chr1	+	159750758	159752333		CCGAGGCCAGCGATGGGCGTGCAGCCCCCCAACTTCTCCTGGGTGCTTCCGGGCCGGCTG	54935	Hs.425801	GO:0004725|GO:0005634|GO:0005730|GO:0005829|GO:0008138|GO:0043231	dual specificity protein phosphatase 23	138.42	95.4451	7.3256	6.21889	162.883	200.387	51.9904	125.919	107.366	80.0055	138.739	84.5283	59.4549	72.1028	8.37767	6.42921	7.16993	7.07589	6.07132	6.58547	6.15328	5.65309	5.66864	6.32456
ASHGA5P013251	0.0143231	2.14936	up	protein_coding	NM_007237	CCDS42831.1	SP140	RefSeq	3270	chr2	+	231090444	231177930		TGTGGGTCAGTTTCTTGTTTATCTGCAGAGACCTTTGATCTAAAGACTCCCCAAGTCACT	11262	Hs.632549	GO:0003677|GO:0003700|GO:0005634|GO:0005635|GO:0005654|GO:0005730|GO:0005737|GO:0006355|GO:0006952|GO:0008270	nuclear body protein SP140 isoform 1	21.981	15.641	4.71644	3.61253	10.6323	45.3327	9.97804	13.951	15.7744	16.5718	27.8182	16.2587	8.24151	10.8714	5.0655	4.31066	4.77316	3.79948	3.53871	4.32144	3.88818	3.52736	2.52295	3.68961
ASHGA5P039823	0.0274373	2.14918	up	protein_coding	NM_001256861		LOC100287441	RefSeq	1593	chr4	+	9269344	9270937	ENST00000416902, ENST00000527080, NM_001242326, NM_001256852, NM_001256853, NM_001256855, NM_001256860, NM_001256871, NM_001256873, NM_001256874, NM_001256894, NM_201402	ACAAGTGTGGGATGAAGAACCATCATCCTGAACAGCAAAGCTCCCTGCTAAAACTCTCTT	100287441	Hs.722783		ubiquitin carboxyl-terminal hydrolase 17-like	31.0297	24.1669	5.28754	4.18375	13.4417	59.6873	19.9602	35.1461	21.6612	23.0031	41.7737	17.419	18.9	11.265	5.38131	4.70057	5.78073	5.16186	3.8919	4.78938	4.40344	3.59648	3.71257	3.73062
ASHGA5P006834	0.0206027	2.14914	up	protein_coding	NM_014491	CCDS5760.1	FOXP2	RefSeq	6373	chr7	+	114055051	114333827	NM_001172766, NM_148899, NM_148900	TAAACAGAGACCACTGCAGGTGCCTGTGTCAGTGGCCATGATGACTCCCCAGGTGATCAC	93986	Hs.282787	GO:0002053|GO:0003677|GO:0003682|GO:0003690|GO:0003700|GO:0003705|GO:0005667|GO:0005737|GO:0007389|GO:0007519|GO:0008134|GO:0008270|GO:0008301|GO:0009790|GO:0009791|GO:0021549|GO:0021757|GO:0021758|GO:0021987|GO:0040007|GO:0042297|GO:0042803|GO:0043010|GO:0043565|GO:0045892|GO:0046982|GO:0048286|GO:0048745|GO:0051090|GO:0060013|GO:0060501	forkhead box protein P2 isoform I	27.7309	18.224	4.98617	3.88241	20.985	54.2659	7.94177	19.6511	14.0045	17.4683	26.4543	17.8089	15.7204	16.4607	5.9566	4.56311	4.43879	4.28107	3.40622	4.39813	3.8328	3.62158	3.41736	4.21972
ASHGA5P006933	0.00828673	2.14793	up	protein_coding	NM_022839	CCDS10342.1	MRPS11	RefSeq	1501	chr15	+	89010683	89021861		CCAAGTTCAGCATTTACCCTCCCATTCCAGGAGAGGAGAGCTCTCTGAGGTGGGCAGGAA	64963	Hs.111286	GO:0003735|GO:0005763|GO:0005763|GO:0006412|GO:0042769	28S ribosomal protein S11, mitochondrial isoform a	835.758	416.141	9.40977	8.30682	393.07	1896.38	217.82	467.132	713.438	293.797	640.744	319.268	259.896	218.713	9.31962	9.70241	9.20728	8.87125	8.91681	8.48364	8.45095	7.60581	7.89296	7.92632
ASHGA5P005942	0.0126916	2.14625	up	protein_coding	NM_003985	CCDS45602.1	TNK1	RefSeq	2912	chr17	+	7284292	7293092		TCGAGGGCAGCCCCGACTCCACAATCTGGAAGGGCCAGAATGGTCGCACCTTCAAAGTGG	8711	Hs.203420	GO:0004713|GO:0004715|GO:0004871|GO:0005515|GO:0005524|GO:0005737|GO:0006468|GO:0007165|GO:0016020|GO:0046777	non-receptor tyrosine-protein kinase TNK1 isoform 2	105.713	58.1779	6.58361	5.48179	54.2832	240.296	22.5601	35.5421	57.2481	49.2719	62.0543	90.753	44.934	67.4417	7.08735	6.69944	5.96405	5.17919	5.17018	5.88781	4.94274	5.74488	5.21626	6.23151
ASHGA5P051905	0.00768864	2.14519	up	protein_coding	ENST00000382247	CCDS3423.1	DCAF16	GENCODE	4548	chr4	-	17802277	17812381		TTTTATTCTGATGGGTCCTAGAAATCCCTCTCCTGACCACTTGTCAGAATCAGAAAGTGA	54876	Hs.614787	GO:0016567|GO:0080008	DDB1 and CUL4 associated factor 16 [Source:HGNC Symbol;Acc:25987]	174.128	110.504	7.5084	6.4073	125.49	342.497	54.3953	86.0154	145.285	104.357	197.955	83.5616	76.9843	79.3712	8.07096	7.22187	7.23238	6.54112	6.50231	6.97524	6.6865	5.63594	6.04585	6.46411
ASHGA5P038740	0.0159093	2.14475	up	protein_coding	ENST00000383763	CCDS43060.1	TRIM71	GENCODE	3138	chr3	+	32859509	32933771		AATGGCTTCGTTCCCCGAGACCGATTTCCAGATCTGCTTGCTGTGCAAGGAGATGTGCGG	131405	Hs.567678	GO:0007275|GO:0071310|GO:0001843|GO:0005737|GO:0005622|GO:0008270|GO:0005515	tripartite motif containing 71, E3 ubiquitin protein ligase [Source:HGNC Symbol;Acc:32669]	13.7913	9.79587	4.24171	3.1409	7.42323	25.1887	8.76188	14.8843	9.65837	9.53088	13.7532	8.58682	5	7.1575	4.57044	3.57137	4.58333	3.88089	3.00316	3.59588	3.10665	2.87632	2.32166	3.20176
ASHGA5P021161	0.014503	2.1447	up	protein_coding	NM_001146170	CCDS53477.1	TATDN3	RefSeq	2525	chr1	+	212965169	212990167		AAGACCAAAGAAGTGTCACACTAAAGGTTGGACTAGATTTCTCCCCCAGATTTGCTGGCA	128387	Hs.530538	GO:0005634|GO:0016888|GO:0046872	putative deoxyribonuclease TATDN3 isoform 4	4167.65	1933.33	11.7508	10.6501	4039.66	6816.28	1647.01	2543.38	3365.74	1737.09	1714.84	1301.56	1548.55	1322.16	11.9435	11.6579	11.6511	10.9653	11.4927	11.1038	10.0362	9.85365	10.6038	10.495
ASHGA5P039330	0.018938	2.14406	up	protein_coding	NM_001130086	CCDS47011.1	ABLIM2	RefSeq	3516	chr4	-	7967036	8160559	NM_001130083, NM_001130084	TTCCCCTATTCCAAATCTGACCCTCTCCCAGGACATGGAAAGAATGGCTTGGACCAGCGG	84448	Hs.233404	GO:0003779|GO:0005634|GO:0005730|GO:0005737|GO:0005737|GO:0007010|GO:0007411|GO:0008270|GO:0015629|GO:0030016|GO:0045111|GO:0045944	actin-binding LIM protein 2 isoform 4	295.884	191.139	8.32587	7.22553	150.845	591.967	144.841	213.503	184.439	208.613	316.592	132.663	128.242	153.924	8.29254	8.0258	8.65928	7.83113	6.84309	7.98018	7.38712	6.29288	6.83591	7.40841
ASHGA5P000659	0.0434849	2.14286	up	protein_coding	ENST00000369809	CCDS14747.1	DNASE1L1	GENCODE	3008	chrX	-	153629578	153640427	NM_001009933, NM_001009934, NM_006730	ACTTCCCCACGAGCTTCCAGCTCACCGAGGAGGAGGCCCTCAACATCAGTGACCACTACC	1774	Hs.401929	GO:0006308|GO:0006259|GO:0005783|GO:0003677|GO:0016888|GO:0004536	deoxyribonuclease I-like 1 [Source:HGNC Symbol;Acc:2957]	13.263	10.5913	4.26099	3.16146	6.40691	21.5565	11.8255	19.6711	5.29344	8.42737	16.6457	7.30522	10.1771	6.61923	4.36062	3.39239	5.02998	4.28324	2.48302	3.44852	3.31976	2.73433	2.74522	3.11612
ASHGA5P028065	0.0400715	2.14222	up	protein_coding	NM_206899	CCDS31828.1	OR10P1	RefSeq	942	chr12	+	56030675	56031617		AGATCTCCGTGATGACAGCCACCATAGTCTTCATTATGATCCCCTTCTCTCTGATTGTCA	121130	Hs.554551	GO:0004930|GO:0004984|GO:0005886|GO:0016021	olfactory receptor 10P1	86.0527	65.9542	6.77104	5.67194	78.9466	135.627	43.5847	58.6072	69.9857	79.3447	100.185	56.7938	37.7483	59.0149	7.53732	5.86219	6.91361	5.95528	5.45363	6.57122	5.66652	5.09893	4.92489	6.03309
ASHGA5P051626	0.0458863	2.14133	up	protein_coding	NM_212543	CCDS2986.1	B4GALT4	RefSeq	2366	chr3	-	118930588	118959752	NM_003778	TAAGCAGAGAGCAGTTTTTCAAGGTGAATGGATTCTCTAACAACTACTGGGGATGGGGAG	8702	Hs.13225	GO:0000139|GO:0003945|GO:0005975|GO:0006643|GO:0008378|GO:0016021|GO:0018146|GO:0018279|GO:0030203|GO:0032580|GO:0042339|GO:0043687|GO:0044267|GO:0044281|GO:0046872	beta-1,4-galactosyltransferase 4	17.6202	14.7199	4.68701	3.58851	8.01843	22.88	21.9621	13.4621	13.4893	14.7782	16.691	21.0577	15.7538	7.80737	4.67784	3.46327	5.91993	3.75368	3.36246	4.14928	3.32261	3.80543	3.42157	3.30451
ASHGA5P011378	0.0360484	2.14132	up	protein_coding	NM_003399	CCDS14613.1	XPNPEP2	RefSeq	3333	chrX	+	128872945	128903525		TCTATGAAATGATACCCAAGGAGAAACTCGTGACAGACACCTACTCCCCAGTGATGATGA	7512	Hs.170499	GO:0004177|GO:0005886|GO:0006508|GO:0008237|GO:0009987|GO:0016020|GO:0031225|GO:0046872	xaa-Pro aminopeptidase 2 precursor	115.108	77.3483	6.92509	5.82659	110.17	204.589	30.5641	39.2375	60.1185	86.6277	161.858	79.9747	66.1065	47.5154	7.91615	6.45916	6.39996	5.33573	5.24145	6.69834	6.38392	5.57255	5.82619	5.72794
ASHGA5P007656	0.026132	2.13902	up	protein_coding	NM_001001582	CCDS42942.1	PDE9A	RefSeq	2032	chr21	+	44073861	44195618	NM_001001571, NM_001001577, NM_001001578, NM_001001585	TACCTGGACATCGATGGACGCATTCAGAAGGAACACGACCATCTCCCTGCTGACCACCGA	5152	Hs.473927	GO:0004114|GO:0005515|GO:0005783|GO:0005794|GO:0005829|GO:0005829|GO:0007165|GO:0007596|GO:0032587|GO:0046872|GO:0047555|GO:0048471	high affinity cGMP-specific 3',5'-cyclic phosphodiesterase 9A isoform n	266.626	170.052	8.09021	6.99326	104.39	571.414	124.073	221.859	275.565	136.749	254.541	109.094	99.2094	93.3483	7.85281	7.97774	8.44009	7.89036	7.45961	7.38041	7.07246	6.01056	6.44264	6.69679
ASHGA5P039401	0.0200856	2.13871	up	protein_coding	NM_173536	CCDS3470.1	GABRG1	RefSeq	6769	chr4	-	46037786	46126082		TTTGAAAGCTTTTCTCTTCTCCCCTTTTCTTCTGCGGAGTCAAAGTAGAGGGGTGAGGTT	2565	Hs.375051	GO:0004890|GO:0005230|GO:0005254|GO:0005886|GO:0007214|GO:0007268|GO:0030054|GO:0034707|GO:0045211	gamma-aminobutyric acid receptor subunit gamma-1 precursor	654.555	346.266	9.13455	8.03781	383.161	1416.02	164.485	338.46	475.737	336.444	662.461	218.623	193.789	198.348	9.28987	9.28883	8.82495	8.4665	8.30561	8.68845	8.50944	7.05256	7.46262	7.77946
ASHGA5P050411	0.0287763	2.13762	up	protein_coding	NM_002254	CCDS1719.1	KIF3C	RefSeq	5431	chr2	-	26149454	26205443		ATAATGTTTCTGGAGTTGGATGTGTCCCCTCCAGCTGTCTTTGAGATGGAATTCTCTCAC	3797	Hs.21611	GO:0003774|GO:0003777|GO:0005524|GO:0005829|GO:0005871|GO:0005874|GO:0007018|GO:0007596|GO:0019886	kinesin-like protein KIF3C	137.193	93.3858	7.2412	6.1452	156.892	212.481	42.2067	51.9686	157.653	85.4421	123.052	97.9582	61.9812	75.6457	8.33774	6.51855	6.86731	5.77322	6.61033	6.67975	5.97529	5.8552	5.73051	6.39206
ASHGA5P053979	0.0115438	2.13653	up	protein_coding	NM_001136157	CCDS48104.1	OTUD5	RefSeq	2926	chrX	-	48779302	48814893	NM_001136159, NM_017602	AAGAGTTGATGGAGACCCAGGGATTGGACACCATCTCCCAACCCCAGTACTCCTGCTCTC	55593	Hs.496098	GO:0004843|GO:0005829|GO:0006508|GO:0032480|GO:0032496|GO:0045087|GO:0070536|GO:0071108	OTU domain-containing protein 5 isoform b	279.857	175.054	8.17614	7.08088	139.853	585.496	114.222	248.518	276.204	115.088	180.266	150.414	155.318	99.5669	8.20142	8.01096	8.31605	8.05635	7.46478	7.1189	6.54344	6.47158	7.12592	6.78517
ASHGA5P001968	0.0394478	2.13643	up	protein_coding	NM_004496	CCDS9665.1	FOXA1	RefSeq	3396	chr14	-	38058756	38064325		TACTACGCAGACACGCAGGAGGCCTACTCCTCCGTCCCGGTCAGCAACATGAACTCAGGC	3169	Hs.163484	GO:0001077|GO:0003677|GO:0003690|GO:0003700|GO:0003705|GO:0005634|GO:0005667|GO:0006338|GO:0007389|GO:0008134|GO:0008301|GO:0009790|GO:0010719|GO:0010817|GO:0019904|GO:0032355|GO:0033148|GO:0042445|GO:0042593|GO:0043565|GO:0044212|GO:0045666|GO:0045931|GO:0045944|GO:0045944|GO:0048665|GO:0051091|GO:0060441|GO:0060487|GO:0060528|GO:0060738|GO:0060740|GO:0060741|GO:0060743|GO:2000049	hepatocyte nuclear factor 3-alpha	51.3108	33.3631	5.77331	4.67811	53.4394	89.0321	11.461	27.9102	48.6237	28.9872	50.3694	24.7958	31.7869	21.0688	7.06846	5.26618	4.9853	4.81372	4.95351	5.12449	4.64992	3.98899	4.63051	4.58566
ASHGA5P049605	0.0276858	2.1364	up	protein_coding	NM_024857	CCDS11260.1	ATAD5	RefSeq	6245	chr17	+	29159022	29222295		TCACCAAAAAGTAGTGGACCAAAGCGAGCACTTCCTCCCAAAACCTTGGCAAATTATTTT	79915	Hs.528902	GO:0005524|GO:0005634|GO:0006974|GO:0017111	ATPase family AAA domain-containing protein 5	1803.54	751.854	10.2741	9.17888	923.366	4195.71	291.548	759.587	1023.04	647.148	1476.3	504.825	475.164	376.912	10.3154	10.9154	9.59132	9.48634	9.49567	9.62607	9.81728	8.31661	8.82423	8.686
ASHGA5P003509	0.0253479	2.13627	up	protein_coding	NM_003004	CCDS11808.1	SECTM1	RefSeq	2282	chr17	-	80278899	80291921		TGTTCCCAGCAACGCCGGGAGAAGAAGTTCTTCCTCCTAGAACCCCAGATGAAGGTCGCA	6398	Hs.558009	GO:0004871|GO:0005125|GO:0005615|GO:0005794|GO:0005886|GO:0006955|GO:0007165|GO:0007498|GO:0016021|GO:0043123	secreted and transmembrane protein 1 precursor	95.4277	56.494	6.46997	5.37488	40.6636	221.325	24.2945	83.7636	84.372	36.8557	84.5492	36.926	43.0631	25.9281	6.76436	6.58002	6.06553	6.50004	5.7068	5.47773	5.39816	4.5234	5.14339	4.87462
ASHGA5P009531	0.0437432	2.13626	up	protein_coding	NM_014591	CCDS7521.1	KCNIP2	RefSeq	2608	chr10	-	103585730	103603677		GTCAGTGAAATTGGCCGGGTCTTCCGCTTTCTCGGTGACAGTTCGCTCCCTTCAGCATTA	30819	Hs.97044	GO:0005250|GO:0005509|GO:0005513|GO:0005515|GO:0005737|GO:0006813|GO:0006936|GO:0007165|GO:0007268|GO:0008016|GO:0008076|GO:0030425|GO:0042802|GO:0045163|GO:0046923|GO:0047485|GO:0051291	Kv channel-interacting protein 2 isoform 1	44.6003	28.2594	5.48754	4.39245	32.9087	91.7824	9.10964	28.4273	27.316	28.0616	55.2818	22.9163	17.6525	18.1607	6.51076	5.30564	4.64621	4.84502	4.17179	5.07789	4.78316	3.90175	3.6073	4.36026
ASHGA5P056118	0.0302878	2.13618	up	protein_coding	NM_019557	CCDS41284.1	FAM54B	RefSeq	2120	chr1	+	26146683	26159433	NM_001099625, NM_001099626	TTCGGCTTCATTAACGCCAGATTTCTTATCTCCAGGAAGTTCAAATGTCTCTTCTCCCTT	56181	Hs.149305		protein FAM54B isoform a	17.6135	11.5267	4.35345	3.25841	9.64748	36.8255	6.36752	21.2209	9.62525	9.53049	10.0082	16.2475	7.88376	6.17067	4.92741	4.03128	4.10166	4.3926	2.99909	3.59579	2.7775	3.52656	2.48402	3.03336
ASHGA5P028765	0.00833936	2.136	up	protein_coding	NM_000059	CCDS9344.1	BRCA2	RefSeq	11386	chr13	+	32889616	32973809		AGTCTGTATCTTGCAAAAACATCCACTCTGCCTCGAATCTCTCTGAAAGCAGCAGTAGGA	675	Hs.34012	GO:0000724|GO:0000724|GO:0001556|GO:0001833|GO:0002020|GO:0003697|GO:0004402|GO:0005515|GO:0005634|GO:0005654|GO:0005730|GO:0005737|GO:0005813|GO:0006281|GO:0006289|GO:0006302|GO:0006302|GO:0006978|GO:0007090|GO:0007141|GO:0007283|GO:0007420|GO:0007569|GO:0007584|GO:0008585|GO:0010165|GO:0010225|GO:0010332|GO:0010484|GO:0010485|GO:0030097|GO:0030141|GO:0030879|GO:0031619|GO:0032355|GO:0032465|GO:…	breast cancer type 2 susceptibility protein	27.559	19.9336	5.07136	3.97645	15.1032	55.2525	12.3212	20.8811	12.7886	15.9326	32.8047	20.1788	16.9366	20.0129	5.53839	4.58855	5.08715	4.36881	3.31008	4.26413	4.08573	3.75737	3.54086	4.50815
ASHGA5P010327	0.00122734	2.136	up	protein_coding	ENST00000360797	CCDS32638.1	PCGF2	GENCODE	2604	chr17	-	36890149	36904558		AGATTGTCAGCCTCTCCATCGAATTCTACGAAGGTGCCAGGGACCGGGACGAGAAGAAGG	7703	Hs.371617	GO:0006351|GO:0000122|GO:0043066|GO:0006355|GO:0009952|GO:0001701|GO:0048704|GO:0016573|GO:0048706|GO:0005634|GO:0016604|GO:0000790|GO:0031519|GO:0001739|GO:0035102|GO:0003677|GO:0003700|GO:0008270|GO:0005515|GO:0004842|GO:0003682	polycomb group ring finger 2 [Source:HGNC Symbol;Acc:12929]	22.5082	15.1915	4.73412	3.63921	9.42851	46.8725	11.2237	15.9732	11.6617	12.8899	25.286	12.0357	16.8077	11.6863	4.89919	4.35632	4.94686	3.98036	3.21085	3.96903	3.78317	3.22522	3.53044	3.77541
ASHGA5P037359	0.00792668	2.13594	up	protein_coding	ENST00000400368	CCDS42959.1	KRTAP10-6	GENCODE	1238	chr21	-	46011148	46012386	NM_181688	GCAAGCTCTGCCCTCTCTGGCTTTGACACCCTCAGAAGATGGGGCAGGCTCTTTGTCTTA	386674	Hs.689666	GO:0045095	keratin associated protein 10-6 [Source:HGNC Symbol;Acc:20523]	88.2199	53.7727	6.42518	5.33031	50.7227	192.357	21.5805	34.5968	63.8741	56.4107	97.1704	53.8048	35.8839	34.6684	7.00094	6.37628	5.89832	5.13919	5.32618	6.08275	5.6188	5.02326	4.84295	5.27904
ASHGA5P002391	0.0238488	2.13487	up	protein_coding	NM_000867	CCDS2483.1	HTR2B	RefSeq	2240	chr2	-	231972949	231989824		ATAATGTTTGAGGCTATGTGGCCCCTCCCACTTGTTCTATGTCCTGCCTGGTTATTTCTT	3357	Hs.421649	GO:0001755|GO:0001819|GO:0001938|GO:0001965|GO:0002031|GO:0003007|GO:0003300|GO:0004435|GO:0004435|GO:0004993|GO:0005099|GO:0005262|GO:0005737|GO:0005886|GO:0005886|GO:0006182|GO:0006661|GO:0007186|GO:0007205|GO:0007210|GO:0008144|GO:0008284|GO:0008284|GO:0010507|GO:0014033|GO:0014065|GO:0014827|GO:0016021|GO:0016310|GO:0019722|GO:0042310|GO:0042493|GO:0043066|GO:0043123|GO:0043406|GO:0048598|GO:…	5-hydroxytryptamine receptor 2B	4089.23	1789.59	11.6156	10.5214	5931.41	5194.24	1142.03	1943.47	2041.35	2213.33	2819.89	1468.83	957.499	1082.77	12.3847	11.246	11.216	10.6235	10.6244	11.4418	10.8284	10.0342	9.86968	10.2279
ASHGA5P012944	0.00227127	2.13478	up	protein_coding	NM_001145841	CCDS53594.1	TNNI2	RefSeq	707	chr11	+	1861431	1862910		TGTCACACACCACACAGCACCATGTCCCAGTGCAAGAAGCGGAACAGGGCCATCACGGCC	7136	Hs.523403	GO:0003009|GO:0003779|GO:0005515|GO:0005634|GO:0005829|GO:0005861|GO:0030049|GO:0031014|GO:0045893	troponin I, fast skeletal muscle isoform 2	33.0706	19.4141	5.05198	3.9579	7.76716	75.0023	16.4423	22.6203	21.1666	17.0443	23.805	19.9296	20.7264	10.6067	4.63463	5.01956	5.50175	4.49174	3.8669	4.36267	3.71628	3.74407	3.86353	3.66007
ASHGA5P010119	0.0191808	2.13442	up	protein_coding	NM_018646	CCDS5874.1	TRPV6	RefSeq	2931	chr7	-	142568959	142583490		AGCAGAAGAGGATCTGGGAGTCTCCTCTCCTTCTAGCTGCCAAAGATAATGATGTCCAGG	55503	Hs.302740	GO:0005262|GO:0005516|GO:0005887|GO:0006816|GO:0017158	transient receptor potential cation channel subfamily V member 6	355.767	209.599	8.45811	7.36427	343.474	624.136	99.6902	182.713	378.68	178.449	237.208	175.514	125.533	189.099	9.17246	8.09831	8.10358	7.63091	7.96347	7.75558	6.97315	6.71908	6.80157	7.70615
ASHGA5P005737	0.0361436	2.13367	up	protein_coding	NM_006396	CCDS8104.1	SSSCA1	RefSeq	661	chr11	+	65337942	65339239		AACGGAGCTGAAGTCGACGACTTCTCCTGGGAGCCCCCGACTGAGGCGGAGACGAAGGTG	10534	Hs.25723	GO:0005515|GO:0007067|GO:0042802|GO:0051301	Sjoegren syndrome/scleroderma autoantigen 1	19.4183	17.9369	4.68338	3.59005	9.95148	36.077	12.2266	13.0618	13.5093	10.196	34.6248	32.9048	16.2613	5	4.97118	4.00263	5.07634	3.71787	3.36387	3.6725	4.1574	4.36399	3.47656	2.37814
ASHGA5P033806	0.022885	2.12973	up	protein_coding	NM_001134453	CCDS45845.1	DSG4	RefSeq	3637	chr18	+	28956739	28993880		TAGGCAGATGCGCGCTGCAGGCAACTCCAGCGCTGTTAAACCAACATCCTCCCTTTTCAG	147409	Hs.407618	GO:0005509|GO:0005576|GO:0005886|GO:0007156|GO:0016021|GO:0030057|GO:0030216|GO:0030509|GO:0042640	desmoglein-4 isoform 1 preproprotein	40.4675	28.3109	5.53401	4.44333	26.938	80.9087	13.5556	32.4493	45.7953	24.2508	31.9473	21.6884	19.6029	22.4424	6.25498	5.12485	5.22218	5.03804	4.87782	4.86043	4.05048	3.83504	3.76866	4.67286
ASHGA5P042701	0.0104969	2.1292	up	protein_coding	NM_001008505	CCDS43518.1	OPRM1	RefSeq	1652	chr6	+	154360442	154414655		TGAGTTAAGCATGATTATTCTTCAGTTGCCCGACACTGCCCTTGACTCCCTTCCAAATTC	4988	Hs.2353	GO:0001965|GO:0004930|GO:0004979|GO:0005245|GO:0005515|GO:0005783|GO:0005794|GO:0005886|GO:0005887|GO:0007187|GO:0007191|GO:0007193|GO:0007194|GO:0007200|GO:0007204|GO:0007600|GO:0007610|GO:0007626|GO:0008285|GO:0019233|GO:0033554|GO:0038047|GO:0043950|GO:0043951|GO:0045019|GO:0045429|GO:0048149|GO:0050769|GO:0050795|GO:0051481|GO:0061358|GO:0070374|GO:0071315|GO:2000310	mu-type opioid receptor isoform MOR-1X	577.41	368.479	9.2524	8.16209	583.732	905.955	242.544	286.421	696.256	273.5	478.28	343.677	211.675	289.544	9.78846	8.62095	9.3478	8.24706	8.87311	8.37194	8.01197	7.71924	7.59999	8.31135
ASHGA5P053160	0.0254654	2.12623	up	protein_coding	NM_001010934	CCDS47629.1	HGF	RefSeq	2079	chr7	-	81380215	81399452		TGTTCAGAAGGTAAATAAACCTGAATGCCATGTGGGCCATTCTATTCCCCCTATGTGTAG	3082	Hs.396530	GO:0000187|GO:0001837|GO:0001889|GO:0002576|GO:0004252|GO:0005515|GO:0005576|GO:0005615|GO:0006508|GO:0007067|GO:0007596|GO:0008083|GO:0014068|GO:0030168|GO:0031093|GO:0031100|GO:0035729|GO:0043154|GO:0046982|GO:0048012|GO:0050731|GO:0051450|GO:0060326|GO:0060665|GO:0090201|GO:1901299|GO:2000573	hepatocyte growth factor isoform 5 precursor	32.0042	24.7198	5.31727	4.22897	22.7011	60.0499	13.2616	14.5892	17.2611	25.4837	43.0307	27.7762	18.9908	25.9074	6.05468	4.70761	5.18952	3.85469	3.63597	4.93366	4.44796	4.13702	3.71991	4.87357
ASHGA5P047440	0.0232087	2.12577	up	protein_coding	ENST00000395251	CCDS7265.1	ZNF365	GENCODE	2695	chr10	+	64280206	64431771		CGTGCTGTGGTCTCTCCGAGCTCATCACGGCACCTCCCTATGCAGGAGTTTCAATTCAAG	22891	Hs.22653		zinc finger protein 365 [Source:HGNC Symbol;Acc:18194]	37.4211	27.3167	5.49588	4.40789	29.4726	69.2389	13.5517	29.7383	31.8448	25.9456	37.5014	26.2262	18.0154	21.9454	6.36668	4.8995	5.22145	4.9131	4.38524	4.95884	4.25599	4.05861	3.64085	4.64261
ASHGA5P055083	0.012172	2.12526	up	protein_coding	NM_020179	CCDS8292.1	C11orf75	RefSeq	979	chr11	-	93211638	93276546		CCCACCATCACCGAGTGAGCCCCGCAGCCGGCTGCGGACCCCATCGGCAGGGAGAGGAGG	56935	Hs.438064	GO:0003674|GO:0005575|GO:0008150|GO:0016021	UPF0443 protein C11orf75	48.1376	37.0128	5.80277	4.71513	15.1803	96.7989	32.4337	21.6706	24.883	26.7984	61.926	72.0978	30.5012	21.2124	5.54628	5.37763	6.48441	4.42286	4.05698	5.00761	4.93995	5.42712	4.55603	4.59539
ASHGA5P011277	0.0276278	2.12409	up	protein_coding	NM_032270	CCDS725.1	LRRC8C	RefSeq	7207	chr1	+	90098643	90185094		TACTTTACAGGTCATGCAAGACAAGATAATCTGCCTTCCGAAAAGAGTGCAGCCTGCTCA	84230	Hs.412836	GO:0005789|GO:0016021	leucine-rich repeat-containing protein 8C	35.0617	23.4259	5.2268	4.13995	21.8285	74.114	9.24247	23.06	49.5898	15.8958	23.7069	13.4236	21.232	17.0731	6.00876	5.00204	4.66958	4.52045	4.98183	4.26149	3.71134	3.33242	3.90392	4.2682
ASHGA5P043353	0.012422	2.12309	up	protein_coding	NM_194071	CCDS34760.1	CREB3L2	RefSeq	7471	chr7	-	137559724	137686847		TGTGGATCTTCCCCATTTCATTATCTCGAATGAGACCAGCCTGGAGAAGTCAGTGCTTTT	64764	Hs.740512	GO:0002062|GO:0003700|GO:0005634|GO:0005783|GO:0005789|GO:0006351|GO:0006986|GO:0016021|GO:0034976|GO:0035497|GO:0043565|GO:0044212|GO:0045893|GO:0046983|GO:0051216	cyclic AMP-responsive element-binding protein 3-like protein 2 isoform 1	173.33	115.276	7.57158	6.48541	107.044	342.652	70.2952	111.3	140.594	120.998	189.32	82.1376	75.463	87.1235	7.88696	7.22299	7.60479	6.90854	6.4559	7.19685	6.61496	5.61005	6.01628	6.59532
ASHGA5P010362	0.0170298	2.12236	up	protein_coding	NM_002056	CCDS33216.1	GFPT1	RefSeq	8649	chr2	-	69546900	69614386		TATACTCTACAGAACAGGCAAAGACAAGAAAGGAAGCTGCAATCTCTCTCGTGTGGACAG	2673	Hs.580300	GO:0004360|GO:0005829|GO:0006002|GO:0006042|GO:0006048|GO:0006048|GO:0006112|GO:0006488|GO:0006541|GO:0006987|GO:0009744|GO:0016051|GO:0016597|GO:0018279|GO:0030246|GO:0030968|GO:0032869|GO:0043687|GO:0044267|GO:0045719|GO:0051289	glucosamine--fructose-6-phosphate aminotransferase [isomerizing] 1 isoform 2	26.5247	14.5827	4.62684	3.54117	11.823	62.1621	5.58896	14.3998	8.2989	12.209	24.0538	12.6485	23.9424	6.52641	5.2088	4.75803	3.91369	3.83816	2.83881	3.89902	3.72782	3.27616	4.10949	3.09876
ASHGA5P007485	0.0482977	2.12139	up	protein_coding	NM_001728	CCDS12033.1	BSG	RefSeq	2107	chr19	+	572453	583493		TCCGGGGCTGCCGGCTTCGTCCAGGCGCCGCTGTCCCAGCAGAGGTGGGTGGGGGGCAGT	682	Hs.501293	GO:0000139|GO:0002080|GO:0005515|GO:0005537|GO:0005739|GO:0005886|GO:0006090|GO:0007166|GO:0007566|GO:0007596|GO:0016021|GO:0042383|GO:0042470|GO:0042475|GO:0043434|GO:0044281|GO:0045121|GO:0046689|GO:0046697|GO:0050900|GO:0051591	basigin isoform 1 precursor	37.4152	31.8256	5.76312	4.67811	26.9406	51.019	34.2859	27.6842	28.2303	32.5344	35.2188	35.6885	31.8301	31.5929	6.2554	4.47701	6.55695	4.80107	4.21369	5.29072	4.17738	4.47948	4.63323	5.15119
ASHGA5P002255	0.0131601	2.12116	up	protein_coding	NM_016127	CCDS6074.1	TMEM66	RefSeq	1977	chr8	-	29920630	29940649		AACGACCCTGACAGAATGTTGCTGCGGGATGTAAAAGCTCTTACCCTCCACTATGACCGC	51669	Hs.521487	GO:0005515|GO:0015279|GO:0030176|GO:2001256	store-operated calcium entry-associated regulatory factor precursor	55.788	43.1831	6.07142	4.98657	46.2629	99.4416	21.6595	26.7201	37.9956	36.2227	65.8724	77.5846	32.861	25.0253	6.89606	5.41376	5.90444	4.74348	4.62836	5.45363	5.03696	5.53411	4.6855	4.82395
ASHGA5P027603	0.0250048	2.12052	up	protein_coding	ENST00000526441	CCDS41840.1	TBX5	GENCODE	1050	chr12	-	114803901	114841703		AGTGTGATCACCCCTGGTCAATTTGCTTTCTTTCTTACCTTTTCCTTTCCTTGGGTTGGG	6910	Hs.381715	GO:0008285|GO:0045893|GO:0007507|GO:0006917|GO:0002009|GO:0006355|GO:0010467|GO:0060039|GO:0003166|GO:0003181|GO:0003197|GO:0003218|GO:0003229|GO:0003281|GO:0003283|GO:0007389|GO:0030324|GO:0045944|GO:0060045|GO:0055007|GO:0006367|GO:0007267|GO:0030336|GO:0060044|GO:0035117|GO:0030326|GO:0010719|GO:0035136|GO:0051891|GO:0060980|GO:0035115|GO:0005634|GO:0005667|GO:0005737|GO:0005654|GO:0003677|GO:…	T-box 5 [Source:HGNC Symbol;Acc:11604]	37.3842	32.0166	5.68881	4.6044	24.695	61.017	26.4404	31.9343	44.4205	30.0156	47.9993	27.4777	21.7031	20.5654	6.15234	4.72911	6.18498	5.01286	4.83899	5.17516	4.59166	4.12202	3.93773	4.55234
ASHGA5P012663	0.0175494	2.12019	up	protein_coding	NM_001145443	CCDS44353.1	PFKFB3	RefSeq	4224	chr10	+	6186842	6277507		TTCAGGAAAGCCTGTGGGCCAAAGCTGACCAACTCCCCCACCGTCATCGTCATGGTGGGC	5209	Hs.195471	GO:0003873|GO:0004331|GO:0005524|GO:0005829|GO:0005975|GO:0006000|GO:0006003|GO:0006006|GO:0006096|GO:0044281	6-phosphofructo-2-kinase/fructose-2, 6-bisphosphatase 3 isoform 2	1339.6	715.935	10.23	9.14584	937.046	2646.38	435.381	917.8	739.48	761.435	1179.83	439.274	477.651	496.074	10.3333	10.2534	10.1034	9.7228	8.97402	9.86279	9.46083	8.08916	8.83496	9.0763
ASHGA5P005688	0.0335306	2.11967	up	protein_coding	NM_201575	CCDS10659.1	SEZ6L2	RefSeq	3535	chr16	-	29882479	29910585	NM_001114099	ACTCTGCAAAGTGACCCAGACCACAGATCCATCACGGCAGCTGGAAGGGGGGAACCTGGC	26470	Hs.6314	GO:0005789|GO:0005886|GO:0016021	seizure 6-like protein 2 isoform 2 precursor	17.1465	13.5959	4.5879	3.50406	12.3464	29.2472	9.8458	13.7706	14.7474	12.7781	10.9889	8.66279	26.7993	7.42452	5.26448	3.74757	4.75166	3.78291	3.46396	3.95793	2.86906	2.88564	4.32627	3.24265
ASHGA5P001959	0.038721	2.11956	up	protein_coding	ENST00000319590	CCDS12821.1	KLK12	GENCODE	1074	chr19	-	51532347	51538148	NM_019598	CACCCACGGAACCCATTCCCGGATCTGCTCCAGTGCCTCAACCTCTCCATCGTCTCCCAT	43849	Hs.411572	GO:0006508|GO:0005576|GO:0005625|GO:0004252|GO:0003824|GO:0008236	kallikrein-related peptidase 12 [Source:HGNC Symbol;Acc:6360]	95.6004	74.2691	6.91738	5.83361	52.2736	167.637	66.8902	74.1818	81.6513	84.7003	113.813	61.931	37.5073	66.0989	7.04049	6.18138	7.53027	6.31285	5.66121	6.66284	5.86155	5.22061	4.91509	6.20115
ASHGA5P051482	0.0464377	2.11703	up	protein_coding	NM_001024644	CCDS2736.1	XCR1	RefSeq	1251	chr3	-	46062290	46068979	NM_005283	CGTCCCTGCCATCTGGTCCAGATGGAGTCCTCAGGCAACCCAGAGAGCACCACCTTTTTT	2829	Hs.248116	GO:0004950|GO:0005886|GO:0005887|GO:0006935|GO:0006954|GO:0007186|GO:0007187|GO:0007204|GO:0051209|GO:0070098	chemokine XC receptor 1	14.7478	11.8594	4.40238	3.32034	6.10371	21.4371	16.7026	18.7105	10.6668	8.31392	17.1987	8.96108	10.8725	8.29234	4.29535	3.38562	5.52615	4.20808	3.11424	3.43308	3.35571	2.92026	2.8348	3.37617
ASHGA5P009094	0.0411365	2.11646	up	protein_coding	NM_022560	CCDS11654.1	GH1	RefSeq	702	chr17	-	61994562	61996198		TTGACACCTACCAGGAGTTTAACCTAGAGCTGCTCCGCATCTCCCTGCTGCTCATCCAGT	2688	Hs.655229	GO:0002092|GO:0005131|GO:0005131|GO:0005148|GO:0005179|GO:0005515|GO:0005576|GO:0005615|GO:0007259|GO:0008083|GO:0010535|GO:0014068|GO:0015758|GO:0032355|GO:0040018|GO:0040018|GO:0042517|GO:0042523|GO:0043406|GO:0043568|GO:0046427|GO:0046872|GO:0050731|GO:0060396|GO:0060397|GO:0070977	somatotropin isoform 3 precursor	379.009	196.709	8.22309	7.14144	132.921	918.76	85.3457	148.888	253.011	216.568	429.114	112.189	136.62	80.575	8.14386	8.6466	7.8788	7.32171	7.33439	8.03636	7.83998	6.05468	6.91932	6.48362
ASHGA5P012530	0.00887594	2.11511	up	protein_coding	NM_153498	CCDS7091.1	CAMK1D	RefSeq	2242	chr10	+	12391582	12871733		CAAAAAGACTGTCTGGCACCTTCCACGCTCTGTAGTTTCATTTCTTCTTCGTCGGGGGTC	57118	Hs.659517	GO:0004683|GO:0005516|GO:0005524|GO:0005634|GO:0005737|GO:0005954|GO:0006954|GO:0010976|GO:0032793|GO:0042981|GO:0050766|GO:0050773|GO:0060267|GO:0071622|GO:0090023	calcium/calmodulin-dependent protein kinase type 1D isoform 2	71.1747	56.2141	6.40616	5.32543	49.0835	133.431	31.0096	30.5745	57.2663	41.3454	93.3616	100.963	33.1798	36.8077	6.96269	5.83843	6.41737	4.95025	5.17095	5.64301	5.55057	5.89586	4.70347	5.3639
ASHGA5P041492	0.0319085	2.11457	up	protein_coding	NM_001099293	CCDS47324.1	KIF4B	RefSeq	4426	chr5	+	154393259	154397685		TTACTAAAAAGAAGGTAACCTTTGTTGGATGTTGTCCCTCAGTCTCCATCCCCAGACTAC	285643	Hs.567824	GO:0003677|GO:0003777|GO:0005524|GO:0005634|GO:0005730|GO:0005829|GO:0005874|GO:0007018|GO:0007411|GO:0007596|GO:0016363|GO:0019886	chromosome-associated kinesin KIF4B	320.238	153.733	7.9156	6.83523	161.406	752.928	46.3794	113.635	166.821	150.583	337.921	112.349	110.6	84.2215	8.36983	8.37602	7.00094	6.93565	6.69586	7.51782	7.4855	6.05638	6.60442	6.55098
ASHGA5P039792	0.0401116	2.11271	up	protein_coding	NM_002448	CCDS3378.2	MSX1	RefSeq	1940	chr4	+	4861391	4865660		ATTTCTCGGTGGGGGGACTCCTCAAGCTGCCAGAAGATGCGCTCGTCAAAGCCGAGAGCC	4487	Hs.424414	GO:0000122|GO:0000902|GO:0000982|GO:0001701|GO:0002039|GO:0003198|GO:0005634|GO:0005667|GO:0007517|GO:0008285|GO:0009952|GO:0010463|GO:0023019|GO:0030262|GO:0030308|GO:0030513|GO:0030900|GO:0030901|GO:0034504|GO:0035115|GO:0035116|GO:0035880|GO:0042474|GO:0042475|GO:0042481|GO:0043065|GO:0043066|GO:0043517|GO:0043565|GO:0045944|GO:0048863|GO:0050821|GO:0051154|GO:0060021|GO:0060325|GO:0060349|GO:…	homeobox protein MSX-1	14.3201	12.997	4.499	3.41991	11.6108	19.5602	11.7893	15.5357	19.4217	11.6036	15.0202	11.3564	11.3011	6.73999	5.1852	3.28483	5.02697	3.94567	3.76703	3.83214	3.20976	3.16263	2.88616	3.13596
ASHGA5P005897	0.0138969	2.11186	up	protein_coding	NM_024071	CCDS9985.1	ZFYVE21	RefSeq	1470	chr14	+	104182080	104200005		AGGCTTCCCTCCTGGAGGAGGCAACGCACGGGCCACAGGCATGTTCCTGCAGTATACAGT	79038	Hs.592322	GO:0005925|GO:0016023|GO:0046872	zinc finger FYVE domain-containing protein 21 isoform 2	85.7374	51.2742	6.33609	5.25757	54.6637	184.904	17.6442	42.414	68.946	43.6031	87.7978	53.4917	30.4833	32.1833	7.09218	6.31597	5.60011	5.46161	5.4322	5.71038	5.45339	5.01568	4.55555	5.17419
ASHGA5P009466	0.0495568	2.11168	up	protein_coding	NM_002530	CCDS10340.1	NTRK3	RefSeq	2962	chr15	-	88419987	88799962	NM_001243101	TTATTACAGGGTGGGAGGACACACCATGCTCCCCATTCGCTGGATGCCTCCTGAAAGCAT	4916	Hs.410969	GO:0004714|GO:0005030|GO:0005524|GO:0005887|GO:0007169|GO:0007399|GO:0030154|GO:0043121	NT-3 growth factor receptor isoform b precursor	90.7631	72.9046	6.92099	5.8426	84.4411	128.235	59.6133	87.6981	106.326	53.026	72.8286	66.7145	51.9258	71.8133	7.61052	5.78306	7.3694	6.56982	6.05561	5.99681	5.17847	5.32709	5.45157	6.31883
ASHGA5P049931	0.0382954	2.11164	up	protein_coding	NM_001117	CCDS11825.1	ADCYAP1	RefSeq	3159	chr18	+	905296	912173		TCTCACAGCTGTGTGTCCTCTTTCCCATCCTGCGCAGAATGACCATGTGTAGCGGAGCGA	116	Hs.531719	GO:0005102|GO:0005184|GO:0005576|GO:0007169|GO:0007190|GO:0007267|GO:0007565|GO:0008277|GO:0010579|GO:0016521|GO:0032880|GO:0048011|GO:0051428|GO:0051428	pituitary adenylate cyclase-activating polypeptide precursor	55.2272	42.0242	6.04863	4.97026	54.321	91.8515	19.5091	28.5144	55.5648	40.1722	67.301	42.7933	23.459	36.3648	7.08783	5.3068	5.75125	4.84997	5.1306	5.60345	5.06716	4.72306	4.06955	5.34807
ASHGA5P016856	0.0200525	2.11069	up	protein_coding	ENST00000435070	CCDS8988.1	CPSF6	GENCODE	6616	chr12	+	69633316	69668138		CCTTTTCCAGCTGGACAGACTCCACCACGTCCACCCTTAGGTCCTCCAGGCCCACCTGGT	11052	Hs.369606	GO:0006397|GO:0051262|GO:0006378|GO:0005634|GO:0030529|GO:0042382|GO:0005849|GO:0000166|GO:0003723|GO:0005515|GO:0003676|GO:0003729	cleavage and polyadenylation specific factor 6, 68kDa [Source:HGNC Symbol;Acc:13871]	69.1242	49.9174	6.35413	5.27641	64.2168	117.709	25.4467	35.3314	47.4554	48.7551	80.1985	52.0326	37.5673	48.0817	7.27995	5.65094	6.1315	5.17018	4.92582	5.87204	5.31923	4.98302	4.91738	5.74721
ASHGA5P004312	0.0335773	2.10934	up	protein_coding	ENST00000289753	CCDS197.1	HTR6	GENCODE	1984	chr1	+	19991779	20006055		CTTTGTGACCTGGTTGCCCTTCTTTGTGGCCAACATAGTCCAGGCCGTGTGCGACTGCAT	3362	Hs.22180	GO:0007186|GO:0007268|GO:0007187|GO:0016021|GO:0005886|GO:0005887|GO:0005515|GO:0004969	5-hydroxytryptamine (serotonin) receptor 6, G protein-coupled [Source:HGNC Symbol;Acc:5301]	35.8293	27.8013	5.45277	4.37598	31.5623	63.2869	12.6386	25.1115	19.1578	25.0853	52.4396	34.2699	18.2361	20.3089	6.45632	4.78044	5.12154	4.6489	3.75267	4.91012	4.70768	4.42384	3.65782	4.53081
ASHGA5P027572	0.0358502	2.10873	up	protein_coding	NM_001177428	CCDS53828.1	TRPV4	RefSeq	3051	chr12	-	110220891	110252632	NM_001177431, NM_021625	TATGGGCCAGTGTATTCCTCGCTTTATGACCTCTCCTCCCTGGACACGTGTGGGGAAGAG	59341	Hs.506713	GO:0003779|GO:0005034|GO:0005080|GO:0005261|GO:0005262|GO:0005516|GO:0005881|GO:0005886|GO:0005886|GO:0005912|GO:0005925|GO:0005929|GO:0006816|GO:0006816|GO:0006874|GO:0006884|GO:0007015|GO:0007043|GO:0007204|GO:0007231|GO:0007231|GO:0008017|GO:0008219|GO:0009612|GO:0010977|GO:0016021|GO:0019901|GO:0030027|GO:0030103|GO:0030175|GO:0030426|GO:0030864|GO:0031117|GO:0031532|GO:0032587|GO:0042169|GO:…	transient receptor potential cation channel subfamily V member 4 isoform e	4746.43	1977.43	11.7247	10.6483	6042.69	7227.83	968.764	1707.33	2198.49	2362.69	3816.37	1557.38	1028.66	1171.1	12.4114	11.7412	11.0217	10.4782	10.7583	11.5405	11.3231	10.1308	9.99347	10.3141
ASHGA5P003874	0.0418112	2.10804	up	protein_coding	NM_020238	CCDS31582.1	INCENP	RefSeq	4134	chr11	+	61891444	61920635		ATGAAGTCCTTTATTAAGCGCAACACTCCCCTGCGCATGGACCCCAAGGAGAAGGAGCGG	3619	Hs.142179	GO:0000087|GO:0000236|GO:0000278|GO:0000775|GO:0000776|GO:0000777|GO:0000801|GO:0000910|GO:0005515|GO:0005721|GO:0005819|GO:0005829|GO:0005874|GO:0007059|GO:0030496|GO:0043234	inner centromere protein isoform 2	115.947	90.3616	7.23106	6.15516	72.71	186.407	88.7254	133.364	93.8468	73.3838	102.83	87.1361	59.5876	82.3833	7.43176	6.32654	7.93488	7.16702	5.87035	6.4596	5.71007	5.69676	5.67215	6.51016
ASHGA5P002415	0.0398693	2.10622	up	protein_coding	NM_000600	CCDS5375.1	IL6	RefSeq	1201	chr7	+	22766765	22771621		ATGAACTCCTTCTCCACAAGCGCCTTCGGTCCAGTTGCCTTCTCCCTGGGGCTGCTCCTG	3569	Hs.654458	GO:0001781|GO:0002384|GO:0002384|GO:0002446|GO:0002548|GO:0002675|GO:0002690|GO:0005125|GO:0005125|GO:0005138|GO:0005138|GO:0005138|GO:0005576|GO:0005615|GO:0005896|GO:0006953|GO:0006954|GO:0006959|GO:0008083|GO:0008284|GO:0008284|GO:0008285|GO:0010574|GO:0010888|GO:0019221|GO:0030168|GO:0031018|GO:0031175|GO:0032494|GO:0032722|GO:0032722|GO:0032755|GO:0032966|GO:0033138|GO:0042102|GO:0042517|GO:…	interleukin-6 precursor	440.449	272.275	8.77604	7.70138	500.311	695.77	125.264	300.006	230.252	303.534	525.515	229.676	174.017	142.924	9.6082	8.26378	8.45613	8.31191	7.18525	8.52884	8.15052	7.12853	7.30053	7.3041
ASHGA5P026221	0.00808065	2.10608	up	protein_coding	NM_021961	CCDS7810.2	TEAD1	RefSeq	9433	chr11	+	12695968	12966284		GGCTTAAAGGAACTGTTTGGAAAGGGCCCTCAAAATGCCTTCTTCCTCGTAAAATTCTGG	7003	Hs.655331	GO:0003677|GO:0003700|GO:0005515|GO:0005654|GO:0006367|GO:0010467|GO:0035329	transcriptional enhancer factor TEF-1	30.5328	21.1159	5.10573	4.03117	17.5709	64.0095	10.0182	13.3971	15.5552	22.4522	37.4792	20.8271	22.5814	15.5192	5.73906	4.79836	4.77977	3.74827	3.52292	4.75553	4.25513	3.79315	4.00556	4.13764
ASHGA5P054016	0.0344465	2.10553	up	protein_coding	NM_001184830	CCDS55435.1	VSIG4	RefSeq	2209	chrX	-	65241579	65259967	NM_001184831	AAGCAGCCAGGTAAGAAAGTCTCTCCTCTTCCATTTTTGACCCCGTCCCTGCCCTCAATT	11326	Hs.8904	GO:0005515|GO:0006957|GO:0016021|GO:0032703|GO:0042130	V-set and immunoglobulin domain-containing protein 4 isoform 4 precursor	1115.49	591.576	9.97058	8.8964	1430.32	1610.06	306.094	504.017	567.135	819.038	947.617	501.752	367.289	434.182	10.7922	9.45412	9.66543	8.96994	8.5819	9.99828	9.1285	8.3027	8.41362	8.8799
ASHGA5P011101	0.0473703	2.10435	up	protein_coding	NM_198514	CCDS7585.1	NHLRC2	RefSeq	6409	chr10	+	115614390	115672265		AACTAAAATGGTATCTGTGCTCCCCATCTTCAGATCTGAAAATGCTGTGGTAGATGGCCC	374354	Hs.369924		NHL repeat-containing protein 2	107.09	78.2696	6.98717	5.91379	34.0292	191.618	95.6236	125.834	80.5828	55.6832	105.705	68.589	65.7338	45.7595	6.54706	6.36917	8.04526	7.07426	5.64534	6.06778	5.75055	5.36409	5.82191	5.67262
ASHGA5P038911	0.00875725	2.10416	up	protein_coding	NM_005290	CCDS2931.1	GPR15	RefSeq	1083	chr3	+	98250877	98251960		ATCAGATAGTCACCTCACTAAGGCTCTCTCCACCTTCATTCATGCAGAAGATTTTGCCAG	2838	Hs.563128	GO:0004930|GO:0005887|GO:0007186|GO:0045028	G-protein coupled receptor 15	75.2883	55.3464	6.48705	5.41381	59.2285	135.53	31.1064	38.221	70.4735	54.4153	90.2156	47.7777	45.0832	41.2384	7.17774	5.86155	6.42186	5.29492	5.46247	6.03197	5.49688	4.86277	5.22304	5.52461
ASHGA5P049372	0.0376922	2.10383	up	protein_coding	NM_016209	CCDS10971.1	TRAPPC2L	RefSeq	637	chr16	+	88923505	88927520		ACGTGACGCGGTGCCTGGCGCCGAGCCTCCCAAGATGGCGGTGTGCATCGCGGTGATTGC	51693	Hs.461722	GO:0005737|GO:0005783|GO:0005794|GO:0006888|GO:0048471	trafficking protein particle complex subunit 2-like protein	24.1306	19.2878	4.82266	3.74964	7.92799	49.4625	15.0013	22.5501	17.7961	5	28.2838	29.8177	19.9518	11.6152	4.66181	4.43675	5.36942	4.48742	3.67016	2.3896	3.90879	4.2237	3.80087	3.76697
ASHGA5P019513	0.0406001	2.10181	up	protein_coding	NM_001199979		PLSCR2	RefSeq	1215	chr3	-	146151074	146213778		TTTCAAATTCACCTCCCAGGACCTCCCGGACATATTGTCTACCCTAAGCACCAGGCTGGA	57047	Hs.713866	GO:0005509|GO:0005886|GO:0016021|GO:0017121|GO:0017128	phospholipid scramblase 2 isoform 2	180.37	130.762	7.73193	6.6603	160.852	299.725	80.533	177.584	153.055	127.5	193.162	91.0693	81.1197	91.8423	8.36475	7.02912	7.80193	7.57872	6.56899	7.27882	6.64615	5.75055	6.13076	6.66813
ASHGA5P014264	0.0371821	2.10151	up	protein_coding	NM_001012984	CCDS32468.2	C16orf86	RefSeq	1287	chr16	+	67700716	67702661		AAGAGAAAGCCTGTCAAGTCTCTCAGCCTCCCGGGCCTTCGTGCCCATCTTAAGGCTGAA	388284	Hs.632208		uncharacterized protein C16orf86	191.948	121.545	7.62156	6.55013	236.923	289.537	49.3845	74.3133	159.611	128.728	196.296	116.457	79.6232	95.7887	8.78448	6.98736	7.09284	6.31502	6.62822	7.29442	6.67148	6.10461	6.10337	6.73377
ASHGA5P049052	0.0283236	2.10135	up	protein_coding	NM_024109	CCDS10533.2	METTL22	RefSeq	1570	chr16	+	8715526	8740079		AATGAGGGTTTCTCCCTCCAGGCCGGGACTGACACCACTGGCCAGGAAGTGGCTGAAGCT	79091	Hs.306380	GO:0008168	methyltransferase-like protein 22	2449.13	1086.29	10.804	9.73269	1276.19	5490.55	580.647	1017.65	1647.6	1073.51	1861.46	742.657	816.629	444.521	10.673	11.3231	10.4158	9.84317	10.2643	10.3899	10.1803	8.92368	9.61321	8.91429
ASHGA5P046696	0.0118874	2.10055	up	protein_coding	NM_005365	CCDS14691.1	MAGEA9	RefSeq	1824	chrX	+	148863599	148869399		CTCCTGTAAAATTAAAACATATACATGTATACCTGGATTTGCTTGGCTTCTTTGAGCATG	4108	Hs.512582		melanoma-associated antigen 9	20.0298	13.5846	4.51122	3.44045	11.1908	42.1404	6.75829	19.4517	16.3458	8.64266	21.9119	10.4986	11.2713	6.97052	5.13606	4.20972	4.18788	4.26798	3.57755	3.47869	3.62187	3.08087	2.88269	3.1735
[truncated: 1,933 more rows]

## Sheet: High Exposure Group DE LncRNAs
ProbeName	p-value	Abs(FC)	Regulation	type	seqname	GeneSymbol	source	RNAlength	chrom	strand	txStart	txEnd	Xhyb	Sequence	relationship	group-M_site1a(raw)	group-Ctrl_all(raw)	group-M_site1a(normalized)	group-Ctrl_all(normalized)	[TB1](raw)	[TB2](raw)	[TB14](raw)	[VB2](raw)	[VB4](raw)	[TB6](raw)	[TB7](raw)	[TB9](raw)	[TB10](raw)	[TB12](raw)	[TB1](normalized)	[TB2](normalized)	[TB14](normalized)	[VB2](normalized)	[VB4](normalized)	[TB6](normalized)	[TB7](normalized)	[TB9](normalized)	[TB10](normalized)	[TB12](normalized)
[truncated: 2,404 more rows]

[truncated: 1 more sheets: High Exposure Group DE miRNAs]
