# Supplementary material for: Integrated Analysis of Dysregulated ncRNA and mRNA Expression Profiles in Humans Exposed to Carbon Nanotubes
Source: PLoS One. 2016 Mar 1;11(3):e0150628. doi: 10.1371/journal.pone.0150628 (PMC4773015; doi:10.1371/journal.pone.0150628)
Supplement: S2 File — The top 10 most significant GSNs generated based on mRNA and miRNA-mRNA target expression profiles in the blood of workers exposed to MWCNTs, along with significance scores, and their respective hub genes. (XLSX) [file pone.0150628.s003.xlsx]

## Sheet: miRNA-mRNA Target Pairs - GSNs
© 2000-2015 QIAGEN. All rights reserved.
ID	Top Diseases and Functions	Score	Focus Molecules	Hub Genes	Molecules in Network
1	Cellular Growth and Proliferation, Gene Expression, Cell Cycle	39	30	CCND1i	ARMCX1,CA2,CCDC176,CCND1,CDC27,CSNK2B,Ctbp,Cyclin A,DDIAS,DDX5,DEK,E2f,EIF5A2,EXOSC8,GPALPP1,HIC1,HNRNPC,KDM5A,KIAA0101,LCOR,NME1,PA2G4,PDE4D,PPARGC1B,PRDX6,Rb,RB1CC1,RPL4,SMAD5,SNAPC1,SNAPC3,SUGP2,TRAPPC2,TSH,WDR5
2	RNA Post-Transcriptional Modification, Cell Death and Survival, Cellular Compromise	33	27	Histone H3/H4, SMN1/2i, RNA pol II, CREBBPi	Actin,ADD3,ASF1A,CCNC,CD3,COL5A3,CREBBP,DMTN,EIF1AX,FDX1,FXR1,GEMIN2,Histone h3,Histone h4,KDM4C,MBD1,MED21,mediator,NFAT (complex),NFYB,NPM1,NUP50,PURB,RNA polymerase II,Smad2/3,SMN1/SMN2,SMNDC1,SNRPD3,SNRPE,SUPT20H,SYNCRIP,USP9X,ZBTB44,ZNF239,ZNF790
3	Cell Death and Survival, Connective Tissue Disorders, Dermatological Diseases and Conditions	29	25	ERK1/2, Hsp70i, HSPA8i, Hsp90	Alpha tubulin,APAF1,BAG1,Dynein,EIF5,Eif4g,EPB41,ERK1/2,FGFR3,GABBR1,HNRNPD,HNRNPUL1,HPGD,HPSE,Hsp27,Hsp70,Hsp90,HSPA8,KATNA1,LGALS8,LIMS1,Mre11,NR2C1,PCMT1,POLDIP3,RAD50,Rar,RLN2,Rsk,RTN4R,RUFY3,SH2D1A,SIKE1,STRN4,XRCC5
4	Cellular Function and Maintenance, Cell Morphology, Infectious Diseases	29	25	NF-kB (complex), IKK (complex), 26s proteosome, TBK1i, Interferon alpha	26s Proteasome,AKAP7,CAMK2D,CFLAR,CYLD,EIF4EBP2,FASTKD5,G-protein beta,GNAS,Gsk3,Ifn,IFN Beta,IKK (complex),Interferon alpha,LAMP2,MAP1LC3B,MARK3,MAVS,NFkB (complex),PAIP2,Pka,PNKD,PP2A,PPP2R5C,RIPK4,RPL23A,SLC37A4,TAX1BP1,TBK1,TBKBP1,TPMT,TRIM37,TSLP,UCHL5,USP13
5	Cell-To-Cell Signaling and Interaction, Drug Metabolism, Small Molecule Biochemistry	27	24	Crebi, Ap1,ZFYVE27i, LDL	ADCY,ADORA1,Ap1,ARHGAP1,ATE1,ATL2,ATP5F1,Cg,Collagen Alpha1,Creb,DRD2,GJA5,GNG7,GPRASP1,Jnk,LDL,MARCH3,Mek,MPRIP,MT2A,N4BP1,Pkc(s),PPP1R12A,PRKAR2B,RARB,RNASEH2A,Rock,Secretase gamma,SORT1,STX12,TBC1D5,TNS1,UBC,VPS35,ZFYVE27
6	Cell-To-Cell Signaling and Interaction, Cell Morphology, Reproductive System Development and Function	26	23	ERK, Akt	ACP1,Akt,AMPK,APPL1,BCR (complex),C1QBP,CD9,CRK,ERK,Fc gamma receptor,IGSF1,ITGA6,KIAA0430,LAT,MAP4K5,MAPKAP1,MCL1,MTORC1,p70 S6k,p85 (pik3r),PHIP,PI3K (complex),PI3K (family),PRKD3,PTP4A2,PTPRE,RAB11A,RAP1GAP,Ras,SLC2A1,SRSF3,STK17B,TCR,USP12,ZDHHC2
7	Cardiovascular System Development and Function, Cell-To-Cell Signaling and Interaction, Renal and Urological System Development and Function	26	23	p38 Mapk/Mapk, CD44i, HGFi, Collageni	calpain,CD44,CD47,chemokine,CLEC5A,CNBP,CNN1,Collagen(s),CX3CR1,CYCS,Focal adhesion kinase,GLIS3,GOT,HADH,HGF,IL12 (complex),ITGA4,KRR1,LIF,MAFA,MAP3K4,Mapk,MMP28,P38 MAPK,PDGF BB,PRDM16,PRNP,Proinsulin,PTPN1,Rac,RAMP1,RASA1,ROR1,SLC2A3,STAT5a/b
8	Cell Cycle, Inflammatory Disease, Ophthalmic Disease	26	23	FSH, Lh, TP73i, ANXA1i	AIM1,ALDH3A2,ANXA1,CAMLG,CDH15,CNKSR3,COL13A1,COPS8,Cpla2,estrogen receptor,FDX1,FSH,GJB3,GRK5,ITGB1BP1,Lh,MAP2K1/2,MFAP3,NPL,PPIF,PPP2R5B,PRKX,PSIP1,RAB4A,RAD1,RAD17,RGS3,SAT1,TCF,TP73,TPM1,UPP1,Vegf,YTHDF2,ZNF331
9	Cell Cycle, Cellular Development, Hematological System Development and Function	22	21	STAT1i, IgG	ATRX,caspase,CBFB,CNOT7,CSF3,CTSC,cytochrome C,E2F2,EMP1,Gamma tubulin,IFN alpha/beta,IFN type 1,Ifnar,Ige,IgG,IgG2a,Igm,IL12 (family),Immunoglobulin,IREB2,MAF,MCPH1,NEDD1,OLA1,PARP,PDPN,SLA2,STAT1,STAT4,SUMO1,TRIM33,TROVE2,UBD,Ubiquitin,UGCG
10	Cancer, Organismal Injury and Abnormalities, Embryonic Development	19	19	SMARCA4, CTNNB1, FOXA2	AIM1,ALDH1A3,ASF1A,BEX5,CACYBP,CLIC2,CPM,CTNNB1,Cyclin E,DDX5,DHRS9,DNMT3A,DYNC2LI1,FOXA2,HS3ST1,IFITM1,IFT57,IFT88,IYD,KLHL29,MARK4,MFGE8,NANOG,PPAP2B,PRRC2C,PTP4A2,PTPRU,SIAH1,SMARCA4,SNRK,SOD3,STK11,TPK1,TSPAN8,UBD

## Sheet: mRNA based GSNs
© 2000-2015 QIAGEN. All rights reserved.
ID	Top Diseases and Functions	Score	Focus Molecules	Hub Genes	Molecules in Network
1	Cell Cycle, Cell-To-Cell Signaling and Interaction, Connective Tissue Development and Function	33	35	CCND1i, CDK4i	AHSA1,ARMCX1,ATP5J2,C15orf57,CCDC80,CCND1,CCND3,CDK4,CENPH,COL27A1,DDIAS,DEK,EIF5A2,ENPP2,EWSR1,FBXO7,GPALPP1,KIAA0101,KLHL24,L3MBTL2,LNP1,MAML1,MINOS1,MYBBP1A,NCAPH,NDUFAF3,PPARGC1B,PRDM16,PRDX6,PTBP3,RIF1,SUGP2,TRAPPC2,USE1,ZFHX3
2	Cell-To-Cell Signaling and Interaction, Carbohydrate Metabolism, Developmental Disorder	29	33	NFkB, NME1i	ATPIF1,CCDC155,CLEC11A,DAD1,EIF5,EXOSC8,FASTKD5,FBL,GAD2,GTPBP4,GZMK,HLA-F,Ikb,KCNJ4,METTL1,MICU1,NFkB (complex),NME1,NOP58,PDLIM1,PNKD,PPIG,RIPK4,RNF34,SCFD1,SLC2A5,SLC37A4,TFG,TMEM14C,TOM1,TPMT,TRIM37,UCHL5,ZDHHC3,ZNF385A
3	Connective Tissue Development and Function, Hematological System Development and Function, Hematopoiesis	29	33	MAPK3h, FGFR3i, ISL1h	ATE1,CBLB,CDH15,DDX5,DMRTA2,DMTN,EIF3G,EPB41,estrogen receptor,FGFR3,GRK4,HBE1,HOXA9,Importin beta,ISL1,KPNA4,LEPROTL1,MAF,MAPK3,MPP1,MUC1,MYO15A,NCKAP1L,NPM1,NR2C1,NUP50,NXPH4,PAPPA2,PGAM5,PIEZO2,PIRT,PLEK2,SAT1,TARBP2,ZNF589
4	Developmental Disorder, Hematological Disease, Hereditary Disorder	29	33	BRCA1h, BRCA2h, LHX1h	AMN,BABAM1,BCCIP,BRCA1,BRCA2,CCAR1,CCNK,CER1,Collagen type I,DPP4,FANCD2,FANCE,FANCF,FHIT,FN1,FXYD3,FZD6,HMG20B,I kappa b kinase,KAT8,LDB1,LHX1,MORF4L1,MRFAP1,RAD51B,RAD51C,RETNLB,SCN3A,SPHK1,SSBP3,TMEM52B,UBE2T,UTP14A,XRCC2,ZNF350
5	Cell-To-Cell Signaling and Interaction, Cellular Movement, Hematological System Development and Function	29	33	CCL3L3i, CCL4i, IL-12 family	CCDC176,CCL4,CCL3L3,CCR5,CD47,CD177,CSF3,Ctbp,DDOST,GCH1,GNB1,GNG7,GNGT2,HIC1,HLA-C,IL11RA,IL12 (family),KIR2DL1/KIR2DL3,KITLG,LCOR,LGALS3,LIF,LIMS1,NRL,OSCAR,PIK3R1,PPIF,PRSS3,PTPN2,RPE65,SLA2,SNAPC1,SNAPC3,SPON2,TRPV4
6	Cell Cycle, DNA Replication, Recombination, and Repair, Cancer	27	32	Jnkh, MAPK9h, ELK1h	ANAPC13,ARHGAP1,ARHGAP8/PRR5-ARHGAP8,CDC23,CDC26,CDC27,CKMT1A/CKMT1B,DUSP10,DYNLL1,ELK1,Jnk,KIF2A,KRT15,LSM3,LSM4,LSM5,LSM8,LY96,MAD2L1,MAD2L2,MAD2L1BP,MAP2K4,MAP3K4,MAPK9,NMI,PITX3,RASSF5,REV1,RNASEH1,Sapk,SHFM1,SIGIRR,TMSB4,TNFRSF17,TRIP13
7	Antimicrobial Response, Inflammatory Response, Cellular Function and Maintenance	27	32	PTGS2h, IRF7i, DOCK8h	ACSL4,ARID5A,CCRL2,Cpla2,DAXX,DOCK8,EEF1A1,GZMH,HDC,IFIH1,IFIT3,IFN alpha/beta,IRF7,ISG15,ISG20,MARK2,MAVS,NPC2,Plk,PPA1,PTGS1,PTGS2,PTMA,RGCC,RPS16,RPS3A,RSF1,SAMSN1,TBK1,TIA1,TNK1,TNNI2,TSC22D1,VPS72,XPA
8	Skeletal and Muscular System Development and Function, Connective Tissue Development and Function, Tissue Development	27	32	SP1h	ACVRL1,BAHD1,COL2A1,COL9A1,CREB3L2,EIF1AX,ELOVL3,ELOVL5,FXR1,GNAI2,HBG2,HINT1,HISTONE,HSD11B2,HTR6,KCNQ2,KIF3A,KIF5A,LIPA,LTBP3,MSH6,MUC4,PAIP2,PURB,RPS4X,SLC2A3,SP1,SP3,STAU1,SYNCRIP,TEAD1,thymidine kinase,TIP60,UGDH,VGLL4
9	Gene Expression, Connective Tissue Development and Function, Organismal Development	27	32	RNA pol IIi, CREBBPi	AMPD1,ARHGEF10L,ATP6V0A1,CA2,CCNC,CDK7,CDK12,CREBBP,CST7,CSTF3,DDX17,EID3,ERCC2,FRMD4A,FUT7,GFI1B,GPN1,GTF2B,MED15,MED21,MNAT1,MSX1,NMD3,PBX3,PITPNM1,PPIB,RNA polymerase II,SAFB,SDHC,TFF1,TFIIF,TFIIH,TLE2,TLE6,ZNF268
10	Small Molecule Biochemistry, RNA Post-Transcriptional Modification, Drug Metabolism	27	32	FOLR1i, RORAh, Cgi	Alpha catenin,CELF2,Cg,CORO7/CORO7-PAM16,Creb,CYP4F8,DHX15,ESM1,FBXO3,FOLR1,GEMIN2,GSTM2,GSTM4,HPGD,LEAP2,MARCH3,MMP19,NDNL2,NR1I3,NSMCE2,PFKFB3,PNOC,PUS3,RNASEH2A,RORA,SLC13A2,SMNDC1,SNRPD2,SNRPD3,SNRPF,ST3GAL3,ST3GAL4,SUMO1,SYNGR2,USP9X
