# Supplementary material for: Integrated Analysis of Dysregulated ncRNA and mRNA Expression Profiles in Humans Exposed to Carbon Nanotubes
Source: PLoS One. 2016 Mar 1;11(3):e0150628. doi: 10.1371/journal.pone.0150628 (PMC4773015; doi:10.1371/journal.pone.0150628)
Supplement: S3 File — The KEGG pathway enrichment analysis of up/downregulated mRNAs and mRNA targets of dysregulated miRNAs profiles were performed using DAVID[41] and DIANA-mirPath (ref), respectively. The prediction of mRNA target pairs corresponding to the up-regulated miRNAs was performed using both TargetScan and micro-TDS algorithms, provided by DIANA-miRPath. The KEGG pathways overrepresented by the mRNA target pairs of dysregulated miRNAs were cross compared to pathways enriched by downregulated mRNAs. (XLSX) [file pone.0150628.s004.xlsx]

## Sheet: mRNA-UP-regulated_DAVID_KEGG
Color Coding Details
	Common to Down regulated mRNA
Rank	Pathway Details	# of Genes	%	PValue	List Total	Pop Hits	Pop Total	Fold Enrichment	FDR	Genes
1	hsa05200:Pathways in cancer	31	3.06324	1.59e-26	291	238	35136	15.7269	1.92e-23	TRAF1, FGFR1, PPARD, PTGS2, PDGFA, ERBB2, KITLG, TFG, TPM3, GLI1, MAX, CASP8, RARA, CCNA1, PIK3R3, PIK3R1, FH, FN1, EGFR, IL6, COL4A1, BRCA2, ITGA2, HGF, FZD6, RASSF5, CBLB, ETS1, VEGFA, MAPK3, MAPK9
2	hsa04080:Neuroactive ligand-receptor interaction	24	2.37154	9.82e-22	291	163	35136	17.778	1.18e-18	OPRM1, GABRG1, GABRG2, GRIK2, FPR1, GRIN3A, GABBR2, BDKRB2, PLG, EDNRA, TAAR8, GRM4, GH1, PTGIR, HRH1, P2RY6, GRIA2, GRM8, HRH2, HTR6, PRSS3, MAS1, ADRA1A, HTR2B
3	hsa04060:Cytokine-cytokine receptor interaction	21	2.0751	5.04e-17	291	179	35136	14.1653	6.08e-14	EGFR, CSF2, IL6, ACVRL1, TNFSF4, IL29, TNFRSF25, PDGFA, CTF1, EDA2R, KITLG, HGF, CXCL12, IFNAR2, GH1, CCL25, CCR5, VEGFA, TNFRSF19, BMP7, XCR1
4	hsa04510:Focal adhesion	19	1.87747	9.01e-17	291	136	35136	16.8684	1.33e-13	EGFR, TLN1, COL4A1, PDGFA, ERBB2, ELK1, PIP5K1C, ITGA2, VTN, HGF, CCND3, TNR, VEGFA, MAPK3, MAPK9, PIK3R3, RAPGEF1, PIK3R1, FN1
5	hsa04740:Olfactory transduction	16	1.58103	3.43e-14	291	113	35136	17.0963	4.14e-11	OR2S2, OR2A14, OR8G5, OR9G1, OR1N1, OR1J4, OR7E24, OR51G2, OR4D6, OR9Q2, OR2F1, OR8B12, OR7C2, OR51B6, OR10P1, OR2B2
6	hsa04010:MAPK signaling pathway	19	1.87747	5.32e-14	291	194	35136	11.8253	6.41e-11	EGFR, FGFR1, TAOK2, PDGFA, MAPKAPK5, MAP2K4, CACNB1, DUSP10, MAP4K2, ELK1, CACNB2, TAB1, DAXX, MAP4K4, MAX, MAPK14, MAPK3, MAPK9, PLA2G4E
7	hsa04012:ErbB signaling pathway	12	1.18577	7.19e-12	291	66	35136	21.9531	8.68e-09	EGFR, CBLB, ERBB2, BTC, MAPK3, MAP2K4, ELK1, MAPK9, PIK3R3, NRG1, ABL2, PIK3R1
8	hsa04810:Regulation of actin cytoskeleton	14	1.3834	1.12e-10	291	135	35136	12.5214	1.36e-07	EGFR, FGFR1, LIMK2, PDGFA, PIP5K1C, ITGA2, NCKAP1L, BDKRB2, ARHGEF12, MAPK3, MYH14, PIK3R3, PIK3R1, FN1
9	hsa04144:Endocytosis	14	1.3834	1.35e-10	291	137	35136	12.3386	1.63e-07	EGFR, PRKCZ, PARD6B, CBLB, LDLR, CCR5, AP2A1, VPS37A, PIP5K1C, HLA-C, PDCD6IP, AGAP1, HLA-G, RNF41
10	hsa04620:Toll-like receptor signaling pathway	11	1.08696	4.29e-10	291	72	35136	18.4467	5.18e-07	IFNAR2, IKBKE, IL6, MAPK14, MAPK3, MAP2K4, CASP8, MAPK9, PIK3R3, TAB1, PIK3R1
11	hsa04630:Jak-STAT signaling pathway	12	1.18577	4.75e-10	291	96	35136	15.0928	5.72e-07	CSF2, IFNAR2, GH1, CBLB, IL6, CCND3, IL29, CTF1, SOCS7, PIK3R3, SPRY4, PIK3R1
12	hsa04020:Calcium signaling pathway	13	1.28458	6.12e-10	291	125	35136	12.5572	7.38e-07	EGFR, ERBB2, SPHK1, BDKRB2, EDNRA, HRH1, ATP2B4, PDE1B, HRH2, HTR6, PLCD3, ADRA1A, HTR2B
13	hsa04914:Progesterone-mediated oocyte maturation	10	0.988142	1.37e-09	291	59	35136	20.4648	1.66e-06	MAPK14, MAPK3, ADCY6, CDC23, MAPK9, CPEB1, PIK3R3, MAD2L2, CCNA1, PIK3R1
14	hsa04910:Insulin signaling pathway	11	1.08696	4.02e-09	291	90	35136	14.7574	4.85e-06	PRKAG3, PRKCZ, CBLB, HK3, MAPK3, ELK1, MAPK9, PIK3R3, PCK2, RAPGEF1, PIK3R1
15	hsa04360:Axon guidance	11	1.08696	4.02e-09	291	90	35136	14.7574	4.85e-06	ABLIM2, LIMK2, SEMA6D, RGS3, MAPK3, NFAT5, SEMA3D, ROBO2, EFNA4, ARHGEF12, CXCL12
16	hsa05215:Prostate cancer	10	0.988142	5.05e-09	291	68	35136	17.7562	6.1e-06	EGFR, FGFR1, PDGFA, ERBB2, MAPK3, CREB3L2, CREB3L4, CREB3L3, PIK3R3, PIK3R1
17	hsa04666:Fc gamma R-mediated phagocytosis	10	0.988142	5.05e-09	291	68	35136	17.7562	6.1e-06	LAT, LIMK2, FCGR2B, MARCKSL1, MAPK3, SPHK1, PIP5K1C, PIK3R3, PLA2G4E, PIK3R1
18	hsa04370:VEGF signaling pathway	9	0.889328	1.46e-08	291	54	35136	20.1237	1.77e-05	PTGS2, MAPK14, MAPK3, VEGFA, SPHK1, NFAT5, PIK3R3, PLA2G4E, PIK3R1
19	hsa04270:Vascular smooth muscle contraction	10	0.988142	1.95e-08	291	79	35136	15.2838	2.35e-05	KCNMB3, EDNRA, PTGIR, MAPK3, ADCY6, MRVI1, MYH11, ADRA1A, ARHGEF12, PLA2G4E
20	hsa04660:T cell receptor signaling pathway	10	0.988142	2.18e-08	291	80	35136	15.0928	2.63e-05	CSF2, LAT, CBLB, MAPK14, MAPK3, NFAT5, MAPK9, PIK3R3, PIK3R1, DLG1
21	hsa04664:Fc epsilon RI signaling pathway	9	0.889328	3.94e-08	291	61	35136	17.8144	4.75e-05	CSF2, LAT, MAPK14, MAPK3, MAP2K4, MAPK9, PIK3R3, PLA2G4E, PIK3R1
22	hsa04722:Neurotrophin signaling pathway	10	0.988142	5.6e-08	291	89	35136	13.5665	6.76e-05	IRAK2, NTRK3, YWHAH, MAPK14, MAPK3, MAPK9, SH2B1, PIK3R3, RAPGEF1, PIK3R1
23	hsa04650:Natural killer cell mediated cytotoxicity	10	0.988142	9.05e-08	291	94	35136	12.8449	0.000109	CSF2, IFNAR2, LAT, ICAM2, MAPK3, NFAT5, HLA-C, PIK3R3, HLA-G, PIK3R1
24	hsa04621:NOD-like receptor signaling pathway	8	0.790514	1.34e-07	291	48	35136	20.1237	0.000161	IL6, MAPK14, MAPK3, CASP8, MAPK9, TAB1, NLRP1, TAB3
25	hsa00230:Purine metabolism	10	0.988142	1.55e-07	291	100	35136	12.0742	0.000187	GDA, PDE1B, ADCY6, PDE9A, PDE10A, PDE4C, POLR3B, IMPDH1, AMPD1, PRPS1
26	hsa04930:Type II diabetes mellitus	7	0.6917	1.86e-07	291	31	35136	27.2644	0.000224	PRKCZ, HK3, MAPK3, MAPK9, PIK3R3, KCNJ11, PIK3R1
27	hsa05211:Renal cell carcinoma	8	0.790514	2.36e-07	291	52	35136	18.5757	0.000285	ETS1, MAPK3, VEGFA, HGF, PIK3R3, RAPGEF1, PIK3R1, FH
28	hsa05212:Pancreatic cancer	8	0.790514	3.98e-07	291	56	35136	17.2489	0.00048	EGFR, ERBB2, MAPK3, VEGFA, MAPK9, BRCA2, PIK3R3, PIK3R1
29	hsa04514:Cell adhesion molecules (CAMs)	9	0.889328	4.95e-07	291	84	35136	12.9367	0.000597	MPZL1, CADM1, CLDN4, NRXN3, ICAM2, CD276, CD22, HLA-C, HLA-G
30	hsa05222:Small cell lung cancer	8	0.790514	1.01e-06	291	64	35136	15.0928	0.00121641	TRAF1, MAX, COL4A1, PTGS2, ITGA2, PIK3R3, PIK3R1, FN1
31	hsa05218:Melanoma	7	0.6917	1.06e-06	291	41	35136	20.6145	0.0012772	EGFR, FGFR1, PDGFA, MAPK3, HGF, PIK3R3, PIK3R1
32	hsa05416:Viral myocarditis	7	0.6917	1.63e-06	291	44	35136	19.209	0.0019639	DMD, CASP8, MYH11, HLA-C, MYH14, ABL2, HLA-G
33	hsa04916:Melanogenesis	8	0.790514	1.69e-06	291	69	35136	13.9991	0.00203957	MAPK3, ADCY6, CREB3L2, KITLG, CREB3L4, CREB3L3, POMC, FZD6
34	hsa05221:Acute myeloid leukemia	7	0.6917	2.13e-06	291	46	35136	18.3738	0.00257012	PPARD, MAPK3, RARA, PIM2, PIK3R3, CCNA1, PIK3R1
35	hsa04912:GnRH signaling pathway	8	0.790514	2.98e-06	291	75	35136	12.8792	0.00359712	EGFR, MAPK14, MAPK3, ADCY6, MAP2K4, ELK1, MAPK9, PLA2G4E
36	hsa04670:Leukocyte transendothelial migration	8	0.790514	3.56e-06	291	77	35136	12.5447	0.0042974	RASSF5, CLDN4, MAPK14, SIPA1, NOX1, PIK3R3, CXCL12, PIK3R1
37	hsa05410:Hypertrophic cardiomyopathy (HCM)	7	0.6917	4.44e-06	291	52	35136	16.2538	0.00535895	PRKAG3, IL6, DMD, CACNB1, CACNB2, ITGA2, TPM3
38	hsa04530:Tight junction	8	0.790514	5.01e-06	291	81	35136	11.9252	0.00604153	PRKCZ, PARD6B, CTTN, CLDN4, MYH11, MYH14, TJP3, TJAP1
39	hsa04960:Aldosterone-regulated sodium reabsorption	6	0.592885	6.21e-06	291	32	35136	22.6392	0.00748766	ATP1B3, MAPK3, HSD11B1, HSD11B2, PIK3R3, PIK3R1
40	hsa04320:Dorso-ventral axis formation	5	0.494071	1.6e-05	291	19	35136	31.7743	0.0192712	EGFR, FMN2, ETS1, MAPK3, CPEB1
41	hsa00601:Glycosphingolipid biosynthesis	5	0.494071	1.6e-05	291	19	35136	31.7743	0.0192712	ST3GAL3, ST3GAL4, FUT3, FUT4, B4GALT4
42	hsa05213:Endometrial cancer	6	0.592885	1.69e-05	291	39	35136	18.5757	0.0204192	EGFR, ERBB2, MAPK3, ELK1, PIK3R3, PIK3R1
43	hsa04062:Chemokine signaling pathway	9	0.889328	2.16e-05	291	139	35136	7.81784	0.0260909	PRKCZ, CCL25, CCR5, MAPK3, ADCY6, PIK3R3, XCR1, CXCL12, PIK3R1
44	hsa04310:Wnt signaling pathway	8	0.790514	2.6e-05	291	104	35136	9.28787	0.0314046	CER1, PPARD, CCND3, NFAT5, MAPK9, RUVBL1, PORCN, FZD6
45	hsa04640:Hematopoietic cell lineage	7	0.6917	2.74e-05	291	71	35136	11.9042	0.0330599	CSF2, CR1, IL6, CD22, KITLG, ITGA2, CD1E
46	hsa05223:Non-small cell lung cancer	6	0.592885	3.09e-05	291	44	35136	16.4649	0.0372359	EGFR, RASSF5, ERBB2, MAPK3, PIK3R3, PIK3R1
47	hsa04070:Phosphatidylinositol signaling system	6	0.592885	5.79e-05	291	50	35136	14.4891	0.0697589	DGKQ, PLCD3, PIP5K1C, DGKI, PIK3R3, PIK3R1
48	hsa05414:Dilated cardiomyopathy	6	0.592885	0.0001	291	56	35136	12.9367	0.120762	DMD, ADCY6, CACNB1, CACNB2, ITGA2, TPM3
49	hsa04662:B cell receptor signaling pathway	6	0.592885	0.0001	291	56	35136	12.9367	0.120762	FCGR2B, MAPK3, NFAT5, CD22, PIK3R3, PIK3R1
50	hsa00520:Amino sugar and nucleotide sugar metabolism	5	0.494071	0.000105	291	30	35136	20.1237	0.12679	CYB5R3, CHIA, GFPT1, HK3, PGM1
51	hsa05210:Colorectal cancer	6	0.592885	0.000163	291	62	35136	11.6847	0.196428	EGFR, MAPK3, MAPK9, PIK3R3, PIK3R1, FZD6
52	hsa04120:Ubiquitin mediated proteolysis	7	0.6917	0.00022	291	103	35136	8.20579	0.264544	FBXW7, CBLB, UBA3, KLHL13, CDC23, CUL4B, BRCA1
53	hsa00982:Drug metabolism	5	0.494071	0.000298	291	39	35136	15.4798	0.358585	GSTM2, FMO5, GSTM4, GSTT1, ALDH3B1
54	hsa04114:Oocyte meiosis	6	0.592885	0.000398	291	75	35136	9.65938	0.479543	YWHAH, MAPK3, ADCY6, CDC23, CPEB1, MAD2L2
55	hsa04920:Adipocytokine signaling pathway	5	0.494071	0.000476	291	44	35136	13.7207	0.572418	PRKAG3, MAPK9, PCK2, POMC, CAMKK2
56	hsa05214:Glioma	5	0.494071	0.000519	291	45	35136	13.4158	0.624066	EGFR, PDGFA, MAPK3, PIK3R3, PIK3R1
57	hsa04622:RIG-I-like receptor signaling pathway	5	0.494071	0.000565	291	46	35136	13.1242	0.678925	OTUD5, IKBKE, MAPK14, CASP8, MAPK9
58	hsa03320:PPAR signaling pathway	5	0.494071	0.000565	291	46	35136	13.1242	0.678925	PPARD, CYP27A1, OLR1, PCK2, PLTP
59	hsa04610:Complement and coagulation cascades	5	0.494071	0.000665	291	48	35136	12.5773	0.798706	CR1, TFPI, BDKRB2, C2, PLG
60	hsa05120:Epithelial cell signaling in Helicobacter pylori infection	5	0.494071	0.000719	291	49	35136	12.3206	0.863843	EGFR, MAPK14, MAP2K4, ATP6V0A1, MAPK9
61	hsa04110:Cell cycle	6	0.592885	0.000918	291	90	35136	8.04948	1.10138	YWHAH, CCND3, CDC14A, CDC23, MAD2L2, CCNA1
62	hsa05016:Huntington's disease	7	0.6917	0.000963	291	136	35136	6.21468	1.15508	SP1, AP2A1, SDHC, CASP8, CREB3L2, CREB3L4, CREB3L3
63	hsa04142:Lysosome	6	0.592885	0.000965	291	91	35136	7.96103	1.15736	AP1B1, LGMN, ARSA, AP3D1, ATP6V0A1, GGA3
64	hsa04512:ECM-receptor interaction	5	0.494071	0.000968	291	53	35136	11.3908	1.16185	COL4A1, TNR, ITGA2, VTN, FN1
65	hsa00020:Citrate cycle (TCA cycle)	4	0.395257	0.00099	291	24	35136	20.1237	1.1882	ACO1, SDHC, PCK2, FH
66	hsa00140:Steroid hormone biosynthesis	4	0.395257	0.00111872	291	25	35136	19.3188	1.34108	CYP11B2, HSD11B1, HSD11B2, SULT2B1
67	hsa04540:Gap junction	5	0.494071	0.00144805	291	59	35136	10.2324	1.73271	EGFR, PDGFA, MAPK3, ADCY6, HTR2B
68	hsa04350:TGF-beta signaling pathway	5	0.494071	0.00154152	291	60	35136	10.0619	1.8436	ACVRL1, SP1, SMAD6, MAPK3, BMP7
69	hsa05219:Bladder cancer	4	0.395257	0.00231195	291	32	35136	15.0928	2.75327	EGFR, ERBB2, MAPK3, VEGFA
70	hsa04940:Type I diabetes mellitus	4	0.395257	0.00275557	291	34	35136	14.205	3.27357	ICA1, GAD2, HLA-C, HLA-G
71	hsa00980:Metabolism of xenobiotics by cytochrome P450	4	0.395257	0.00275557	291	34	35136	14.205	3.27357	GSTM2, GSTM4, GSTT1, ALDH3B1
72	hsa04150:mTOR signaling pathway	4	0.395257	0.00299567	291	35	35136	13.7991	3.55409	MAPK3, VEGFA, PIK3R3, PIK3R1
73	hsa00562:Inositol phosphate metabolism	4	0.395257	0.00351347	291	37	35136	13.0532	4.15654	MINPP1, PLCD3, PIP5K1C, IPMK
74	hsa00010:Glycolysis / Gluconeogenesis	4	0.395257	0.00408272	291	39	35136	12.3838	4.81487	HK3, PGM1, PCK2, ALDH3B1
75	hsa00480:Glutathione metabolism	4	0.395257	0.0043871	291	40	35136	12.0742	5.16517	GSTM2, GSTM4, GPX3, GSTT1
76	hsa05412:Arrhythmogenic right ventricular cardiomyopathy (ARVC)	4	0.395257	0.0043871	291	40	35136	12.0742	5.16517	DMD, CACNB1, CACNB2, ITGA2
77	hsa03040:Spliceosome	5	0.494071	0.00501189	291	83	35136	7.27363	5.88052	TRA2A, DHX15, SNRPA, LSM4, HNRNPC
78	hsa04520:Adherens junction	4	0.395257	0.0091271	291	52	35136	9.28787	10.47	EGFR, FGFR1, ERBB2, MAPK3
79	hsa01040:Biosynthesis of unsaturated fatty acids	3	0.296443	0.00951939	291	18	35136	20.1237	10.8966	ACOT7, PTPLB, ELOVL5
80	hsa04260:Cardiac muscle contraction	4	0.395257	0.00961662	291	53	35136	9.11262	11.002	ATP1B3, CACNB1, CACNB2, TPM3
81	hsa05220:Chronic myeloid leukemia	4	0.395257	0.0111757	291	56	35136	8.62445	12.6773	CBLB, MAPK3, PIK3R3, PIK3R1
82	hsa05216:Thyroid cancer	3	0.296443	0.0128552	291	21	35136	17.2489	14.4496	MAPK3, TFG, TPM3
83	hsa00250:Alanine, aspartate and glutamate metabolism	3	0.296443	0.0140645	291	22	35136	16.4649	15.7051	GAD2, GFPT1, IL4I1
84	hsa00150:Androgen and estrogen metabolism	3	0.296443	0.0140645	291	22	35136	16.4649	15.7051	HSD11B1, HSD11B2, SULT2B1
85	hsa04210:Apoptosis	4	0.395257	0.0140805	291	61	35136	7.91753	15.7216	IRAK2, CASP8, PIK3R3, PIK3R1
86	hsa04742:Taste transduction	3	0.296443	0.0193648	291	26	35136	13.9318	21.0115	GRM4, TAS2R1, ADCY6
87	hsa00380:Tryptophan metabolism	3	0.296443	0.0208015	291	27	35136	13.4158	22.3962	AANAT, IL4I1, AFMID
88	hsa05020:Prion diseases	3	0.296443	0.0222813	291	28	35136	12.9367	23.799	IL6, MAPK3, ELK1
89	hsa00350:Tyrosine metabolism	3	0.296443	0.0222813	291	28	35136	12.9367	23.799	HGD, IL4I1, ALDH3B1
90	hsa04623:Cytosolic DNA-sensing pathway	3	0.296443	0.0337781	291	35	35136	10.3493	33.9309	IKBKE, IL6, POLR3B
91	hsa05332:Graft-versus-host disease	3	0.296443	0.0337781	291	35	35136	10.3493	33.9309	IL6, HLA-C, HLA-G
92	hsa00590:Arachidonic acid metabolism	3	0.296443	0.035574	291	36	35136	10.0619	35.397	PTGS2, GPX3, PLA2G4E
93	hsa00510:N-Glycan biosynthesis	3	0.296443	0.037406	291	37	35136	9.78991	36.8618	MGAT5B, MAN1B1, DDOST
94	hsa05014:Amyotrophic lateral sclerosis (ALS)	3	0.296443	0.0411757	291	39	35136	9.28787	39.7805	GRIA2, MAPK14, DAXX
95	hsa04672:Intestinal immune network for IgA production	3	0.296443	0.0431119	291	40	35136	9.05567	41.231	CCL25, IL6, CXCL12

## Sheet: mRNA-DOWN-regulated_DAVID_KEGG
Color Coding Details
	Common to Down regulated mRNA & miRNA-mRNA targets predicted by micro_TDS &TargetScan
Rank	Pathway Ref #	KEGG Pathway	# of Genes	%	PValue	Fold Enrichment	List Total	Pop Hits	Pop Total	Genes
1	hsa03010	Ribosome	34	2.49633	1.1e-40	32.0077	429	87	35136	RPL17, RPL27A, RPL35, RPS15A, RPL37, RPL39, RPS3, RPS25, RPL7, RPL31, RPS3A, RPL34, RPLP1, RPL4, RPS20, RPS27A, RPL36AL, RPS24, RPL35A, RPL26, RPL23A, RPS6, RPS4X, RPS5, RPS18, RPS16, RPL41, RPL22, RPS17, RPL21, RPS4Y1, RPS13, RPL37A, UBA52
2	hsa05016	Huntington's disease	36	2.64317	2.92e-36	21.68	429	136	35136	UQCRC2, NDUFB3, NDUFB4, ATP5E, NDUFB5, NDUFB6, POLR2K, COX7C, ATP5G3, POLR2B, NDUFB2, NDUFS5, UQCR10, UQCR11, CASP9, ATP5H, NDUFS2, NDUFA4, NDUFA2, NDUFA8, NDUFA9, NDUFA6, CREBBP, CYCS, ATP5F1, NDUFC1, SOD1, VDAC3, DCTN1, UQCRHL, COX6C, NDUFV3, UQCRH, IFT57, ATP5C1, APAF1, UQCRB
3	hsa05012	Parkinson's disease	32	2.34949	1.05e-35	27.3007	429	96	35136	UQCRC2, NDUFB3, NDUFB4, ATP5E, NDUFB5, NDUFB6, SNCA, COX7C, ATP5G3, NDUFB2, NDUFS5, UQCR10, UQCR11, CASP9, ATP5H, NDUFS2, NDUFA4, NDUFA2, NDUFA8, NDUFA9, NDUFA6, CYCS, ATP5F1, NDUFC1, VDAC3, UQCRHL, COX6C, NDUFV3, UQCRH, ATP5C1, APAF1, SLC18A1, UQCRB
4	hsa00190	Oxidative phosphorylation	32	2.34949	4.56e-35	26.2087	429	100	35136	UQCRC2, NDUFB3, NDUFB4, ATP5E, COX11, NDUFB5, NDUFB6, COX7C, ATP6V1G1, ATP5G3, NDUFB2, NDUFS5, UQCR10, UQCR11, ATP5L, ATP5H, NDUFS2, COX15, NDUFA4, NDUFA2, NDUFA8, NDUFA9, NDUFA6, ATP5F1, NDUFC1, PPA2, PPA1, UQCRHL, COX6C, NDUFV3, UQCRH, ATP5C1, UQCRB
5	hsa05010	Alzheimer's disease	30	2.20264	5.05e-29	19.9761	429	123	35136	UQCRC2, NDUFB3, ATP5E, NDUFB4, NDUFB5, NDUFB6, SNCA, COX7C, ATP5G3, NDUFB2, NDUFS5, UQCR10, UQCR11, CASP9, ATP5H, NDUFS2, NDUFA4, NDUFA2, NDUFA8, NDUFA9, NDUFA6, CYCS, ATP5F1, NDUFC1, UQCRHL, COX6C, NDUFV3, UQCRH, ATP5C1, APAF1, UQCRB
6	hsa03040	Spliceosome	19	1.39501	8.48e-18	18.7487	429	83	35136	SF3B14, MAGOH, SNRPD3, LSM6, SNRPD2, DDX5, NAA38, BUD31, SMNDC1, PPIE, CDC40, PQBP1, LSM5, MAGOHB, LSM3, HNRNPC, SNRPF, SNRPE, HSPA8
7	hsa00230	Purine metabolism	19	1.39501	2.85e-16	15.5614	429	100	35136	FHIT, POLR1D, POLR2K, NUDT5, DCK, POLR1C, PDE4D, DGUOK, POLR3C, POLR2B, NME7, PRIM1, PDE7B, NME1, ENTPD8, GUCY1A3, ADSL, PDE9A, IMPDH2
8	hsa05200	Pathways in cancer	23	1.68869	2.54e-13	7.91491	429	238	35136	E2F2, MSH6, FGFR3, MSH3, PDGFB, BRAF, STK36, CYCS, CREBBP, HGF, CDK4, APPL1, STAT1, RBX1, WNT2B, CCND1, CASP9, ITGA6, VEGFA, SLC2A1, RARB, CRK, CSF2RA
9	hsa04110	Cell cycle	16	1.17474	3.01e-13	14.5604	429	90	35136	CCNB1, E2F2, CCND1, MAD2L1, ANAPC13, GADD45G, CREBBP, TFDP2, CDK7, CDK4, ZBTB17, CDC26, CDC27, STAG2, BUB3, RBX1
10	hsa04062	Chemokine signaling pathway	18	1.32159	1.47e-12	10.606	429	139	35136	GNAI2, BRAF, GNG11, STAT1, CCL4, PRKX, GNGT2, PPBP, GNB1, CX3CR1, CCR10, CCL3L3, GRK4, PAK1, CRK, XCL2, GNG5, GNG7
11	hsa00240	Pyrimidine metabolism	13	0.954479	1.39e-11	16.9004	429	63	35136	POLR1D, POLR2K, DCK, UPP2, POLR1C, POLR3C, NME7, TK2, POLR2B, PRIM1, NME1, ENTPD8, DUT
12	hsa04060	Cytokine-cytokine receptor interaction	18	1.32159	8.79e-11	8.23597	429	179	35136	CSF3, PDGFB, TNFRSF25, TNFSF14, TNFRSF17, HGF, CCL4, IL11RA, LIF, TSLP, IL12RB1, PPBP, VEGFA, CX3CR1, CCR10, CCL3L3, XCL2, CSF2RA
13	hsa04510	Focal adhesion	16	1.17474	1.37e-10	9.63554	429	136	35136	MYL5, PDGFB, BRAF, COL3A1, COL2A1, ITGB3, HGF, ITGA4, COL5A3, PPP1CA, CCND1, ITGA6, VEGFA, PPP1R12A, PAK1, CRK
14	hsa03050	Proteasome	10	0.734214	1.35e-09	19.9761	429	41	35136	PSMA2, PSMB5, PSMB4, PSMD11, PSMA3, SHFM1, POMP, PSMD2, PSMD8, PSMB8
15	hsa04612	Antigen processing and presentation	11	0.807636	3.36e-09	14.7692	429	61	35136	KLRC4, KLRC3, RFX5, KIR2DL1, NFYB, HLA-DPB1, KLRD1, HSPA8, KLRC1, HLA-DRA, HLA-F
16	hsa03018	RNA degradation	10	0.734214	4.91e-09	17.426	429	47	35136	EXOSC8, EXOSC9, EXOSC6, LSM6, LSM5, LSM3, EXOSC1, CNOT7, NAA38, CNOT4
17	hsa04623	Cytosolic DNA-sensing pathway	9	0.660793	8.02e-09	21.0605	429	35	35136	MAVS, POLR1D, TBK1, IRF7, POLR1C, CASP1, POLR3C, CCL4, AIM2
18	hsa04640	Hematopoietic cell lineage	11	0.807636	1.54e-08	12.6891	429	71	35136	CSF3, CD9, CD3D, CD44, ITGA6, CD34, ITGB3, ITGA4, CSF2RA, IL11RA, HLA-DRA
19	hsa04114	Oocyte meiosis	11	0.807636	2.65e-08	12.0123	429	75	35136	CCNB1, PPP1CA, MAD2L1, ANAPC13, PPP2R5C, SGOL1, CAMK2D, CDC26, CDC27, PRKX, RBX1
20	hsa04120	Ubiquitin mediated proteolysis	12	0.881057	5.63e-08	9.54199	429	103	35136	TRIM37, UBE2A, UBE4A, CUL4A, ANAPC13, UBE2K, PPIL2, UBA3, UBE2F, CDC26, CDC27, RBX1
21	hsa04130	SNARE interactions in vesicular transport	8	0.587372	7.74e-08	21.136	429	31	35136	STX8, STX12, USE1, BET1, SNAP47, VAMP4, GOSR2, GOSR1
22	hsa04810	Regulation of actin cytoskeleton	13	0.954479	1.1e-07	7.88687	429	135	35136	PPP1CA, MYL5, FGFR3, ITGA6, BRAF, PDGFB, DIAPH2, PPP1R12A, ITGB3, ITGA4, PAK1, CRK, FGD3
23	hsa05211	Renal cell carcinoma	9	0.660793	2.14e-07	14.1754	429	52	35136	BRAF, PDGFB, VEGFA, SLC2A1, CREBBP, HGF, PAK1, CRK, RBX1
24	hsa05322	Systemic lupus erythematosus	10	0.734214	2.35e-07	11.3753	429	72	35136	HIST2H2AB, TROVE2, H2AFV, HIST1H2BF, SNRPD3, SSB, HLA-DPB1, HIST1H2AM, HIST1H3H, HLA-DRA, HIST1H3I
25	hsa00071	Fatty acid metabolism	7	0.51395	7.52e-07	21.2339	429	27	35136	ACAA2, CPT1B, ADH5, ECHS1, ACSL4, HADH, ALDH3A2
26	hsa04010	MAPK signaling pathway	14	1.0279	8.7e-07	5.91046	429	194	35136	MAP3K4, FGFR3, BRAF, PDGFB, TAOK1, GADD45G, DUSP10, CACNA1G, PPM1B, PAK1, CRK, PRKX, RASA1, HSPA8
27	hsa05222	Small cell lung cancer	9	0.660793	1.11e-06	11.5175	429	64	35136	FHIT, E2F2, CCND1, CASP9, ITGA6, CYCS, APAF1, RARB, CDK4
28	hsa04622	RIG-I-like receptor signaling pathway	8	0.587372	1.35e-06	14.2438	429	46	35136	MAVS, CYLD, IFIH1, SIKE1, ISG15, TBK1, IRF7, TBKBP1
29	hsa04115	p53 signaling pathway	8	0.587372	1.57e-06	13.9408	429	47	35136	CCNB1, CCND1, CASP9, CYCS, GADD45G, APAF1, CDK4, TP73
30	hsa00280	Valine, leucine and isoleucine degradation	7	0.51395	2.19e-06	17.9161	429	32	35136	ACAA2, HMGCS1, ECHS1, HIBCH, HADH, ALDH3A2, PCCA
31	hsa04650	Natural killer cell mediated cytotoxicity	10	0.734214	2.32e-06	8.71299	429	94	35136	CD48, LAT, SH2D1A, KLRC3, BRAF, ULBP2, KIR2DL1, PAK1, KLRD1, KLRC1
32	hsa04630	Jak-STAT signaling pathway	10	0.734214	2.76e-06	8.53147	429	96	35136	LIF, CSF3, TSLP, CCND1, STAT4, IL12RB1, CREBBP, STAT1, CSF2RA, IL11RA
33	hsa03420	Nucleotide excision repair	7	0.51395	3.18e-06	16.8622	429	34	35136	XPA, MNAT1, CUL4A, CDK7, GTF2H5, RBX1, ERCC2
34	hsa04260	Cardiac muscle contraction	8	0.587372	3.6e-06	12.3626	429	53	35136	UQCRC2, UQCR10, UQCR11, UQCRH, COX7C, TPM1, UQCRB, COX6C, UQCRHL
35	hsa04512	ECM-receptor interaction	8	0.587372	3.6e-06	12.3626	429	53	35136	CD47, CD44, ITGA6, COL3A1, COL2A1, ITGB3, ITGA4, COL5A3
36	hsa03440	Homologous recombination	6	0.440529	4.54e-06	23.4006	429	21	35136	RAD51C, NBN, SSBP1, MRE11A, SHFM1, RAD50
37	hsa04914	Progesterone-mediated oocyte maturation	8	0.587372	7.49e-06	11.1054	429	59	35136	CCNB1, MAD2L1, GNAI2, BRAF, ANAPC13, CDC26, CDC27, PRKX
38	hsa00330	Arginine and proline metabolism	7	0.51395	8.53e-06	14.3329	429	40	35136	SAT1, ABP1, SRM, GLUD2, GLS, GAMT, ALDH3A2
39	hsa04514	Cell adhesion molecules (CAMs)	9	0.660793	8.82e-06	8.77522	429	84	35136	MPZL1, CDH15, ITGA6, CD34, CD58, HLA-DPB1, ITGA4, HLA-DRA, HLA-F
40	hsa04910	Insulin signaling pathway	9	0.660793	1.47e-05	8.19021	429	90	35136	PRKAR2B, PPP1CA, BRAF, PRKAA1, PTPN1, RPS6, CRK, EIF4E2, PRKX
41	hsa05223	Non-small cell lung cancer	7	0.51395	1.51e-05	13.0299	429	44	35136	FHIT, E2F2, CCND1, CASP9, BRAF, RARB, CDK4
42	hsa05416	Viral myocarditis	7	0.51395	1.51e-05	13.0299	429	44	35136	CCND1, CASP9, CYCS, HLA-DPB1, SGCA, HLA-DRA, HLA-F
43	hsa04142	Lysosome	9	0.660793	1.6e-05	8.10021	429	91	35136	LAMP2, ABCB9, LIPA, SORT1, ABCA2, CTSC, CD164, AP4S1, GGA2
44	hsa03320	PPAR signaling pathway	7	0.51395	1.96e-05	12.4634	429	46	35136	CPT1B, APOC3, UBC, FABP4, ACSL4, DBI, FABP5
45	hsa05219	Bladder cancer	6	0.440529	4.02e-05	15.3566	429	32	35136	E2F2, CCND1, FGFR3, BRAF, VEGFA, CDK4
46	hsa04310	Wnt signaling pathway	9	0.660793	4.22e-05	7.08768	429	104	35136	CCND1, LY6G5B, PPP2R5C, CREBBP, CACYBP, CAMK2D, CSNK2B, PRKX, RBX1, WNT2B
47	hsa04270	Vascular smooth muscle contraction	8	0.587372	5.16e-05	8.29388	429	79	35136	MYL6, PPP1CA, BRAF, PPP1R12A, GUCY1A3, GNAS, RAMP1, PRKX
48	hsa04530	Tight junction	8	0.587372	6.07e-05	8.0891	429	81	35136	MYL5, GNAI2, EPB41, LY6G5B, CNKSR3, CSNK2B, CDK4, PPP2R2B, LLGL2
49	hsa05212	Pancreatic cancer	7	0.51395	6.12e-05	10.2378	429	56	35136	E2F2, CCND1, CASP9, BRAF, VEGFA, CDK4, STAT1
50	hsa05414	Dilated cardiomyopathy	7	0.51395	6.12e-05	10.2378	429	56	35136	ITGA6, GNAS, ITGB3, ITGA4, TPM1, SGCA, PRKX
51	hsa05332	Graft-versus-host disease	6	0.440529	6.29e-05	14.0404	429	35	35136	KIR2DL1, HLA-DPB1, KLRD1, KLRC1, HLA-DRA, HLA-F
52	hsa04210	Apoptosis	7	0.51395	9.95e-05	9.3986	429	61	35136	PRKAR2B, CFLAR, CASP9, ENDOG, CYCS, APAF1, PRKX
53	hsa05210	Colorectal cancer	7	0.51395	0.000109	9.24701	429	62	35136	MSH6, CCND1, CASP9, MSH3, BRAF, CYCS, APPL1
54	hsa00640	Propanoate metabolism	5	0.367107	0.00011	19.5005	429	21	35136	SUCLG1, ECHS1, HIBCH, ALDH3A2, PCCA
55	hsa03020	RNA polymerase	5	0.367107	0.00011	19.5005	429	21	35136	POLR1D, POLR2K, POLR1C, POLR3C, POLR2B
56	hsa05218	Melanoma	6	0.440529	0.000137	11.9857	429	41	35136	E2F2, CCND1, BRAF, PDGFB, HGF, CDK4
57	hsa03030	DNA replication	5	0.367107	0.00016	17.8048	429	23	35136	PRIM1, SSBP1, RNASEH1, RNASEH2A, RNASEH2B
58	hsa00650	Butanoate metabolism	5	0.367107	0.00019	17.0629	429	24	35136	ACSM3, HMGCS1, ECHS1, HADH, ALDH3A2
59	hsa00564	Glycerophospholipid metabolism	6	0.440529	0.000192	11.1685	429	44	35136	CPT1B, NAT6, GNPAT, ETNK1, CHPT1, AGPAT2
60	hsa05214	Glioma	6	0.440529	0.000214	10.9203	429	45	35136	E2F2, CCND1, BRAF, PDGFB, CAMK2D, CDK4
61	hsa04720	Long-term potentiation	6	0.440529	0.000264	10.4556	429	47	35136	PPP1CA, BRAF, CREBBP, CAMK2D, PPP1R12A, PRKX
62	hsa04144	Endocytosis	9	0.660793	0.000289	5.38043	429	137	35136	RAB11FIP3, FGFR3, RAB4A, RAB11A, GRK4, ARAP1, HSPA8, IQSEC2, HLA-F
63	hsa05410	Hypertrophic cardiomyopathy (HCM)	6	0.440529	0.000425	9.45024	429	52	35136	ITGA6, PRKAA1, ITGB3, ITGA4, TPM1, SGCA
64	hsa00520	Amino sugar and nucleotide sugar metabolism	5	0.367107	0.000463	13.6503	429	30	35136	AMDHD2, MPI, CMAS, NPL, UGDH
65	hsa04540	Gap junction	6	0.440529	0.000764	8.32903	429	59	35136	GNAI2, PDGFB, DRD2, GUCY1A3, GNAS, PRKX
66	hsa04360	Axon guidance	7	0.51395	0.00083	6.37016	429	90	35136	SEMA6C, GNAI2, RGS3, PAK1, FES, RASA1, SRGAP2
67	hsa04150	mTOR signaling pathway	5	0.367107	0.000843	11.7003	429	35	35136	BRAF, VEGFA, PRKAA1, RPS6, EIF4E2
68	hsa04080	Neuroactive ligand-receptor interaction	9	0.660793	0.000915	4.5222	429	163	35136	CRHR1, C3AR1, P2RY10, DRD2, RXFP2, GABBR1, TBXA2R, ADORA1, GCGR
69	hsa05014	Amyotrophic lateral sclerosis (ALS)	5	0.367107	0.00127465	10.5003	429	39	35136	CASP9, CYCS, APAF1, CASP1, SOD1
70	hsa04672	Intestinal immune network for IgA production	5	0.367107	0.0014028	10.2378	429	40	35136	CCR10, TNFRSF17, HLA-DPB1, ITGA4, HLA-DRA
71	hsa00480	Glutathione metabolism	5	0.367107	0.0014028	10.2378	429	40	35136	GSS, GCLC, SRM, GSTO1, MGST2
72	hsa05215	Prostate cancer	6	0.440529	0.00145516	7.22666	429	68	35136	E2F2, CCND1, CASP9, BRAF, PDGFB, CREBBP
73	hsa04916	Melanogenesis	6	0.440529	0.00155339	7.12192	429	69	35136	GNAI2, CREBBP, CAMK2D, GNAS, PRKX, WNT2B
74	hsa05110	Vibrio cholerae infection	5	0.367107	0.00200558	9.30706	429	44	35136	GNAS, ATP6V1G1, PRKX, SEC61G, SEC61A2
75	hsa04730	Long-term depression	5	0.367107	0.00256079	8.71299	429	47	35136	CRHR1, GNAI2, BRAF, GUCY1A3, GNAS
76	hsa04020	Calcium signaling pathway	7	0.51395	0.00438588	4.58652	429	125	35136	CAMK2D, CACNA1G, TBXA2R, GNAS, VDAC3, ITPKA, PRKX
77	hsa05220	Chronic myeloid leukemia	5	0.367107	0.00484033	7.31269	429	56	35136	E2F2, CCND1, BRAF, CDK4, CRK
78	hsa04620	Toll-like receptor signaling pathway	5	0.367107	0.0116527	5.68765	429	72	35136	TBK1, LY96, IRF7, STAT1, CCL4
79	hsa04912	GnRH signaling pathway	5	0.367107	0.0133832	5.46014	429	75	35136	MAP3K4, GNRH1, CAMK2D, GNAS, PRKX
80	hsa04722	Neurotrophin signaling pathway	5	0.367107	0.023574	4.60124	429	89	35136	BRAF, CAMK2D, SORT1, CRK, TP73

## Sheet: DIANA-mIRPath_Micro-TDS_miRNAs
Color Coding Details
	Common to Down regulated mRNA & miRNA-mRNA targets predicted by micro_TDS &TargetScan
	Common to Down regulated mRNA & miRNA-mRNA targets predicted by micro_TDS
	common to miRNA-mRNA targets predicted by both Micro_TDS and TargetScan
Rank	KEGG pathway	p-value	#genes	#miRNAs
1	Neurotrophin signaling pathway	7.79902e-33	64	27
2	Ubiquitin mediated proteolysis	2.14496e-31	68	25
3	PI3K-Akt signaling pathway	6.18109e-27	143	24
4	ErbB signaling pathway	1.98579e-26	48	23
5	Prostate cancer	6.03859e-25	47	24
6	Focal adhesion	2.20284e-21	89	23
7	Wnt signaling pathway	1.52292e-20	75	26
8	MAPK signaling pathway	1.13731e-18	109	25
9	Pathways in cancer	2.99496e-18	142	26
10	Renal cell carcinoma	3.27742e-17	38	25
11	Axon guidance	1.12953e-16	62	23
12	Chronic myeloid leukemia	2.32695e-16	37	23
13	RNA transport	3.96021e-16	67	24
14	TGF-beta signaling pathway	5.63921e-15	43	23
15	Hepatitis B	4.71049e-14	68	25
16	Regulation of actin cytoskeleton	1.17757e-13	90	25
17	Measles	2.86398e-13	61	24
18	Protein processing in endoplasmic reticulum	2.26502e-12	74	25
19	GnRH signaling pathway	4.39645e-12	41	23
20	Colorectal cancer	1.73403e-10	30	21
21	Circadian rhythm	2.86816e-10	17	17
22	Endocytosis	5.63788e-10	80	22
23	T cell receptor signaling pathway	6.48834e-10	46	22
24	Long-term potentiation	4.51468e-09	31	23
25	Insulin signaling pathway	6.86029e-09	55	22
26	Dopaminergic synapse	7.36811e-09	55	22
27	Prion diseases	3.3661e-08	13	17
28	mRNA surveillance pathway	4.68019e-08	39	20
29	Adherens junction	7.76134e-08	37	23
30	Acute myeloid leukemia	1.05506e-07	26	20
31	Cell cycle	1.35935e-07	54	23
32	Pancreatic cancer	1.43534e-07	33	22
33	Small cell lung cancer	2.11678e-07	35	20
34	Osteoclast differentiation	2.23631e-07	52	23
35	Gap junction	2.53785e-07	40	19
36	p53 signaling pathway	4.28389e-07	30	17
37	Glutamatergic synapse	4.45768e-07	49	21
38	Endometrial cancer	4.50936e-07	23	19
39	Shigellosis	2.10774e-06	27	17
40	Fc gamma R-mediated phagocytosis	2.11651e-06	38	20
41	Calcium signaling pathway	2.33376e-06	67	25
42	Hedgehog signaling pathway	2.64524e-06	22	18
43	Chemokine signaling pathway	3.01426e-06	69	24
44	Epstein-Barr virus infection	4.54363e-06	80	25
45	Non-small cell lung cancer	4.60442e-06	24	20
46	mTOR signaling pathway	9.94794e-06	27	18
47	Gastric acid secretion	1.38259e-05	31	20
48	Retrograde endocannabinoid signaling	1.61412e-05	46	24
49	Lysine degradation	1.70497e-05	23	21
50	Aldosterone-regulated sodium reabsorption	3.28625e-05	17	14
51	Epithelial cell signaling in Helicobacter pylori infection	3.57397e-05	27	15
52	Sphingolipid metabolism	7.55211e-05	21	17
53	Melanogenesis	9.3523e-05	39	23
54	Jak-STAT signaling pathway	0.000129282	55	23
55	Protein digestion and absorption	0.00014867	33	21
56	Dorso-ventral axis formation	0.000174666	11	12
57	HTLV-I infection	0.00017876	92	25
58	Bacterial invasion of epithelial cells	0.000200568	29	21
59	Chagas disease (American trypanosomiasis)	0.000245807	40	22
60	Hypertrophic cardiomyopathy (HCM)	0.000269695	32	18
61	Melanoma	0.000388656	28	21
62	Basal cell carcinoma	0.000395186	22	17
63	Glioma	0.000406627	31	21
64	Dilated cardiomyopathy	0.000433209	34	18
65	Hepatitis C	0.000436765	48	21
66	Mineral absorption	0.000544758	21	13
67	Influenza A	0.00057477	61	25
68	Thyroid cancer	0.000596669	14	15
69	Progesterone-mediated oocyte maturation	0.000618685	32	21
70	HIF-1 signaling pathway	0.000646192	41	23
71	NOD-like receptor signaling pathway	0.00103241	24	17
72	Fc epsilon RI signaling pathway	0.00127134	27	18
73	VEGF signaling pathway	0.00136107	25	20
74	Toxoplasmosis	0.00229025	43	23
75	Transcriptional misregulation in cancer	0.0025273	67	24
76	B cell receptor signaling pathway	0.00253467	28	19
77	Type II diabetes mellitus	0.00279751	18	17
78	Glycosaminoglycan biosynthesis - keratan sulfate	0.00290012	8	7
79	Herpes simplex infection	0.00325082	65	25
80	Nicotine addiction	0.00373499	20	19
81	Cholinergic synapse	0.00413956	43	24

## Sheet: DIANA-mIRPath_TargetScan_miRNAs
Color Coding Details
	Common to Down regulated mRNA & miRNA-mRNA targets predicted by micro_TDS &TargetScan
	Common to Down regulated mRNA & miRNA-mRNA targets predicted by micro_TDS
	common to miRNA-mRNA targets predicted by both Micro_TDS and TargetScan
Rank	KEGG pathway	p-value	#genes	#miRNAs
1	Pathways in cancer	8.75048e-30	78	13
2	Hepatitis B	7.10678e-27	44	12
3	Glycosaminoglycan biosynthesis - chondroitin sulfate	9.6046e-22	5	3
4	Prostate cancer	1.14818e-19	29	10
5	Bladder cancer	4.05703e-18	17	8
6	Colorectal cancer	8.04451e-18	22	10
7	Cell cycle	9.028e-17	36	10
8	Prion diseases	4.52867e-16	5	3
9	Chronic myeloid leukemia	2.45536e-14	23	11
10	Pancreatic cancer	3.91118e-14	24	11
11	Thyroid cancer	6.82655e-12	12	9
12	ErbB signaling pathway	1.1062e-10	22	12
13	Wnt signaling pathway	2.16732e-10	33	10
14	Small cell lung cancer	9.75524e-10	21	9
15	HTLV-I infection	1.36264e-09	48	12
16	Melanoma	3.5764e-09	18	8
17	p53 signaling pathway	1.3968e-08	18	7
18	Non-small cell lung cancer	5.31088e-08	15	7
19	Endometrial cancer	1.88075e-07	14	9
20	Acute myeloid leukemia	3.21164e-07	14	9
21	Transcriptional misregulation in cancer	3.71993e-07	33	12
22	TGF-beta signaling pathway	6.93671e-07	19	10
23	Glioma	1.02822e-06	17	9
24	Neurotrophin signaling pathway	1.02822e-06	24	11
25	Legionellosis	1.23076e-06	14	6
26	PI3K-Akt signaling pathway	1.93361e-06	52	13
27	mTOR signaling pathway	4.03029e-06	15	6
28	Fanconi anemia pathway	4.59536e-06	13	4
29	NF-kappa B signaling pathway	1.25372e-05	18	8
30	Viral carcinogenesis	1.6644e-05	36	10
31	Apoptosis	2.634e-05	17	6
32	Focal adhesion	4.34604e-05	33	11
33	Steroid biosynthesis	4.44774e-05	5	2
34	Adherens junction	4.75975e-05	18	8
35	HIF-1 signaling pathway	4.75975e-05	21	11
36	Chagas disease (American trypanosomiasis)	6.00049e-05	20	9
37	MAPK signaling pathway	7.49843e-05	40	12
38	Toll-like receptor signaling pathway	9.40225e-05	18	7
39	GnRH signaling pathway	9.70811e-05	17	8
40	Herpes simplex infection	0.000113428	32	9
41	Insulin signaling pathway	0.000265589	23	9
42	Protein processing in endoplasmic reticulum	0.000568412	29	6
43	Long-term potentiation	0.000908122	13	6
44	Butanoate metabolism	0.00109409	7	3
45	Pertussis	0.00109491	14	7
46	Hepatitis C	0.00138763	21	10
47	NOD-like receptor signaling pathway	0.00154252	12	8
48	Basal cell carcinoma	0.00205298	11	6
49	Sphingolipid metabolism	0.00213289	10	3
50	Synthesis and degradation of ketone bodies	0.00338527	3	3
51	Melanogenesis	0.00381313	17	9
52	Tuberculosis	0.00411955	27	11
53	Folate biosynthesis	0.00440582	3	1
54	Shigellosis	0.00473281	11	6
