# Supplementary material for: Integrated Analysis of Dysregulated ncRNA and mRNA Expression Profiles in Humans Exposed to Carbon Nanotubes
Source: PLoS One. 2016 Mar 1;11(3):e0150628. doi: 10.1371/journal.pone.0150628 (PMC4773015; doi:10.1371/journal.pone.0150628)
Supplement: S4 File — The nearby coding genes identified based on their positional relationship to lncRNAs includes bidirectional, exon sense-overlapping, intergenic, intro sense-overlapping, intronic antisense and natural antisense relationships. (XLSX) [file pone.0150628.s005.xlsx]

## Sheet: HighExpo_lncRNAs_nearby_mRNAs
ProbeName	p-value	FDR	Abs(FC)	Regulation	type	seqname	GeneSymbol	source	RNAlength	chrom	strand	txStart	txEnd	Xhyb	Sequence	relationship	Associated_gene_acc	Associated_gene_name	Associated_protein_name	Associated_gene_strand	dysregulation of mRNA based on -/+ strand	Expression in mRNA microarrays	consistent/inconsistent Exp
ASHGA5P037477	0.00682163	0.260944	2.96537	up	noncoding	uc010gng.3	DSCR9	UCSC_knowngene	647	chr21	+	38580803	38592893	NR_026719, uc010gnh.3, uc010gni.3, uc011aef.2	CTGGCAAAATGGATTTCTTTTCCTAGACTGCTAATGCTACTAACAGTTCCCTCCTCACAG	natural antisense	ENST00000471543	DSCR3	Down syndrome critical region gene 3 [Source:HGNC Symbol;Acc:3044]	-	up	up	consistent
ASHGA5P032231	0.0266181	0.264092	2.14278	up	noncoding	uc002gsn.2	BC038464	UCSC_knowngene	2161	chr17	-	18079875	18088067		TTAAATCAGCGTGTGCAAATGGAGTCTTCTCCTCCAGCCAATCCTTTACCTACCTACATG	intronic antisense	NM_016239	MYO15A	unconventional myosin-XV	+	up	up	consistent
ASHGA5P030574	0.0482342	0.275462	3.66803	up	noncoding	uc002ags.1	BC035094	UCSC_knowngene	1946	chr15	+	60771379	60823166		AAGCTGTCTCGAGGCCCTTCCAATATAAGCATGAGGATTTAAATCTTAATAAATTGAGAT	natural antisense	NM_002943	RORA	nuclear receptor ROR-alpha isoform c	-	up	up	consistent
ASHGA5P020611	0.0396817	0.270227	2.7437	up	noncoding	NR_024479	LOC100131726	RefSeq	1175	chr8	-	124213411	124214983		ATCTGAAGCCCCCAGGAGCTGGCTCCTCCACAGCTCTCAGGAATGACAGTAAACACAGAC	intronic antisense	NM_032899	FAM83A	protein FAM83A isoform a	+	up	up	consistent
ASHGA5P025643	0.0356601	0.267436	3.99722	up	noncoding	NR_024146	GHRLOS	RefSeq	1499	chr3	+	10327437	10335133		TTAGAGAGAGGAGGGCAGCCACTGAGGATTCTTGAGGAGAGAGAGACCATAGAATGAATG	natural antisense	NM_001134941	GHRL	appetite-regulating hormone isoform 2 preproprotein	-	up	up	consistent
ASHGA5P039275	0.00832708	0.260944	2.58808	up	noncoding	NR_038289	DLG1-AS1	RefSeq	1703	chr3	+	197025117	197030621		TACTAAATCAGCATAGGACTAATAACTGCCTCCCGTGTAAACTGGTCTATCCGGAGAGTG	natural antisense	NM_001098424	DLG1	disks large homolog 1 isoform 1	-	up	up	consistent
ASHGA5P023092	0.0483071	0.275476	3.63864	up	noncoding	NR_038229	NTRK3-AS1	RefSeq	2663	chr15	+	88795960	88814297		GGGATTTTAGGAAGAAGAAAGAAGATACTAGACATTTCTCACAACAGCATTTTATGACAC	intronic antisense	NM_001007156	NTRK3	NT-3 growth factor receptor isoform c precursor	-	up	up	consistent
ASHGA5P055808	0.0169444	0.260944	2.1877	up	noncoding	NR_046636	PCDH9-AS3	RefSeq	522	chr13	+	67551520	67559908		TAAAGAAAGTTTTGATGCTGGTATCCATATCCCTCCTTCTCATCAACAACAAAAAGGATG	intronic antisense	NM_020403	PCDH9	protocadherin-9 isoform 2 precursor	-	up	up	consistent
ASHGA5P045940	0.017067	0.260944	2.09122	up	noncoding	AU185412		LincRNAs identified by Khalil et al	629	chr17	+	33306242	33306872		AATTCTAAATGATCTTCAAAAACGCACTTTACTCTCCACCCTAACTAGCTGAATCATCTC	intronic antisense	ENST00000585073	CCT6B	chaperonin containing TCP1, subunit 6B (zeta 2) [Source:HGNC Symbol;Acc:1621]	-	up	up	consistent
ASHGA5P038463	0.00790911	0.260944	3.3254	up	noncoding	ENST00000492725	ATP1B3-AS1	GENCODE	376	chr3	-	141637093	141637863		CTGGGTTTTTCATTAACATTTCCCCCAACTATTCTAGAAGCAAAGGATACGTAATAGATA	intronic antisense	NM_001679	ATP1B3	sodium/potassium-transporting ATPase subunit beta-3	+	up	up	consistent
ASHGA5P049275	0.0279731	0.265567	1.8911	up	noncoding	ENST00000568833	CTD-2012K14.1	GENCODE	1038	chr16	-	67551609	67562578		GAAAGAACTCATCTAGACTTTTCTTGTACCTCTGCTCCCCAAACAGCTTCTCTTTTCAGG	intronic antisense	ENST00000562116	FAM65A	family with sequence similarity 65, member A [Source:HGNC Symbol;Acc:25836]	+	up	up	consistent
ASHGA5P017392	0.0245865	0.261185	1.88754	up	noncoding	ENST00000440947	RP11-120J1.1	GENCODE	793	chr9	+	14347318	14357907		CACCCTCAAGGTCTGCAGGACACACCAAAGAACTCCTCCAAGTCACACAAGGGAGAAAAT	intronic antisense	NM_001190738	NFIB	nuclear factor 1 B-type isoform 2	-	up	up	consistent
ASHGA5P021276	0.0192915	0.260944	4.65307	up	noncoding	ENST00000529264	RP11-445F12.1	GENCODE	640	chr17	-	35264572	35293951		ATGATACAATACTTTCTGGTGCTGACATTCAGCTGTCTCCCAAACAGCTCTCAATCTGGG	bidirectional	NM_005568	LHX1	LIM/homeobox protein Lhx1	+	up	up	consistent
ASHGA5P026637	0.00514446	0.260944	1.9094	up	noncoding	ENST00000487111	RP11-147I3.1	GENCODE	469	chr11	+	74624637	74630856		TTTCCTCTTCTCTTGGGGCCATATCAACTCCGGGATCTTGGTTATTTTGATATCCTACAG	intronic antisense	NM_001270380	XRRA1	X-ray radiation resistance-associated protein 1 isoform 2	-	up	up	consistent
ASHGA5P029327	0.0382588	0.269958	3.04033	up	noncoding	ENST00000554838	RP11-404P21.2	GENCODE	588	chr14	-	96709201	96710334		TGTAAATTTTTCTCATTCTCCAGGTTCTAGCCCTCCAGGTTCATTCCCTCCAGGTTCTAG	natural antisense	NM_000623	BDKRB2	B2 bradykinin receptor	+	up	up	consistent
ASHGA5P019523	0.0181726	0.260944	2.03072	up	noncoding	ENST00000489488	RP4-798C17.6	GENCODE	460	chr7	-	143949388	144052693		GAAGTTTCAGTCTTCCTCCAGACAGGCACGCCATACAACCGACTACACTTGGGCTCACTG	natural antisense	NM_005435	ARHGEF5	rho guanine nucleotide exchange factor 5	+	up	up	consistent
ASHGA5P039040	0.00572404	0.260944	2.82589	up	noncoding	ENST00000381790	RP11-319G6.1	GENCODE	494	chr3	+	139258757	139302096		AACTACGGGCGAGAAAATTGGGGCACTTTCCACGTCTCTCCCGAAAATAAAAGAAAGGAT	intronic antisense	NM_001200047	NMNAT3	nicotinamide mononucleotide adenylyltransferase 3 isoform 2	-	up	up	consistent
ASHGA5P023277	0.0251404	0.261185	1.74421	up	noncoding	ENST00000577048	AF001548.6	GENCODE	550	chr16	+	15835007	15835648		TCCTGTAGCAGGTTCTTCTCCTCGGTACCTGCGAGTGCTTCTGTTCCAGCTCCTTAAGCT	natural antisense	NM_001040113	MYH11	myosin-11 isoform SM2B	-	up	up	consistent
ASHGA5P022775	0.0467844	0.275324	2.79922	up	noncoding	ENST00000562573	RP11-1007O24.3	GENCODE	723	chr15	-	72700118	72766550		TCAAAATGAGAGATTCCATCTCAGACCTTGGCCCTTCATCTTTAGCAGGTGATACTGTAG	natural antisense	NM_001080462	TMEM202	transmembrane protein 202	+	up	up	consistent
ASHGA5P014712	0.0282482	0.265631	2.01422	up	noncoding	ENST00000412701	RP11-533O20.2	GENCODE	161	chr6	+	41997790	41999120		AGGAATACAGGTTATTGGGGCTTGAAGCTGAGTCATCTGCCCCTCACCTGACTTCACCCA	intronic antisense	NM_001136017	CCND3	G1/S-specific cyclin-D3 isoform 1	-	up	up	consistent
ASHGA5P048761	0.0473832	0.275324	1.79196	up	noncoding	ENST00000559298	RP11-502I4.1	GENCODE	5753	chr15	-	67695956	67813974		TCCTCTCCAGCTCAACTCTGCTTCTCTTCTTACTAAGGAAAGAGATCAAGGGGATTCTTG	natural antisense	NM_001031715	IQCH	IQ domain-containing protein H isoform 1	+	up	up	consistent
ASHGA5P040502	0.0300186	0.266138	2.81713	up	noncoding	ENST00000506717	CTC-575I10.1	GENCODE	556	chr5	-	73073863	73082316		TTTCTATCCCCCAAATGCTGAGAGAACTCTAGACGAGCAGTCCAGACGCTAAATAGATCA	intronic antisense	NM_001080479	ARHGEF28	rho-guanine nucleotide exchange factor isoform 1	+	up	up	consistent
ASHGA5P038124	0.0190626	0.260944	2.2229	up	noncoding	ENST00000422657	AC090957.2	GENCODE	1147	chr3	-	14806458	14808947		ATCTAAAGGTGAACATTTATTCTTTCCCCCAAACCATCCCGTAGCAACTGAGCCTGCTGA	intronic antisense	NM_001184957	C3orf20	uncharacterized protein C3orf20 isoform 2	+	up	up	consistent
ASHGA5P017547	0.011014	0.260944	3.16114	up	noncoding	ENST00000442967	AC017096.1	GENCODE	560	chr2	+	200322422	200324615		TTATTAGTTGCGTTGAGTCATCAGGCAAAGACCCCGAGGGCTCTCCCACATCTCCCGCAG	intronic antisense	NM_001172517	SATB2	DNA-binding protein SATB2	-	up	up	consistent
ASHGA5P029440	0.0360465	0.267836	2.42466	up	noncoding	ENST00000554733	RP11-998D10.7	GENCODE	420	chr14	+	21558545	21560491		TCTACCCAACTACCTCTAGCGCTCCCCCGCTCCGGCGGGGTAAGCTCACTAAGCTAATCG	natural antisense	NM_001101672	ZNF219	zinc finger protein 219	-	up	up	consistent
ASHGA5P046123	0.0342544	0.267237	2.80294	up	noncoding	ENST00000452788	NHS-AS1	GENCODE	366	chrX	-	17570469	17575508		CCTCCTATCTCTAGACCTTGTGCTCTGTGAGAAAACTAAAACCCCATTTTGTTTAATGCC	intronic antisense	NM_198270	NHS	Nance-Horan syndrome protein isoform 1	+	up	up	consistent
ASHGA5P027040	0.0279077	0.265514	1.85048	up	noncoding	ENST00000545706	RP11-259O18.4	GENCODE	496	chr12	-	9139770	9149162		AATTTAGGAACTATATGTTCTCCCCCACTGCTTTAGAGTAACCTCTGGATTTTTCCCAAG	intronic antisense	NM_005810	KLRG1	killer cell lectin-like receptor subfamily G member 1	+	up	up	consistent
ASHGA5P019881	0.0456179	0.274823	2.75461	up	noncoding	ENST00000504628	RP11-563E2.2	GENCODE	434	chr4	+	164038602	164040932		AGATTTACAGATACTACTTTGAAAACAAGATGAAAGCCATGGAATCTCCCGAGAAAAATG	intronic antisense	ENST00000509434	NAF1	nuclear assembly factor 1 homolog (S. cerevisiae) [Source:HGNC Symbol;Acc:25126]	-	up	up	consistent
ASHGA5P023276	0.0210144	0.260944	3.87359	up	noncoding	ENST00000577023	RP11-1197K16.2	GENCODE	230	chr17	+	80936400	80939384		GCAACACCAGTTGAAGCTGGGAGTGAAGTTTCTCAGAATGCCCTTCTCAGTACGAATCCA	intronic antisense	NM_001009905	B3GNTL1	UDP-GlcNAc:betaGal beta-1,3-N-acetylglucosaminyltransferase-like protein 1	-	up	up	consistent
ASHGA5P033072	0.0476295	0.275324	2.09959	up	noncoding	ENST00000579256	RP5-906A24.2	GENCODE	573	chr17	+	37329542	37333756		TCATGTGTATTTAAGACATTGCACCAGTGGGTCTGGATCTCACCCACTGAGCAACATTGA	natural antisense	NM_000723	CACNB1	voltage-dependent L-type calcium channel subunit beta-1 isoform 1	-	up	up	consistent
ASHGA5P047202	0.00971401	0.260944	2.17731	up	noncoding	ENST00000381301	ADARB2-AS1	GENCODE	625	chr10	+	1568957	1577868		AGAGATTTGATATCTGCTTCCCTTTCAAATGAAAGGAAAAGAGTGGGGTGAGAGAGGGCG	intronic antisense	NM_018702	ADARB2	double-stranded RNA-specific editase B2	-	up	up	consistent
ASHGA5P031346	0.00863366	0.260944	2.34285	up	noncoding	ENST00000562565	RP11-543N12.1	GENCODE	563	chr16	-	83416620	83431775		AAATCTGATTCTCCTCCTTCAATTACTGCTTATCTTCAGAAAAGCCATGCACCTCACGAA	intronic antisense	NM_001220488	CDH13	cadherin-13 isoform 2	+	up	up	consistent
ASHGA5P047934	0.0232009	0.260944	2.25921	up	noncoding	ENST00000454086	RP11-47J17.2	GENCODE	566	chr11	-	12942732	12944472		GCAGCCCAACATTTTTTAAAAAAGTGAAAACATGCATGTGGTAAAGACGGGGGAAAAATA	intronic antisense	NM_021961	TEAD1	transcriptional enhancer factor TEF-1	+	up	up	consistent
ASHGA5P029705	0.0223452	0.260944	3.03053	up	noncoding	ENST00000555407	RP11-356K23.1	GENCODE	601	chr14	+	89816628	89820137		ACATCAAGCTGAGGTTTAATTCCATACTTGGTCAGTTCATTGTGGCCATCTCCCAAAAAA	intronic antisense	NM_001085471	FOXN3	forkhead box protein N3 isoform 1	-	up	up	consistent
ASHGA5P046979	0.0222018	0.260944	2.71776	up	noncoding	ENST00000451940	RP11-322M19.1	GENCODE	684	chr10	-	88963609	89102299		GGATCCTCCTGGCTTTTTGAGAATCGGCTGGCATCAGGGTGCTGACTGACAAACTTCCCG	intronic antisense	NM_001099338	FAM22A	protein FAM22A	+	up	up	consistent
ASHGA5P039931	0.0194859	0.260944	1.92352	up	noncoding	ENST00000502373	LNX1-AS1	GENCODE	286	chr4	+	54362566	54366669		AGGATCCTGTCTTTAAAGACTGCTCTGCTCTCCCACCTCATCCTGTGTCCAATAACCGCA	intronic antisense	NM_001126328	LNX1	E3 ubiquitin-protein ligase LNX isoform a	-	up	up	consistent
ASHGA5P017024	0.0345801	0.267436	1.80448	up	noncoding	ENST00000436779	RP11-245P10.4	GENCODE	283	chr1	+	228595081	228597395		CTTTGTCGAGGGCCCACAACGCGTCCCCGGTGATGTTCATGCCCACCTCCCAGTAGTGCC	intronic antisense	NM_001134855	TRIM17	E3 ubiquitin-protein ligase TRIM17 isoform 3	-	up	up	consistent
ASHGA5P032778	0.0209389	0.260944	2.51583	up	noncoding	ENST00000430920	RP5-1050D4.2	GENCODE	439	chr17	+	4876145	4877976		GGGGATGAGGACACAGAACCATATTCTTTTATCTTCCCCAAAACAACAGCTCCTTTACCC	natural antisense	NM_001171166	CAMTA2	calmodulin-binding transcription activator 2 isoform 2	-	up	up	consistent
ASHGA5P047173	0.0280783	0.265631	3.0089	up	noncoding	ENST00000414106	RP11-140A10.3	GENCODE	481	chr10	-	133994728	133998503		GAAAATATGATGCTGAATTTTAAAAACTCACTCCCCAAATTAAAGGAACAAGACCAGAGC	natural antisense	NM_001105521	JAKMIP3	janus kinase and microtubule-interacting protein 3	+	up	up	consistent
ASHGA5P015946	0.0179327	0.260944	3.0381	up	noncoding	ENST00000425076	RP11-342M1.3	GENCODE	536	chr1	-	43307568	43312058	ENST00000444563	TTAGAAGAAAGAAAGAGATGACTCCTGCTTCATAGTCCAGGAAAATCCCCACACACCGTG	natural antisense	NM_001017922	ERMAP	erythroid membrane-associated protein precursor	+	up	up	consistent
ASHGA5P035680	0.0347117	0.267436	2.88942	up	noncoding	ENST00000445418	AC092159.2	GENCODE	1943	chr2	+	677185	682802		TGCCTACAGAAATTCCAAGATGTTTGTCATAGCATTTTTATTCTAACCCTCCTTAATGAG	natural antisense	NM_152834	TMEM18	transmembrane protein 18	-	up	up	consistent
ASHGA5P031909	0.0435622	0.272351	2.28878	up	noncoding	ENST00000558618	RP5-991G20.2	GENCODE	498	chr16	+	72840886	72843538		GCTTCCCATTGGCTGCTAAAGTTCTCTTGATGCATCATCAATTATATATTCTTCATGACT	intronic antisense	NM_001164766	ZFHX3	zinc finger homeobox protein 3 isoform B	-	up	up	consistent
ASHGA5P021176	0.00147287	0.260944	1.97723	up	noncoding	uc001ozj.3	BC042472	UCSC_knowngene	699	chr11	+	78244221	78269593		GAGACTGGAATTGAAGCACTACTTTAAGATTTATTGTCTCCTCTTCTACAAGGATATACA	intronic antisense	NM_001243251	NARS2	probable asparagine--tRNA ligase, mitochondrial isoform 2	-	up	down	inconsistent
ASHGA5P044082	0.0249014	0.261185	3.04818	up	noncoding	NR_040040	LOC100287015	RefSeq	2408	chr8	-	6261076	6264069		TCCTGGGAGTAAGGAGGACGACGGCCCCTAACCCCTGAATTAGCCTTCTATTTCCATTAG	bidirectional	NM_001172574	MCPH1	microcephalin isoform 2	+	up	down	inconsistent
ASHGA5P031248	0.0208331	0.260944	2.86005	up	noncoding	NR_037845	LOC100506023	RefSeq	5619	chr1	-	173204198	173446294		AAGCTCCTTGGGTTTTCCTACTTTACTGTGCATTACAACTCATGTGTCAAGTTCAAAGAC	bidirectional	NM_004905	PRDX6	peroxiredoxin-6	+	up	down	inconsistent
ASHGA5P014665	0.0459225	0.274823	2.89629	up	noncoding	NR_024453	LOC100134368	RefSeq	1594	chr16	+	432240	442960		TTCCCTCCAGGTATCTTTTTGAGCACCTTCTACAAGGACCATCCAGCACATCCATAGGAA	intronic antisense	ENST00000427313	TMEM8A	transmembrane protein 8A [Source:HGNC Symbol;Acc:17205]	-	up	down	inconsistent
ASHGA5P045291	0.0140217	0.260944	2.27223	up	noncoding	NR_026668	VPS13A-AS1	RefSeq	442	chr9	-	79791671	79792833		TGACCCCTATGCCTCCACCGAACCACTGACCTAAAATAAATTACAATTACAGATCTTTCG	natural antisense	NM_001018037	VPS13A	vacuolar protein sorting-associated protein 13A isoform C	+	up	down	inconsistent
ASHGA5P032105	0.0254706	0.262621	1.79284	up	noncoding	TCONS_00005744	XLOC_003053	LincRNAs identified by Cabili et al	1999	chr3	-	14240059	14242620		TTACTGCCTGCAATTGTTGGTTTAAACATCTGCCTCCCCAGAAGACTTGAGGGCAGAAAA	natural antisense	ENST00000306024	LSM3	LSM3 homolog, U6 small nuclear RNA associated (S. cerevisiae) [Source:HGNC Symbol;Acc:17874]	+	up	down	inconsistent
ASHGA5P027246	0.0228343	0.260944	1.90709	up	noncoding	TCONS_00011739	XLOC_005205	LincRNAs identified by Cabili et al	1031	chr6	+	24796944	24798091		ATGTACTCAGCTGCAAAGTTCCCAGCAGGTGGTCCTCCTGTAAAACAAGCATTTGCATTT	natural antisense	ENST00000562221	FAM65B	family with sequence similarity 65, member B [Source:HGNC Symbol;Acc:13872]	-	up	down	inconsistent
ASHGA5P027822	0.00327178	0.260944	3.7034	up	noncoding	ENST00000545258	RP11-290C10.1	GENCODE	719	chr12	+	10019625	10022407		GGAAACTTCATATAACCTTGGAAGAAATCTCTCACTCTCAATACCACCAAATGACAGAAA	natural antisense	NM_005127	CLEC2B	C-type lectin domain family 2 member B	-	up	down	inconsistent
ASHGA5P033166	0.0181077	0.260944	2.16335	up	noncoding	ENST00000572193	RP5-867C24.5	GENCODE	673	chr17	+	45247191	45248415		CTTCATTACCAAAGTGCATCTAACTATGGAGACACAAATTTTTTCTCTCTCTCTCTTTCC	natural antisense	NM_001114091	CDC27	cell division cycle protein 27 homolog isoform 1	-	up	down	inconsistent
ASHGA5P037291	0.0284432	0.265631	3.0995	up	noncoding	ENST00000436713	RP1-92O14.6	GENCODE	731	chr1	+	43850783	43854826		CTGTTCATCCACTCCTAGAACAGATAGCTAAACCTGTGTGACTCCCATTTAACGTCACAG	natural antisense	NM_052877	MED8	mediator of RNA polymerase II transcription subunit 8 isoform 3	-	up	down	inconsistent
ASHGA5P032529	0.0208377	0.260944	2.82461	up	noncoding	ENST00000504307	HILS1	GENCODE	1219	chr17	-	48248788	48258539		GCCCCATCTCCTGGCAGGATTTTCTATCACCGGAATACAGTAGATTTTCCCTCCTTTTTT	intronic antisense	NM_000023	SGCA	alpha-sarcoglycan isoform 1 precursor	+	up	down	inconsistent
ASHGA5P038130	0.0295574	0.265631	2.4654	up	noncoding	ENST00000414844	PLCL2-AS1	GENCODE	277	chr3	-	17084267	17085684		TATTATGGTCAGTACCTGAAAGCTCAGTCCCTCTCCTGTTCTACACAAACACCAATGTCT	natural antisense	NM_001144382	PLCL2	inactive phospholipase C-like protein 2 isoform 1	+	up	down	inconsistent
ASHGA5P017534	0.0318644	0.266189	1.78392	up	noncoding	ENST00000442794	AC096558.1	GENCODE	561	chr2	-	144072002	144238350		GCCTGCCTGGCAATCTGTTTTTTATGAAGTTTCATTTATCTTTGAGCATCTTATTAACTG	intronic antisense	NM_018460	ARHGAP15	rho GTPase-activating protein 15	+	up	down	inconsistent
ASHGA5P020983	0.0494472	0.276269	2.39163	up	noncoding	ENST00000523050	CTC-353G13.1	GENCODE	663	chr5	-	167364721	167380474		GAGATCATTTTCAAACTCTTCCCTCCTCACCCAAAATACATGAAAAGCCCTTCTGTAAAG	intronic antisense	NM_001122679	ODZ2	teneurin-2	+	up	down	inconsistent
ASHGA5P048761	0.0473832	0.275324	1.79196	up	noncoding	ENST00000559298	RP11-502I4.1	GENCODE	5753	chr15	-	67695956	67813974		TCCTCTCCAGCTCAACTCTGCTTCTCTTCTTACTAAGGAAAGAGATCAAGGGGATTCTTG	natural antisense	NM_001143936	C15orf61	uncharacterized protein C15orf61 precursor	+	up	down	inconsistent
ASHGA5P036864	0.015651	0.260944	2.71741	up	noncoding	ENST00000441270	RP1-309F20.3	GENCODE	927	chr20	-	57438582	57463881		TTTTCCTTCCCATTATCAACTCATTAAAGGAAGTTAAAAGTACTTACTCTGTCCCACACA	intronic antisense	NM_001077490	GNAS	protein ALEX alex	+	up	down	inconsistent
ASHGA5P049033	0.0348109	0.267436	2.80361	up	noncoding	ENST00000572427	RP11-473M20.7	GENCODE	560	chr16	-	3108456	3109309		CGCGGACCAGGTAGGTCTTCCCGTTCTGTGGCCACGAGAACACGGCGTCCACCTCCTCTC	natural antisense	NM_022468	MMP25	matrix metalloproteinase-25 preproprotein	+	up	down	inconsistent
ASHGA5P028744	0.0139469	0.260944	2.44483	up	noncoding	ENST00000440657	USP12-AS1	GENCODE	268	chr13	+	27736991	27743272		ATGCAGAACTTGGTACTCCAGATCAAACTGCAGAAGTAAATGATAATCCTTCCCCTTCAA	intronic antisense	NM_182488	USP12	ubiquitin carboxyl-terminal hydrolase 12	-	up	down	inconsistent
ASHGA5P042131	0.0120141	0.260944	3.08706	up	noncoding	ENST00000455607	RP11-350J20.5	GENCODE	436	chr6	-	150118391	150119308		GACCACTCACTGCACAATTCTCTCCCTCATATGCATATTTTATTTTCCTTCCAATAGATA	intronic antisense	NM_001252049	PCMT1	protein-L-isoaspartate(D-aspartate) O-methyltransferase isoform 2	+	up	down	inconsistent
ASHGA5P043152	0.0213565	0.260944	2.39013	up	noncoding	ENST00000275590	AC006014.8	GENCODE	980	chr7	-	75021228	75024708	NR_003602	ACAGTTTCTCCTGCGTAACCTTCTGCCTACCTTCCTGAGAGTGGTTGGTGACAGCAGCCG	natural antisense	ENST00000450434	TRIM73	tripartite motif containing 73 [Source:HGNC Symbol;Acc:18162]	+	up	down	inconsistent
ASHGA5P032123	0.0236837	0.260944	2.43428	up	noncoding	ENST00000421055	RP11-335O13.7	GENCODE	380	chr1	-	203096386	203097082		GCATCTTCTCATCCCATATTGTTTTGCAGGCTCTACCCTGAGTCATTATATTCCTTTCTC	natural antisense	NM_000674	ADORA1	adenosine receptor A1	+	up	down	inconsistent
ASHGA5P036916	0.0197455	0.260944	2.12282	up	noncoding	ENST00000446562	RP4-684O24.5	GENCODE	1802	chr20	+	1927891	1988163		ATTAGATGATCCCCTGAGCGTCTCTCCTTTTGTCTCCTTGAGTTTGAACCCTTAAGACCA	intronic antisense	NM_001190892	PDYN	proenkephalin-B preproprotein	-	up	down	inconsistent
ASHGA5P050529	0.0430916	0.272351	2.35526	up	noncoding	ENST00000418990	AC005041.9	GENCODE	524	chr2	+	74612622	74618554		ATAAATGACGGTAAGTTTTCAAATCCCTGCCTCTGAAACAGCAGAGATCCTTATCTGTGT	intronic antisense	NM_001190836	DCTN1	dynactin subunit 1 isoform 5	-	up	down	inconsistent
ASHGA5P014825	0.0353532	0.267436	3.51813	up	noncoding	ENST00000413745	RP13-143G15.3	GENCODE	898	chr6	-	136365601	136385776		CTCAGCTCTCAATGTGAAAACCAACCAGAAAGAAAAGAAAAAAGAAACTGTTTGCAGAGA	intronic antisense	NM_018945	PDE7B	cAMP-specific 3',5'-cyclic phosphodiesterase 7B	+	up	down	inconsistent
ASHGA5P055002	0.0187136	0.260944	2.1779	up	noncoding	ENST00000569432	RP11-554A11.6	GENCODE	542	chr11	+	68779750	68781534		TTAGCCGCTTGTGCCGCCATCAGAGGGGCCTGTCTCGCTCCCCCAGACACAGAGCCTCTG	intronic antisense	NM_001098515	MRGPRF	mas-related G-protein coupled receptor member F	-	up	down	inconsistent
ASHGA5P031465	0.0389679	0.270227	1.91394	up	noncoding	ENST00000561544	RP11-304L19.8	GENCODE	580	chr16	+	2261997	2262864		TTCTTGGGGACATAACTCTCGTCCCCTCCCAGAGCCCTGGATGACTGACAGGCATTCCTT	natural antisense	NM_001042371	PGP	phosphoglycolate phosphatase	-	up	down	inconsistent
ASHGA5P022184	0.0139564	0.260944	3.80188	up	noncoding	ENST00000551699	RP11-121G22.3	GENCODE	801	chr12	+	81672967	81686676		TCATTCTTTTGAGAAAGAAAGAAAAGTACCCTTTTAAAAGAGTTTCTTATTTTAAATATA	intronic antisense	NM_001220473	PPFIA2	liprin-alpha-2 isoform b	-	up	down	inconsistent
ASHGA5P035812	0.0193184	0.260944	2.83619	up	noncoding	ENST00000433893	AC007391.2	GENCODE	504	chr2	+	37552482	37553940		CTTTTTAAAAATAAAGCGGTCTCCTCCACTTTGGGTAAATCTTTCAGCACATTTGATCAA	bidirectional	ENST00000443187	PRKD3	protein kinase D3 [Source:HGNC Symbol;Acc:9408]	-	up	down	inconsistent
ASHGA5P015284	0.006628	0.260944	2.20515	up	noncoding	ENST00000418803	RP3-508I15.19	GENCODE	527	chr22	+	39130734	39134995		AACTTAAGAACCAATAGTGCAGCATTTGTAACAGGGACTGAAGTGCTGTCTCCCACCCTA	natural antisense	NM_001199579	SUN2	SUN domain-containing protein 2 isoform a	-	up	down	inconsistent
ASHGA5P021401	0.0493113	0.276269	2.09421	up	noncoding	ENST00000531870	RP11-348A11.4	GENCODE	568	chr11	+	33183202	33211840		AACTCTCACCCAGGTTGATTTGTACAAATAGCACAAGAGGACACCAACTCCATGCAGATG	intronic antisense	ENST00000524775	CSTF3	cleavage stimulation factor, 3' pre-RNA, subunit 3, 77kDa [Source:HGNC Symbol;Acc:2485]	-	up	down	inconsistent
ASHGA5P027369	0.0451756	0.274758	2.56796	up	noncoding	ENST00000549477	RP11-571M6.7	GENCODE	699	chr12	-	58087914	58115293		AATCTCCAGGTAGGCAGCAGGGAATATCCTATCATTAGGGGACAATAACAGGAAAAGCCA	natural antisense	NM_001017956	OS9	protein OS-9 isoform 2 precursor	+	up	down	inconsistent
ASHGA5P047579	0.0451305	0.274758	3.01921	up	noncoding	ENST00000437032	RP11-149I23.3	GENCODE	603	chr10	+	91043562	91044311		GGGCTTGATCAGACCTCAAAAAGATCTCCCTTTGCATTTTGCTCTTAGTTCTCAGTGATC	intronic antisense	ENST00000282673	LIPA	lipase A, lysosomal acid, cholesterol esterase [Source:HGNC Symbol;Acc:6617]	-	up	down	inconsistent
ASHGA5P037130	0.0444331	0.274183	2.16682	up	noncoding	uc002xyu.1	AK056098	UCSC_knowngene	2570	chr20	+	56285238	56287808		AGTTAATTCAGTGGCTTAAAGAAACCAAACCTACCCACAACGCTTGACCTCCCATTGATC	natural antisense	NM_199169	PMEPA1	transmembrane prostate androgen-induced protein isoform b	-	up
ASHGA5P044526	0.02477	0.261185	2.02215	up	noncoding	uc011liu.1	POU5F1P1	UCSC_knowngene	381	chr8	-	128428232	128428613	uc010sgj.1	GAGCTTTGATGTCCTGGGACTTCTCCGGGTTTTGCTCTAGCTTCTCCTTCTCCAGCTTCA	natural antisense	NM_001159542	POU5F1B	putative POU domain, class 5, transcription factor 1B	+	up
ASHGA5P018304	0.0247309	0.261185	3.91318	up	noncoding	uc003vqq.3	FLJ43663	UCSC_knowngene	3230	chr7	-	130628918	130794653		GTAAAGAGAGGTCATATCTCCGTACCTCACTTCCTGACACAAACAAGTTTTCACTGTTGT	bidirectional	NM_001145354	MKLN1	muskelin isoform 1	+	up
ASHGA5P058338	0.027074	0.264827	2.55909	up	noncoding	uc001iqp.1	AK055656	UCSC_knowngene	723	chr10	+	21803939	21805798		ACTTGTACAAACCATCCTGTGCAGTTTACAACAAAAGGAAGCGAAACAACTCCCCAGGCT	natural antisense	NM_207371	SKIDA1	protein DLN-1	-	up
ASHGA5P021931	0.043296	0.272351	1.99619	up	noncoding	uc022air.1	LOC100129845	UCSC_knowngene	1222	chr7	-	100190447	100200658		TCTGGCTGAGGGTCTTGCACTTCTGTTGGTATCTCATCTATGCCCCCAGAAAATCAGCTC	intronic antisense	NM_002593	PCOLCE	procollagen C-endopeptidase enhancer 1 precursor	+	up
ASHGA5P021931	0.043296	0.272351	1.99619	up	noncoding	uc022air.1	LOC100129845	UCSC_knowngene	1222	chr7	-	100190447	100200658		TCTGGCTGAGGGTCTTGCACTTCTGTTGGTATCTCATCTATGCCCCCAGAAAATCAGCTC	natural antisense	NM_001163499	FBXO24	F-box only protein 24 isoform 4	+	up
ASHGA5P031596	0.0295672	0.265631	2.59879	up	noncoding	uc021tej.1	LOC23117	UCSC_knowngene	1143	chr16	+	21413547	21414942	uc002dxm.3, uc010bwt.2, uc021tek.1, uc021tel.1	ACGGTTCCACATCACCGACCCTCCGCCTCTTGGGTTCGGGTGATGATGGTTCCACGTCAG	natural antisense	NM_130464	NPIPL3	putative NPIP-like protein KIAA0220-like	-	up
ASHGA5P016671	0.0196133	0.260944	3.14649	up	noncoding	uc010fca.1	AK311113	UCSC_knowngene	2863	chr2	-	56400668	56412905		AAAGAAAGTTAGTGGGCTTGGGGTACTATGGCAGAAATGGCCAGGGAAGGGTTTATCTAA	intronic antisense	NM_001080433	CCDC85A	coiled-coil domain-containing protein 85A	+	up
ASHGA5P040029	0.0346817	0.267436	1.97911	up	noncoding	uc001ehp.1	AK125759	UCSC_knowngene	1834	chr1	+	119683047	119818596		GATGACCATGGAATACTGTGAGCTACAAGAGACTCTCCCATCCTCATCTATGGTTACAGT	natural antisense	NM_015836	WARS2	tryptophan--tRNA ligase, mitochondrial isoform 1 precursor	-	up
ASHGA5P032231	0.0266181	0.264092	2.14278	up	noncoding	uc002gsn.2	BC038464	UCSC_knowngene	2161	chr17	-	18079875	18088067		TTAAATCAGCGTGTGCAAATGGAGTCTTCTCCTCCAGCCAATCCTTTACCTACCTACATG	natural antisense	NM_017758	ALKBH5	probable alpha-ketoglutarate-dependent dioxygenase ABH5	+	up
ASHGA5P035923	0.0223767	0.260944	2.6432	up	noncoding	uc002shv.1	AF090102	UCSC_knowngene	1456	chr2	+	71410052	71411508		GGAAGGTGAATCTCCTGCCTGACACCTTGTAGAGATTAGTGTATCCAGCTATTCTATTGC	natural antisense	NM_020459	PAIP2B	polyadenylate-binding protein-interacting protein 2B	-	up
ASHGA5P035019	0.037789	0.269958	3.03782	up	noncoding	uc002rvb.3	BC048424	UCSC_knowngene	1515	chr2	-	46795395	46807374		GTCAGGGATGATGAGCTTCCTGTGTCTTTACCCTAAAAGCTTGCTATATAAAGGATACTT	intronic antisense	NM_012249	RHOQ	rho-related GTP-binding protein RhoQ precursor	+	up
ASHGA5P040660	0.00959898	0.260944	2.39214	up	noncoding	uc003kuo.3	FLJ33630	UCSC_knowngene	1873	chr5	-	127276131	127419299	uc003kuq.1	TTTTTCCCCCCGCTTTGGTGAACTCGCAGTACTTGGGCTGAGCCCGAAATCTCGCGAGAT	bidirectional	NM_001046	SLC12A2	solute carrier family 12 member 2 isoform 1	+	up
ASHGA5P019732	0.0246225	0.261185	2.55023	up	noncoding	uc009yix.3	BDNF-AS1	UCSC_knowngene	1182	chr11	+	27528398	27719718	NR_033313, uc009yir.3, uc009yis.3, uc009yiu.3, uc009yiw.3, uc009yiy.3, uc009yiz.3, uc009yja.3, uc009yjb.3	TGTTTTACAGGATTTTCCCTCCTGGTGAGTCAAAATGAACAAGAAATACCCCAGGACCTC	natural antisense	NM_001143805	BDNF	brain-derived neurotrophic factor isoform a preproprotein	-	up
ASHGA5P045275	0.0252542	0.261185	15.41	up	noncoding	uc004ahp.1	LOC100507244	UCSC_knowngene	1924	chr9	-	72784558	72790804	ENST00000448377, ENST00000535188	CCTTTGACTAAACTTGGTTGTACCTCCCTATATCCAGATTCTTAGCCAAATTTTTCTAAT	natural antisense	NM_153267	MAMDC2	MAM domain-containing protein 2 precursor	+	up
ASHGA5P042979	0.0342573	0.267237	2.45682	up	noncoding	uc003tbj.2	LOC401320	UCSC_knowngene	2829	chr7	-	30606019	30634419		ATACATCAAATTCTCTCCAAGGACACTGTACCCTTGGCTGAAAATTCCCTCCTTAGTCTA	natural antisense	NM_002047	GARS	glycine--tRNA ligase precursor	+	up
ASHGA5P021806	0.0297202	0.265631	3.10691	up	noncoding	uc001uic.3	BC060326	UCSC_knowngene	442	chr12	+	129594241	129597843		GCAGAGGAAAGTCTTCTTTCTGAAACCAGCCCAACTTTTCTCCCAGAGAGTATCATGGAA	intronic antisense	NM_133448	TMEM132D	transmembrane protein 132D precursor	-	up
ASHGA5P017465	0.024978	0.261185	2.5677	up	noncoding	uc003pgp.1	BC031876	UCSC_knowngene	1056	chr6	+	73972949	73986225		AATTACATCTGCAAAGACCTTATTTCCAGGCTCAAGCAGAGTCTTCCTCCTGGTGTTCCA	intronic antisense	NM_001251874	KHDC1	KH homology domain-containing protein 1 isoform 1	-	up
ASHGA5P030153	0.0297544	0.265631	2.69168	up	noncoding	uc010bkj.1	BC150507	UCSC_knowngene	611	chr15	-	75288944	75289555		AACAAACCTAAGTTAGCAAGACCTGTGTAGCCCCAAACAAAATCTCTCTGCCAATCATGC	intronic antisense	NM_001178111	SCAMP5	secretory carrier-associated membrane protein 5	+	up
ASHGA5P023336	0.025166	0.261185	1.79725	up	noncoding	uc010xbm.2	CHST9-AS1	UCSC_knowngene	2172	chr18	+	24445271	24770658		TTATCCTCTACGTCTTTTCTCAGTGACACCTTCCTCTCATACGAGTAAAACTAGAAAAAA	intronic antisense	NM_001256316	CHST9	carbohydrate sulfotransferase 9 isoform 2	-	up
ASHGA5P023336	0.025166	0.261185	1.79725	up	noncoding	uc010xbm.2	CHST9-AS1	UCSC_knowngene	2172	chr18	+	24445271	24770658		TTATCCTCTACGTCTTTTCTCAGTGACACCTTCCTCTCATACGAGTAAAACTAGAAAAAA	intronic antisense	NM_001650	AQP4	aquaporin-4 isoform a	-	up
ASHGA5P042232	0.0236791	0.260944	2.49625	up	noncoding	uc003mwn.1	AK094934	UCSC_knowngene	3162	chr6	+	5004049	5240729		CTCCTCTGCTGACACTTTGGAATATGGCATGTACCCAAGTTAATTTATTTTCAATGTATA	intronic antisense	NM_001164840	LYRM4	LYR motif-containing protein 4 isoform 2	-	up
ASHGA5P042232	0.0236791	0.260944	2.49625	up	noncoding	uc003mwn.1	AK094934	UCSC_knowngene	3162	chr6	+	5004049	5240729		CTCCTCTGCTGACACTTTGGAATATGGCATGTACCCAAGTTAATTTATTTTCAATGTATA	natural antisense	NM_006638	RPP40	ribonuclease P protein subunit p40	-	up
ASHGA5P019888	0.0372283	0.269958	1.7972	up	noncoding	uc010mdq.3	PVT1	UCSC_knowngene	1901	chr8	+	128806778	129113499	ENST00000504719, ENST00000523328	CTGCCCTCCAGACCATAGCTGTCTGCAGTGCAGGAAGCCAACTATTAAGGGGAAACAAAA	intronic antisense	ENST00000539634	TMEM75	transmembrane protein 75 [Source:HGNC Symbol;Acc:32295]	-	up
ASHGA5P054672	0.00235723	0.260944	2.0716	up	noncoding	uc001lwp.2	KCNQ1OT1	UCSC_knowngene	59461	chr11	-	2661767	2721228		ATGACTTAGATCCCATCCCACTTTCATGTTTTATATTGCCAAAACTCTGCTTTTGGGAGA	natural antisense	NM_000218	KCNQ1	potassium voltage-gated channel subfamily KQT member 1	+	up
ASHGA5P044018	0.00875667	0.260944	2.0559	up	noncoding	uc001byv.2	AF119915	UCSC_knowngene	1323	chr1	-	35833689	35835012		GTACATAGTAAAGGTTCTTGATACATAATGACAGGTTGTTTTCCTCCCCAAAAAATGTTC	intronic antisense	NM_005095	ZMYM4	zinc finger MYM-type protein 4	+	up
ASHGA5P050975	0.0486935	0.276269	1.62956	up	noncoding	uc002xfk.3	BC039668	UCSC_knowngene	1207	chr20	-	35136104	35201678		AACCTTGATACTTCCCTATGAAGAGGTAGGGTCTAATACTTCCCTCCTTCAACCTGAAGC	intronic antisense	NM_001042486	DLGAP4	disks large-associated protein 4 isoform c	+	up
ASHGA5P050975	0.0486935	0.276269	1.62956	up	noncoding	uc002xfk.3	BC039668	UCSC_knowngene	1207	chr20	-	35136104	35201678		AACCTTGATACTTCCCTATGAAGAGGTAGGGTCTAATACTTCCCTCCTTCAACCTGAAGC	intronic antisense	NM_006097	MYL9	myosin regulatory light polypeptide 9 isoform a	+	up
ASHGA5P054412	0.0437147	0.272351	2.94798	up	noncoding	uc021pov.1	AK296146	UCSC_knowngene	2503	chr10	-	31605456	31607959		TCCCTTCCAGGGACGCCTGGTTTCCCCCCAAGCGAACCGGGATGGGAAGTGACTTCAATG	natural antisense	ENST00000488625	ZEB1	zinc finger E-box binding homeobox 1 [Source:HGNC Symbol;Acc:11642]	+	up
ASHGA5P042212	0.0261532	0.263524	2.52174	up	noncoding	uc003mue.3	AY927512	UCSC_knowngene	650	chr6	+	2884221	2900910		TCTTGCAAATTTCTGTTGATGCCCTCCCTGAGCTGTTGGTACAGAAACAACTTGAAACAG	natural antisense	NM_004155	SERPINB9	serpin B9	-	up
ASHGA5P045594	0.00829012	0.260944	1.83644	up	noncoding	uc003zhu.3	BC069756	UCSC_knowngene	1365	chr9	+	3479873	3481238		TCAACCTAGCTAGGCTCCATTCTCCTCCCTATTAATAAAATTATAACCATCATCAATTAC	intronic antisense	NM_002919	RFX3	transcription factor RFX3 isoform a	-	up
ASHGA5P029167	0.0414268	0.271318	1.76797	up	noncoding	uc001xev.1	BC035195	UCSC_knowngene	2850	chr14	-	60706844	60712368		AGAGGATACCCCTTGACCACTGCACGAATTGGAGTTCAAAGATCATCTCTCTTTTGCCTA	bidirectional	NM_177952	PPM1A	protein phosphatase 1A isoform 3	+	up
ASHGA5P035152	0.0437202	0.272351	2.44228	up	noncoding	uc021vlc.1	LOC442028	UCSC_knowngene	5434	chr2	-	95534421	95613087		GGAGTTGAATTCAGCCTCTGGGTAAGTGTCCAGAGTCAGACGCCCAAATCTGCCCCACAG	natural antisense	NM_144705	TEKT4	tektin-4	+	up
ASHGA5P058377	0.0494231	0.276269	1.79618	up	noncoding	uc002igh.3	AK055254	UCSC_knowngene	5045	chr17	-	42376939	42385761		AGGGGAAAGGAGGAACATCCCTCCCAGGACTCACTCACACCTATTCTCCAACTCTGCCTA	bidirectional	NM_001144825	RUNDC3A	RUN domain-containing protein 3A isoform 1	+	up
ASHGA5P053168	0.0391679	0.270227	1.83477	up	noncoding	uc003uip.4	TP53TG1	UCSC_knowngene	661	chr7	-	86954663	86974831	uc003uiq.4	TGGGACCCGACCCTGTCTCCAGTGGGCGTCTTGGGCCCCGGCTCTATTCTGGGCTGCGGG	bidirectional	NM_001143935	CROT	peroxisomal carnitine O-octanoyltransferase isoform 1	+	up
ASHGA5P019687	0.0155867	0.260944	1.94661	up	noncoding	uc003eiq.3	BC039521	UCSC_knowngene	1894	chr3	+	125899336	125929011		CGAAACTGAGGGCCCTGGAAATGGGGGATCTCCTGCCTTGACAGCTCATCAGTACGTGTG	intronic antisense	NM_001270364	ALDH1L1	cytosolic 10-formyltetrahydrofolate dehydrogenase isoform 1	-	up
ASHGA5P052815	0.00850341	0.260944	2.12118	up	noncoding	uc003psf.1	AF520419	UCSC_knowngene	1957	chr6	+	108444839	108479222		CCTTACACCAGCACATGGTCTCTCTTTCCTGTTCATTCACTTTGGAAGACAGTCCTTGAA	intronic antisense	ENST00000440575	OSTM1	osteopetrosis associated transmembrane protein 1 [Source:HGNC Symbol;Acc:21652]	-	up
ASHGA5P058350	0.0085933	0.260944	2.32205	up	noncoding	uc001mjm.2	LOC729013	UCSC_knowngene	1052	chr11	+	10879809	10900823		AGATTCCTGGAATTGAGCATACCACAAAAAAGTTCTCATTTTGTGTCCTCCCATCCCATT	natural antisense	ENST00000526020	ZBED5	zinc finger, BED-type containing 5 [Source:HGNC Symbol;Acc:30803]	-	up
ASHGA5P058447	0.0164727	0.260944	2.28998	up	noncoding	uc003qeg.1	BC041459	UCSC_knowngene	2960	chr6	-	133823389	134210120		TGATGGAAAAGATATACTAAAAGAAGACAGATCAGTCTCTCTCCTGATAAGAAGAGTCAC	natural antisense	NM_004100	EYA4	eyes absent homolog 4 isoform a	+	up
ASHGA5P058459	0.0334865	0.266189	2.64067	up	noncoding	uc003tek.4	AAA1	UCSC_knowngene	1534	chr7	-	34758473	34873943	ENST00000442669	CTTTCTTAAGTGAGGAGGCTAAGACCTGGAGTGACTTCTCCCCAGATTTTTGTATACCTG	intronic antisense	NM_207172	NPSR1	neuropeptide S receptor isoform A	+	up
ASHGA5P019712	0.0169206	0.260944	4.87304	up	noncoding	uc001oou.3	BC064339	UCSC_knowngene	892	chr11	-	68857483	68858409		TAAAATCGGAGACAGAGAGAGAGATGGAAGTACGTGCACATATCCTCTAGCTCTGTCCAC	natural antisense	NM_139075	TPCN2	two pore calcium channel protein 2	+	up
ASHGA5P058554	0.0105046	0.260944	1.60865	up	noncoding	uc010gss.2	MGC16703	UCSC_knowngene	1956	chr22	-	21362495	21368576	ENST00000292748, NR_003608	ATGACCAAGCAGATCTGTGCATGGGACTGCAGGGCTTCCTCATCTTCCACAGCTTTGGGG	bidirectional	NM_001159554	P2RX6	P2X purinoceptor 6 isoform 2	+	up
ASHGA5P034880	0.00641309	0.260944	2.30037	up	noncoding	uc002rac.3	BC051708	UCSC_knowngene	3193	chr2	-	10092865	10096058		AAACTGGGAGGGGTACCTATCTGCCTTAAACTTCCTGATCTGAAATATACTGACTGGCCT	natural antisense	NM_198182	GRHL1	grainyhead-like protein 1 homolog	+	up
ASHGA5P046554	0.0287008	0.265631	1.50949	up	noncoding	uc022bxy.1	SPIN2B	UCSC_knowngene	779	chrX	+	57162254	57163033		TGGGATGAAGGTCGGCCTCTCTGCTTCTTTTGGGAGACTTTTTTCTTTGTCATGTTTGCA	natural antisense	NM_019003	SPIN2A	spindlin-2A	-	up
ASHGA5P032229	0.00122814	0.260944	1.99349	up	noncoding	uc001hbp.1	AX746920	UCSC_knowngene	2524	chr1	-	204989426	204991950		TTATCTCACGCAACTTGGATGTGGACTAACCCTCTCCAAGACAATGTTGGAATCTGGATC	natural antisense	NM_001005388	NFASC	neurofascin isoform 1 precursor	+	up
ASHGA5P027700	0.0395797	0.270227	3.59564	up	noncoding	NR_033834	FLJ31485	RefSeq	3678	chr12	-	130636137	130646223		GGCCACTTCCTCGGAGAGTATTGGCTTTTAATTAAAACAAGCCCTACAATTTTTACATCG	bidirectional	NM_007197	FZD10	frizzled-10 precursor	+	up
ASHGA5P022089	0.0424061	0.271318	2.72566	up	noncoding	NR_027499	BCDIN3D-AS1	RefSeq	3109	chr12	+	50222325	50234937	ENST00000551146, NR_027500, NR_027501	AGAACAGAGAAAACTAAGTAGGATGGGGTCGTCCCCCCAGTAATCTGGAAAACAGTTACA	natural antisense	NM_181708	BCDIN3D	probable methyltransferase BCDIN3D	-	up
ASHGA5P035053	0.0322652	0.266189	2.61602	up	noncoding	NR_033980	FLJ16341	RefSeq	1705	chr2	-	61074894	61108449		GGATTTCCCCCGGGAGCTCTTTTTGCGAAGGATGTTTTGTTTTTCCTTTGTGAATAGGGA	bidirectional	NM_002908	REL	proto-oncogene c-Rel	+	up
ASHGA5P025858	0.0257687	0.263524	2.66173	up	noncoding	NR_040049	LOC100507495	RefSeq	2256	chr20	+	1305986	1359379	NR_040047	GGATAGTGAGTTTCCCAGAAGCTGGACAAGCCACGACGGCGCCTTCCAATAAAAGGGGAA	intronic antisense	NM_000801	FKBP1A	peptidyl-prolyl cis-trans isomerase FKBP1A isoform a	-	up
ASHGA5P025858	0.0257687	0.263524	2.66173	up	noncoding	NR_040049	LOC100507495	RefSeq	2256	chr20	+	1305986	1359379	NR_040047	GGATAGTGAGTTTCCCAGAAGCTGGACAAGCCACGACGGCGCCTTCCAATAAAAGGGGAA	intronic antisense	NM_001199784	SDCBP2	syntenin-2 isoform a	-	up
ASHGA5P028355	0.00909208	0.260944	2.06922	up	noncoding	NR_038290	LOC100507091	RefSeq	2191	chr12	+	123565930	123569291		AATTAAAGCAGATTTTCTCTTCCACTCCCCTTCCCCAAAACAAGAATAAATCAGTTCTAC	intronic antisense	NM_020845	PITPNM2	membrane-associated phosphatidylinositol transfer protein 2	-	up
ASHGA5P026014	0.046859	0.275324	2.8023	up	noncoding	NR_073010	LOC100873065	RefSeq	557	chrX	-	22277913	23311263		CTGTTCCTTGGATACTTTTGCTGATGGTTTACACATCTTCTTCCCACATTATATTGTAAC	intronic antisense	NM_152577	ZNF645	E3 ubiquitin-protein ligase ZNF645	+	up
ASHGA5P026014	0.046859	0.275324	2.8023	up	noncoding	NR_073010	LOC100873065	RefSeq	557	chrX	-	22277913	23311263		CTGTTCCTTGGATACTTTTGCTGATGGTTTACACATCTTCTTCCCACATTATATTGTAAC	intronic antisense	NM_182699	DDX53	DEAD box protein 53	+	up
ASHGA5P043260	0.000333262	0.260944	2.37171	up	noncoding	NR_027374	LHFPL3-AS2	RefSeq	1911	chr7	-	104535074	104567092		AGATGAAATAGAGTAGAATTGAGAAAAGCAGTTTCTTAGACCTCCCTGTGAAGTTTTTCT	intronic antisense	NM_199000	LHFPL3	lipoma HMGIC fusion partner-like 3 protein	+	up
ASHGA5P038091	0.0383936	0.270152	2.72054	up	noncoding	NR_033378	LOC100288428	RefSeq	2147	chr3	-	8262833	8543344		AGAATCATCCAGCTCTTTTCTCCTCTTCAAAGTTGCCCTTCTTTTCTCTGAACATTAATG	bidirectional	NM_014583	LMCD1	LIM and cysteine-rich domains protein 1	+	up
ASHGA5P030237	0.0228805	0.260944	4.00456	up	noncoding	NR_046012	LOC727915	RefSeq	905	chr15	-	86840064	86860199		AAGAAAGAAGTGGTAGTACAATACAATCTCAGCATTCTGTAATCTGGCTTGAATGTGACT	intronic antisense	NM_152336	AGBL1	cytosolic carboxypeptidase 4	+	up
ASHGA5P028451	0.0237559	0.260944	1.71802	up	noncoding	NR_029383	PAN3-AS1	RefSeq	2211	chr13	-	28710979	28713311		ATTTTTAAATTCTGCCTCCACTCGCTCTCTCGCGCTCTGGTTCCTCCGAGTTGTTTATTC	natural antisense	NM_175854	PAN3	PAB-dependent poly(A)-specific ribonuclease subunit 3	+	up
ASHGA5P023200	0.00811745	0.260944	3.48636	up	noncoding	NR_027697	FLJ39653	RefSeq	2496	chr4	+	16228285	16259810		GGTCCTGCAGTCAAAACTTCTTTGAGACGATGCTGTCGGCCTTGGCCAATCGGAGAATCG	bidirectional	NM_153365	TAPT1	transmembrane anterior posterior transformation protein 1 homolog	-	up
ASHGA5P016595	0.00123812	0.260944	2.76178	up	noncoding	NR_036441	VRK2	RefSeq	2076	chr2	+	58273776	58387055		ATATATTTAGAGACACTGGCCATTTTTCTCTCTCCAATGCTTAGTGTGGAGTAAAGGCAG	natural antisense	NM_001114636	FANCL	E3 ubiquitin-protein ligase FANCL isoform 1	-	up
ASHGA5P025949	0.021972	0.260944	2.8842	up	noncoding	NR_047577	IL4I1	RefSeq	2384	chr19	-	50392912	50432796		ATAAAGGCCATGGGTGCTGAGAGAGCCCCCCAGAGGCAGCCATGCAACACCATCTCCCAC	natural antisense	NM_001193646	ATF5	cyclic AMP-dependent transcription factor ATF-5	+	up
ASHGA5P027338	0.00606292	0.260944	2.40835	up	noncoding	NR_026723	SARNP	RefSeq	1195	chr12	-	56146246	56211540	NR_026722	ATATGTTCAGAGGGGCACTGGCCAGGTCCACACACATCATAAGGTGGGAGGGGGTGCTAA	natural antisense	NM_005811	GDF11	growth/differentiation factor 11 precursor	+	up
ASHGA5P037756	0.00210984	0.260944	2.19493	up	noncoding	NR_024009	CN5H6.4	RefSeq	1532	chr22	-	46691039	46692557		ATCATGTCAGCACATAGTAGGTGTGGCCTATGTATGGCAGATTCATTTCTGCCCCCAATA	bidirectional	NM_016426	GTSE1	G2 and S phase-expressed protein 1	+	up
ASHGA5P033928	0.00734034	0.260944	2.17038	up	noncoding	NR_028340	PARD6G-AS1	RefSeq	734	chr18	+	77905806	77936315		TTGGAAAAGCTGCAGTGATCTCTATAAAAATCTCAACCACCCGCTCCCAGTAGGTTCAGT	intronic antisense	NM_032510	PARD6G	partitioning defective 6 homolog gamma	-	up
ASHGA5P051521	0.00579914	0.260944	1.77665	up	noncoding	NR_024584	LOC728875	RefSeq	772	chr1	-	144480745	144521969	ENST00000411795, ENST00000437785, ENST00000445225, ENST00000457645, ENST00000457991, NR_024510, NR_024511, uc001eky.4, uc001ela.4, uc001esl.4	TGGTTCTTCCGGTTCTTTGTGCCGCCTTCACCCAGTGAAGGAGCCTGTATCCACCCTGCC	natural antisense	ENST00000538264	AL592284.2	Uncharacterized protein [Source:UniProtKB/TrEMBL;Acc:F5H305]	+	up
ASHGA5P008266	0.0430735	0.272351	1.6755	up	noncoding	NR_024460	CCDC66	RefSeq	3133	chr3	+	56591183	56655848		TCTAAACAGTAGAGAATGAATGGAAACCAGCTGATATATTCAGTACTCTGGGGGAAAGGG	natural antisense	NM_001112736	FAM208A	protein FAM208A isoform a	-	up
ASHGA5P018528	0.0234191	0.260944	2.1403	up	noncoding	NR_034182	MATN1-AS1	RefSeq	2065	chr1	+	31191618	31199593		TCCACTCCCCGCTATGAAATGGCCACCTCACGGGGCATCATGGGAATCAAAGTGTCTGCA	natural antisense	NM_002379	MATN1	cartilage matrix protein precursor	-	up
ASHGA5P019075	0.00834961	0.260944	2.68656	up	noncoding	NR_033201	HOXB-AS3	RefSeq	570	chr17	+	46667822	46683774		TCCAGTAAGAAGTTGGGCCAAGCTGGAAGGGATTGACCGGCCGTTTCCTCTCCCTCGCCG	intronic antisense	NM_002147	HOXB5	homeobox protein Hox-B5	-	up
ASHGA5P019075	0.00834961	0.260944	2.68656	up	noncoding	NR_033201	HOXB-AS3	RefSeq	570	chr17	+	46667822	46683774		TCCAGTAAGAAGTTGGGCCAAGCTGGAAGGGATTGACCGGCCGTTTCCTCTCCCTCGCCG	intronic antisense	NM_018952	HOXB6	homeobox protein Hox-B6	-	up
ASHGA5P039274	0.00917364	0.260944	2.09516	up	noncoding	NR_024388	LOC152217	RefSeq	1391	chr3	+	196669493	196670884		GACTTGCTCATTGCACTCTATGTGTTATCTCACTCCTTACAACGACATTCACATGAGGAA	bidirectional	NM_001042540	NCBP2	nuclear cap-binding protein subunit 2 isoform 2	-	up
ASHGA5P049139	0.0320599	0.266189	1.89498	up	noncoding	NR_046288	LOC100289092	RefSeq	588	chr16	-	28890277	28891242	NR_046287	AGGAGAATCCGCACCAGGAGGTCTTCAAACTGCTCTATCACCAGCTCCCACAGGGTCTTC	natural antisense	NM_004320	ATP2A1	sarcoplasmic/endoplasmic reticulum calcium ATPase 1 isoform a	+	up
ASHGA5P053019	0.0379036	0.269958	2.78168	up	noncoding	NR_038965	LOC100506497	RefSeq	3721	chr7	+	29019582	29052985		AAATAAATACCCACATCTCCATGCTGGACAGCAGAAGAGCAATAAGTTGCCAAATTTTTT	intronic antisense	NM_019029	CPVL	probable serine carboxypeptidase CPVL precursor	-	up
ASHGA5P019181	0.0129678	0.260944	1.83547	up	noncoding	NR_037927	SSR4	RefSeq	948	chrX	+	153059903	153063967		CGCTGCTCAGGGATCTGCCTCCTGTGGTCCAGACCCAGAGCCTTCTCTGACGTCCTCTGC	natural antisense	NM_004135	IDH3G	isocitrate dehydrogenase [NAD] subunit gamma, mitochondrial isoform a precursor	-	up
ASHGA5P049518	0.0215879	0.260944	3.01329	up	noncoding	NR_027164	C17orf76-AS1	RefSeq	1072	chr17	+	16342300	16345340	ENST00000460249, ENST00000472367, ENST00000478103, ENST00000480811, ENST00000483140, ENST00000484836, ENST00000497774, ENST00000578757, NR_027160, NR_027161, NR_027162, NR_027163, NR_027167, NR_027168, NR_027169, NR_045026	TTACTCCCTCTTTAAGATTGCGTACCCACTGCAGAGTGCTGAAGACGGGGTAGCCACGAG	natural antisense	NM_001113567	FAM211A	leucine-rich repeat-containing protein FAM211A isoform 1	-	up
ASHGA5P028992	0.000948635	0.260944	3.31974	up	noncoding	NR_002312	RPPH1	RefSeq	341	chr14	-	20811229	20811570		AATGGCTGAGGTGAGGTACCCCGCAGGGGACCTCATAACCCAATTCAGACTACTCTCCTC	bidirectional	NM_001042618	PARP2	poly [ADP-ribose] polymerase 2 isoform 2	+	up
ASHGA5P039083	0.00624058	0.260944	1.89659	up	noncoding	NR_040250	WWTR1-AS1	RefSeq	1700	chr3	+	149375996	149379149		TGATTAAAAGATGAAAACTTGAGGCCAGCCCTACTCTAGGAAAGTCCTCACTCCCGAAGA	intronic antisense	NM_001168278	WWTR1	WW domain-containing transcription regulator protein 1	-	up
ASHGA5P019645	0.00943304	0.260944	2.11207	up	noncoding	NR_037172	LOC100507547	RefSeq	565	chr6	-	32120578	32122142		TTCTTTAATACCCGCGTCTGGCTCCGCAGCAGAACACGAAGTTTGCATTCCCCAAGGGGC	intronic antisense	NM_138717	PPT2	lysosomal thioesterase PPT2 isoform b precursor	+	up
ASHGA5P046798	0.0334167	0.266189	2.43035	up	noncoding	NR_026711	ASMTL-AS1	RefSeq	2319	chrY	+	1469423	1484314	NR_026710	AGATGCCTCCTGAACCTCAGTGCCTCCTAAGGTCAAGGCTGTGAGTTAAAGGGCTCCACC	natural antisense	NM_001173473	ASMTL	N-acetylserotonin O-methyltransferase-like protein isoform 2	-	up
ASHGA5P026003	0.0176074	0.260944	3.39004	up	noncoding	NR_051992	SENP1	RefSeq	5147	chr12	-	48436680	48499775		AAGACTTGAAATGGACTGTCTCCCCAGATGATATTGCTGATAGGATGAGGATGGATGCTG	natural antisense	NM_001166686	PFKM	6-phosphofructokinase, muscle type isoform 1	+	up
ASHGA5P047081	0.0454881	0.274823	1.53785	up	noncoding	NR_026932	LOC282997	RefSeq	2015	chr10	-	112628647	112630662		GTTCTTTATATATCACCTTGAAATGTCTCTCTTCTCATCTCCTATCTCCGCCTGATGCAA	bidirectional	NM_001199492	PDCD4	programmed cell death protein 4 isoform 3	+	up
ASHGA5P047128	0.0170658	0.260944	2.62727	up	noncoding	NR_033850	WDR11-AS1	RefSeq	2500	chr10	-	122521323	122610691		ACACTGCATATCTGGTGTTTGCAATACTCCCTTCGCACTTGAGGAAGAAGCACTATGTCT	natural antisense	NM_018117	WDR11	WD repeat-containing protein 11	+	up
ASHGA5P016101	0.0416966	0.271318	3.1156	up	noncoding	NR_038345	MAGI2-AS3	RefSeq	918	chr7	+	79082272	79100524	ENST00000429408	CCTCCCCCAGTAATGTCTTACAATAACAGAATGCAGGAGAGCACATATCAATGAAGAAAA	natural antisense	NM_012301	MAGI2	membrane-associated guanylate kinase, WW and PDZ domain-containing protein 2	-	up
ASHGA5P034767	0.016608	0.260944	2.21173	up	noncoding	NR_046600	MTOR-AS1	RefSeq	706	chr1	+	11203954	11209595		ATTTAGACTCCTGACTCCCAGACCTGGAGTGACAGTTTCTCATGTTAAAATGATCAGAAT	natural antisense	NM_004958	MTOR	serine/threonine-protein kinase mTOR	-	up
ASHGA5P036401	0.0179801	0.260944	1.96863	up	noncoding	TCONS_00026338	XLOC_012685	LincRNAs identified by Cabili et al	1505	chr18	+	53684983	53696360		CACCATGCCTCTCTTCTTGAATAATTTCCTGAAGTTCTAAGAAACATGAGTAGAATATAC	natural antisense	ENST00000382897	AC006305.1	HCG2045177; Uncharacterized protein; cDNA FLJ45743 fis, clone KIDNE2016464 [Source:UniProtKB/TrEMBL;Acc:Q6ZS83]	-	up
ASHGA5P042839	0.0138677	0.260944	2.2897	up	noncoding	TCONS_00020154	XLOC_009604	LincRNAs identified by Cabili et al	252	chr11	-	130270904	130271852		AAGGACAGTCTGTCTTATGGGGAAAACTCTCCTCCCCACGTTTTTCTGGGGGCCTCCGCT	natural antisense	ENST00000318117	RP11-121M22.1	Uncharacterized protein [Source:UniProtKB/TrEMBL;Acc:E9PPS3]	+	up
ASHGA5P057708	0.0331218	0.266189	4.30971	up	noncoding	TCONS_00020966	XLOC_010235	LincRNAs identified by Cabili et al	265	chr12	-	124742430	124749993		CTCTCCCCATGCAGCTGTCTTGGGAGTGATGCTGGAGTTTGGATCATATTCCATGCGCCC	intronic antisense	NM_001204299	ZNF664-FAM101A	protein FAM101A	+	up
ASHGA5P027246	0.0228343	0.260944	1.90709	up	noncoding	TCONS_00011739	XLOC_005205	LincRNAs identified by Cabili et al	1031	chr6	+	24796944	24798091		ATGTACTCAGCTGCAAAGTTCCCAGCAGGTGGTCCTCCTGTAAAACAAGCATTTGCATTT	natural antisense	ENST00000565469	RP3-369A17.5	Uncharacterized protein [Source:UniProtKB/TrEMBL;Acc:H3BNL8]	-	up
ASHGA5P057050	0.00850617	0.260944	1.89967	up	noncoding	TCONS_00012263	XLOC_005816	LincRNAs identified by Cabili et al	387	chr6	-	116918003	116937516		TGAGCACAAACAACCCACTGCTATCTTTCTCCTCACTTGGTTCAGTATTCCTGGAATATT	natural antisense	ENST00000466444	RWDD1	RWD domain containing 1 [Source:HGNC Symbol;Acc:20993]	+	up
ASHGA5P032068	0.0275857	0.264951	2.48442	up	noncoding	ENST00000574016	MIR22HG	GENCODE	557	chr17	-	1616268	1619504	NR_028502	TGGTATGTGATCCCCAGCTCAGGCCTGTGCAGACAGGAAATTCTCCCCTGCAGCAAGTAG	bidirectional	NM_001163673	WDR81	WD repeat-containing protein 81 isoform 3	+	up
ASHGA5P018739	0.0134357	0.260944	2.44417	up	noncoding	ENST00000457113	AC008746.3	GENCODE	529	chr19	-	54941831	54945878		AATCAGCAGAAACGGCCTTCACCGAGTGCTAAGCACCTGCACAGCAGTCTCCTCCAAGGA	natural antisense	NM_001005367	TTYH1	protein tweety homolog 1 isoform 2	+	up
ASHGA5P033872	0.0405997	0.271318	2.3714	up	noncoding	ENST00000446347	RP11-978I15.10	GENCODE	481	chr1	-	247729209	247803505		AGAAAACCTCCTCTGACTATAATGCCCATGGAAAATCATCTTAATTCCAGAAAGCGGGGG	intronic antisense	NM_001001914	OR2G3	olfactory receptor 2G3	+	up
ASHGA5P033872	0.0405997	0.271318	2.3714	up	noncoding	ENST00000446347	RP11-978I15.10	GENCODE	481	chr1	-	247729209	247803505		AGAAAACCTCCTCTGACTATAATGCCCATGGAAAATCATCTTAATTCCAGAAAGCGGGGG	intronic antisense	NM_001001915	OR2G2	olfactory receptor 2G2	+	up
ASHGA5P033872	0.0405997	0.271318	2.3714	up	noncoding	ENST00000446347	RP11-978I15.10	GENCODE	481	chr1	-	247729209	247803505		AGAAAACCTCCTCTGACTATAATGCCCATGGAAAATCATCTTAATTCCAGAAAGCGGGGG	natural antisense	NM_145278	C1orf150	putative uncharacterized protein C1orf150	+	up
ASHGA5P038514	0.042791	0.271974	2.56877	up	noncoding	ENST00000467912	ARHGEF26-AS1	GENCODE	628	chr3	-	153744265	153839121	ENST00000479270	TCCATCGCAGCCAGAAGCAAGAAGCTGTCTTCCCGCCCCCGCGTGCCTACAATCAGCCCC	natural antisense	NM_001251962	ARHGEF26	rho guanine nucleotide exchange factor 26 isoform 1	+	up
ASHGA5P026366	0.0197626	0.260944	5.67929	up	noncoding	ENST00000416119	RP11-240D10.4	GENCODE	623	chr1	-	55087149	55094111		CTAAAGTTCGAGGCCATTCACAACCTGATCCCAACGTTCTTCCAATCTTTTATCTTTTTT	intronic antisense	NM_015547	ACOT11	acyl-coenzyme A thioesterase 11 isoform 1	+	up
ASHGA5P023351	0.0262603	0.263524	3.62456	up	noncoding	ENST00000579095	RP13-20L14.6	GENCODE	357	chr17	-	80412148	80416397	chrX:137166825-137196100-	TTGTGTTTGTTCTCCCTCTGTTGCCGAGGCTGGACTGTACTGCCGTGATCTCGGCTTGCT	natural antisense	NM_001038618	NARF	nuclear prelamin A recognition factor isoform c	+	up
ASHGA5P038425	0.00568872	0.260944	3.14389	up	noncoding	ENST00000513940	RP11-265F19.1	GENCODE	671	chr3	-	130772203	130791179	ENST00000511339	TGATCTCTCATCCCATTGGCCCTTCTAATAGAGCTATTGGCATTCACATCCTATTTTCAG	intronic antisense	NM_001146003	NEK11	serine/threonine-protein kinase Nek11 isoform 3	+	up
ASHGA5P033779	0.041669	0.271318	2.51277	up	noncoding	ENST00000578583	RP11-13N13.6	GENCODE	447	chr18	+	19253588	19262522		GTATATTTTAATGGACTTGACTGTCTCTCCCACAACTAAAGTTTGAGCTCCTAAAGATTA	intronic antisense	NM_138340	ABHD3	abhydrolase domain-containing protein 3	-	up
ASHGA5P040738	0.0183897	0.260944	2.24847	up	noncoding	ENST00000507521	CTC-329D1.2	GENCODE	549	chr5	-	139750475	139780952		TGAACTGGTAGAAAGAAGCAGAGAGTTATCAAAGTTTACCTCTGCCAACCTCCCAGATGC	natural antisense	NM_001258426	SLC4A9	anion exchange protein 4 isoform 3	+	up
ASHGA5P009342	0.0118505	0.260944	2.31576	up	noncoding	ENST00000354527	RP11-57C13.3	GENCODE	744	chr10	-	89369919	89419760		CGGGAAGGAGATGCTCGTGTCAAAGAGAAGAGCTACAAGACTGTTTCTGCCCCCAAGGTG	natural antisense	NM_001015880	PAPSS2	bifunctional 3'-phosphoadenosine 5'-phosphosulfate synthase 2 isoform b	+	up
ASHGA5P016159	0.0364334	0.269528	2.81967	up	noncoding	ENST00000427392	AC073342.12	GENCODE	592	chr7	-	142952356	142983756		AGAAGCGGCTTCTCCAGTCTCCCCAGTTCTTCAATCTCAAATAAATCATCTGTAGAGTCC	intronic antisense	NM_001143679	GSTK1	glutathione S-transferase kappa 1 isoform b	+	up
ASHGA5P016159	0.0364334	0.269528	2.81967	up	noncoding	ENST00000427392	AC073342.12	GENCODE	592	chr7	-	142952356	142983756		AGAAGCGGCTTCTCCAGTCTCCCCAGTTCTTCAATCTCAAATAAATCATCTGTAGAGTCC	natural antisense	NM_001242773	TMEM139	transmembrane protein 139 isoform a precursor	+	up
ASHGA5P039631	0.0166637	0.260944	2.75233	up	noncoding	ENST00000507486	RP11-284M14.1	GENCODE	759	chr4	-	144098812	144105982	ENST00000507826	TGAAAACTCGAATAAGTGCTATCGATGTGAAATCCGAGGAAAAGAGCATTTGGGGGAAAA	bidirectional	NM_032557	USP38	ubiquitin carboxyl-terminal hydrolase 38	+	up
ASHGA5P040698	0.0381612	0.269958	2.23605	up	noncoding	ENST00000555344	CTC-349C3.2	GENCODE	489	chr5	-	134582735	134583505		TAAATCAGCATGAGTCACTCCCTTGCCTTCCTCACAAGCATGAATCACGAATCATCAAAA	intronic antisense	ENST00000432382	CTC-203F4.1	HCG2045138; Uncharacterized protein [Source:UniProtKB/TrEMBL;Acc:G3V3D3]	+	up
ASHGA5P028768	0.0321793	0.266189	2.40582	up	noncoding	ENST00000442716	RP11-37L2.1	GENCODE	385	chr13	+	34185103	34185659		CAGGCTTTCAAACCTCCTATTCTTTGCACTACATTATTTGAATAAACCGTAAATACCCTT	intronic antisense	NM_001243476	STARD13	stAR-related lipid transfer protein 13 isoform 4	-	up
ASHGA5P047906	0.0203055	0.260944	3.49261	up	noncoding	ENST00000528151	RP11-236J17.6	GENCODE	597	chr11	-	8060135	8061246		GACTAACAACCACCATCACCCATTAATTAGGACATGGAAACATCTTCTGGTCGCAGTCTC	natural antisense	NM_003320	TUB	tubby protein homolog isoform a	+	up
ASHGA5P022659	0.0213045	0.260944	2.76281	up	noncoding	ENST00000560452	RP11-17L5.4	GENCODE	576	chr15	-	79529084	79576156		CTCCACGTAGGTTTTCCAGGAGAGAATCCACTTTTTGTTTTATCTGGGTCAACTCCTTCA	intronic antisense	NM_001146341	ANKRD34C	ankyrin repeat domain-containing protein 34C	+	up
ASHGA5P041775	0.0466142	0.275324	4.34318	up	noncoding	ENST00000458633	C4A-AS1	GENCODE	2095	chr6	-	31967752	31971298		CCACCACACCTTTCTCACATTTTCTCCCAGAGGTTACAGTAAATGTTCCAAAACTTTTTT	natural antisense	NM_001002029	C4B	complement C4-B preproprotein	+	up
ASHGA5P041775	0.0466142	0.275324	4.34318	up	noncoding	ENST00000458633	C4A-AS1	GENCODE	2095	chr6	-	31967752	31971298		CCACCACACCTTTCTCACATTTTCTCCCAGAGGTTACAGTAAATGTTCCAAAACTTTTTT	natural antisense	NM_001242823	LOC100293534	complement C4-B-like preproprotein	+	up
ASHGA5P041775	0.0466142	0.275324	4.34318	up	noncoding	ENST00000458633	C4A-AS1	GENCODE	2095	chr6	-	31967752	31971298		CCACCACACCTTTCTCACATTTTCTCCCAGAGGTTACAGTAAATGTTCCAAAACTTTTTT	natural antisense	NM_001252204	C4A	complement C4-A isoform 2 preproprotein	+	up
ASHGA5P048142	0.0165979	0.260944	2.13035	up	noncoding	ENST00000531708	AP001258.4	GENCODE	880	chr11	-	58902762	58910488		TCCCGGTTTCCCCAGTCCCGAGTATTGGAAAGCGAGAGCGAAAGCGAAAGCATCCTAGTC	natural antisense	NM_001142519	FAM111A	protein FAM111A	+	up
ASHGA5P034089	0.0338859	0.266189	1.93923	up	noncoding	ENST00000427154	RP1-184J9.2	GENCODE	666	chr1	-	23346639	23414551		GAAAAGGTGTGCAAGAAAGACCTAAGGAATAAAATACCCCTCCCAGCAATCATCGATGCC	intronic antisense	NM_001009999	KDM1A	lysine-specific histone demethylase 1A isoform a	+	up
ASHGA5P026281	0.0231601	0.260944	2.12125	up	noncoding	ENST00000525871	RP5-1024C24.1	GENCODE	439	chr11	+	30605709	30606507		TGGAGGCCACGGGATCTCCCCCTCTTCTGACATCTTTTTTCACTTAAACTTTTGTTTGTC	intronic antisense	NM_001145399	MPPED2	metallophosphoesterase MPPED2 isoform 2	-	up
ASHGA5P017646	0.0392722	0.270227	2.09492	up	noncoding	ENST00000444104	AC091736.11	GENCODE	151	chr7	+	135392860	135412258		TTATGCAGGTTCCACTTCTCCACGGCAGCCGCCACGCAGATACCAGCAGCAGCTTCCGGA	natural antisense	NM_012450	SLC13A4	solute carrier family 13 member 4	-	up
ASHGA5P017576	0.0203928	0.260944	2.384	up	noncoding	ENST00000443319	AP003025.2	GENCODE	432	chr11	-	131372652	131410510		TATTCATACTGAGCTTTCATCCCCCAGAATCCAGTGAGGATTTGATCTCCATCAGCCAGA	intronic antisense	NM_001048209	NTM	neurotrimin isoform 2 precursor	+	up
ASHGA5P020628	0.00505308	0.260944	2.39894	up	noncoding	ENST00000517726	EVX1-AS	GENCODE	480	chr7	-	27281047	27286848		GTAGTAAATCATCTCTCACTCTCTCCTCCAAATGACTGATGGCCTTAAGTTTTCCACAGC	intronic antisense	NM_001989	EVX1	homeobox even-skipped homolog protein 1	+	up
ASHGA5P032181	0.0311695	0.26614	2.58181	up	noncoding	ENST00000582915	RP11-597M12.1	GENCODE	335	chr17	-	12893465	12893927		AAAGGAACAAACAAAACCTGCACCACCAGCATCACCACACGGACTGGAGATCACAATTTT	natural antisense	NM_014859	ARHGAP44	rho GTPase-activating protein 44	+	up
ASHGA5P038529	0.0161265	0.260944	2.92062	up	noncoding	ENST00000462431	CTD-2049J23.2	GENCODE	988	chr3	-	159715960	159733648		ATAAGATAGGCCTCCCAGGTTAACTAATTTCAGAGCAATTTTTCAGATTTAGAAAATTGG	bidirectional	ENST00000473137	CTD-2049J23.3	Uncharacterized protein [Source:UniProtKB/TrEMBL;Acc:C9J6S1]	+	up
ASHGA5P043291	0.0259315	0.263524	4.42926	up	noncoding	ENST00000452009	AC006159.5	GENCODE	386	chr7	-	116182771	116192023		GGCTAAGCTTCCTCTTGGGAAGAATTAAAAATAAACAGGCAAAGGAAAGGAAGGAACCAC	intronic antisense	NM_001172895	CAV1	caveolin-1 isoform beta	+	up
ASHGA5P031615	0.00867112	0.260944	2.19471	up	noncoding	ENST00000570080	CTD-2270L9.4	GENCODE	730	chr16	+	23464078	23468909		ATCCACTCCTTCACGTCGAAGTCGTCTGCCAGGAACTTGGAGAAGTCCATGGCGGAACTG	natural antisense	NM_153603	COG7	conserved oligomeric Golgi complex subunit 7	-	up
ASHGA5P032614	0.000449571	0.260944	2.96727	up	noncoding	ENST00000577385	RP11-855A2.3	GENCODE	709	chr17	-	65947000	65947862		TTCAAGAGGCCAAAGTGCTTCTGTTGAGAAACACTGATGACCAATCTCCTCTTTGTGGTC	intronic antisense	NM_004459	BPTF	nucleosome-remodeling factor subunit BPTF isoform 2	+	up
ASHGA5P043160	0.0226638	0.260944	2.00879	up	noncoding	ENST00000479299	DTX2	GENCODE	453	chr7	-	76103903	76108173	ENST00000434531	CAACATTTAGTAACCAACATCAAATGTACTTGTCTCTCCTAAGCTGCACAGACTGCCAAG	intronic antisense	NM_001102594	DTX2	probable E3 ubiquitin-protein ligase DTX2 isoform a	+	up
ASHGA5P021507	0.0297848	0.265631	3.38605	up	noncoding	ENST00000533672	RP11-736K20.5	GENCODE	239	chr11	-	86632963	86636079		ACTCCCCTCGGTGACCAGTGGTCCTCCTTTCTGAAGGCTCTTGCTACAAAGGAAAGATGA	intronic antisense	ENST00000533902	PRSS23	protease, serine, 23 [Source:HGNC Symbol;Acc:14370]	+	up
ASHGA5P030729	0.0304896	0.26614	2.88558	up	noncoding	ENST00000569473	RP11-217B1.2	GENCODE	1109	chr15	+	89878283	89879392		ACTTTTAGTTTATTCCTCCCTCAGGAACGAAGTATTGGGACAATGTGAACGTAGTCGCCG	bidirectional	NM_001126131	POLG	DNA polymerase subunit gamma-1	-	up
ASHGA5P021356	0.0103615	0.260944	3.14671	up	noncoding	ENST00000530792	CTD-2562J17.4	GENCODE	495	chr11	-	74919098	74952218		GAAATCCTCATGAAGATCCAGCACCTTCCAGTTAGCCCATCTATGAGAAAACCAATGCTC	natural antisense	NM_001195528	TPBGL	uncharacterized protein LOC100507050 precursor	+	up
ASHGA5P016400	0.0190922	0.260944	2.2036	up	noncoding	ENST00000430098	RP5-1028L10.1	GENCODE	482	chr1	-	110708807	110709805		CTGTCAGCTCCTTCTCATTCAGGGACCTAGGAAACCAGGATCCCCAGGTGATTTAAAAAA	natural antisense	NM_001010898	SLC6A17	sodium-dependent neutral amino acid transporter SLC6A17	+	up
ASHGA5P035078	0.0126796	0.260944	4.10412	up	noncoding	ENST00000454595	MEIS1-AS1	GENCODE	586	chr2	-	66666574	66668968		GAAAGAAAGACATTTATGCAAATGTATCAGAAGGCTGAACTTCAGCCATTCGGAACCCTC	intronic antisense	NM_002398	MEIS1	homeobox protein Meis1	+	up
ASHGA5P019867	0.0220875	0.260944	2.65126	up	noncoding	ENST00000504332	RP11-521B24.3	GENCODE	1447	chr14	-	105883917	105886076		AGAGCATGAGGAAAGCAAAGCTGCAGCCTGAGATCTCCTTCCACCAACTCCTGGCATGGC	bidirectional	NM_001203258	MTA1	metastasis-associated protein MTA1 MTA1s	+	up
ASHGA5P044600	0.0409441	0.271318	1.96221	up	noncoding	ENST00000435108	RP11-239E10.2	GENCODE	613	chr1	+	223317390	223318296		AGCCTGGCACTTAATTACAGTGCAAAGATCTCATTATAGAGTCTTCTCAGCTCCCCTCCT	bidirectional	NM_003268	TLR5	toll-like receptor 5 precursor	-	up
ASHGA5P053504	0.0496948	0.276404	2.42568	up	noncoding	ENST00000517864	RP11-320N21.1	GENCODE	566	chr8	-	96081151	96085410		CAGAAGTTGTAAGAAAAGGAGGGAAAGCAGGCCAACCTCGAGGATCTCCCCAGCCTTGGC	intronic antisense	ENST00000286687	NDUFAF6	NADH dehydrogenase (ubiquinone) complex I, assembly factor 6 [Source:HGNC Symbol;Acc:28625]	+	up
ASHGA5P052635	0.0178953	0.260944	2.7534	up	noncoding	ENST00000454269	HCG18	GENCODE	2430	chr6	-	30258782	30294163	ENST00000454129	CAAGGATTAGGTAAGTTCTCCCCGCGGTAGACTTCAAATACTCTTTGTCCTGCCCCTGCT	bidirectional	NM_021253	TRIM39	tripartite motif-containing protein 39 isoform 1	+	up
ASHGA5P019582	0.00468284	0.260944	2.24302	up	noncoding	ENST00000493616	GLYCTK-AS1	GENCODE	445	chr3	-	52322598	52333040		GCAGAAGAAGATGGACAAGAGCCTAGAAGATCCCAGCCTTGCCACTGGGTATGAGCACAG	intronic antisense	NM_001144951	GLYCTK	glycerate kinase isoform 2	+	up
ASHGA5P042271	0.0130235	0.260944	2.61589	up	noncoding	ENST00000449143	RP11-239H6.2	GENCODE	191	chr6	+	20212317	20294706		TGCTTAATCTGCCAGCCAGGGATCCAGAAGCACCATCTCCCTGTCTGCATTCTGATCACC	natural antisense	NM_001080480	MBOAT1	lysophospholipid acyltransferase 1	-	up
ASHGA5P016590	0.0224189	0.260944	2.70469	up	noncoding	ENST00000432015	ARHGAP26-AS1	GENCODE	714	chr5	-	142239168	142248481	ENST00000434610, NR_046680	GAGACTTCAGGTAATTCTTCTCTTCAAGTAATGCCTCCCCAACTAGTACATTCTATAAGG	intronic antisense	NM_001135608	ARHGAP26	rho GTPase-activating protein 26 isoform b	+	up
ASHGA5P033212	0.00480649	0.260944	3.23653	up	noncoding	ENST00000511627	RP1-117B12.4	GENCODE	715	chr17	+	48473798	48475249		CCTGTCCTCTACTTAACCCCCGAATAACCATCATGGGGAAAACTCTTCTTCCTGAATTTC	natural antisense	NM_018509	LRRC59	leucine-rich repeat-containing protein 59	-	up
ASHGA5P033165	0.0211023	0.260944	2.69857	up	noncoding	ENST00000414640	RP5-956O18.3	GENCODE	1029	chr1	-	230416057	230417639		GTGATTTTAAAACGAGCCAGATTCATCCATTTCCCTCCTTACAGTAGTAGCAGCTCGCAG	natural antisense	NM_004481	GALNT2	polypeptide N-acetylgalactosaminyltransferase 2 precursor	+	up
ASHGA5P022289	0.0475255	0.275324	1.68265	up	noncoding	ENST00000553961	ACTN1-AS1	GENCODE	599	chr14	+	69446398	69454180		AGGGTCTCAGAGAGAATCACCTCCATCCCACCTACCTCACAGGATGGCTGTGCACATTCA	bidirectional	NM_001102	ACTN1	alpha-actinin-1 isoform b	-	up
ASHGA5P037644	0.022665	0.260944	1.92857	up	noncoding	ENST00000325660	ZNRF3-AS1	GENCODE	2170	chr22	-	29420986	29427464		GATTATTTTGAAGGATGCTCAATACACTTCTGCAATGGAGCATCCTGGATGGGGGTGATG	intronic antisense	NM_001206998	ZNRF3	E3 ubiquitin-protein ligase ZNRF3 isoform 1 precursor	+	up
ASHGA5P041205	0.0351818	0.267436	2.10218	up	noncoding	ENST00000434182	AL450992.2	GENCODE	506	chr1	+	151814352	151822861		GTCAGCCTGATTTCCCTTGTGGACACATTTATGCCCAGTGTGCATTCCTCCTGAGGTCTG	intronic antisense	NM_182578	THEM5	thioesterase superfamily member 5	-	up
ASHGA5P019415	0.00562142	0.260944	1.78302	up	noncoding	ENST00000483163	AC008888.7	GENCODE	277	chr19	+	49141327	49183482		TCCTCGAAGGGGAGTCTCAGCGACCATGGGGGACACCATCCACTCCGTCAAGGGATTCTG	intronic antisense	NM_145807	NTN5	netrin-5 precursor	-	up
ASHGA5P019415	0.00562142	0.260944	1.78302	up	noncoding	ENST00000483163	AC008888.7	GENCODE	277	chr19	+	49141327	49183482		TCCTCGAAGGGGAGTCTCAGCGACCATGGGGGACACCATCCACTCCGTCAAGGGATTCTG	natural antisense	NM_001217	CA11	carbonic anhydrase-related protein 11 precursor	-	up
ASHGA5P021093	0.0204356	0.260944	2.70928	up	noncoding	ENST00000524962	RP11-680F20.6	GENCODE	507	chr11	+	125821760	125825832		ACCTCCAGCTGGGATATCCAGCTCCTCCCAATGTCACCATCAGCCGCCTGACCTACGGGA	natural antisense	ENST00000392693	CDON	Cdon homolog (mouse) [Source:HGNC Symbol;Acc:17104]	-	up
ASHGA5P037112	0.0219077	0.260944	2.57658	up	noncoding	ENST00000424252	RP4-724E16.2	GENCODE	1947	chr20	+	52169308	52191847		GTTCTCACCCACTGTTTCCATGATCACTCTCACAACAGAAAAATAAAATTGACAAGAAAA	intronic antisense	NM_006526	ZNF217	zinc finger protein 217	-	up
ASHGA5P045789	0.0155335	0.260944	2.3559	up	noncoding	ENST00000419815	RP11-380F14.2	GENCODE	373	chr9	+	86893133	86905046		CTCTCTTGGCCTCCTTTTTCCACCAGCAATGGAAAAGAAAAGAAATAACAATAATAAAGA	natural antisense	NM_001199633	SLC28A3	solute carrier family 28 member 3	-	up
ASHGA5P056051	0.0120655	0.260944	2.46307	up	noncoding	ENST00000445805	RP4-594I10.2	GENCODE	420	chr1	-	24863137	24865371		GACTATATTCTTAAAGAATAAAAGTACTGCACTTCACCTCTATCTCCTGGTATCTCTTCA	natural antisense	NM_001251977	RCAN3	calcipressin-3 isoform 1	+	up
ASHGA5P019523	0.0181726	0.260944	2.03072	up	noncoding	ENST00000489488	RP4-798C17.6	GENCODE	460	chr7	-	143949388	144052693		GAAGTTTCAGTCTTCCTCCAGACAGGCACGCCATACAACCGACTACACTTGGGCTCACTG	intronic antisense	NM_001001802	OR2A42	olfactory receptor 2A1/2A42	+	up
ASHGA5P019523	0.0181726	0.260944	2.03072	up	noncoding	ENST00000489488	RP4-798C17.6	GENCODE	460	chr7	-	143949388	144052693		GAAGTTTCAGTCTTCCTCCAGACAGGCACGCCATACAACCGACTACACTTGGGCTCACTG	intronic antisense	NM_001005287	OR2A1	olfactory receptor 2A1/2A42	+	up
ASHGA5P041340	0.0282079	0.265631	2.17931	up	noncoding	ENST00000515092	RP11-43D2.2	GENCODE	832	chr5	+	124043519	124046430		TTATGTATGTCTCCTGCCTCTTCTTTCCATACCTCCCAAATGTTGATCCAAAACACTGAT	intronic antisense	NM_020747	ZNF608	zinc finger protein 608	-	up
ASHGA5P033720	0.0113659	0.260944	3.78065	up	noncoding	ENST00000577527	RP11-286N3.1	GENCODE	578	chr18	+	5463625	5480974		AAGAAGGAAGAAAAAGCAAACATTTACTTTAGTAATTTTAAATGTTTGAAGATTAAAAAA	intronic antisense	NM_012307	EPB41L3	band 4.1-like protein 3	-	up
ASHGA5P026834	0.0356913	0.267436	1.87041	up	noncoding	ENST00000526274	AP002954.4	GENCODE	425	chr11	+	118575315	118620973		TTTTGAATAATGAAGAATCTTTACCCCTGGCATGAGGAGCTGAGGACAACTCCCACTCCA	natural antisense	NM_001257191	DDX6	probable ATP-dependent RNA helicase DDX6	-	up
ASHGA5P035265	0.0241196	0.260944	2.14297	up	noncoding	ENST00000556770	RP11-77A13.1	GENCODE	1011	chr2	-	119706881	119710559		AACCCAGTGCTTAAATCCATTACTATTCCTACCACCAGCAACTCTAACCCCACTGTAGGG	intronic antisense	NM_006770	MARCO	macrophage receptor MARCO	+	up
ASHGA5P020023	0.0470462	0.275324	1.95315	up	noncoding	ENST00000506875	CTC-459M5.2	GENCODE	494	chr5	+	111527882	111542760		AAGAAAAGAGGAAAGAACTATTCTAAAATGGACCCTCCCTCCAAAAAAGCCCAAACAGCC	natural antisense	NM_022140	EPB41L4A	band 4.1-like protein 4A	-	up
ASHGA5P041232	0.0143533	0.260944	2.51796	up	noncoding	ENST00000514092	CTC-454M9.1	GENCODE	501	chr5	+	88185261	88761799		GAGGTCAAGACAAAAATTCTGCATTTGGGAAAAGAATAACACATGGACTTCCTCCTACAG	intronic antisense	NM_001131005	MEF2C	myocyte-specific enhancer factor 2C isoform 2	-	up
ASHGA5P043930	0.00128358	0.260944	2.83268	up	noncoding	ENST00000412549	AC009542.2	GENCODE	1677	chr7	+	134883152	134884924		GCATGACCTATCAGATTTTGCTTTAAAGAAGAGGATAGGTTCTCCTTTCTCCTTAAATCT	intronic antisense	NM_014149	WDR91	WD repeat-containing protein 91	-	up
ASHGA5P047015	0.00630262	0.260944	2.17338	up	noncoding	ENST00000449419	RP11-429G19.2	GENCODE	948	chr10	-	97634840	97667532	ENST00000414006	CCTGGGGCGTGGGTCTCTCATCCCTCTCGTCCTGGTGAAGAAGAAGAGTATACCCAGCGG	natural antisense	NM_001098175	ENTPD1	ectonucleoside triphosphate diphosphohydrolase 1 isoform 2	+	up
ASHGA5P035419	0.0232286	0.260944	3.04484	up	noncoding	ENST00000455988	AC007405.8	GENCODE	547	chr2	-	171672914	171674547		AAAGGCCCATATCTTTACGTTCTCCCTCGGACTTGGCCAGAGAAGAACCACAGTCACCTT	natural antisense	NM_000817	GAD1	glutamate decarboxylase 1 isoform GAD67	+	up
ASHGA5P047997	0.0326098	0.266189	2.65403	up	noncoding	ENST00000526061	RP11-1L12.3	GENCODE	471	chr11	-	27068732	27240282		AGATGGCTCCTCTTAGAACTATGCATCTCTCCTGATACTTGGATGCTTTTCCTCTGACTG	intronic antisense	NM_003986	BBOX1	gamma-butyrobetaine dioxygenase	+	up
ASHGA5P039554	0.00262774	0.260944	2.87814	up	noncoding	ENST00000511590	RP11-119H12.6	GENCODE	712	chr4	-	113801615	113803486		CACTTAATTTTCCTCCTTTTGTAAACTGGCAATCTTGACTCTAACATTGCTAGGAATTAC	intronic antisense	NM_001127493	ANK2	ankyrin-2 isoform 3	+	up
ASHGA5P038550	0.00115219	0.260944	2.64499	up	noncoding	ENST00000483289	RP11-379K17.4	GENCODE	5523	chr3	-	169661771	169684014		AATTATAAATTATAGTGTGTCTCTCCTCTCTTACCAAGGACTAAGGGCTAAAGTATCGAC	bidirectional	NM_003262	SEC62	translocation protein SEC62	+	up
ASHGA5P026987	0.0238199	0.260944	1.73739	up	noncoding	ENST00000527518	RP11-234B24.2	GENCODE	1249	chr12	-	4809582	4829268		AACACTATTATAGCTGCCTGGCTTCTCCCTGAGCAGCGTCAGGTGTGAGGAGTGCGCATG	bidirectional	NM_017417	GALNT8	probable polypeptide N-acetylgalactosaminyltransferase 8	+	up
ASHGA5P048685	0.0135329	0.260944	2.55891	up	noncoding	ENST00000560623	RP11-605F22.2	GENCODE	481	chr15	-	48481583	48483888		TCCGTAGTGCTGAAATGGTGCGTGGTGAGACCTGTCTCCCCAACACAAGCTAGAAGACAA	natural antisense	NM_001145668	CTXN2	cortexin-2	+	up
ASHGA5P046971	0.0241489	0.260944	4.08688	up	noncoding	ENST00000440589	RP11-202D18.2	GENCODE	527	chr10	-	83983968	83988935		TGACCATGAAATGCATTAAAGTGTATTCCTATATCTAGTTTAGCCTTTAATTCTCCCCAG	intronic antisense	NM_001010848	NRG3	pro-neuregulin-3, membrane-bound isoform isoform 1	+	up
ASHGA5P023151	0.00152109	0.260944	1.93429	up	noncoding	ENST00000574387	RP11-473M20.9	GENCODE	677	chr16	-	3128320	3137088	ENST00000571404	CTCAGAAATGCGCCGCTGGGTTAGGGTCTCCCCGACCGAGGCTCGAATCCAGGTCGAAGG	intronic antisense	ENST00000525377	IL32	interleukin 32 [Source:HGNC Symbol;Acc:16830]	+	up
ASHGA5P023548	0.0417836	0.271318	1.93311	up	noncoding	ENST00000583787	RP11-192H23.7	GENCODE	552	chr17	+	26960223	26961758		TTGGTGAGATATAGTGAAAGTCATGGTAGAATTTGAGTGGGGGCATGTTCCTCTCCACTG	natural antisense	NM_014680	KIAA0100	UPF0378 protein KIAA0100 precursor	-	up
ASHGA5P031671	0.00924274	0.260944	2.68353	up	noncoding	ENST00000575562	RP11-2C24.6	GENCODE	1704	chr16	+	30789769	30791473		ATGTTTCATTCAAGAGTTTTCTGTCTTCCACCATCTCATAGGGCAACAGTCTCTCCCCAG	natural antisense	NM_001080417	ZNF629	zinc finger protein 629	-	up
ASHGA5P020634	0.03177	0.266189	2.30394	up	noncoding	ENST00000517774	RP11-1149O23.3	GENCODE	499	chr8	+	23081983	23083395		TCCCATGGAGGTCTCCATGCCAGTGAAATGTCACCTCAACTCCACCGTCCCTGGTGTCAG	natural antisense	NM_003844	TNFRSF10A	tumor necrosis factor receptor superfamily member 10A	-	up
ASHGA5P033422	0.0192854	0.260944	1.60532	up	noncoding	ENST00000576021	RP11-498C9.3	GENCODE	479	chr17	+	79825596	79826149		TGAGGTGACTTGAGTTTTGGCAATTTGGCTTTCCCCAAGCCGCCGGAGCCATCTCCACAG	natural antisense	NM_001185077	ARHGDIA	rho GDP-dissociation inhibitor 1 isoform a	-	up
ASHGA5P040072	0.033963	0.266189	2.92486	up	noncoding	ENST00000503557	RP11-26P13.2	GENCODE	441	chr4	+	114864411	114865476		TCCTGGGATTGACCTCTCCTTTCTTTTAAAAAATATTCAGTGAACACTACTTTGTGCCAG	intronic antisense	NM_024590	ARSJ	arylsulfatase J precursor	-	up
ASHGA5P037610	0.0444573	0.274198	1.98103	up	noncoding	ENST00000458554	GUSBP11	GENCODE	438	chr22	-	24020796	24032484		GGATGAGTTCTTATTCACCTTCCTGTCGGCCTCCACATGAAGCTCCCCAAACCTTGTCCT	intronic antisense	ENST00000401461	RGL4	ral guanine nucleotide dissociation stimulator-like 4 [Source:HGNC Symbol;Acc:31911]	+	up
ASHGA5P045920	0.0414879	0.271318	1.60393	up	noncoding	ENST00000442008	RP11-116G8.5	GENCODE	595	chr10	-	5566938	5567705		AAACAGGGAGAAGGCCTCCTTGAATTCTGTGACCTGCTCCTCAGTCAGCTGGTCGGCCAT	natural antisense	NM_005185	CALML3	calmodulin-like protein 3	+	up
ASHGA5P043845	0.0205202	0.260944	4.52549	up	noncoding	ENST00000421166	RP4-681L3.2	GENCODE	230	chr1	+	205904255	205904896		GAAGTTTCTCTCCCACTGGGTATGTCCGGTCCTTCTTCTCAAACTCATCGTCGAAGAGGG	natural antisense	NM_052934	SLC26A9	solute carrier family 26 member 9 isoform a	-	up
ASHGA5P028870	0.0221201	0.260944	3.15767	up	noncoding	ENST00000423629	LINC00381	GENCODE	727	chr13	+	74993309	75009296		CTTCCTGGTTGCTGTGAGGATTCAATCTAATAATATATATTAGAATGTTCCTGAACCTCT	bidirectional	ENST00000325811	AL355390.1	Uncharacterized protein [Source:UniProtKB/TrEMBL;Acc:E7EXB8]	-	up
ASHGA5P047520	0.00723794	0.260944	2.58849	up	noncoding	ENST00000428936	RP11-180I22.2	GENCODE	427	chr10	+	78907409	78909858		AACCTGAACTCAAAGAAGAGAACTGGAATAATCCTCCCTTATCCCACTTCCCATGGTGAG	intronic antisense	NM_001014797	KCNMA1	calcium-activated potassium channel subunit alpha-1 isoform a	-	up
ASHGA5P034889	0.0256505	0.263524	1.64054	up	noncoding	ENST00000430048	AC012456.3	GENCODE	1605	chr2	-	11861744	11864348		ATGAGGTGACCCAAGTCACCAGAGGAAAAGTGTCTGTCCCCAATCTCCACATTAAATTTG	intronic antisense	NM_001261428	LPIN1	phosphatidate phosphatase LPIN1 isoform 3	+	up
ASHGA5P021654	0.00680333	0.260944	1.96271	up	noncoding	ENST00000537361	HNF1A-AS1	GENCODE	659	chr12	-	121406415	121418709		AGAGAGCTCACTCAGCCAGCTGCTCCCTCTACCTGGAAACCTCCATTTGTCAAGCTGCTG	intronic antisense	NM_000545	HNF1A	hepatocyte nuclear factor 1-alpha	+	up
ASHGA5P021955	0.0451447	0.274758	2.14639	up	noncoding	ENST00000545424	RP11-695J4.2	GENCODE	475	chr12	+	14720683	14772232		CCTCTCCGAGTTTTGCGGCCCAAGGCTTGGGCGAATCAGTTCACATCAACACCCCTACTA	natural antisense	NM_004963	GUCY2C	heat-stable enterotoxin receptor precursor	-	up
ASHGA5P021955	0.0451447	0.274758	2.14639	up	noncoding	ENST00000545424	RP11-695J4.2	GENCODE	475	chr12	+	14720683	14772232		CCTCTCCGAGTTTTGCGGCCCAAGGCTTGGGCGAATCAGTTCACATCAACACCCCTACTA	natural antisense	NM_024829	PLBD1	phospholipase B-like 1 precursor	-	up
ASHGA5P029825	0.026299	0.263524	2.07578	up	noncoding	ENST00000557223	RP11-982M15.2	GENCODE	663	chr14	+	105235685	105236608		ACAAACTGGATGAAATAAATTAAAACCCGCAGGATAGTTTTCTTCCCTACCCCGCTGCGG	natural antisense	NM_001014431	AKT1	RAC-alpha serine/threonine-protein kinase	-	up
ASHGA5P048796	0.04693	0.275324	1.8895	up	noncoding	ENST00000568853	RP11-10O17.2	GENCODE	376	chr15	+	74753684	74773629	NR_038448, NR_038449	ATTCTTCAGCCTGGTGATTCCCGCGCTCCCCTGAGGAGCATATGAAGTACGTCGGTTCTG	bidirectional	NM_032907	UBL7	ubiquitin-like protein 7	-	up
ASHGA5P030116	0.0116609	0.260944	3.18996	up	noncoding	ENST00000559495	RP11-809H16.4	GENCODE	872	chr15	-	69329888	69335905		TTCTGAAGCTTTTTCTGACCTCCCAAAGACAAAGGGTTTAATACCTCCAGCAACACAGCC	intronic antisense	NM_001184779	NOX5	NADPH oxidase 5 isoform 2	+	up
ASHGA5P021633	0.0198316	0.260944	3.05512	up	noncoding	ENST00000536673	RP11-76C10.5	GENCODE	1037	chr12	-	131474705	131478512		ACCCGTTCTTTCCCTCCTGGACGTGCCAGGCAAACAGCCCAAGCAGAAGAACATCAGCAA	natural antisense	NM_198827	GPR133	probable G-protein coupled receptor 133 precursor	+	up
ASHGA5P030142	0.0289733	0.265631	2.33919	up	noncoding	ENST00000568229	RP11-941F15.1	GENCODE	765	chr15	-	74200536	74218672	ENST00000565689	ATATACCCTCCTGTGTGTGTGTTACACTCATCAAATTGTCTCTGAATTTGCTTGGCTTCA	bidirectional	NM_005576	LOXL1	lysyl oxidase homolog 1 preproprotein	+	up
ASHGA5P027647	0.0297841	0.265631	2.10841	up	noncoding	ENST00000536910	RP11-87C12.4	GENCODE	434	chr12	-	122337853	122338900		AAATGAGCCCCAAGAAGAGATCCTCTCCCTCTCTTGGGACATTTATCATCTTCTGTCACT	intronic antisense	NM_001261400	PSMD9	26S proteasome non-ATPase regulatory subunit 9 isoform 2	+	up
ASHGA5P050505	0.00780722	0.260944	2.1172	up	noncoding	ENST00000366234	PCBP1-AS1	GENCODE	884	chr2	-	70258564	70314132	ENST00000413069, ENST00000415742, ENST00000420309, ENST00000423402, ENST00000429599, ENST00000432604, ENST00000439892, ENST00000458686	CATGACTCGCCTCCTCTCAGTGACCACAGGTTGGTTGAGGGGTTTAACAAGGCTAAGAAG	bidirectional	NM_006196	PCBP1	poly(rC)-binding protein 1	+	up
ASHGA5P040230	0.0171115	0.260944	3.54478	up	noncoding	ENST00000510225	RP11-327O17.2	GENCODE	637	chr4	+	170122944	170141500		CTCCCTCTAACTCTAACTCATTTTAACCTCATTTAAACTTTGAGGAAAAAGAACTCAAGG	intronic antisense	NM_020870	SH3RF1	E3 ubiquitin-protein ligase SH3RF1	-	up
ASHGA5P022188	0.029138	0.265631	3.84937	up	noncoding	ENST00000551847	RP11-722P11.4	GENCODE	588	chr12	-	48877069	48894744		TGTCTCGGAGAAATAAGGAACAAATGTTGGAAACAATATCCCAACTCTCCCAGAATCTGA	natural antisense	NM_152319	C12orf54	uncharacterized protein C12orf54	+	up
ASHGA5P018138	0.0199444	0.260944	3.56203	up	noncoding	ENST00000449852	RP11-126H7.3	GENCODE	487	chr10	+	79687129	79689582		GAAAAGAAAGAATAGGGAAATTTGGATGCAGAGACACAGAGAAAATGCCATGTGAAGATG	bidirectional	NM_004747	DLG5	disks large homolog 5	-	up
ASHGA5P021499	0.0359137	0.267436	1.91659	up	noncoding	ENST00000533590	RP11-535A19.2	GENCODE	572	chr11	-	75514506	75525618		TTTGAGCTATGTATCCCAAGAGCCCTCTTTCTTCCATTCACTTACCTGTCTAGTCAAACA	bidirectional	NM_003369	UVRAG	UV radiation resistance-associated gene protein	+	up
ASHGA5P020129	0.0310345	0.26614	2.26082	up	noncoding	ENST00000508547	CTB-174D11.1	GENCODE	548	chr5	+	168440252	168451093		AGGAGCAAGGCAGCTCCCCCACCTACATTCCACCATATTGAAGGGCTTACCTGTCTGGTG	intronic antisense	NM_003062	SLIT3	slit homolog 3 protein precursor	-	up
ASHGA5P026038	0.0297558	0.265631	1.50745	up	noncoding	ENST00000530526	RP11-791J7.2	GENCODE	429	chr11	-	125440179	125462463		ATAACCTGCCACAATTTGAGAACACACACACAGACTGAATGACACAGGGGGAATCCTACA	intronic antisense	NM_001007277	EI24	etoposide-induced protein 2.4 homolog isoform 2	+	up
ASHGA5P053004	0.0357617	0.267436	2.67852	up	noncoding	ENST00000517635	HOXA-AS2	GENCODE	2455	chr7	+	27154966	27162996		TGTAAAATAAATACATACTCCATCTCCACACCCATACTTTCTCCTTTTTCTTTCTTTTTT	intronic antisense	NM_030661	HOXA3	homeobox protein Hox-A3 isoform a	-	up
ASHGA5P048492	0.0417201	0.271318	2.27014	up	noncoding	ENST00000501918	RP11-334E6.10	GENCODE	507	chr11	-	119206958	119208019		TGGGAGTGACAGGGGAAAGAGCAGAAATCCGGTTATCCCTCCTGAGACTCCCAGTGAGCT	natural antisense	NM_032015	RNF26	RING finger protein 26	+	up
ASHGA5P031086	0.00578423	0.260944	2.81253	up	noncoding	ENST00000563751	RP11-297C4.1	GENCODE	577	chr16	-	30510086	30510875		CTTCCCTAAAGCAGACCTCAACATGTCACTGTCTCCTCTTAAGGAAAATAATAATGATAC	natural antisense	NM_001114380	ITGAL	integrin alpha-L isoform b precursor	+	up
ASHGA5P049486	0.0278176	0.265395	1.85474	up	noncoding	ENST00000580537	RP11-849F2.5	GENCODE	579	chr17	+	8268886	8279465		TGACGTATTCAGTAACTTTAGCTGATTGCCATCTCTCCTTCATCTCAACAACCTGTACCA	intronic antisense	NM_213597	KRBA2	KRAB-A domain-containing protein 2	-	up
ASHGA5P047319	0.00568189	0.260944	2.86977	up	noncoding	ENST00000430295	RP11-534G20.3	GENCODE	440	chr10	+	29698330	29747329		TGTCAGCAAAGACACATAAGGAACTCGCCCTCCGGAAAGACGCGGGGGAATTCTGGGAGT	natural antisense	NM_003174	SVIL	supervillin isoform 1	-	up
ASHGA5P043275	0.0176919	0.260944	2.20561	up	noncoding	ENST00000449741	AC078937.4	GENCODE	586	chr7	-	107301745	107302596		AGAGAGGAAAAAGAGAGACGGGGCTCCTAGAACCCACTCTCCCCAAAGGCGAGTTTCCCA	natural antisense	NM_000441	SLC26A4	pendrin	+	up
ASHGA5P055309	0.0183879	0.260944	3.3608	up	noncoding	ENST00000509114	RP11-515B12.1	GENCODE	358	chr12	-	14510229	14518437		CTAAGAAAGAAAGATGATGGCTCTAAAGAAGATGAAAAAGTCATTGGTGTCAATCAACTC	bidirectional	NM_018179	ATF7IP	activating transcription factor 7-interacting protein 1	+	up
ASHGA5P026906	0.0195601	0.260944	1.74316	up	noncoding	ENST00000531585	RP11-688I9.2	GENCODE	462	chr11	+	126862347	126865354		TGTGCATTCCAGCATGCTCATGATCTTACTGACCTTCTCCACTGATGAATTAGAACACCC	intronic antisense	NM_001161707	KIRREL3	kin of IRRE-like protein 3 isoform 2 precursor	-	up
ASHGA5P029637	0.00703633	0.260944	3.48285	up	noncoding	ENST00000554032	RP6-65G23.3	GENCODE	368	chr14	+	71276921	71282108		TGTTCATTAGAACTCTGAAAACTACAGTTCTCCCCTTTATGAGGACTGCACCACAGCTCG	bidirectional	ENST00000381250	MAP3K9	mitogen-activated protein kinase kinase kinase 9 [Source:HGNC Symbol;Acc:6861]	-	up
ASHGA5P038969	0.0489852	0.276269	1.86292	up	noncoding	ENST00000463408	MYLK-AS1	GENCODE	568	chr3	+	123304402	123348669		CTTTCTTCCACTTGTGGAAAGAAAAGAGGGTGTGGTTCACAGCCCTGTCTTTTCTTGGTC	intronic antisense	NM_053027	MYLK	myosin light chain kinase, smooth muscle isoform 3A	-	up
ASHGA5P030834	0.0404538	0.271234	2.36389	up	noncoding	ENST00000565879	LA16c-366D1.3	GENCODE	476	chr16	-	597184	603847		TCCTGAGATTCTGGCTCAAGCGTCCTCTGTCGGGGTCTCCCTCATAAAGTGCGTGTGGGG	natural antisense	NM_005632	SOLH	calpain-15	+	up
ASHGA5P030437	0.0494425	0.276269	2.51579	up	noncoding	ENST00000560169	RP11-29M5.1	GENCODE	447	chr15	+	37316132	37322426		ATTCTCTCTCAAAAGTAGCCCCATTGGAGACATTCTGAACTACTCCATAGCCCATTTCTT	intronic antisense	NM_001220482	MEIS2	homeobox protein Meis2 isoform d	-	up
ASHGA5P036467	0.00352919	0.260944	3.27943	up	noncoding	ENST00000420563	AC053503.4	GENCODE	1598	chr2	+	220253217	220268355		AGACGCACACACCACACAAATATTATTGTTCCTCAACAATTTACACATTCTGAAATTGGA	intronic antisense	ENST00000434339	DNPEP	aspartyl aminopeptidase [Source:HGNC Symbol;Acc:2981]	-	up
ASHGA5P037475	0.0285056	0.265631	2.22158	up	noncoding	ENST00000430068	AP000704.5	GENCODE	438	chr21	+	38338811	38344128		TTTCAGATAGCCTTCTTGAAGTTTGCTGAATTATGGCTATAAGGACCACTCCCCACCCCT	intronic antisense	NM_000411	HLCS	biotin--protein ligase	-	up
ASHGA5P023109	0.0337296	0.266189	2.69543	up	noncoding	ENST00000570093	RP11-430B1.4	GENCODE	568	chr15	+	52602995	52603608		CAAGAAAATGGTATTCTTGTCAATGACTAAAAATCTCCAGGCCACCAAGAGAGGTTAATT	natural antisense	NM_000259	MYO5A	unconventional myosin-Va isoform 1	-	up
ASHGA5P028680	0.0264161	0.263878	1.86945	up	noncoding	ENST00000425094	ARHGEF7-AS2	GENCODE	777	chr13	-	111766620	111768025		AAAGCATATAAAGCTTCCAAAAATAATCAGAGGCTTAAGTCGTCTCCCCCTGCCTTCTGC	natural antisense	NM_001113511	ARHGEF7	rho guanine nucleotide exchange factor 7 isoform c	+	up
ASHGA5P015882	0.0135898	0.260944	2.73692	up	noncoding	ENST00000424391	AC012594.1	GENCODE	385	chr2	-	171199981	171207453		TTGGATGGCATCATTATTTACCTGTCTCCTCCCATAGTTAGGTGCCAAGCACTGTGGATT	intronic antisense	NM_001083615	MYO3B	myosin-IIIb isoform 1	+	up
ASHGA5P044630	0.0310426	0.26614	2.91284	up	noncoding	ENST00000531701	GS1-24F4.2	GENCODE	380	chr8	+	6699432	6742798		CACTGGTCTTCAAAGTCTTCCCCGTTGTTGGTTTTGTTGTCTTTATTTACAAATAAAGTA	intronic antisense	NM_005218	DEFB1	beta-defensin 1 preproprotein	-	up
ASHGA5P043835	0.0266654	0.264092	2.50603	up	noncoding	ENST00000447336	RP11-645N11.3	GENCODE	333	chr7	+	102670550	102671801		AGTCGCTGCATATTGTTTAACTGCTTCTGACTGAAAAATATTCTTCCTCTCACCTTTTAA	intronic antisense	NM_001111038	FBXL13	F-box/LRR-repeat protein 13 isoform 2	-	up
ASHGA5P042349	0.0077123	0.260944	2.31875	up	noncoding	ENST00000442150	MDC1-AS1	GENCODE	738	chr6	+	30670843	30680961		TTGTATCATTGTCCCTCTCCTTCACTAAAGGCTGATCCTTTTCAAGCTGGATTTCAGTTA	natural antisense	NM_014641	MDC1	mediator of DNA damage checkpoint protein 1	-	up
ASHGA5P021180	0.0337515	0.266189	2.355	up	noncoding	ENST00000527092	CTD-3074O7.5	GENCODE	828	chr11	-	66240960	66247702		ACAGTATGTCTGTGTGTGCCTTGATCGCATCACCCCCTGGACCTCCAGTGACCGAGATCT	natural antisense	NM_001098510	PELI3	E3 ubiquitin-protein ligase pellino homolog 3 isoform 2	+	up
ASHGA5P021180	0.0337515	0.266189	2.355	up	noncoding	ENST00000527092	CTD-3074O7.5	GENCODE	828	chr11	-	66240960	66247702		ACAGTATGTCTGTGTGTGCCTTGATCGCATCACCCCCTGGACCTCCAGTGACCGAGATCT	natural antisense	NM_001256670	DPP3	dipeptidyl peptidase 3 isoform 2	+	up
ASHGA5P042916	0.00323929	0.260944	2.76632	up	noncoding	ENST00000418907	AC073333.8	GENCODE	648	chr7	-	16735495	16759523		GGCTTTTTATGTTTGCTTCTTTTCCCCATGGAAAATAATGTACAAATTCTTGCTTGGAGA	natural antisense	NM_001159767	BZW2	basic leucine zipper and W2 domain-containing protein 2	+	up
ASHGA5P037489	0.0200221	0.260944	3.5914	up	noncoding	ENST00000458654	AP001619.3	GENCODE	587	chr21	+	43290741	43292163		CATCGGGCCCTTTTATTTCCAAGTCTTTCTTTTTGTCTTCTCTAAAATAAAGCAAATAGC	intronic antisense	NM_001040424	PRDM15	PR domain zinc finger protein 15 isoform 2	-	up
ASHGA5P021616	0.00187533	0.260944	2.2573	up	noncoding	ENST00000536922	RP11-1060J15.4	GENCODE	672	chr12	-	27849488	27857344	ENST00000536317	ATTCTGTATCAGGCAAGGAAGACTCCTCTACCCTTGATTCTGGATTGGAAAGGTCACAAG	natural antisense	NM_001029874	REP15	rab15 effector protein	+	up
ASHGA5P019663	0.00986277	0.260944	2.90471	up	noncoding	ENST00000499137	RP11-887P2.1	GENCODE	3325	chr12	-	93936238	93965544		GACCCTGGAGGATTTGATGGAAATGCTACAAGAGAAGCAGGCTCTCCCCTTCTGAAATGA	intronic antisense	NM_001270467	SOCS2	suppressor of cytokine signaling 2	+	up
ASHGA5P038396	0.016089	0.260944	3.32885	up	noncoding	ENST00000505467	RP11-71E19.5	GENCODE	374	chr3	-	126111875	126113431	ENST00000511287, uc003eit.1	AATCGTCCTTCCATTTTATGCAGTTATCCCAGACAATGATGCACAAGCTTTGGGAAAAAA	bidirectional	NM_182628	CCDC37	coiled-coil domain-containing protein 37	+	up
ASHGA5P051452	0.00502767	0.260944	1.72938	up	noncoding	ENST00000439246	AC093415.2	GENCODE	3139	chr3	-	37847319	37862591	uc003che.3	GTCTTTTCAGATGCCAAACACTGAGCAGGCTTTGTTCTCCACCCACAAACCAGAGGCTGT	intronic antisense	NM_002207	ITGA9	integrin alpha-9 precursor	+	up
ASHGA5P045584	0.0115655	0.260944	2.42544	up	noncoding	ENST00000422679	MIR1302-10	GENCODE	2923	chr9	+	27656	30891		TATATAAAAAGAGCATCATCAGTCCAAAGTCCAGCAGTTGTCCCTCCTGGAATCCGTTGG	natural antisense	NM_182905	WASH1	WAS protein family homolog 1	-	up
ASHGA5P030174	0.0487335	0.276269	2.18832	up	noncoding	ENST00000558971	RP11-762H8.3	GENCODE	383	chr15	-	78549886	78556498		ACATCTCATCTCTCCTCTGTCACTCCTTCCCCATTATTAAAGTTTGTGGATGTTCCTTAG	natural antisense	NM_018602	DNAJA4	dnaJ homolog subfamily A member 4 isoform 1	+	up
ASHGA5P045435	0.0280857	0.265631	2.16965	up	noncoding	ENST00000421878	RP11-561I11.2	GENCODE	532	chr1	+	242372564	242374129		TTCTCCGTCTTCCCACAGGACTCCCTGCAGCCAGGAATTCTAGGGGAGCACCTGACGCGA	intronic antisense	NM_001195811	PLD5	inactive phospholipase D5 isoform 2	-	up
ASHGA5P033139	0.0336365	0.266189	3.08028	up	noncoding	ENST00000424548	AC003043.2	GENCODE	515	chr17	+	42396995	42397584		ATCTTTAGACTTAAGGAATTAACAAGGGTCAGGGAGACTACACCAGGCTGAGGGCTTCTT	natural antisense	NM_001143780	SLC25A39	solute carrier family 25 member 39 isoform a	-	up
ASHGA5P038851	0.00724561	0.260944	2.51075	up	noncoding	ENST00000468961	THOC7-AS1	GENCODE	673	chr3	+	63846320	63847495		CTCTTCCTCTAATCATTCTGCACATAACAGAGACAGTGTGTATGTGTGTGTGTGTTTTTT	intronic antisense	NM_025075	THOC7	THO complex subunit 7 homolog	-	up
ASHGA5P028390	0.0453547	0.274823	2.1435	up	noncoding	ENST00000443685	RP11-662M24.1	GENCODE	527	chr12	+	131143285	131145039		ATTCTCTACCCTTCTCTCTGGAATCTCATGGGAATCTCCTCTCGGTGACTGTTCTTATTG	intronic antisense	ENST00000536002	RIMBP2	RIMS binding protein 2 [Source:HGNC Symbol;Acc:30339]	-	up
ASHGA5P026850	0.0443519	0.274046	2.27207	up	noncoding	ENST00000578923	RP11-305N23.1	GENCODE	895	chr11	+	119252530	119369944	NR_034160	TTGGGTTTTCTGCTCTGTGAAATGAACCAGGTCCCTTATCCTGTTCTCCCCTGAAGAAAA	intronic antisense	NM_006288	THY1	thy-1 membrane glycoprotein preproprotein	-	up
ASHGA5P028212	0.0109704	0.260944	2.78679	up	noncoding	ENST00000499685	RP11-796E2.4	GENCODE	5699	chr12	+	92539956	92583436		GACCAATTATATCGGTGTTTAACCCTCCCAGTGTCTTTTTTGCATCTTAATATCATTGAT	bidirectional	NM_001731	BTG1	protein BTG1	-	up
ASHGA5P052199	0.0419955	0.271318	2.38048	up	noncoding	ENST00000499554	CTD-2547L16.1	GENCODE	1052	chr8	+	17942376	17953903		ATCTCTGCTTTCTCCTAACCCCCATCTAATCTCCAAAAAATCAGAGCATGTCACTCCTGG	natural antisense	NM_001127505	ASAH1	acid ceramidase isoform c	-	up
ASHGA5P040165	0.0436747	0.272351	2.1698	up	noncoding	ENST00000514843	RP11-76G10.1	GENCODE	680	chr4	+	149067621	149130031		GGCCTTTCCAGTTTGTCCCATTATTACCTTAATTTCCAAAGAAATATTTCCTGTCACCAT	intronic antisense	NM_000901	NR3C2	mineralocorticoid receptor isoform 1	-	up
ASHGA5P052027	0.0469201	0.275324	1.82367	up	noncoding	ENST00000508961	RP11-311D14.2	GENCODE	452	chr4	+	106621290	106629250		TTCCTGACAGGCATTATCTAGTTCCTTCCCCCTGAAACAACTAGCAGTATCAGTTTTCTG	intronic antisense	NM_001142471	INTS12	integrator complex subunit 12	-	up
ASHGA5P042898	0.003981	0.260944	3.0306	up	noncoding	ENST00000434951	AC079742.4	GENCODE	357	chr7	-	6618195	6628605		TTTCTTCCTCTCATGACATGGAAAGGCAGGTAGAAAGATCTCTTGAAGGTTGCTCCGAAG	natural antisense	NM_001134387	ZDHHC4	probable palmitoyltransferase ZDHHC4	+	up
ASHGA5P047627	0.0436119	0.272351	1.97125	up	noncoding	ENST00000416191	RP11-441O15.3	GENCODE	666	chr10	+	101190947	101195542		TATCTAGAGCCCTCCAAGAAGTCTTTGTAGAGATCTATAAAATCTCAAGGCAATTTAAAG	bidirectional	NM_002079	GOT1	aspartate aminotransferase, cytoplasmic	-	up
ASHGA5P046426	0.00447594	0.260944	2.95838	up	noncoding	ENST00000452911	RP11-435M3.2	GENCODE	481	chr10	-	26213376	26222639		CAGCCAAAATTAAGACTGATGGAGAAATTTCCCCCAGCAATACCACTTAAAAATATGTAT	bidirectional	NM_017433	MYO3A	myosin-IIIa	+	up
ASHGA5P021198	0.0294597	0.265631	2.64827	up	noncoding	ENST00000527453	RP11-770G2.4	GENCODE	472	chr11	-	65556521	65557492		TGCCCCGGGAGATTCTCTCCTTGCCATGGGGATGAGGACAAATTCTCCCTTCATCCTTGA	intronic antisense	NM_004561	OVOL1	putative transcription factor Ovo-like 1	+	up
ASHGA5P014606	0.00566267	0.260944	2.33128	up	noncoding	ENST00000411759	AC019349.5	GENCODE	476	chr17	+	39657234	39658661		TTAGAGGTGGTGGTAACAGAGGGGTCTCCTCTCTGACATGAGGGGGTGGATCTCTAAGGC	natural antisense	NM_002274	KRT13	keratin, type I cytoskeletal 13 isoform b	-	up
ASHGA5P050939	0.0310109	0.26614	2.02425	up	noncoding	ENST00000428254	RP4-694B14.5	GENCODE	817	chr20	+	25604792	25654544		TGGCTGGCGTTGGTCCGAAGCGTGGTGTTCTTCCCTGGTGTCTTTCTGCTTATCTCTTTC	natural antisense	ENST00000304788	NANP	N-acetylneuraminic acid phosphatase [Source:HGNC Symbol;Acc:16140]	-	up
ASHGA5P019500	0.00416751	0.260944	1.92609	up	noncoding	ENST00000488310	RP4-584D14.5	GENCODE	577	chr7	-	150060865	150069679		ATGGAGCTAGACTACTCTCCTGTTTCCTTGTGTGCCTCCATTAGAGGAAATGTCTCTTCT	natural antisense	NM_001099695	REPIN1	replication initiator 1 isoform 3	+	up
ASHGA5P037719	0.0369143	0.269958	1.96189	up	noncoding	ENST00000424613	CTA-250D10.19	GENCODE	515	chr22	-	42377307	42378221		TTTAAAGCACTACAAAAGAGTAGAAATAAGACCACCCTTCATCCAATCCTTCCACCAGCT	natural antisense	NM_019106	SEPT3	neuronal-specific septin-3 isoform B	+	up
ASHGA5P016860	0.0262682	0.263524	2.96901	up	noncoding	ENST00000435093	NDP-AS1	GENCODE	737	chrX	+	43808977	43828866		CCTGGACATGATATTTCCCCCAGGAGTCAATGGCAAAAGGATGAAGAGAGAAGCAGACAT	natural antisense	NM_000266	NDP	norrin precursor	-	up
ASHGA5P056152	0.0242906	0.260944	2.94821	up	noncoding	ENST00000557191	RP11-638I2.6	GENCODE	411	chr14	+	100757452	100757896		ATGTCCCCATTTTATGGACAGGCAGCCTGAGGCCCAGAGGCGGAAGGATTTCTCCTTGCC	natural antisense	NM_001039355	SLC25A29	mitochondrial carnitine/acylcarnitine carrier protein CACL	-	up
ASHGA5P014751	0.0145789	0.260944	2.19573	up	noncoding	ENST00000413035	IPO9-AS1	GENCODE	839	chr1	-	201657386	201798687		ATCCTCGGGAGATTCTTCAAAACATCCCATTTTCCCCAGGAAGTTCTCCTTGATTCCATG	natural antisense	NM_001167738	NAV1	neuron navigator 1 isoform 2	+	up
ASHGA5P014751	0.0145789	0.260944	2.19573	up	noncoding	ENST00000413035	IPO9-AS1	GENCODE	839	chr1	-	201657386	201798687		ATCCTCGGGAGATTCTTCAAAACATCCCATTTTCCCCAGGAAGTTCTCCTTGATTCCATG	natural antisense	NM_018085	IPO9	importin-9	+	up
ASHGA5P022837	0.00799524	0.260944	1.95598	up	noncoding	ENST00000563806	AC009133.14	GENCODE	494	chr16	-	29819969	29821028		CAGTTAACCGGAATCTAGACGCCACGAGCTCTTGGCTACAGCACCCTTAACCCGTATCCG	natural antisense	NM_001042539	MAZ	myc-associated zinc finger protein isoform 2	+	up
ASHGA5P017088	0.0419774	0.271318	2.65959	up	noncoding	ENST00000437589	AC017076.4	GENCODE	588	chr2	-	7057162	7058810	ENST00000439208	GGAGGCTGGGTGGCCTCCAGAAGACACTCCCCTGATTCCTACACCGAGGGAACACACAGC	intronic antisense	NM_014746	RNF144A	probable E3 ubiquitin-protein ligase RNF144A	+	up
ASHGA5P019967	0.00666896	0.260944	2.31201	up	noncoding	ENST00000506005	CTD-3028N15.1	GENCODE	800	chr14	-	45552250	45553180		GTATCTGAAGGGATATGTTATCCTCTTCAGTTGTACCACCATCTCCACTTTAATAAAAAA	bidirectional	NM_017922	PRPF39	pre-mRNA-processing factor 39	+	up
ASHGA5P041073	0.00898177	0.260944	2.6774	up	noncoding	ENST00000512498	RP11-159F24.6	GENCODE	572	chr5	+	43511159	43521913		CTCCTGCAACTGTCTGGAATTTCTTCTCTCTCCAATCCATCTCTAGTATTGATGACATAG	intronic antisense	NM_198566	C5orf34	uncharacterized protein C5orf34	-	up
ASHGA5P046006	0.0392546	0.270227	2.10711	up	noncoding	ENST00000447586	RP11-409K20.8	GENCODE	475	chr9	+	132677197	132677715		TATTCAAAATGATCCAACAGACACCCCCCAAGATTTAATATTTACGTTCATATATATATA	intronic antisense	NM_015033	FNBP1	formin-binding protein 1	-	up
ASHGA5P045194	0.0201224	0.260944	2.26594	up	noncoding	ENST00000414426	RP11-176F3.7	GENCODE	482	chr9	-	33909912	33911120		GGCTTTTTCCCCCTAAAAATTATGTGCATTAGGAGAAAATGGGAGGAAAAATGAAATTTC	intronic antisense	NM_017811	UBE2R2	ubiquitin-conjugating enzyme E2 R2	+	up
ASHGA5P020483	0.0315383	0.266189	3.16611	up	noncoding	ENST00000514446	CTC-321K16.1	GENCODE	634	chr5	+	134914874	134970542		ACTGTGATCACTGGAACTGACTCAAAGAGGCCCAGCTTAAAGAAAGAAAGGAGGAAAAAA	natural antisense	NM_004887	CXCL14	C-X-C motif chemokine 14 precursor	-	up
ASHGA5P029910	0.0462895	0.274823	2.40434	up	noncoding	ENST00000561458	RP11-489D6.2	GENCODE	479	chr15	-	33595857	33602447		ACTTACAACAAAGTTTGCAACTCCCTGGATAGTCCTTTCTACACCTTAAGAGAACCCCTT	bidirectional	NM_001036	RYR3	ryanodine receptor 3 isoform 1	+	up
ASHGA5P035377	0.0272231	0.264827	4.37257	up	noncoding	ENST00000342892	AC005042.4	GENCODE	4067	chr2	-	159514848	159591514		CTCACGATGTTTTTCTCCCAGAATAACAAAGTCCAGTGGCCTAAATTTTGAAATAAAAAC	natural antisense	NM_001005476	PKP4	plakophilin-4 isoform b	+	up
ASHGA5P042325	0.0454267	0.274823	2.20459	up	noncoding	ENST00000499525	RP5-1186N24.3	GENCODE	2874	chr6	+	28555154	28559524		CGTTAATTTCGGGCCACTTTCACCTTTCCCTTTCACCCTAAATCAGACTTAAAAAGAAAT	bidirectional	NM_052923	SCAND3	SCAN domain-containing protein 3	-	up
ASHGA5P020447	0.0356823	0.267436	1.75264	up	noncoding	ENST00000513752	AC108142.1	GENCODE	805	chr4	-	183062338	183065653		TTAAGGATTTCCACCCCCGAAGTTCCATCATTTGAGGCCGTTAGGAAAAGCTGATGTTGT	bidirectional	ENST00000512480	ODZ3	odz, odd Oz/ten-m homolog 3 (Drosophila) [Source:HGNC Symbol;Acc:29944]	+	up
ASHGA5P026230	0.0150084	0.260944	1.80724	up	noncoding	ENST00000531763	CTD-3096P4.1	GENCODE	197	chr11	+	16044735	16053061		ATATATTACAATTATTGGTTTCTATGTCTGTTTCCAGTTCTCCTCAACTTGCTCCTCAAG	intronic antisense	NM_001145811	SOX6	transcription factor SOX-6 isoform 3	-	up
ASHGA5P027341	0.0401085	0.270776	2.34088	up	noncoding	ENST00000554022	RP11-973D8.4	GENCODE	565	chr12	-	56360621	56361258		AAGTTTTCCATGGATTCCACACCACCCTATACTCTCCCCAGGGAGTATAAGTATACTCTT	natural antisense	NM_001798	CDK2	cyclin-dependent kinase 2 isoform 1	+	up
ASHGA5P043328	0.0378283	0.269958	2.9658	up	noncoding	ENST00000466717	RP11-286H14.8	GENCODE	535	chr7	-	128849615	128853386		TTATACAAAAACCTTTTATTGACTGTATTTCTTCTCCCCATAACCTGGAACCCAGCCAGC	natural antisense	NM_005631	SMO	smoothened homolog precursor	+	up
ASHGA5P016648	0.00381598	0.260944	2.569	up	noncoding	ENST00000432511	RP11-134P9.1	GENCODE	505	chr1	-	203270293	203274387		ACCATTCACGCCGTCTTCCTTCCTCATTGTGGTTTGGACCTTCTCGAGAAAGAATCTGGC	bidirectional	NM_006763	BTG2	protein BTG2	+	up
ASHGA5P038855	0.0217836	0.260944	2.29585	up	noncoding	ENST00000470447	ADAMTS9-AS1	GENCODE	891	chr3	+	64547021	64569416	ENST00000480831	AGACAGACGTAGGAATTGCTTAAAAACAAGAAGTTCTCCCACCCTTGTTGGAGCGAATGC	natural antisense	NM_182920	ADAMTS9	A disintegrin and metalloproteinase with thrombospondin motifs 9 preproprotein	-	up
ASHGA5P042551	0.0209601	0.260944	3.56046	up	noncoding	ENST00000418945	RP11-98I9.4	GENCODE	1638	chr6	+	99872797	99879249		CTGCATGACTTCATAGGGAGTCCATATTGCTTGATTTTTCTCCATATCATTACCATTGAC	natural antisense	NM_015491	PNISR	arginine/serine-rich protein PNISR	-	up
ASHGA5P026472	0.00744323	0.260944	2.10193	up	noncoding	ENST00000538101	RP11-864I4.4	GENCODE	391	chr11	+	62313470	62315171		TACATCGAGATTTTATTAAACGTTTAATGATGGGGTGCGGGGGCCTTCTGGCTACACACT	intronic antisense	NM_001620	AHNAK	neuroblast differentiation-associated protein AHNAK isoform 1	-	up
ASHGA5P019071	0.0495401	0.276269	1.85606	up	noncoding	ENST00000466856	LSAMP-AS3	GENCODE	557	chr3	+	116428679	116435282		TCTTGCTAGAGCCCCCAGTATATATTCAGTGTGTCCTCTGAAGTAACAACCATCCCATCT	intronic antisense	ENST00000474851	LSAMP	limbic system-associated membrane protein [Source:HGNC Symbol;Acc:6705]	-	up
ASHGA5P031996	0.0304999	0.26614	2.64268	up	noncoding	ENST00000567968	RP5-1142A6.2	GENCODE	4521	chr16	+	88803207	88807826		TTGCAAAATGGAAAATCAAGGGTTAGGGTAAAGAAAGAAAGTAGCCAGAAAGAGCCCCCA	natural antisense	NM_001142864	PIEZO1	piezo-type mechanosensitive ion channel component 1	-	up
ASHGA5P016813	0.0321222	0.266189	2.16751	up	noncoding	ENST00000434531	AC005522.7	GENCODE	453	chr7	-	76601995	76606278	ENST00000479299	TGCACAGACTGCCAAGTCTCTCGTCAGGTCTTCGCCGCAAATCTCTCTCCAGAGGATCGT	intronic antisense	ENST00000419923	UPK3B	uroplakin 3B [Source:HGNC Symbol;Acc:21444]	+	up
ASHGA5P030863	0.0227176	0.260944	3.54311	up	noncoding	ENST00000562175	RP11-31I10.2	GENCODE	415	chr16	-	1838694	1839187		TTACAAAACATGCCTGAGGTCAGTTCGCCCCCTTAGGGGGCACTCCCCGAGCTAAACACA	natural antisense	NM_012225	NUBP2	cytosolic Fe-S cluster assembly factor NUBP2	+	up
ASHGA5P016291	0.0190048	0.260944	2.27984	up	noncoding	ENST00000428958	RP11-274J16.5	GENCODE	238	chr9	-	95857220	95857811		GAAAACTGAAACTGAGAGGGGACGTGACTGATCCAACGCCTGGCATTTCCAGCTCCGGAG	bidirectional	NM_032310	C9orf89	bcl10-interacting CARD protein	+	up
ASHGA5P027416	0.00802774	0.260944	2.46874	up	noncoding	ENST00000553141	RP11-611O2.5	GENCODE	785	chr12	-	69235067	69237017		TTACTCCCATCCCTTACTATGGTTTATACAAAAGAGGCTGGAGAATAAGTACATTTTTAC	natural antisense	NM_002392	MDM2	E3 ubiquitin-protein ligase Mdm2 isoform MDM2	+	up
ASHGA5P021537	0.0083522	0.260944	2.25698	up	noncoding	ENST00000534287	RP11-613D13.7	GENCODE	542	chr11	-	43933865	43942409		AGTGATTCCTCCCTTTAAGGGGACAGTTTTCTCTTGTATTACAGCTGTCTGCCTACGGAA	intronic antisense	NM_139178	ALKBH3	alpha-ketoglutarate-dependent dioxygenase alkB homolog 3	+	up
ASHGA5P017853	0.00881738	0.260944	2.07571	up	noncoding	ENST00000446383	RP1-260J9.2	GENCODE	584	chrX	+	137793613	137798254		GATCAAACAGGAAAATGCATGGCACATTATTAATGAGACTTGAGAAGGGGGCATCTCTCT	intronic antisense	NM_001139498	FGF13	fibroblast growth factor 13 isoform 4	-	up
ASHGA5P022704	0.0310684	0.26614	1.52027	up	noncoding	ENST00000561134	RP5-977B1.11	GENCODE	714	chr20	-	35177529	35232932		TTTTAAACAGTGCTCAGTCCTCTATTGGAGATTCTGCCCCCTCTGGGACAGATGTCCACG	intronic antisense	NM_001199513	TGIF2	homeobox protein TGIF2	+	up
ASHGA5P022704	0.0310684	0.26614	1.52027	up	noncoding	ENST00000561134	RP5-977B1.11	GENCODE	714	chr20	-	35177529	35232932		TTTTAAACAGTGCTCAGTCCTCTATTGGAGATTCTGCCCCCTCTGGGACAGATGTCCACG	intronic antisense	NM_001199535	TGIF2-C20ORF24	TGIF2-C20orf24 protein	+	up
ASHGA5P046994	0.0337077	0.266189	2.41977	up	noncoding	ENST00000449882	RP11-80H5.4	GENCODE	1613	chr10	-	91426943	91461177		CATATTAACATGCCTTTAAATCTGTCTCCCTACCATTCCATCATTTATTTTGGGGGTCAG	bidirectional	NM_016195	KIF20B	kinesin-like protein KIF20B	+	up
ASHGA5P026480	0.0275087	0.264951	3.26113	up	noncoding	ENST00000543624	AP000438.2	GENCODE	749	chr11	+	62677017	62685833		TTGAATCAGTTAACGATGAGCAATCGGTCCTTCTTTCAGAATCTGGCCTCCTTTGTGTGC	natural antisense	NM_000738	CHRM1	muscarinic acetylcholine receptor M1	-	up
ASHGA5P019969	0.0140581	0.260944	1.6644	up	noncoding	ENST00000506053	CTC-210G5.1	GENCODE	652	chr5	-	121772456	121804754		TGAGTGCCAGACAAATCCTGCCCTGATTCTGGGGACCATGCCTGTGGAGATGCACAGTTC	intronic antisense	NM_001242935	SNCAIP	synphilin-1 isoform 1A	+	up
ASHGA5P018199	0.00507242	0.260944	2.49089	up	noncoding	ENST00000450550	AC073283.4	GENCODE	393	chr2	-	47550559	47572128		TGTGCCTGTGAGGGTCTGCACTCACCCTCCCAAGATTCAGAATCCACTGGCCTTGAGTTC	bidirectional	ENST00000405271	EPCAM	epithelial cell adhesion molecule [Source:HGNC Symbol;Acc:11529]	+	up
ASHGA5P039659	0.0296254	0.265631	2.14985	up	noncoding	ENST00000515071	RP11-21G20.3	GENCODE	525	chr4	-	155675907	155703025		GGGAAATGCTTTCTTTCCTCTCCAAACTTTCACAATGCAAAGTCCTCCGTGAACTTGCCT	intronic antisense	NM_144979	RBM46	probable RNA-binding protein 46	+	up
ASHGA5P047647	0.0334706	0.266189	2.23746	up	noncoding	ENST00000547077	RP11-324L3.3	GENCODE	573	chr10	+	102989350	102992362		ACACCGGGCTCCCGCTGAATATCGGTTGAATGACTTTCCATAGAGCAAATGGGGTATACA	natural antisense	ENST00000370193	LBX1	ladybird homeobox 1 [Source:HGNC Symbol;Acc:16960]	-	up
ASHGA5P026504	0.045542	0.274823	2.27754	up	noncoding	ENST00000527789	AP003068.12	GENCODE	175	chr11	+	64884628	64884930		CGAGCTCCAGCTCCGCGGCGTCACTACCCGGGGCATTATCCAGCTCCTCCAGAAGCTGCG	natural antisense	NM_014205	ZNHIT2	zinc finger HIT domain-containing protein 2	-	up
ASHGA5P017108	0.0325326	0.266189	2.38247	up	noncoding	ENST00000437730	RP5-995J12.2	GENCODE	1563	chr20	+	42839631	42854667		TGTGTGTATTAGGGCCATCCTCACCACACCCTTTCAGGTAGCGAGATGAGCCCCAGAGAG	bidirectional	NM_016470	C20orf111	uncharacterized protein C20orf111	-	up
ASHGA5P047778	0.0451566	0.274758	1.78645	up	noncoding	ENST00000445868	RP11-462G8.2	GENCODE	760	chr10	+	132897967	132903660		ACTCCACCCTTCACTGTGCTGCTAGTGTTCTCTGGACCACTCCTATTTCATCACTATTAT	intronic antisense	NM_174937	TCERG1L	transcription elongation regulator 1-like protein	-	up
ASHGA5P033725	0.0203014	0.260944	1.83822	up	noncoding	ENST00000418402	RP11-522M21.2	GENCODE	271	chr1	-	245778074	245778447		ATGCAATTGTGCTGTCGATTTTAAAGGTCTGCATCTCCTCATCCCTATCCGATTTTAAAG	intronic antisense	NM_018012	KIF26B	kinesin-like protein KIF26B	+	up
ASHGA5P016460	0.0284933	0.265631	1.92195	up	noncoding	ENST00000430595	RP11-61I13.3	GENCODE	638	chr6	-	39856565	39865129		TCAGGAAAATGCTTCTCCAGGATCATGATCAGATAACTCTCCACTCTAAGCCTCCTGCAA	natural antisense	NM_001201427	DAAM2	disheveled-associated activator of morphogenesis 2 isoform 1	+	up
ASHGA5P017307	0.0227609	0.260944	3.37624	up	noncoding	ENST00000440013	ZMYND10-AS1	GENCODE	250	chr3	+	50378536	50383128		TTTGCTGAAGCAACACACTTGGCCTACCCACTGGGTGGGGCAGGAAGTCTCCCATATCGA	natural antisense	NM_015896	ZMYND10	zinc finger MYND domain-containing protein 10	-	up
ASHGA5P026980	0.0159977	0.260944	3.1322	up	noncoding	ENST00000546078	RP11-476M19.3	GENCODE	530	chr12	-	3571883	3572752		ATTTAACCTAGCTAAAAACTTCAGCCCAGAGAAAATCTTCCAAAAGTCCAAGACAGACAG	intronic antisense	NM_001256536	PRMT8	protein arginine N-methyltransferase 8 isoform 2	+	up
ASHGA5P033485	0.00752502	0.260944	1.97746	up	noncoding	ENST00000578800	RP13-270P17.1	GENCODE	1035	chr18	-	3255433	3261820		GGTTTTGTTCTAGATCGTGTTTGTGGCTGTGTTCTTCAGGATATTTTCCCTCACCTTGAG	natural antisense	NM_006471	MYL12A	myosin regulatory light chain 12A	+	up
ASHGA5P019974	0.0329467	0.266189	3.35413	up	noncoding	ENST00000506106	CTD-2023N9.1	GENCODE	897	chr5	+	56690886	56829251		AATTGCAAAGACACATGAAGACTCAACGATTTATCTCCCATCAACCTCTTCTTAGTTAAT	intronic antisense	NM_001017992	ACTBL2	beta-actin-like protein 2	-	up
ASHGA5P014984	0.0283342	0.265631	1.96433	up	noncoding	ENST00000415399	AC074389.9	GENCODE	636	chr7	-	1778618	1781927		TTAATCTCTTGCTCAAAATAACCCAAAGTCAAGCTGACCCTCGGTCTATCTTGAGGCCCT	intronic antisense	NM_001128636	ELFN1	protein phosphatase 1 regulatory subunit 28 precursor	+	up
ASHGA5P032094	0.0463475	0.274823	2.44716	up	noncoding	ENST00000575741	RP11-235E17.6	GENCODE	874	chr17	-	3558914	3561386		ACCTGGATGAATGAACACACACCCTTCCTTTCCCAGGCTCTGCCGTGTCTTCTGTCAAAG	natural antisense	NM_001031681	CTNS	cystinosin isoform 1 precursor	+	up
ASHGA5P036433	0.0274035	0.264827	1.9624	up	noncoding	ENST00000417481	AC012513.6	GENCODE	784	chr2	+	217124317	217130853		AATGGGAAGAAACGGAAGAAATAAATACTTCCTCTCCTAGACCCAAAGACCTTTGTGCCC	natural antisense	NM_020814	MARCH4	E3 ubiquitin-protein ligase MARCH4 precursor	-	up
ASHGA5P035384	0.0200139	0.260944	2.40132	up	noncoding	ENST00000425470	AC009313.1	GENCODE	503	chr2	-	161952741	162016735		GAAGTAAAATAGACCTGTATTCCTGTCATTCTCTTTCTCATTTTCTTCCTCCTCACCAAA	intronic antisense	NM_004180	TANK	TRAF family member-associated NF-kappa-B activator isoform a	+	up
ASHGA5P019944	0.0155184	0.260944	2.38463	up	noncoding	ENST00000505660	ABCA17P	GENCODE	476	chr16	+	2391119	2395934		CCCCAGCCGGAAATGAAAATTGGACATTTGACATTTGAACCTCTCTCCTGTGTTTGGAAA	bidirectional	NM_001089	ABCA3	ATP-binding cassette sub-family A member 3	-	up
ASHGA5P047003	0.0395196	0.270227	1.87561	up	noncoding	ENST00000419353	RP11-429H9.4	GENCODE	458	chr10	-	95860252	95867629	uc001kjn.4	GTCAACATCCCAAAGACCAATGATTTCATTGTTTTACACCAAATATCCCTCCTCTAAATT	intronic antisense	NM_001165979	PLCE1	1-phosphatidylinositol 4,5-bisphosphate phosphodiesterase epsilon-1 isoform 2	+	up
ASHGA5P035267	0.0316777	0.266189	2.36419	up	noncoding	ENST00000454260	STEAP3-AS1	GENCODE	3218	chr2	-	120001997	120006647		ATTTTGCATCTTGGAGCAGTTCTTCTTATGCTCTCCCTGAAGCATGGTGAACAGCTTGAG	natural antisense	NM_001008410	STEAP3	metalloreductase STEAP3 isoform b	+	up
ASHGA5P041060	0.0107701	0.260944	2.39376	up	noncoding	ENST00000510509	OXCT1-AS1	GENCODE	499	chr5	+	41870221	41870818		TGTTGGCGCACACTTGCCGCTACAGCCCTTCTGTCAGCCCTTTAGCTTCGATGGGGCGCT	natural antisense	NM_000436	OXCT1	succinyl-CoA:3-ketoacid coenzyme A transferase 1, mitochondrial precursor	-	up
ASHGA5P017956	0.0387155	0.270227	2.34337	up	noncoding	ENST00000447600	RP4-635E18.6	GENCODE	487	chr1	+	11159731	11162108		CATGCGCCAGGTAAGCTCCTGAAGAAAGCGTCTAGCTCCAACTGTGCTTCCTCCCTCCAG	natural antisense	NM_001001998	EXOSC10	exosome component 10 isoform 1	-	up
ASHGA5P028803	0.0296977	0.265631	2.72043	up	noncoding	ENST00000520622	TPT1-AS1	GENCODE	604	chr13	+	45915554	45951262	ENST00000412946, ENST00000520590	GCCAACTCTCGGGGCGCTCCCTAGCCCTGGGTGGGTGGAGCGGGGGAAGCGGAGTACGTT	bidirectional	NM_003295	TPT1	translationally-controlled tumor protein	-	up
ASHGA5P040041	0.0332988	0.266189	2.94976	up	noncoding	ENST00000583654	RP11-571L19.7	GENCODE	622	chr4	+	99850047	99916145		GGATCAGCACAATTCTCCCCTATTTACTGCTGAAGCAATCAACTGGGATTATACAAAAAA	intronic antisense	NM_001130679	EIF4E	eukaryotic translation initiation factor 4E isoform 2	-	up
ASHGA5P037073	0.044701	0.274389	3.18932	up	noncoding	ENST00000439786	RP4-781B1.2	GENCODE	465	chr20	+	43380450	43383718		TGCTGGAAAAGGAATCTCCCAGTTCTTACACTCACGCCTCTTCACTTTTCTCTCCTACCG	natural antisense	NM_001205317	RIMS4	regulating synaptic membrane exocytosis protein 4 isoform 1	-	up
ASHGA5P050670	0.00940885	0.260944	2.54793	up	noncoding	ENST00000419808	AC093391.2	GENCODE	772	chr2	+	136742745	136774099		CAGGAATCTGACACCACTTACTCCTTGGGTAGAAACTCCCCCAAGTCTGAACTATGTGAT	natural antisense	NM_001349	DARS	aspartate--tRNA ligase, cytoplasmic	-	up
ASHGA5P022093	0.0132777	0.260944	2.13426	up	noncoding	ENST00000548964	AL512355.4	GENCODE	413	chr14	+	105639540	105640155		AGAACATGGTCTGTCTGGAGCCAGTCAGGCATCCCTTCCCTGATCACGTTGTACTCGCCA	natural antisense	NM_177533	NUDT14	uridine diphosphate glucose pyrophosphatase	-	up
ASHGA5P017705	0.0405295	0.271318	2.64066	up	noncoding	ENST00000444879	CHL1-AS2	GENCODE	488	chr3	-	237440	238882		GCAGGGTCCGGTCGCCAATCTGCTTTTCTCCCATTGCTGCGTCTTAGAGGGGTGTGGTGC	natural antisense	NM_001253387	CHL1	neural cell adhesion molecule L1-like protein isoform 2 precursor	+	up
ASHGA5P017568	0.0437305	0.272351	2.06042	up	noncoding	ENST00000443234	RP11-14I4.3	GENCODE	433	chr6	+	100441819	100524287		GGGACTGCAGCTGACAAGTTTATTTAATCCCTGAACCTGGATCCAAGGCATCTCCCTGTA	intronic antisense	NM_032503	MCHR2	melanin-concentrating hormone receptor 2	-	up
ASHGA5P046022	0.0407559	0.271318	2.00752	up	noncoding	ENST00000447308	RP11-326L24.7	GENCODE	643	chr9	+	136028339	136029645		TTCACACCAGGGTATTAGAAATGCTACGTTAAGGGCAATATGCAATAAACGGGGGACTGG	natural antisense	NM_021996	GBGT1	globoside alpha-1,3-N-acetylgalactosaminyltransferase 1	-	up
ASHGA5P020875	0.0463231	0.274823	1.53657	up	noncoding	ENST00000521231	HOXA-AS3	GENCODE	621	chr7	+	27187101	27192322		GTTGGACTGTTGGTAGAAACAAGAATTCCACCCACGCACCTATTCCCCCTCCCAGCGCTT	natural antisense	NM_024014	HOXA6	homeobox protein Hox-A6	-	up
ASHGA5P046750	0.0266767	0.264092	2.06717	up	noncoding	ENST00000414596	FAM197Y3	GENCODE	467	chrY	-	9336949	9342550	ENST00000426661, ENST00000451062, ENST00000452103, NR_001553, uc022cje.1	TGCTGTTTTTCCCCCACATGAGGAGAACATGCAGACAGTTATAAAAAATTCTGTGCCTGG	intronic antisense	NM_001164471	TSPY4	testis-specific Y-encoded protein 4	+	up
ASHGA5P016069	0.0463906	0.274823	1.96777	up	noncoding	ENST00000426468	XXYLT1-AS2	GENCODE	422	chr3	+	194868619	194873192		GAGCCATCAGATTCTCCTCTTGGCCCCTTATCCCAACTAAACACATCACCACTGAGGACC	intronic antisense	NM_152531	XXYLT1	xyloside xylosyltransferase 1	-	up
ASHGA5P045442	0.0358261	0.267436	3.66819	up	noncoding	ENST00000439562	RP11-261C10.5	GENCODE	694	chr1	+	243299199	243303890		CCTCCCCAAATCCAGGTGTCAAATTTCTTCACAAGATACATAAATTGCAAATTCCAATTA	natural antisense	NM_001042404	CEP170	centrosomal protein of 170 kDa isoform beta	-	up
ASHGA5P039683	0.0236453	0.260944	1.95575	up	noncoding	ENST00000508985	RP11-635L1.3	GENCODE	552	chr4	-	169750069	169754088		AAGAATATTCCATCCTCCTCTGAACACTGAAGATTCTGATCAAGTCTTCTCCTTCTATTA	intronic antisense	NM_001166108	PALLD	palladin isoform 1	+	up
ASHGA5P020389	0.0152298	0.260944	2.87465	up	noncoding	ENST00000512650	CTC-564N23.2	GENCODE	385	chr5	+	76369705	76370345		TCAAAGCTTGCACTCAAGTAGGTGATTGATAGGTGATACTAACTCCCCTGAACCTGTCTC	natural antisense	ENST00000255198	ZBED3	zinc finger, BED-type containing 3 [Source:HGNC Symbol;Acc:20711]	-	up
ASHGA5P030151	0.0114472	0.260944	2.67255	up	noncoding	ENST00000565737	CTD-3154N5.1	GENCODE	498	chr15	-	74905534	74907937		TTTTGTGACTTTCACACCTTTCAGAAACTTGGAGAAAGATCTGCCCCCAGGTGAGGTTTG	intronic antisense	NM_003992	CLK3	dual specificity protein kinase CLK3 isoform b	+	up
ASHGA5P055826	0.019135	0.260944	1.76839	up	noncoding	ENST00000445540	GPC6-AS2	GENCODE	587	chr13	-	94470676	94488397		GGACAAGACTGTGCTGGTATCTTTTCCTTTCTCCTCCATTTCTTTCCCATTTATCAGCAC	intronic antisense	NM_005708	GPC6	glypican-6 precursor	+	up
ASHGA5P040877	0.031388	0.266189	2.33255	up	noncoding	ENST00000518172	MIR4454	GENCODE	574	chr5	-	170194207	170215654		TGTTGAGAAGCTGCTCACACCAAGGGGCTGAAGTAGGAATCACCTGGGAAACAGGGGGCA	natural antisense	NM_014211	GABRP	gamma-aminobutyric acid receptor subunit pi precursor	+	up
ASHGA5P039234	0.0115074	0.260944	2.71443	up	noncoding	ENST00000443165	FGF12-AS2	GENCODE	580	chr3	+	192232810	192234362		ACTTGAAATGATGTTTGAAGTTGCCTGGAAGAAGTCTCTTCCTTTTTTCTCTCAGAGGTG	intronic antisense	NM_004113	FGF12	fibroblast growth factor 12 isoform 2	-	up
ASHGA5P049353	0.0321248	0.266189	2.26594	up	noncoding	ENST00000569834	RP11-486L19.2	GENCODE	575	chr16	-	84228539	84230658	ENST00000536986	GAGACTGCAGGTAGAAGGGGGCCCACGCCTCTCCCCTCGACACTACAAGCCTGGGTCCGG	natural antisense	NM_001145400	ADAD2	adenosine deaminase domain-containing protein 2 isoform 2	+	up
ASHGA5P016175	0.0367518	0.269958	3.28159	up	noncoding	ENST00000427598	RP11-445H22.4	GENCODE	862	chr20	-	43323532	43367537		TAAAGGAAATCTCTCCAACCAGGAACAAACACCTGCCTTGCAATATTAGGTGTCTGCCTC	intronic antisense	NM_003881	WISP2	WNT1-inducible-signaling pathway protein 2 precursor	+	up
ASHGA5P032326	0.0197158	0.260944	2.44004	up	noncoding	ENST00000582125	RP11-218M11.6	GENCODE	771	chr17	-	28884749	28885520	uc021trq.1	TTTTTTCAGTTTGCACACACGCCAATTCAGTCTTTGGGTGTACAGGTCCTCCATGGTTCT	natural antisense	ENST00000580161	TBC1D29	putative TBC1 domain family member 29 [Source:RefSeq peptide;Acc:NP_056409]	+	up
ASHGA5P016356	0.0417872	0.271318	3.751	up	noncoding	ENST00000429681	RP13-131K19.1	GENCODE	555	chr3	-	49017364	49021299		TTGCAGTACAGACATTTTGAGGGCACAGAAGAAGAAGAAAACCACAGGAGTCCCATGAAG	natural antisense	NM_006321	ARIH2	E3 ubiquitin-protein ligase ARIH2	+	up
ASHGA5P032253	0.00241001	0.260944	1.61679	up	noncoding	ENST00000452599	RP11-383G10.5	GENCODE	686	chr1	-	205202948	205205995		CCTTCATTTAAAAAATGAAGAAACTCTCCACTCTCACTGCTTCATTTGACTACCCTTTAA	intronic antisense	NM_001242925	TMCC2	transmembrane and coiled-coil domains protein 2 isoform 2	+	up
ASHGA5P030860	0.00463466	0.260944	1.7827	up	noncoding	ENST00000569670	LA16c-361A3.3	GENCODE	565	chr16	-	1801559	1802263		AGGCCACAGAGTCCCTGGTTGGTGAGGAAGCTGCCAATCCTGGTCATCTCTTGGAGCCGG	intronic antisense	NM_001040439	MAPK8IP3	C-Jun-amino-terminal kinase-interacting protein 3 isoform 2	+	up
ASHGA5P021365	0.00927997	0.260944	1.78393	up	noncoding	ENST00000530972	RP11-91P24.6	GENCODE	712	chr11	-	77577457	77581137		AAGTAGACAGATGGAGTCTCACTCTCTCACCCAGAGCTCACATTCTAGTAAAATGAAACA	natural antisense	NM_024684	C11orf67	UPF0366 protein C11orf67	+	up
ASHGA5P034332	0.0379998	0.269958	2.12917	up	noncoding	ENST00000426213	AC012314.20	GENCODE	410	chr19	-	54703320	54703838		TCTTCAGTTGTCTTCCCTACGCTGCTGCCTCGGCAGTCACTATCTCCTCAGGAAGCAGTC	bidirectional	NM_001013	RPS9	40S ribosomal protein S9	+	up
ASHGA5P029458	0.0112738	0.260944	2.86424	up	noncoding	ENST00000557615	RP11-298I3.4	GENCODE	1021	chr14	+	23451906	23463360		TAAACCCACAGTCTGCCACAAGAACATTTTAAACCTTCCTCCATGATGGGCAGCAGAACT	natural antisense	NM_001130706	C14orf93	uncharacterized protein C14orf93 precursor	-	up
ASHGA5P017756	0.0173675	0.260944	1.97603	up	noncoding	ENST00000445420	RP11-445H22.4	GENCODE	452	chr20	-	43323842	43374636	uc002xml.1	GCAATATTAGGTGGCCACCAGACTTTCTCTGCTTGTATCCTCCCAGGACCACAGAACTCA	natural antisense	NM_022358	KCNK15	potassium channel subfamily K member 15 precursor	+	up
ASHGA5P020851	0.0260426	0.263524	2.44317	up	noncoding	ENST00000520838	AC034243.1	GENCODE	587	chr5	-	138080122	138088998		GCGAGGGCAGTGGCAGAGCCATTGAAAACACACCACTCTATTCAGAACCCCTCCAGAAAC	intronic antisense	ENST00000517980	CTNNA1	catenin (cadherin-associated protein), alpha 1, 102kDa [Source:HGNC Symbol;Acc:2509]	+	up
ASHGA5P022585	0.0312651	0.26614	3.05109	up	noncoding	ENST00000559210	RP11-702M1.1	GENCODE	493	chr15	+	35838583	36150504		CTTTTATTTTCATCCCCCATGAAGTGGCGCTGAAAGATCACGATAGCACAGTTCCATGAT	bidirectional	NM_001141972	ATPBD4	ATP-binding domain-containing protein 4 isoform 2	-	up
ASHGA5P037650	0.035885	0.267436	2.19351	up	noncoding	ENST00000451180	RP1-76B20.11	GENCODE	384	chr22	-	30107801	30115737	ENST00000420180	TTACTCAAAATTCACCTTCTCCCTGGGTCTTCTCTGGAGACCCTAGCTTTAAAAATAAAC	bidirectional	NM_182527	CABP7	calcium-binding protein 7	+	up
ASHGA5P044757	0.0493546	0.276269	1.79729	up	noncoding	ENST00000453525	ITPKB-AS1	GENCODE	538	chr1	+	226856597	226864046		GTAACCTTTCCCCTTTTTCAAAATAAGCATTAGCGTCATTAAATTCATTACTCCCTGCCC	intronic antisense	NM_002221	ITPKB	inositol-trisphosphate 3-kinase B	-	up
ASHGA5P044214	0.0294354	0.265631	3.75076	up	noncoding	ENST00000520863	CTD-2544N14.3	GENCODE	650	chr8	-	38827878	38830530		TAAAAATATATATCTCTCTCTAGATTCTTTTTGTATCTCTTCATGTTAAGTGCATGGAAA	natural antisense	NM_021623	PLEKHA2	pleckstrin homology domain-containing family A member 2	+	up
ASHGA5P039286	0.0252005	0.261185	1.5866	up	noncoding	ENST00000503571	RP11-440L14.1	GENCODE	531	chr4	-	756174	775637		TTCAAACAATAGAAATGTACTCAGTTCCAGAGTCCATAACAGCCACACTCCCTCTGCAGG	intronic antisense	NM_006315	PCGF3	polycomb group RING finger protein 3	+	up
ASHGA5P044378	0.0409835	0.271318	1.80475	up	noncoding	ENST00000440763	AF121898.3	GENCODE	709	chr8	-	88554213	88767923		TATATGTTATGGATAGTTTGTATGTATGTGTGTGGTGGGGATGGTATGAATGCATGTGCT	intronic antisense	ENST00000521593	CNBD1	cyclic nucleotide binding domain containing 1 [Source:HGNC Symbol;Acc:26663]	+	up
ASHGA5P034897	0.0204716	0.260944	2.26108	up	noncoding	ENST00000420452	MYCNOS	GENCODE	1313	chr2	-	16076386	16081704		CAGTTTCTCCTAGGATCTTCACACCTCCCTCAAAATGTGTACATTTTTACTGATTAAATA	intronic antisense	NM_005378	MYCN	N-myc proto-oncogene protein	+	up
ASHGA5P032954	0.0476218	0.275324	1.98235	up	noncoding	ENST00000583481	RP11-344E13.3	GENCODE	710	chr17	+	20841863	20905320	ENST00000581958	ACAAGCTCAATCACGGTGTCATTTTACTGCCACCACGCCCGAAAGTACACCAAATGTAAA	natural antisense	NM_015276	USP22	ubiquitin carboxyl-terminal hydrolase 22	-	up
ASHGA5P045787	0.00842963	0.260944	1.88863	up	noncoding	ENST00000531661	RP11-522I20.3	GENCODE	1017	chr9	+	86323232	86328293		TCCCTTGCCTCTCTGTCTACTCTGCGTTCCCCGCTGGGAGGAGGGTCTGGTGATAAAATA	bidirectional	NM_013438	UBQLN1	ubiquilin-1 isoform 1	-	up
ASHGA5P031530	0.0223044	0.260944	2.72601	up	noncoding	ENST00000569218	RP11-895K13.2	GENCODE	488	chr16	+	10127540	10131154		AAATGAAAGGGCACGGCAGCCATGCAAAACTCTATCTCCCTAATGCTTTTCTTCCCATTG	intronic antisense	NM_000833	GRIN2A	glutamate [NMDA] receptor subunit epsilon-1 isoform 1 precursor	-	up
ASHGA5P015937	0.00717347	0.260944	2.72224	up	noncoding	ENST00000425005	HOXD-AS1	GENCODE	623	chr2	-	177041207	177053207		ACTGGAAAGAGGGCAGCGCTGTGAACAATGGAGCCATCAAAAAGGCCTTCTCCCAGCCTC	bidirectional	NM_024501	HOXD1	homeobox protein Hox-D1	+	up
ASHGA5P033809	0.0312527	0.26614	1.63591	up	noncoding	ENST00000565978	RP11-549B18.1	GENCODE	1169	chr18	+	29265617	29266786		TGCTGAGGAAGCAAAAATTGTGATTTTCCCCTCTCCAATCCCACTGTTCATTTATCTTTA	natural antisense	ENST00000579372	B4GALT6	UDP-Gal:betaGlcNAc beta 1,4- galactosyltransferase, polypeptide 6 [Source:HGNC Symbol;Acc:929]	-	up
ASHGA5P049160	0.0368984	0.269958	2.28747	up	noncoding	ENST00000566144	RP11-455F5.5	GENCODE	296	chr16	-	30194856	30195884		CACCCCCATGTAAACTGCACACAGGAAGGGAGAGGCCACTCCGACTGCTCTGAGGTCCAG	natural antisense	NM_001193333	CORO1A	coronin-1A	+	up
ASHGA5P034834	0.0149057	0.260944	1.98894	up	noncoding	ENST00000428335	AC114808.2	GENCODE	536	chr2	-	1153995	1156110		CACTAATTCATCCTCTTTCCTTGAACCACTTCTCATAGTGTACTCAGATGTAGATAAATT	intronic antisense	NM_018968	SNTG2	gamma-2-syntrophin	+	up
ASHGA5P045520	0.0392483	0.270227	2.28555	up	noncoding	ENST00000423824	RP11-326L24.4	GENCODE	600	chr9	-	135946514	135947247		TAAAACCTAATGACTGCAGGCATCTGAGCTTCCTTGGAGTCATCTGTGGGGGGCACAGGG	natural antisense	NM_001807	CEL	bile salt-activated lipase precursor	+	up
ASHGA5P017679	0.0370271	0.269958	2.17048	up	noncoding	ENST00000444503	OSBPL10-AS1	GENCODE	526	chr3	+	31758482	31763069		ATAATGTTATAATGTTCTCTCCAGGCCACGCAGAAGAATTTCCATTTCTTCTTCTTCTTT	intronic antisense	NM_001174060	OSBPL10	oxysterol-binding protein-related protein 10 isoform 2	-	up
ASHGA5P017918	0.0233193	0.260944	1.83494	up	noncoding	ENST00000447119	RP11-790G19.2	GENCODE	613	chr10	-	72976980	72977969		AATACACATTCTCACCCCCCACACACTCCTTAATACATACTCTCACTTGGAGAAGTGAGC	intronic antisense	NM_001244889	UNC5B	netrin receptor UNC5B isoform 2 precursor	+	up
ASHGA5P045089	0.0239013	0.260944	2.9571	up	noncoding	ENST00000525461	CTD-2517M22.16	GENCODE	429	chr8	+	145689199	145690484		CAAAATTCCTAAGATTTATTGGAGACTAGGCCTCTTCTCTGGATCCACAACCGTGTCCAG	natural antisense	NM_001129888	CYHR1	cysteine and histidine-rich protein 1 isoform 2 precursor	-	up
ASHGA5P031299	0.00789159	0.260944	3.03277	up	noncoding	ENST00000456293	GAS5	GENCODE	583	chr1	-	173834386	173837129	ENST00000421068, ENST00000443799	CCTCCTAGTGCTGAATGCATTAAATAAATGGCGGATTCTTGTCTTGTTATGATTAATAAG	bidirectional	NM_001122770	ZBTB37	zinc finger and BTB domain-containing protein 37 isoform a	+	up
ASHGA5P020240	0.0385071	0.270227	1.60496	up	noncoding	ENST00000510198	CTD-2176I21.2	GENCODE	451	chr5	-	58142711	58159241		ATGAACTACTAACTTGTACACTCTCCTGCTTCTCCAGATACACTGAAAAAAGGCAGGCGG	intronic antisense	NM_138453	RAB3C	ras-related protein Rab-3C	+	up
ASHGA5P035977	0.0477966	0.275324	2.58369	up	noncoding	ENST00000577528	RP4-594I10.3	GENCODE	1445	chr1	-	24865291	24882515		GATTTTTCTTATTCACTGTTTCCCATCAGGGAAAAAAGAATCCTCCCACCTCATGCCTTT	bidirectional	NM_001010980	NCMAP	uncharacterized protein C1orf130	+	up
ASHGA5P020028	0.0313277	0.26614	2.02783	up	noncoding	NR_027650	C15orf40	RefSeq	991	chr15	-	83673144	83680393	NR_027649	CCAGTAGCAGGGTAAAAGCCAGAGCAAGGAACCAGAGAGACCACTTCCTCCCTTAGGTCC	exon sense-overlapping	NM_001160113	C15orf40	UPF0235 protein C15orf40 isoform b	-	down	up	inconsistent
ASHGA5P030486	0.035396	0.267436	1.98937	up	noncoding	uc001zol.3	BC045779	UCSC_knowngene	1610	chr15	+	42100588	42102743		TTCCTATTCGCAGTCTCCAGGCTTGCTCTTGTCTGCTATTTCCAGTGCTAATGAAGAGTT	intron sense-overlapping	NM_001128608	MAPKBP1	mitogen-activated protein kinase-binding protein 1 isoform b	+	down	up	inconsistent
ASHGA5P055079	0.0172207	0.260944	3.13125	up	noncoding	uc001aiu.1	AX747530	UCSC_knowngene	2089	chr1	+	2112574	2114663		TTATCGGCAGGTGTTTCATACAAAGAATACAAGTAACTGATGAATGAAGGGGGCATCTTG	intron sense-overlapping	NM_001033581	PRKCZ	protein kinase C zeta type isoform 2	+	down	up	inconsistent
ASHGA5P051669	0.0396172	0.270227	2.73464	up	noncoding	NR_033268	NUDT16	RefSeq	6204	chr3	+	131100624	131107674		CCTCCCGCAGATGCAGATGCGCTTCGATGGACGCCTGGGCTTCCCCGGCGGATTCGTGGA	exon sense-overlapping	NM_001171905	NUDT16	U8 snoRNA-decapping enzyme isoform 3	+	down	up	inconsistent
ASHGA5P019529	0.00853741	0.260944	2.42854	up	noncoding	NR_073021	ST3GAL3	RefSeq	1987	chr1	+	44173203	44396837		ATCTTCCCCCGAGCTAAGAGAAATGGTGCATGGAGACAAAAACATATCCAGGCATATGTG	exon sense-overlapping	NM_001270459	ST3GAL3	CMP-N-acetylneuraminate-beta-1,4-galactoside alpha-2,3-sialyltransferase isoform k	+	down	up	inconsistent
ASHGA5P025949	0.021972	0.260944	2.8842	up	noncoding	NR_047577	IL4I1	RefSeq	2384	chr19	-	50392912	50432796		ATAAAGGCCATGGGTGCTGAGAGAGCCCCCCAGAGGCAGCCATGCAACACCATCTCCCAC	exon sense-overlapping	NM_001258017	IL4I1	L-amino-acid oxidase isoform 2 precursor	-	down	up	inconsistent
ASHGA5P045142	0.00844379	0.260944	2.23348	up	noncoding	NR_038064	PLIN2	RefSeq	2116	chr9	-	19115758	19127604		CTTTCTCTCCTTTTGTGTTTTGAGAGATTAATAAGCATACCCTCCCTACTTTGATTGCAG	exon sense-overlapping	NM_001122	PLIN2	perilipin-2	-	down	up	inconsistent
ASHGA5P026332	0.0381786	0.269958	2.29659	up	noncoding	ENST00000531268	CTD-2609K8.3	GENCODE	464	chr11	+	44093011	44093953		AGTCCTATTTCTTCATCTCTGTAGACTCTTATTTCACTCAGTCCCTCCTGCTGTGTTGGG	intron sense-overlapping	NM_001127219	ACCS	1-aminocyclopropane-1-carboxylate synthase-like protein 1	+	down	up	inconsistent
ASHGA5P036549	0.0448016	0.274405	2.53296	up	noncoding	ENST00000440498	AGAP1-IT1	GENCODE	664	chr2	+	236414394	236416210		TCCAGATTCCAGAAATTTCTATGGAACATTTCCTGAACCATCCTCCTGGTTTCTTCCCTT	intron sense-overlapping	NM_001037131	AGAP1	arf-GAP with GTPase, ANK repeat and PH domain-containing protein 1 isoform 1	+	down	up	inconsistent
ASHGA5P041422	0.0226412	0.260944	1.86327	up	noncoding	ENST00000562220	PCDHA14	GENCODE	484	chr5	+	140242618	140243102		ATTTTACTCTGGAGAGTCGCCTCCCAAGGTCAACATTACGGCTTTTAGTCCTAGTGTTCT	intron sense-overlapping	NM_018901	PCDHA10	protocadherin alpha-10 isoform 1 precursor	+	down	up	inconsistent
ASHGA5P041422	0.0226412	0.260944	1.86327	up	noncoding	ENST00000562220	PCDHA14	GENCODE	484	chr5	+	140242618	140243102		ATTTTACTCTGGAGAGTCGCCTCCCAAGGTCAACATTACGGCTTTTAGTCCTAGTGTTCT	intron sense-overlapping	NM_018905	PCDHA2	protocadherin alpha-2 isoform 1 precursor	+	down	up	inconsistent
ASHGA5P019331	0.00412852	0.260944	2.29786	up	noncoding	NR_033686	PEF1	RefSeq	1696	chr1	-	32095462	32110838		AATCACCATGGCCAGCTATCCTTACCGGCAGGTGGCGCCCCTCCCAATGTGGATCCTGAG	exon sense-overlapping	NM_012392	PEF1	peflin	-	down	down	consistent
ASHGA5P031050	0.0368135	0.269958	2.2141	up	noncoding	NR_026550	MPC2	RefSeq	2392	chr1	-	167885912	167905439		AGACTTGGTGAGGTGATTATTTTGGCACCTGTTGCCATGGCTCCTCCCTCTCTCCTGCCG	exon sense-overlapping	NM_001143674	MPC2	mitochondrial pyruvate carrier 2	-	down	down	consistent
ASHGA5P051306	0.0103385	0.260944	2.18127	up	noncoding	NR_027833	APOL3	RefSeq	2471	chr22	-	36536370	36556977		CTGTCCACAGGTGGCTCACATTCAGTCCCACAATTTGCTTTCTCCTCCTCAAGGGTTAAG	exon sense-overlapping	NM_145640	APOL3	apolipoprotein L3 isoform 1	-	down	down	consistent
ASHGA5P019181	0.0129678	0.260944	1.83547	up	noncoding	NR_037927	SSR4	RefSeq	948	chrX	+	153059903	153063967		CGCTGCTCAGGGATCTGCCTCCTGTGGTCCAGACCCAGAGCCTTCTCTGACGTCCTCTGC	exon sense-overlapping	NM_001204526	SSR4	translocon-associated protein subunit delta isoform 1 precursor	+	down	down	consistent
ASHGA5P043044	0.0213766	0.260944	2.28734	up	noncoding	TCONS_00019715	XLOC_009510	LincRNAs identified by Cabili et al	286	chr11	-	77185454	77186106		ATCCTGACTACTACAGTAGCCCTCCCAGAAATCGTCCCAAAATTGTCTGATAGAAAGGCT	exon sense-overlapping	ENST00000526968	PAK1	p21 protein (Cdc42/Rac)-activated kinase 1 [Source:HGNC Symbol;Acc:8590]	-	down	down	consistent
ASHGA5P049383	0.0247842	0.261185	20.5899	up	noncoding	uc010ciy.1	BC160930	UCSC_knowngene	2079	chr16	+	89978911	89981576		TATGTCATGACCTGCAGCTGAGCCTACTTCCAATGACCGTGAGATCTGAAAGACTGTTTT	exon sense-overlapping	ENST00000555427	RP11-566K11.2	tubulin beta-3 chain isoform 1 [Source:RefSeq peptide;Acc:NP_006077]	+	down
ASHGA5P047810	0.0320083	0.266189	2.29956	up	noncoding	uc001lsr.1	AX747537	UCSC_knowngene	701	chr11	-	881475	882176		GTGCCCAACCTGCCATTAATCCCATCCATCCTGAGCCCGACGTGGTCATTTCTCTCACCA	intron sense-overlapping	NM_001142674	CHID1	chitinase domain-containing protein 1 isoform a precursor	-	down
ASHGA5P048261	0.00690112	0.260944	1.73631	up	noncoding	uc001onl.1	AX747648	UCSC_knowngene	2320	chr11	-	67826216	67828536		GAGGGATAGGGCCTTACAACTCTCCCTGCCAGCCTGGCCTCATGCATGTTCATTAAACCC	intron sense-overlapping	NM_001277	CHKA	choline kinase alpha isoform a	-	down
ASHGA5P042232	0.0236791	0.260944	2.49625	up	noncoding	uc003mwn.1	AK094934	UCSC_knowngene	3162	chr6	+	5004049	5240729		CTCCTCTGCTGACACTTTGGAATATGGCATGTACCCAAGTTAATTTATTTTCAATGTATA	intron sense-overlapping	NM_001145115	PPP1R3G	putative protein phosphatase 1 regulatory inhibitor subunit 3G	+	down
ASHGA5P027799	0.024212	0.260944	2.01938	up	noncoding	uc010sgj.1	POU5F1P3	UCSC_knowngene	381	chr12	+	8286945	8287326	uc010pgc.1, uc011liu.1	AGTTCTTTCTGCAGAGCTTTGATGTCCTGGGACTCCTCCGGGTTTTGCTCCAGCTTCTCC	intron sense-overlapping	NM_016184	CLEC4A	C-type lectin domain family 4 member A isoform 1	+	down
ASHGA5P042394	0.0398678	0.270776	2.58791	up	noncoding	uc011drg.2	BC146941	UCSC_knowngene	833	chr6	+	33367539	33368372		TCCTTTATTGAAATATTTTCCTTTGTGCTTAACTAGCTGGGCATTCCACAGCACCACTGT	intron sense-overlapping	NM_002263	KIFC1	kinesin-like protein KIFC1	+	down
ASHGA5P038552	0.0495489	0.276269	2.06684	up	noncoding	uc003fgn.1	AY940074	UCSC_knowngene	1559	chr3	-	169858399	169859958		TTTGGAATATCTCACTTTTATTTACTATGTTAAATGCTCCATTCCTTCTCCCCACCAGGC	intron sense-overlapping	NM_024947	PHC3	polyhomeotic-like protein 3	-	down
ASHGA5P030033	0.0124819	0.260944	1.86833	up	noncoding	uc021smi.1	T-18	UCSC_knowngene	221	chr15	-	51593082	51593303		TGCTGTTTCTCCTAAAACATTTTGCTGGCCTTCAATAATATTGGTGTCCAAATTCAGTTT	intron sense-overlapping	NM_000103	CYP19A1	cytochrome P450 19A1	-	down
ASHGA5P045766	0.0422673	0.271318	1.7546	up	noncoding	uc004ahs.1	AX748336	UCSC_knowngene	2707	chr9	+	72935052	72937759		GTGGTCTCTGCCTGACTAGTCACTTCTGTATTTAATTCATCCAAAAGACTGTTGCAAAAT	intron sense-overlapping	NM_015110	SMC5	structural maintenance of chromosomes protein 5	+	down
ASHGA5P039760	0.0152138	0.260944	2.30593	up	noncoding	uc001ebz.3	DKFZp547A023	UCSC_knowngene	1446	chr1	+	112999439	113006065		GAAAATCAGCTTGACCAAAGTCACAGCTCCTTCCCTGGACAGCTCATATATTAATACAAA	exon sense-overlapping	NM_018704	CTTNBP2NL	CTTNBP2 N-terminal-like protein	+	down
ASHGA5P044148	0.012498	0.260944	1.74418	up	noncoding	uc003wzi.3	BC048103	UCSC_knowngene	3755	chr8	-	19448175	19451930		TTATAGACTGTACTTAGGGTGTATTTAAGTAATTCTTCCCTTCTGTCCTTGAACCTCCAG	exon sense-overlapping	NM_001130518	CSGALNACT1	chondroitin sulfate N-acetylgalactosaminyltransferase 1	-	down
ASHGA5P026529	0.0371921	0.269958	2.18023	up	noncoding	uc001ogq.1	AX747517	UCSC_knowngene	1190	chr11	+	65778954	65780144		TTGGTAGTTCATTCTGGACAGCCCTCCCGTGAACCGTCCCTGTACTGGCACTTGTTGCTG	exon sense-overlapping	NM_001323	CST6	cystatin-M precursor	+	down
ASHGA5P028309	0.044204	0.273258	1.97855	up	noncoding	uc021rel.1	AK055849	UCSC_knowngene	1520	chr12	+	117467713	117469233		AAATCTTACCTCCCACCGTGGTGGTTTTGTAAACCCACAGTCAATTGGATTTGCCCAGAA	exon sense-overlapping	NM_012174	FBXW8	F-box/WD repeat-containing protein 8 isoform 2	+	down
ASHGA5P058923	0.0292416	0.265631	1.90479	up	noncoding	uc.398-	uc.398	UCR	322	chr16	-	49890890	49891212		ATTTCCAGCCAAGCCTGGCTTTATTATGTGTCTCTGCAGTGCAGCCCCAGCAGCCGGATC	intron sense-overlapping	ENST00000562520	ZNF423	zinc finger protein 423 [Source:HGNC Symbol;Acc:16762]	-	down
ASHGA5P046162	0.00911183	0.260944	4.13156	up	noncoding	NR_045560	UXT	RefSeq	684	chrX	-	47511190	47518579		CTAGCATTTGGTGAACTCTGTATTTTTCTCCCTTTTAAAGTGTTGAACTCATAGGTTTTC	exon sense-overlapping	NM_004182	UXT	protein UXT isoform 2	-	down
ASHGA5P026085	0.00281855	0.260944	2.18227	up	noncoding	NR_046405	TXNDC12	RefSeq	3188	chr1	-	52497768	52521843		CCTATAACATTTGGCATAAATAACTGATGCCATTATAGTCTCTGTATCTCCTTTCTGAGA	exon sense-overlapping	NM_015913	TXNDC12	thioredoxin domain-containing protein 12 precursor	-	down
ASHGA5P026085	0.00281855	0.260944	2.18227	up	noncoding	NR_046405	TXNDC12	RefSeq	3188	chr1	-	52497768	52521843		CCTATAACATTTGGCATAAATAACTGATGCCATTATAGTCTCTGTATCTCCTTTCTGAGA	exon sense-overlapping	NM_138417	KTI12	protein KTI12 homolog	-	down
ASHGA5P042214	0.011979	0.260944	2.65988	up	noncoding	NR_026855	DKFZP686I15217	RefSeq	2826	chr6	+	2988200	2991405		TCAAGCAATCCAGTATTATAGAAAGCAAAGAATGAAATGTGCTGCTTCTTTCTCCCCCAG	exon sense-overlapping	ENST00000380472	NQO2	NAD(P)H dehydrogenase, quinone 2 [Source:HGNC Symbol;Acc:7856]	+	down
ASHGA5P014865	0.0223726	0.260944	1.99623	up	noncoding	NR_037640	HEATR8-TTC4	RefSeq	6339	chr1	+	55107426	55208328	NR_037639, NR_037641	TAGAACAGGCCGGAAGCGCAGAAAGAGCTAAGAATTTGAAAAGGTCCCCCTATTTATGTC	exon sense-overlapping	NM_001039464	HEATR8	HEAT repeat-containing protein 8	+	down
ASHGA5P014865	0.0223726	0.260944	1.99623	up	noncoding	NR_037640	HEATR8-TTC4	RefSeq	6339	chr1	+	55107426	55208328	NR_037639, NR_037641	TAGAACAGGCCGGAAGCGCAGAAAGAGCTAAGAATTTGAAAAGGTCCCCCTATTTATGTC	exon sense-overlapping	NM_004623	TTC4	tetratricopeptide repeat protein 4	+	down
ASHGA5P025895	0.00952113	0.260944	3.11874	up	noncoding	NR_046035	CXCL1	RefSeq	1207	chr4	+	74735108	74737019		GCCGGCGCGCAGCAGTCAGTGAGTCTCTTCTTCCCTAGGAGCGTCCGTGGCCACTGAACT	exon sense-overlapping	NM_001511	CXCL1	growth-regulated alpha protein precursor	+	down
ASHGA5P025736	0.0421379	0.271318	3.1132	up	noncoding	NR_030717	SNAPC2	RefSeq	1458	chr19	+	7985866	7988136		CAACGCATGCTGTTGGACAGGATACGAGCTTGAAATCCGGGTCTTCCTCCAGCAGCTCAA	exon sense-overlapping	NM_003083	SNAPC2	snRNA-activating protein complex subunit 2	+	down
ASHGA5P008614	0.0324636	0.266189	1.84069	up	noncoding	NR_045638	CD6	RefSeq	3177	chr11	+	60739112	60787848		AGGGAGCAATAGCTATCAACCGGTCCCCATCACCATCCCCAAAGAAGGTCCAGGCCCCGC	exon sense-overlapping	NM_001254750	CD6	T-cell differentiation antigen CD6 isoform 2 precursor	+	down
ASHGA5P023389	0.0448342	0.274405	2.76003	up	noncoding	NR_023359	CABLES1	RefSeq	3909	chr18	+	20714527	20840434	NM_001256438	TCATAATCTACAAAAATTTGCAAGACGGCGCCTCATCTCCCAGAGATCTTCCTTGGAGAC	exon sense-overlapping	NM_001100619	CABLES1	CDK5 and ABL1 enzyme substrate 1 isoform 2	+	down
ASHGA5P050609	0.0458461	0.274823	2.67134	up	noncoding	NR_027467	LIMS3	RefSeq	2558	chr2	+	110656008	110683202		TTCTTCCCCCCCTGCAACTTTTGGGCGTGTATTTGTAGTCATCAGAAATTTGGGCCAAGG	exon sense-overlapping	NM_001205288	LIMS3L	LIM and senescent cell antigen-like-containing domain protein 3-like	+	down
ASHGA5P050609	0.0458461	0.274823	2.67134	up	noncoding	NR_027467	LIMS3	RefSeq	2558	chr2	+	110656008	110683202		TTCTTCCCCCCCTGCAACTTTTGGGCGTGTATTTGTAGTCATCAGAAATTTGGGCCAAGG	exon sense-overlapping	NM_033514	LIMS3	LIM and senescent cell antigen-like-containing domain protein 3	+	down
ASHGA5P021800	0.0097609	0.260944	3.88051	up	noncoding	NR_046373	P2RX4	RefSeq	1895	chr12	+	121647663	121671909		ACGTCATCGGGAGGAAAACTCCCTCTTCGTCATGACCAACGTGATCCTCACCATGAACCA	exon sense-overlapping	NM_001256796	P2RX4	P2X purinoceptor 4 isoform 1	+	down
ASHGA5P025868	0.0221033	0.260944	1.90806	up	noncoding	NR_045034	APH1A	RefSeq	2045	chr1	-	150237798	150241609		TGGTCGCAGGTTTCTGGTCTCTCCTTCGGTATCATCAGTGGTGTCTTCTCTGTTATCAAT	exon sense-overlapping	NM_001077628	APH1A	gamma-secretase subunit APH-1A isoform 1	-	down
ASHGA5P018663	0.0103303	0.260944	3.07354	up	noncoding	NR_037710	FAM161A	RefSeq	3647	chr2	-	62051982	62081278		ACTCTTCCAGAGCCTGATTTAGGCCAGTCTTCCTCCTTGTATGTGTCCTCCTCTGAAGAG	exon sense-overlapping	NM_001201543	FAM161A	protein FAM161A isoform 1	-	down
ASHGA5P025822	0.0195699	0.260944	2.41891	up	noncoding	NR_038257	TRPM2	RefSeq	5879	chr21	+	45773483	45862964	NM_003307	TACCTCTGGCTCTTCTCCTTGGTGTGCGAGGAGATGCGGCAGTAGCTCTTCTATGACCCT	exon sense-overlapping	NM_003307	TRPM2	transient receptor potential cation channel subfamily M member 2	+	down
ASHGA5P015300	0.0419156	0.271318	3.13705	up	noncoding	NR_046479	FKBP14	RefSeq	4934	chr7	-	30050198	30066417		CTCCTTATTTCACTCCACGTAAAATTCCCCCAGAAAGTACACTGATATTTAATATTGATC	exon sense-overlapping	NM_017946	FKBP14	peptidyl-prolyl cis-trans isomerase FKBP14 precursor	-	down
ASHGA5P013882	0.0469855	0.275324	1.69496	up	noncoding	NR_037910	PRLR	RefSeq	1498	chr5	-	35048860	35118224		ACTTTTTCTCAACACCTGCCTTCTGAATGAGAGACACTCATGCATGAATGTCCAGACTAC	exon sense-overlapping	NM_000949	PRLR	prolactin receptor isoform 1 precursor	-	down
ASHGA5P016595	0.00123812	0.260944	2.76178	up	noncoding	NR_036441	VRK2	RefSeq	2076	chr2	+	58273776	58387055		ATATATTTAGAGACACTGGCCATTTTTCTCTCTCCAATGCTTAGTGTGGAGTAAAGGCAG	exon sense-overlapping	NM_001130480	VRK2	serine/threonine-protein kinase VRK2 isoform 1	+	down
ASHGA5P025949	0.021972	0.260944	2.8842	up	noncoding	NR_047577	IL4I1	RefSeq	2384	chr19	-	50392912	50432796		ATAAAGGCCATGGGTGCTGAGAGAGCCCCCCAGAGGCAGCCATGCAACACCATCTCCCAC	exon sense-overlapping	NM_001193357	NUP62	nuclear pore glycoprotein p62	-	down
ASHGA5P027338	0.00606292	0.260944	2.40835	up	noncoding	NR_026723	SARNP	RefSeq	1195	chr12	-	56146246	56211540	NR_026722	ATATGTTCAGAGGGGCACTGGCCAGGTCCACACACATCATAAGGTGGGAGGGGGTGCTAA	exon sense-overlapping	NM_033082	SARNP	SAP domain-containing ribonucleoprotein	-	down
ASHGA5P008266	0.0430735	0.272351	1.6755	up	noncoding	NR_024460	CCDC66	RefSeq	3133	chr3	+	56591183	56655848		TCTAAACAGTAGAGAATGAATGGAAACCAGCTGATATATTCAGTACTCTGGGGGAAAGGG	exon sense-overlapping	NM_001012506	CCDC66	coiled-coil domain-containing protein 66 isoform 2	+	down
ASHGA5P051793	0.0272824	0.264827	2.88229	up	noncoding	NR_004053	SOX2-OT	RefSeq	2529	chr3	+	181328150	181459005	ENST00000476964	AGAACCACAGCTTTGGACAAAAGTCTATAGCCAGTGCATTTGAAAACTCCCCTTGCACCA	intron sense-overlapping	NM_003106	SOX2	transcription factor SOX-2	+	down
ASHGA5P025791	0.00720235	0.260944	2.26477	up	noncoding	NR_037791	RAB4B-EGLN2	RefSeq	2849	chr19	+	41284123	41314346		GTGGAGCCAGCCACCCTGAAGGGTCCCTTCCCAAGCCCTTAGGGACCGCAGAGGACTTGG	exon sense-overlapping	NM_016154	RAB4B	ras-related protein Rab-4B	+	down
ASHGA5P025791	0.00720235	0.260944	2.26477	up	noncoding	NR_037791	RAB4B-EGLN2	RefSeq	2849	chr19	+	41284123	41314346		GTGGAGCCAGCCACCCTGAAGGGTCCCTTCCCAAGCCCTTAGGGACCGCAGAGGACTTGG	exon sense-overlapping	NM_053046	EGLN2	egl nine homolog 2	+	down
ASHGA5P025916	0.0139806	0.260944	2.71287	up	noncoding	NR_046298	SLC25A1	RefSeq	1522	chr22	-	19163087	19166338		CGGCCGTCAGGTGAAGTTCATCCACGACCAGACCTCCCCAAACCCCAAGTACAGAGGATT	exon sense-overlapping	NM_001256534	SLC25A1	tricarboxylate transport protein, mitochondrial isoform b	-	down
ASHGA5P029537	0.0478063	0.275324	2.95223	up	noncoding	NR_037792	LRR1	RefSeq	1965	chr14	+	50065414	50081390		GAGACACTCCCTGGCAGAGTTTTTTAAAAAATGGTTACTTAAGCAACAGATTAATAAGTC	exon sense-overlapping	NM_152329	LRR1	leucine-rich repeat protein 1 isoform 1	+	down
ASHGA5P055663	0.0281578	0.265631	3.09151	up	noncoding	NR_033951	P2RX7	RefSeq	3764	chr12	+	121570630	121624354	NR_033948, NR_033950, NR_033952, NR_033953	TGACTAACGCAGCGCTTGTCTGCATTCTCCCCAGGCCGCTGTGTTCATCGACTTCCTCAT	exon sense-overlapping	NM_002562	P2RX7	P2X purinoceptor 7	+	down
ASHGA5P052392	0.042023	0.271318	2.49834	up	noncoding	NR_048578	ADAM15	RefSeq	3141	chr1	+	155023747	155035252	NR_048577, NR_048579	AAGCCCGAAGGTAACGGTGGGGGGAGAGAAGGGCACGGCCTCTCCCCCCACCTAGGGCTG	exon sense-overlapping	NM_001261464	ADAM15	disintegrin and metalloproteinase domain-containing protein 15 isoform 7 preproprotein	+	down
ASHGA5P016668	0.0383474	0.270054	2.35872	up	noncoding	NR_024199	CBLL1	RefSeq	4339	chr7	+	107384278	107402083		TTTACTTTAGAAGGATTTGATTATAATGAAGAAGAACGGTATGACTGTAAAGGGGGTGAG	exon sense-overlapping	NM_024814	CBLL1	E3 ubiquitin-protein ligase Hakai	+	down
ASHGA5P051396	0.0120232	0.260944	2.88001	up	noncoding	NR_037807	IL17RC	RefSeq	2618	chr3	+	9958757	9975305		CAACCTCCTTCCTTTATTTGTTCCACAGACTGGACCGCAGATCATTACCTTGAACCACAC	exon sense-overlapping	NM_001203263	IL17RC	interleukin-17 receptor C isoform 4 precursor	+	down
ASHGA5P025714	0.0058266	0.260944	2.38945	up	noncoding	NR_027751	FAM20A	RefSeq	3712	chr17	-	66531256	66554568		GAAAAGAGGACCCCAGGACTTCTTCTCCCCCTCAGGTGGGAGGTCAATCCCCTTTACTGT	exon sense-overlapping	NM_001243746	FAM20A	protein FAM20A isoform b	-	down
ASHGA5P019628	0.0242197	0.260944	1.89334	up	noncoding	NR_028294	PTGER3	RefSeq	2080	chr1	-	71318035	71513491		AAAGAAGACTCAGAGAGCAAGCTCCTCTTCTTCCCACCTCTACTGTGATTGATCCTTCAA	exon sense-overlapping	NM_001126044	PTGER3	prostaglandin E2 receptor EP3 subtype isoform 4	-	down
ASHGA5P025709	0.0296544	0.265631	2.57195	up	noncoding	NR_027405	MTHFD2	RefSeq	2306	chr2	+	74425689	74442424		CGGCAGTTCGGGGAATCTCTCCCTAGGTCAGGTTGGAGTGCAGTGCTGCAATCACGGCTT	exon sense-overlapping	NM_006636	MTHFD2	bifunctional methylenetetrahydrofolate dehydrogenase/cyclohydrolase, mitochondrial precursor	+	down
ASHGA5P026003	0.0176074	0.260944	3.39004	up	noncoding	NR_051992	SENP1	RefSeq	5147	chr12	-	48436680	48499775		AAGACTTGAAATGGACTGTCTCCCCAGATGATATTGCTGATAGGATGAGGATGGATGCTG	exon sense-overlapping	NM_001267594	SENP1	sentrin-specific protease 1	-	down
ASHGA5P021589	0.0171004	0.260944	2.94241	up	noncoding	NR_045816	ATF7IP2	RefSeq	3445	chr16	+	10479911	10577495		AGCCTCTAAGATACCAGAAAAATTACATCAGGAAATTCTAGCAATTCTCCCAATGCTGAA	exon sense-overlapping	NM_001256160	ATF7IP2	activating transcription factor 7-interacting protein 2 isoform 2	+	down
ASHGA5P036745	0.00602496	0.260944	2.04759	up	noncoding	NR_026728	EDEM2	RefSeq	2134	chr20	-	33703159	33735161		AATCAGCTAGTGATTCCCACTTTCCGCCCTGTATCTTGTTCTTCCCCCGCTTGTTTTTGT	exon sense-overlapping	NM_001145025	EDEM2	ER degradation-enhancing alpha-mannosidase-like 2 isoform 2 precursor	-	down
ASHGA5P036315	0.000211112	0.260944	1.63412	up	noncoding	NR_045622	NABP1	RefSeq	3569	chr2	+	192542797	192553248	NR_045623	ACTACCCTGGTAATGATCTCCACCCTGACCTGGAGGAGCCATCCTCTCTAGGGGTGTAAG	exon sense-overlapping	NM_001031716	NABP1	SOSS complex subunit B2 isoform 1	+	down
ASHGA5P018567	0.0241122	0.260944	2.91937	up	noncoding	NR_047576	FDXR	RefSeq	2000	chr17	-	72858618	72869156		CTGGAGAAGGGCTTCTGCCACCATTTCTCCACACAGGAGAAGACCCCCCAGATCTGTGTG	exon sense-overlapping	NM_001258012	FDXR	NADPH:adrenodoxin oxidoreductase, mitochondrial isoform 3 precursor	-	down
ASHGA5P025987	0.0199172	0.260944	1.92287	up	noncoding	NR_047692	PIGT	RefSeq	2149	chr20	+	44044706	44054885		AAGCTCTTGCCCTGTAGTTCCAAGGGCTTCTCTTATCTCTTTCCATCTCCTCCAGGCAGG	exon sense-overlapping	NM_001184728	PIGT	GPI transamidase component PIG-T isoform 2 precursor	+	down
ASHGA5P025893	0.038079	0.269958	1.70466	up	noncoding	NR_045791	NSUN4	RefSeq	4791	chr1	+	46805848	46830824		CTGGGATCATGCAATCTTGCTGCCAATGATCTCTCCCCGTCCCGAATAGCCAGACTACAG	exon sense-overlapping	NM_001256127	NSUN4	putative methyltransferase NSUN4 isoform b	+	down
ASHGA5P038706	0.0291998	0.265631	2.51192	up	noncoding	TCONS_00023380	XLOC_011224	LincRNAs identified by Cabili et al	960	chr15	+	41244054	41245400		TTAATCATTGCTGCAAAATCTCACGTCCAGGAAGAATTAAACCCATCGCCTTGGGGGCAA	exon sense-overlapping	ENST00000444189	CHAC1	ChaC, cation transport regulator homolog 1 (E. coli) [Source:HGNC Symbol;Acc:28680]	+	down
ASHGA5P026891	0.015339	0.260944	2.32328	up	noncoding	TCONS_00011882	XLOC_005376	LincRNAs identified by Cabili et al	366	chr6	+	89673582	89675075		TACTCTGTGAGAAGAAAAATAGATGCTCACAGACAGACCAACATGATTCCTCCCCCGCTT	exon sense-overlapping	ENST00000369474	AL079342.1	Uncharacterized protein; cDNA FLJ27030 fis, clone SLV07741 [Source:UniProtKB/TrEMBL;Acc:Q6ZNW3]	+	down
ASHGA5P039238	0.0148217	0.260944	2.52307	up	noncoding	TCONS_00023687	XLOC_011486	LincRNAs identified by Cabili et al	646	chr15	-	58572414	58576475		TTGGAATATTTGTCTTCCCTTCTTTGACGCTGCAACTTGGAAATGAAGCCCAGCCTCAGT	intron sense-overlapping	ENST00000558239	ALDH1A2	aldehyde dehydrogenase 1 family, member A2 [Source:HGNC Symbol;Acc:15472]	-	down
ASHGA5P026366	0.0197626	0.260944	5.67929	up	noncoding	ENST00000416119	RP11-240D10.4	GENCODE	623	chr1	-	55087149	55094111		CTAAAGTTCGAGGCCATTCACAACCTGATCCCAACGTTCTTCCAATCTTTTATCTTTTTT	intron sense-overlapping	NM_176782	FAM151A	protein FAM151A	-	down
ASHGA5P026960	0.0285272	0.265631	1.84152	up	noncoding	ENST00000538943	RP5-1154L15.2	GENCODE	373	chr12	-	695030	695652		CAAGGCCTGTGATCCTCCTGGTCACCAGAAATCCCAAGTTCTTATCTCCTGCTCTTCCAG	intron sense-overlapping	NM_016533	NINJ2	ninjurin-2	-	down
ASHGA5P034089	0.0338859	0.266189	1.93923	up	noncoding	ENST00000427154	RP1-184J9.2	GENCODE	666	chr1	-	23346639	23414551		GAAAAGGTGTGCAAGAAAGACCTAAGGAATAAAATACCCCTCCCAGCAATCATCGATGCC	exon sense-overlapping	NM_001142546	LUZP1	leucine zipper protein 1	-	down
ASHGA5P019523	0.0181726	0.260944	2.03072	up	noncoding	ENST00000489488	RP4-798C17.6	GENCODE	460	chr7	-	143949388	144052693		GAAGTTTCAGTCTTCCTCCAGACAGGCACGCCATACAACCGACTACACTTGGGCTCACTG	intron sense-overlapping	NM_001005328	OR2A7	olfactory receptor 2A7	-	down
ASHGA5P019523	0.0181726	0.260944	2.03072	up	noncoding	ENST00000489488	RP4-798C17.6	GENCODE	460	chr7	-	143949388	144052693		GAAGTTTCAGTCTTCCTCCAGACAGGCACGCCATACAACCGACTACACTTGGGCTCACTG	intron sense-overlapping	NM_198495	CTAGE4	cutaneous T-cell lymphoma-associated antigen 4	-	down
ASHGA5P037138	0.0245071	0.261185	2.5395	up	noncoding	ENST00000530479	RP11-261P9.4	GENCODE	577	chr20	+	57285850	57286689		TCATGCTGTCATTTATTCGTTGTTCCTAAACACCCACTTCTCCCTGGAATGACCACAGGA	intron sense-overlapping	NM_001204872	NPEPL1	probable aminopeptidase NPEPL1 isoform 2	+	down
ASHGA5P030951	0.027406	0.264827	2.34167	up	noncoding	ENST00000570440	RP11-876N24.5	GENCODE	1159	chr16	-	11032742	11033901		TCTTTACCACATCAACAGAAACACTTCCCCTTCCAAATGAAAACATTGGCATATTCTGAA	intron sense-overlapping	NM_014015	DEXI	dexamethasone-induced protein	-	down
ASHGA5P041264	0.0166529	0.260944	2.2298	up	noncoding	ENST00000504578	RP11-155G15.2	GENCODE	893	chr5	+	96519302	96772921		TATATTTTTTGCATATTCATTTCTTTTCCATCCCTGTCCTGGAAGCCCTGACTACCTGAC	exon sense-overlapping	ENST00000509481	CTD-2215E18.1	Uncharacterized protein [Source:UniProtKB/TrEMBL;Acc:D6RF79]	+	down
ASHGA5P037662	0.0149348	0.260944	2.03089	up	noncoding	ENST00000441289	RP11-247I13.7	GENCODE	597	chr22	-	31832962	31835893		GTATCCTCTTCCACTTATCTTACTTCCCCTTCATGTTGAACCAACGTTAATAGGTGCAAG	exon sense-overlapping	NM_001164501	EIF4ENIF1	eukaryotic translation initiation factor 4E transporter isoform a	-	down
ASHGA5P020755	0.0218468	0.260944	2.59778	up	noncoding	ENST00000519427	RP11-313C15.1	GENCODE	1722	chr8	+	73644279	73664078		GTGACCCACTCATTCTCTTATGTGGACATCACAATTTACCTGTTCTCCCAGCAGTGGATA	intron sense-overlapping	NM_004770	KCNB2	potassium voltage-gated channel subfamily B member 2	+	down
ASHGA5P021963	0.0231054	0.260944	2.33961	up	noncoding	ENST00000545731	RP11-443D10.3	GENCODE	376	chr12	+	109551148	109563369		TTCTGAGAACCTGGCCTAATGATTCCTGTTTCCTCCCTTTTCAGTCATCATCCGTTTGCA	intron sense-overlapping	ENST00000338432	ACACB	acetyl-CoA carboxylase beta [Source:HGNC Symbol;Acc:85]	+	down
ASHGA5P049673	0.0128734	0.260944	2.14169	up	noncoding	ENST00000438131	KRT42P	GENCODE	2895	chr17	-	39782578	39791665		TATGGAAAAACCACTTGCTCAGCTTCTCCTTGTAAATTCCTGGTGAGTAGCCACAGAGTG	intron sense-overlapping	ENST00000540235	JUP	junction plakoglobin [Source:HGNC Symbol;Acc:6207]	-	down
ASHGA5P041891	0.0296188	0.265631	2.64974	up	noncoding	ENST00000421170	RP11-69I22.3	GENCODE	353	chr6	-	65440705	65443438		CCTGCCCCAAATGAATCCTCGAATTTACGTTAAGATCACATTTTGGAATTAATCTTAACA	intron sense-overlapping	NM_001142800	EYS	protein eyes shut homolog isoform 1	-	down
ASHGA5P030620	0.0407241	0.271318	2.38666	up	noncoding	ENST00000560870	RP11-253M7.6	GENCODE	694	chr15	+	69683530	69684488		GATGGCTTCCCCATGAGCTCATAATTCAAATTCTTAGAACACTTGCTGGTTTTATTTTAT	intron sense-overlapping	NM_001104554	PAQR5	membrane progestin receptor gamma	+	down
ASHGA5P033578	0.0365703	0.269958	4.14491	up	noncoding	ENST00000581134	RP11-344B2.3	GENCODE	468	chr18	-	29825908	29828995		CCTCCTCTTGAATGCTCATTTCAAGAACTTGTTAGAAACTATTTGTAAAGAGGGTATAGT	intron sense-overlapping	ENST00000583696	FAM59A	family with sequence similarity 59, member A [Source:HGNC Symbol;Acc:26136]	-	down
ASHGA5P016744	0.022295	0.260944	2.13198	up	noncoding	ENST00000445014	C11orf95	GENCODE	1298	chr11	-	63531615	63533734	ENST00000433688	TCCCCACCAGGCGATGACCTCGCCCCCCAGGACCTGACCGGAAAGAGCCGGGACTCGGCC	exon sense-overlapping	NM_001144936	C11orf95	uncharacterized protein C11orf95	-	down
ASHGA5P027629	0.0282226	0.265631	2.27663	up	noncoding	ENST00000424982	DPYD-IT1	GENCODE	401	chr1	-	97859709	97885697		CTGCCACTCCCAGTGTCCTCTACTGTCCCTTGTGGTTTTCCTGCACAAGGCTATATCTTT	intron sense-overlapping	NM_000110	DPYD	dihydropyrimidine dehydrogenase [NADP(+)] isoform 1	-	down
ASHGA5P045971	0.0236888	0.260944	1.6102	up	noncoding	ENST00000458261	RP11-65N13.7	GENCODE	604	chr9	+	128047876	128048998		AGATAAAATATTGAGAGCTGCTTATGTTTGGCCATGGTTTGGGGGCTGGGGATACATAGG	intron sense-overlapping	NM_015635	GAPVD1	GTPase-activating protein and VPS9 domain-containing protein 1	+	down
ASHGA5P016950	0.0137899	0.260944	1.9297	up	noncoding	ENST00000435968	AC005062.2	GENCODE	551	chr7	-	19958822	20179997	ENST00000437191	CCAGTACAAAATCGCTTCTTGACCTGCACAACTTTCTGATTTGATGAGTTCAACAGAAAC	exon sense-overlapping	NM_182762	MACC1	metastasis-associated in colon cancer protein 1	-	down
ASHGA5P055681	0.0221147	0.260944	2.74118	up	noncoding	ENST00000544890	RP11-282O18.3	GENCODE	796	chr12	-	123743523	123745766		AAAGTTGCAAAGGTATGAGAGAGGAGACAAACGGAAACCATTCTCCCTTATCTCCAGCTC	exon sense-overlapping	NM_001270433	CDK2AP1	cyclin-dependent kinase 2-associated protein 1 isoform 2	-	down
ASHGA5P031697	0.0377973	0.269958	2.30459	up	noncoding	ENST00000574845	AC002519.8	GENCODE	1406	chr16	+	31799522	31800928		GAATCTTAACTGTATCCTTTTGAGAAAACAATGTACCCACATAAACTTCCTCCTTCTAAG	intron sense-overlapping	ENST00000534369	ZNF720	zinc finger protein 720 [Source:HGNC Symbol;Acc:26987]	+	down
ASHGA5P049054	0.0258546	0.263524	2.6325	up	noncoding	ENST00000574616	RP11-473I1.10	GENCODE	5941	chr16	+	9201097	9207038		TTATAATTTACAGATTGGGGTGGGGAGTGGTATCTACTTCAAATTACTGAAATCTTCCTA	intron sense-overlapping	NM_014117	C16orf72	UPF0472 protein C16orf72	+	down
ASHGA5P039767	0.0179033	0.260944	2.33025	up	noncoding	ENST00000504748	AC078852.1	GENCODE	527	chr4	+	1350368	1351863		TAGCTGTCTCTGAGCTTCTGAGTGACTCTCACATGAGCATCTCACGCCCCACGTGGTGGA	intron sense-overlapping	NM_020894	UVSSA	UV-stimulated scaffold protein A	+	down
ASHGA5P043008	0.00091814	0.260944	3.8746	up	noncoding	ENST00000449672	AOAH-IT1	GENCODE	573	chr7	-	36637439	36639726		GGATGATTCCAAGACTAACTAGTTTCTGAGATATCAGCAAGGATTCCAGGAATCTCCCAG	intron sense-overlapping	NM_001177506	AOAH	acyloxyacyl hydrolase isoform 2 preproprotein	-	down
ASHGA5P028990	0.0359052	0.267436	1.71694	up	noncoding	ENST00000482381	RP4-565E6.1	GENCODE	552	chr1	-	146126403	146136197		CTTAAAATGTCACCTGATGTTAGTTGTCCCTCACTGATTCAAGTAATTTCCTTTATTGAG	intron sense-overlapping	ENST00000436832	WI2-3658N16.1	Neuroblastoma breakpoint family member 12 [Source:UniProtKB/TrEMBL;Acc:E7EP91]	-	down
ASHGA5P041422	0.0226412	0.260944	1.86327	up	noncoding	ENST00000562220	PCDHA14	GENCODE	484	chr5	+	140242618	140243102		ATTTTACTCTGGAGAGTCGCCTCCCAAGGTCAACATTACGGCTTTTAGTCCTAGTGTTCT	intron sense-overlapping	NM_018900	PCDHA1	protocadherin alpha-1 isoform 1 precursor	+	down
ASHGA5P041422	0.0226412	0.260944	1.86327	up	noncoding	ENST00000562220	PCDHA14	GENCODE	484	chr5	+	140242618	140243102		ATTTTACTCTGGAGAGTCGCCTCCCAAGGTCAACATTACGGCTTTTAGTCCTAGTGTTCT	intron sense-overlapping	NM_018906	PCDHA3	protocadherin alpha-3 isoform 1 precursor	+	down
ASHGA5P041422	0.0226412	0.260944	1.86327	up	noncoding	ENST00000562220	PCDHA14	GENCODE	484	chr5	+	140242618	140243102		ATTTTACTCTGGAGAGTCGCCTCCCAAGGTCAACATTACGGCTTTTAGTCCTAGTGTTCT	intron sense-overlapping	NM_018907	PCDHA4	protocadherin alpha-4 isoform 1 precursor	+	down
ASHGA5P041422	0.0226412	0.260944	1.86327	up	noncoding	ENST00000562220	PCDHA14	GENCODE	484	chr5	+	140242618	140243102		ATTTTACTCTGGAGAGTCGCCTCCCAAGGTCAACATTACGGCTTTTAGTCCTAGTGTTCT	intron sense-overlapping	NM_018908	PCDHA5	protocadherin alpha-5 isoform 1 precursor	+	down
ASHGA5P041422	0.0226412	0.260944	1.86327	up	noncoding	ENST00000562220	PCDHA14	GENCODE	484	chr5	+	140242618	140243102		ATTTTACTCTGGAGAGTCGCCTCCCAAGGTCAACATTACGGCTTTTAGTCCTAGTGTTCT	intron sense-overlapping	NM_018909	PCDHA6	protocadherin alpha-6 isoform 1 precursor	+	down
ASHGA5P041422	0.0226412	0.260944	1.86327	up	noncoding	ENST00000562220	PCDHA14	GENCODE	484	chr5	+	140242618	140243102		ATTTTACTCTGGAGAGTCGCCTCCCAAGGTCAACATTACGGCTTTTAGTCCTAGTGTTCT	intron sense-overlapping	NM_018910	PCDHA7	protocadherin alpha-7 isoform 1 precursor	+	down
ASHGA5P041422	0.0226412	0.260944	1.86327	up	noncoding	ENST00000562220	PCDHA14	GENCODE	484	chr5	+	140242618	140243102		ATTTTACTCTGGAGAGTCGCCTCCCAAGGTCAACATTACGGCTTTTAGTCCTAGTGTTCT	intron sense-overlapping	NM_018911	PCDHA8	protocadherin alpha-8 isoform 1 precursor	+	down
ASHGA5P041422	0.0226412	0.260944	1.86327	up	noncoding	ENST00000562220	PCDHA14	GENCODE	484	chr5	+	140242618	140243102		ATTTTACTCTGGAGAGTCGCCTCCCAAGGTCAACATTACGGCTTTTAGTCCTAGTGTTCT	intron sense-overlapping	NM_031857	PCDHA9	protocadherin alpha-9 isoform 1 precursor	+	down
ASHGA5P034844	0.014353	0.260944	2.36977	up	noncoding	ENST00000454977	TSSC1-IT1	GENCODE	718	chr2	-	3302111	3305236		ATGTAATCTGACACTAGCAAGACTTGGATTCTCTCCCACACAACCCAGCCATCAATAAAA	intron sense-overlapping	NM_003310	TSSC1	protein TSSC1	-	down
ASHGA5P018693	0.0409736	0.271318	2.93681	up	noncoding	ENST00000456553	RP11-24O6.2	GENCODE	279	chrX	-	19932280	19933153		AGAAGAAGCTGATGCAACAAGTGGGCCCCAGTATGGACAAAGGCACTGACGAGGTGACCA	exon sense-overlapping	NM_198279	CXorf23	uncharacterized protein CXorf23	-	down
ASHGA5P048285	0.0319316	0.266189	2.8703	up	noncoding	ENST00000445532	AP001271.3	GENCODE	206	chr11	-	70323381	70323697		AAGCTTGTGAGTTTCCCACGCTCCCTATGAAAGTGATGCCATATTGATGTTTCAGCTCTG	intron sense-overlapping	NM_012309	SHANK2	SH3 and multiple ankyrin repeat domains protein 2 isoform 1	-	down
ASHGA5P031029	0.0384368	0.270175	1.58716	up	noncoding	ENST00000417969	RP11-104L21.2	GENCODE	303	chr1	-	167426619	167427898		ACAGAGGCAAGATTCTAGCTCCATTTTGGCTGCAATGTGTCCTTGTTCTTTTCTCCTTTG	intron sense-overlapping	NM_000734	CD247	T-cell surface glycoprotein CD3 zeta chain isoform 2 precursor	-	down
ASHGA5P037671	0.0226795	0.260944	2.31194	up	noncoding	ENST00000445391	LARGE-IT1	GENCODE	558	chr22	-	34119817	34120898		TGTATTTGCTGGCTGTTGAGACTGTCTCTTTTCTATGTTCTCCCGCTGGACTGTAAACTC	intron sense-overlapping	NM_004737	LARGE	glycosyltransferase-like protein LARGE1	-	down
ASHGA5P031689	0.0195554	0.260944	3.4089	up	noncoding	ENST00000567545	RP11-120K18.2	GENCODE	1767	chr16	+	31413885	31416020		TGGTGCTAGAATTTGGCTTAAACAAGAGATGCTCCCACCAAACGCACCCTCTTTACTTCT	exon sense-overlapping	NM_005353	ITGAD	integrin alpha-D precursor	+	down
ASHGA5P049116	0.0264307	0.263878	1.7605	down	noncoding	uc002dkc.2	AF086126	UCSC_knowngene	2467	chr16	+	22090347	22092814		TGTTTTACAGTGATCCTTTTCTGTATGGCTGCCCTAATATTTCCAATAGGATTTTACATC	exon sense-overlapping	NM_001164579	C16orf52	uncharacterized protein C16orf52	+	up	up	consistent
ASHGA5P047498	0.0424952	0.271318	2.29211	down	noncoding	uc009xrm.1	AX747098	UCSC_knowngene	656	chr10	+	75547342	75547998		AACCTTGAGTGGTAACTTTATCTTAGTCCAGGTGATTCCAGTTGCAGCAGTAGCTAGGTG	intron sense-overlapping	NM_001242487	KIAA0913	zinc finger SWIM domain-containing protein KIAA0913 isoform 2	+	up	up	consistent
ASHGA5P058622	0.0238062	0.260944	3.27894	down	noncoding	uc011crl.1	SMA4	UCSC_knowngene	5137	chr5	+	69199602	69770097		GAAGCTTAAGACTTGCTATAATTCTGTGAGAGAGCTATAAAAGTCTGCTCAGAAACATTA	intron sense-overlapping	NM_000344	SMN1	survival motor neuron protein isoform d	+	up	up	consistent
ASHGA5P043714	0.0399293	0.270776	4.76089	down	noncoding	NR_046213	LINC00260	RefSeq	1277	chr1	+	203699704	203700979		AAGGATGGTAGAGTTGATTGAGGCCCTAGATCAGGACCATTGTCAGAAAATGAATGGCAT	intron sense-overlapping	NM_001001396	ATP2B4	plasma membrane calcium-transporting ATPase 4 isoform 4a	+	up	up	consistent
ASHGA5P015873	0.0250817	0.261185	6.59996	down	noncoding	ENST00000424332	RP11-285F7.2	GENCODE	348	chr1	-	226028583	226034223		TACATCCAGGAGACTTAAACAGGCACAATCAAAACCATCTCAGTCAGAAGTCAGAGCGTG	exon sense-overlapping	NM_014698	TMEM63A	transmembrane protein 63A	-	up	up	consistent
ASHGA5P053734	0.0434868	0.272351	6.08125	down	noncoding	uc001gsy.3	AK022030	UCSC_knowngene	3604	chr1	+	193057300	193060904		ACAAGCAAATTCATTCCAAGAAGTGAATATAGTAGTAAAACATAAAGACTATTGCAATAA	exon sense-overlapping	NM_001042369	TROVE2	60 kDa SS-A/Ro ribonucleoprotein isoform 1	+	up	down	inconsistent
ASHGA5P033371	0.00694812	0.260944	3.69533	down	noncoding	uc002jok.3	AF289551	UCSC_knowngene	2374	chr17	+	73561173	73563547		TCAGGGGCCAGGTCAGGGCTCACAGACTGTTGCTATAAAGGGCTGGGTGGCTTTCTTCCC	intron sense-overlapping	NM_001031803	LLGL2	lethal(2) giant larvae protein homolog 2 isoform c	+	up	down	inconsistent
ASHGA5P058622	0.0238062	0.260944	3.27894	down	noncoding	uc011crl.1	SMA4	UCSC_knowngene	5137	chr5	+	69199602	69770097		GAAGCTTAAGACTTGCTATAATTCTGTGAGAGAGCTATAAAAGTCTGCTCAGAAACATTA	intron sense-overlapping	NM_001178087	SERF1B	small EDRK-rich factor 1 isoform 1	+	up	down	inconsistent
ASHGA5P058622	0.0238062	0.260944	3.27894	down	noncoding	uc011crl.1	SMA4	UCSC_knowngene	5137	chr5	+	69199602	69770097		GAAGCTTAAGACTTGCTATAATTCTGTGAGAGAGCTATAAAAGTCTGCTCAGAAACATTA	intron sense-overlapping	NM_017411	SMN2	survival motor neuron protein isoform d	+	up	down	inconsistent
ASHGA5P012433	0.0249703	0.261185	3.44519	down	noncoding	NR_029377	NDUFAF5	RefSeq	2409	chr20	+	13765671	13799067		ACTATCCTGGAATGTTTGAATTGATGGAAGATTTACAAGAACAAAAGTCCAGAATGTTGA	exon sense-overlapping	NM_001039375	NDUFAF5	NADH dehydrogenase [ubiquinone] 1 alpha subcomplex assembly factor 5 isoform 2	+	up	down	inconsistent
ASHGA5P025917	0.0467167	0.275324	5.59669	down	noncoding	NR_046314	BLOC1S2	RefSeq	2787	chr10	-	102033034	102046469		TTAGAAGTAGCCACCAGTGAAGACTATAAGCTCCTGGAAAATATGAATAAACTCACCAGC	exon sense-overlapping	NM_173809	BLOC1S2	biogenesis of lysosome-related organelles complex 1 subunit 2	-	up	down	inconsistent
ASHGA5P017713	0.0109751	0.260944	14.5373	down	noncoding	NR_036693	CLEC2D	RefSeq	5255	chr12	+	9822303	9852151		TATCTAAGAGGTTTCCTATCCTGGGAGCAGGAGAGTGTGCCTATTTGAATGACAAAGGTG	exon sense-overlapping	NM_001004419	CLEC2D	C-type lectin domain family 2 member D isoform 2	+	up	down	inconsistent
ASHGA5P019321	0.0116469	0.260944	18.8343	down	noncoding	NR_038391	ANAPC16	RefSeq	3017	chr10	+	73975757	73995618		CCTCGTCGTGATGGCTCTGAGAGATTCCTCTGCGAATCTGTTTTTAGCTATCAAGTGGCA	exon sense-overlapping	NM_001242546	ANAPC16	anaphase-promoting complex subunit 16 isoform 1	+	up	down	inconsistent
ASHGA5P025897	0.00754632	0.260944	6.36538	down	noncoding	NR_046073	DNAJC19	RefSeq	1262	chr3	-	180701497	180707562		CGGAGCCATGCCCTACTGCCAATAAAGGGAAAATAAGAGATGCTCATCGACGAATTATGC	exon sense-overlapping	NM_001190233	DNAJC19	mitochondrial import inner membrane translocase subunit TIM14 isoform 2	-	up	down	inconsistent
ASHGA5P025803	0.0344485	0.26741	8.77739	down	noncoding	NR_038192	DHPS	RefSeq	1257	chr19	-	12786530	12792701		ATCGTTGAGGCGGAACGGGGCCGACTACGCTGTTTACATCAACACAGCCCAGGAGTTTGA	exon sense-overlapping	NM_001206974	DHPS	deoxyhypusine synthase isoform d	-	up	down	inconsistent
ASHGA5P023179	0.0175705	0.260944	4.36674	down	noncoding	NR_027941	COX11	RefSeq	1138	chr17	-	53029258	53046064	NR_027942	TAGAAGAAAGATTAGAAAAATTTCAACTGTAGGTGCCTTTGCAACCTATCCTGGGAGACC	exon sense-overlapping	NM_001162861	COX11	cytochrome c oxidase assembly protein COX11, mitochondrial isoform 2	-	up	down	inconsistent
ASHGA5P025804	0.0385499	0.270227	5.47303	down	noncoding	NR_038193	METTL23	RefSeq	809	chr17	+	74722911	74729962		CGTCCCGCAGATTTTGAAGACATTTTGGCTACAATATATTTTTTGATGCACAAGAATCCC	exon sense-overlapping	NM_001080510	METTL23	methyltransferase-like protein 23 isoform 1	+	up	down	inconsistent
ASHGA5P020862	0.0209392	0.260944	3.8329	down	noncoding	NR_045639	UQCRB	RefSeq	5129	chr8	-	97238903	97247862		GGAAATTCAAAAGAAAATTTCTACCTTGAACCGTATCTGAAAGAGGTTATTCGGGAAAGA	exon sense-overlapping	NM_001199975	UQCRB	cytochrome b-c1 complex subunit 7 isoform 2	-	up	down	inconsistent
ASHGA5P008103	0.0216615	0.260944	7.96788	down	noncoding	NR_036471	ENY2	RefSeq	2946	chr8	+	110346551	110358189	NM_001193557, NM_020189	CACTGTAAAGGTAATTAAAGAAAAAGGACTAGAACACGTTACTGTTGATGACTTGGTGGC	exon sense-overlapping	NM_001193557	ENY2	enhancer of yellow 2 transcription factor homolog isoform 2	+	up	down	inconsistent
ASHGA5P023153	0.0128139	0.260944	7.20149	down	noncoding	NR_027683	RPAIN	RefSeq	1567	chr17	+	5322960	5336340	NR_027679, NR_027684	ATCAACCAAGGTACAACCTGAGAATCACAAGCGGTGTGGTGGTGTGTCAGTGTGGCCTGT	exon sense-overlapping	NM_001033002	RPAIN	RPA-interacting protein isoform b	+	up	down	inconsistent
ASHGA5P019332	0.0307142	0.26614	6.44887	down	noncoding	NR_045147	ITGB3BP	RefSeq	1069	chr1	-	63906440	63988944		GCTCTCCTAGCATCACGTCATCTTGACAGCTATGAATTCCTTAAAGCCATTTTAAACTGA	exon sense-overlapping	NM_001206739	ITGB3BP	centromere protein R isoform 1	-	up	down	inconsistent
ASHGA5P019167	0.00847845	0.260944	6.53543	down	noncoding	NR_045632	NFU1	RefSeq	793	chr2	-	69623244	69664760		GTGGCAATGATTAAGGAATTGTTAGATACTAGAATACGGTTATGGATGATGAATCAGATG	exon sense-overlapping	NM_001002755	NFU1	NFU1 iron-sulfur cluster scaffold homolog, mitochondrial isoform 2	-	up	down	inconsistent
ASHGA5P052431	0.0383125	0.270054	5.42733	down	noncoding	NR_033697	NDUFA2	RefSeq	846	chr5	-	140024947	140027370		GGCCCCGCAGGGACTTCATTGAGAAACGCTACGTGGAGCTGAAGAAGGCGAATCCCGACC	exon sense-overlapping	NM_001185012	NDUFA2	NADH dehydrogenase [ubiquinone] 1 alpha subcomplex subunit 2 isoform 2	-	up	down	inconsistent
ASHGA5P020811	0.0178504	0.260944	16.3036	down	noncoding	NR_024084	SAP30L	RefSeq	6287	chr5	+	153825516	153840613		TTAGAGGCAGGTTGATCTGTTCCAGCTGCAGGTGAACACCCTACGACGTTATAAACGACA	exon sense-overlapping	NM_001131062	SAP30L	histone deacetylase complex subunit SAP30L isoform 2	+	up	down	inconsistent
ASHGA5P019074	0.0140838	0.260944	17.822	down	noncoding	NR_033758	MINOS1	RefSeq	3805	chr1	+	19923470	19956315		GCCACAGGAAGGGTACTGGTTTTGGATTAGGAATTGTTTTCTCACTTACCTTCTTTAAAA	exon sense-overlapping	NM_001032363	MINOS1	mitochondrial inner membrane organizing system protein 1 isoform a	+	up	down	inconsistent
ASHGA5P006918	0.031	0.26614	2.726	down	noncoding	NR_026591	RAD1	RefSeq	4525	chr5	-	34905365	34915731		TTTTATTCAGGGACTTTAACTGCACTTCGAATGTGTTACCAAGGTTATGGTTACCCTTTG	exon sense-overlapping	NM_002853	RAD1	cell cycle checkpoint protein RAD1	-	up	down	inconsistent
ASHGA5P020759	0.0120021	0.260944	3.84374	down	noncoding	NR_033193	ZFAND1	RefSeq	2212	chr8	-	82613565	82633539		CACTAACTTGACAGAAAGAATTTACTTTCAGGTTTTCTTACCTAAAGGGAGCAAAGAGAA	exon sense-overlapping	NM_001170796	ZFAND1	AN1-type zinc finger protein 1 isoform b	-	up	down	inconsistent
ASHGA5P033151	0.0377697	0.269958	1.91263	down	noncoding	NR_026680	MGC57346	RefSeq	2110	chr17	+	43697711	43715329	NR_027295	GGTGCAAAGAGGCTCAGATTGGAACTTTTCCCTGAAACTATATTGTAGCCCAGAGTTCCT	exon sense-overlapping	NM_001256299	CRHR1	corticotropin-releasing factor receptor 1 isoform 5	+	up	down	inconsistent
ASHGA5P036396	0.00654247	0.260944	3.05935	down	noncoding	TCONS_00026334	XLOC_012681	LincRNAs identified by Cabili et al	1040	chr18	+	52559874	52562337	NM_004163	TCTGTCTCTTCACCAGTGGAGTGAGTGCAGCAGTTAGAAAGAGAAGCAATATTGTGCAAC	exon sense-overlapping	NM_004163	RAB27B	ras-related protein Rab-27B	+	up	down	inconsistent
ASHGA5P038939	0.0138834	0.260944	6.57985	down	noncoding	uc021xcj.1	AX747104	UCSC_knowngene	3171	chr3	+	111442569	111445740		GGCTTTTTACCCCTAGGAAATAATTGTCCAAGTATATATCTCGTCTTCTTTCTTGTAACT	intron sense-overlapping	NM_001185106	PLCXD2	PI-PLC X domain-containing protein 2 isoform a	+	up
ASHGA5P044006	0.00661585	0.260944	6.55673	down	noncoding	uc003wgl.2	BC045757	UCSC_knowngene	1870	chr7	+	149535478	149537348		TTTCCAAGCTATTCTGTTCAGTCAGAGGCTTTCTTAGCCTTTAACGGGAGAAGAGAAATA	exon sense-overlapping	NM_001099220	ZNF862	zinc finger protein 862	+	up
ASHGA5P042632	0.0438458	0.272391	4.37575	down	noncoding	uc003qdy.1	SNORA33	UCSC_knowngene	2045	chr6	+	133136445	133138490		GGGATGAAGGTTATGCTGGGTAATCATATAAAACCTTGTATTGAAATAAGTTGAGGATCT	exon sense-overlapping	NM_001016	RPS12	40S ribosomal protein S12	+	up
ASHGA5P047171	0.0146023	0.260944	2.85445	down	noncoding	uc001lku.1	AK125699	UCSC_knowngene	2683	chr10	-	133781186	133783869		GCTGTAACACAGTCTCCTGTGAATCACAAGATACATTAACTACTGATAATTTTTCTGTGA	exon sense-overlapping	NM_004052	BNIP3	BCL2/adenovirus E1B 19 kDa protein-interacting protein 3	-	up
ASHGA5P053071	0.0364594	0.269572	7.83789	down	noncoding	uc022acj.1	BC041623	UCSC_knowngene	867	chr7	-	45008119	45008986		ACGATTTAAGGTGACTCACATCAAGGTATAAGTGTTTCATGAGAACTTCTCAAGGAGAGG	intron sense-overlapping	NM_033054	MYO1G	unconventional myosin-Ig	-	up
ASHGA5P020399	0.0143698	0.260944	6.93507	down	noncoding	uc011kfq.2	PMS2L2	UCSC_knowngene	1321	chr7	-	74702862	74988229	ENST00000441237, ENST00000451831, NM_000535, NR_003085, NR_003613, NR_027775, uc003txh.4, uc003uui.2, uc010lgv.1	GAAGGCTTAACTCTGAAACATCACACATCTAAGATTCGAGAGTTTGCCGACCTAACTCGG	intron sense-overlapping	NM_001145064	GATSL2	GATS-like protein 2	-	up
ASHGA5P051728	0.0338966	0.266189	10.0703	down	noncoding	uc003fap.1	AK130481	UCSC_knowngene	1853	chr3	-	155546707	155548560		CATCAAACCAGAATTGTCGAACACCTGATGCTGTTGAGGTAAGTATGTTTTAATTTTAGA	exon sense-overlapping	NM_001190992	SLC33A1	acetyl-coenzyme A transporter 1	-	up
ASHGA5P058622	0.0238062	0.260944	3.27894	down	noncoding	uc011crl.1	SMA4	UCSC_knowngene	5137	chr5	+	69199602	69770097		GAAGCTTAAGACTTGCTATAATTCTGTGAGAGAGCTATAAAAGTCTGCTCAGAAACATTA	intron sense-overlapping	NM_021967	SERF1A	small EDRK-rich factor 1 isoform 1	+	up
ASHGA5P034473	0.0254653	0.262621	3.11481	down	noncoding	uc021upk.1	AX747599	UCSC_knowngene	2683	chr19	+	11943741	11946424	NM_021915	GGCATCTGTAAACTCCTGGACCTGTTTTTGCCTTACTTATTCTCTAAAGACTAAAATATT	exon sense-overlapping	NM_152357	ZNF440	zinc finger protein 440	+	up
ASHGA5P058591	0.0270611	0.264827	2.39825	down	noncoding	uc010oav.1	NPPA-AS1	UCSC_knowngene	837	chr1	+	11900375	11907674	uc010oay.1, uc010oaz.1, uc010oba.1	CACCTTGCTGCAGGCAGAGCTCAGAGGATCTTGGCATCACCCACCAAAGTTAGCTGAAAG	exon sense-overlapping	NM_001256959	CLCN6	chloride transport protein 6 isoform 2	+	up
ASHGA5P028814	0.0350806	0.267436	1.87675	down	noncoding	uc021rjj.1	AK123654	UCSC_knowngene	3072	chr13	+	47314794	47317866		CCGTGTATTTTTAATTGTATGCACTGTCTCTTTCTGTTCTAATGGCTGCCCTCGGAATAG	exon sense-overlapping	NM_001164211	LRCH1	leucine-rich repeat and calponin homology domain-containing protein 1 isoform 1	+	up
ASHGA5P027692	0.0242649	0.260944	3.1446	down	noncoding	uc001uhw.3	AK001057	UCSC_knowngene	1320	chr12	-	129297748	129299068		TGGCATTCAGACACATAATTCAAAACTGCAAATGGTGGGACCGCACTAAAGAATTTTTAG	intron sense-overlapping	NM_145648	SLC15A4	solute carrier family 15 member 4	-	up
ASHGA5P043556	0.0271681	0.264827	3.90869	down	noncoding	uc003swe.3	BC065766	UCSC_knowngene	1598	chr7	+	23347585	23349183		AGGTAAGAATAAAAGCAAATGAACTATTCCTTCATTGTATCTCTTATCTGTCCCTGACAG	exon sense-overlapping	NM_138446	MALSU1	mitochondrial assembly of ribosomal large subunit protein 1	+	up
ASHGA5P021205	0.0381298	0.269958	3.42226	down	noncoding	NR_028026	CREBZF	RefSeq	4618	chr11	-	85368607	85376182		CTGGAAAGCACTTAGCAGTGTCTGCAAAAACGAATCTTTTCCTACAACCTGTTAACTGAC	exon sense-overlapping	NM_001039618	CREBZF	CREB/ATF bZIP transcription factor	-	up
ASHGA5P043978	0.0268994	0.264595	3.13901	down	noncoding	NR_033897	EPHA1-AS1	RefSeq	5034	chr7	+	143104905	143220540		CCATGTAAAATAATTTTACGGGTAGATTTTACCAACGTTTCAAGAGAGACATGATTCCCA	intron sense-overlapping	NM_176883	TAS2R41	taste receptor type 2 member 41	+	up
ASHGA5P043978	0.0268994	0.264595	3.13901	down	noncoding	NR_033897	EPHA1-AS1	RefSeq	5034	chr7	+	143104905	143220540		CCATGTAAAATAATTTTACGGGTAGATTTTACCAACGTTTCAAGAGAGACATGATTCCCA	intron sense-overlapping	NM_177437	TAS2R60	taste receptor type 2 member 60	+	up
ASHGA5P028419	0.0367082	0.269958	6.21688	down	noncoding	NR_044998	PSPC1	RefSeq	2438	chr13	-	20248891	20357159		AGATGAGTCCTTGATCTTGTTTCCTGATCTTGTTTCCATTTGACTGAATTCTGAACCTTC	exon sense-overlapping	NM_001042414	PSPC1	paraspeckle component 1	-	up
ASHGA5P042162	0.016287	0.260944	3.4167	down	noncoding	NR_024277	AGPAT4-IT1	RefSeq	1869	chr6	-	161581163	161583014		TTTTCCTCTCAGCATCAGAGAAGGCAGAAAGCAAGAGAAAGGAATGCAATGTGAGCAAGG	intron sense-overlapping	NM_020133	AGPAT4	1-acyl-sn-glycerol-3-phosphate acyltransferase delta	-	up
ASHGA5P001605	0.0124208	0.260944	2.20291	down	noncoding	NR_033814	DLST	RefSeq	2799	chr14	+	75348593	75370450		TGGGAGAAAGACATCTGTGCAGGTTCCATCACCAGCAAATGGCGTGATTGAAGCTCTTTT	exon sense-overlapping	NM_001244883	DLST	dihydrolipoyllysine-residue succinyltransferase component of 2-oxoglutarate dehydrogenase complex, mitochondrial isoform 2 precursor	+	up
ASHGA5P019157	0.0407801	0.271318	4.4689	down	noncoding	NR_073065	NRM	RefSeq	1592	chr6	-	30655823	30658906		TGCAGGTATGAGGCCCTGGCCTTGCAGCTGGTGATGCGGTACTGGGAGCCCATACCCAAA	exon sense-overlapping	NM_001270707	NRM	nurim isoform 2	-	up
ASHGA5P018891	0.0199325	0.260944	6.72271	down	noncoding	NR_029466	COX7A2	RefSeq	761	chr6	-	75947390	75953644		TTACCAAAAGGAGGATGATGAAATTCCACTGTATCTAAAGGGTGGGGTAGCTGATGCCCT	exon sense-overlapping	NM_001865	COX7A2	cytochrome c oxidase subunit 7A2, mitochondrial precursor	-	up
ASHGA5P025920	0.0390066	0.270227	5.12973	down	noncoding	NR_046340	C9orf173	RefSeq	964	chr9	+	140145712	140147935		AGAGCAAAAGGCACCTGGCAAGAGATGCCCTGGCCCCAACACCTACAATATCCTTCCTGG	exon sense-overlapping	NM_001004353	C9orf173	uncharacterized protein C9orf173 isoform c	+	up
ASHGA5P025729	0.0453877	0.274823	4.18456	down	noncoding	NR_028436	UBE2L3	RefSeq	3137	chr22	+	21921835	21978323		GACTTTAGCCACCCACAAGTACAGAAAATAATCCAGTCCCTCATAGCACTGGTGAATGAC	exon sense-overlapping	NM_001256355	UBE2L3	ubiquitin-conjugating enzyme E2 L3 isoform 4	+	up
ASHGA5P015562	0.0286786	0.265631	3.5854	down	noncoding	NR_045770	ATF2	RefSeq	4275	chr2	-	175936977	176032934	NR_045774	AGGCCAATTGTCTCGTTCGACCAGTCACCATGGTGCCTAGTGTTCCAGGAATCCCAGGTC	exon sense-overlapping	NM_001256090	ATF2	cyclic AMP-dependent transcription factor ATF-2 isoform 1	-	up
ASHGA5P023134	0.00530695	0.260944	2.47269	down	noncoding	NR_047516	ARRB2	RefSeq	1905	chr17	+	4613788	4624795		CCGGGACCAGCTCACCGTGTACTTGGGCAAGCGGGACTTCGTAGATCACCTGGACAAAGT	exon sense-overlapping	NM_001257328	ARRB2	beta-arrestin-2 isoform 3	+	up
ASHGA5P022040	0.0496105	0.276269	4.48429	down	noncoding	NR_033192	CCDC59	RefSeq	1546	chr12	-	82746082	82752584		GAAATCCACGGACAAGGCTTTGCTTTTCGAAGAAAACTGAAAATACAGCAAAGTTACAAG	exon sense-overlapping	NM_014167	CCDC59	thyroid transcription factor 1-associated protein 26	-	up
ASHGA5P004954	0.0246539	0.261185	3.81956	down	noncoding	NR_028491	TMEM41B	RefSeq	1654	chr11	-	9302200	9336315		GGATTAACAGCTGCGACTTTAGGTGGGGTATATTTTCTTCTCCTAAGAGAATAGACAGTT	exon sense-overlapping	NM_001165030	TMEM41B	transmembrane protein 41B isoform 2	-	up
ASHGA5P026017	0.0208579	0.260944	12.487	down	noncoding	NR_073029	TIMM23	RefSeq	1363	chr10	-	51592080	51623386		AATCTTCAAGGTGGTCTTCGAGGGATAGCACGAGGTGGTCTGACAGGACTAACACTTACC	exon sense-overlapping	NM_006327	TIMM23	mitochondrial import inner membrane translocase subunit Tim23	-	up
ASHGA5P025741	0.045453	0.274823	4.18699	down	noncoding	NR_033212	CXorf65	RefSeq	863	chrX	-	70323738	70326638		CCGCAGTAAAACACCATCGATTTGTGTGAACAAACGGGGAAAATGAAGATGCTTTTCCTG	exon sense-overlapping	NM_001025265	CXorf65	uncharacterized protein CXorf65	-	up
ASHGA5P019425	0.0394794	0.270227	2.50527	down	noncoding	NR_047556	UBE2V1	RefSeq	2210	chr20	-	48697660	48729735	NR_047553	CTCTGATGCTGTTTAACCCCTCTAAATGACAATTTATGAAAACCGAATATACAGCCTTAA	exon sense-overlapping	NM_001032288	UBE2V1	ubiquitin-conjugating enzyme E2 variant 1 isoform d	-	up
ASHGA5P019425	0.0394794	0.270227	2.50527	down	noncoding	NR_047556	UBE2V1	RefSeq	2210	chr20	-	48697660	48729735	NR_047553	CTCTGATGCTGTTTAACCCCTCTAAATGACAATTTATGAAAACCGAATATACAGCCTTAA	exon sense-overlapping	NM_199203	TMEM189-UBE2V1	TMEM189-UBE2V1 fusion protein	-	up
ASHGA5P021147	0.0103441	0.260944	3.67867	down	noncoding	NR_045286	PPFIA1	RefSeq	5364	chr11	+	70116805	70230607		ACCACATGAGACTAAGAGCCGACCCCACTTGGGCAGTGTCCCAGATTTCAGGTTCCCCAT	exon sense-overlapping	NM_003626	PPFIA1	liprin-alpha-1 isoform b	+	up
ASHGA5P025740	0.00951845	0.260944	8.30797	down	noncoding	NR_033187	PIN4	RefSeq	1257	chrX	+	71401525	71418194		GCGGGGAAAGGTCAGACACATTCTATGTGAAAAACATGGCAAAATCATGGAAGCCATGGA	exon sense-overlapping	NM_001170747	PIN4	peptidyl-prolyl cis-trans isomerase NIMA-interacting 4 isoform 2	+	up
ASHGA5P020855	0.0148175	0.260944	3.01181	down	noncoding	NR_028495	LYRM2	RefSeq	5381	chr6	-	90341942	90348216		AGTGCCCACGTTCGTAAGAAGGCAACAAGTTCTTCTCCTCTACAGAAGGATTTTGCAAAC	exon sense-overlapping	NM_020466	LYRM2	LYR motif-containing protein 2	-	up
ASHGA5P021735	0.0103595	0.260944	11.9978	down	noncoding	NR_040110	ELP2	RefSeq	2599	chr18	+	33709836	33754684		CCTGAGTTCGTAGAATTATTTGGTCTTGTGATTGGAGTCCTGACAGCAAGTATTTCTTCA	exon sense-overlapping	NM_001242875	ELP2	elongator complex protein 2 isoform 1	+	up
ASHGA5P025878	0.0137492	0.260944	2.05417	down	noncoding	NR_045568	IRF3	RefSeq	1773	chr19	-	50162825	50169132		GACGCTGGAGGCCGGACCATGGGAACCCCAAAGCCACGGATCCTGCCCTGGCTGGTGTCG	exon sense-overlapping	NM_001197122	IRF3	interferon regulatory factor 3 isoform 2	-	up
ASHGA5P052398	0.0307155	0.26614	3.65338	down	noncoding	NR_036625	VDAC1	RefSeq	2074	chr5	-	133307565	133340657	NR_036624	GCCCGGAAGGGTAAGAACGCGGCTCGCTAGCGGGATGGGGACCCTGGCCCGGCCTGGACG	exon sense-overlapping	NM_003374	VDAC1	voltage-dependent anion-selective channel protein 1	-	up
ASHGA5P026294	0.0311025	0.26614	6.66201	down	noncoding	NR_015451	LINC00294	RefSeq	3322	chr11	+	33097695	33101000		TTCATCATCTCTTCTATACTAGAGCTGCAGTCTTACATTTGCTTACTTCCTGACATCCAC	intron sense-overlapping	ENST00000324357	TCP11L1	t-complex 11 (mouse)-like 1 [Source:HGNC Symbol;Acc:25655]	+	up
ASHGA5P026030	0.0491042	0.276269	2.07649	down	noncoding	NR_073095	GNPDA2	RefSeq	1869	chr4	-	44703811	44728651		GGGTCTGCCGGAATTGGTCCAGATGGTCATATCGCTTTCAATGAGCCTGGATCCAGTTTA	exon sense-overlapping	NM_001270880	GNPDA2	glucosamine-6-phosphate isomerase 2 isoform 2	-	up
ASHGA5P025894	0.0455233	0.274823	2.43252	down	noncoding	NR_045828	APOM	RefSeq	728	chr6	+	31620186	31625987		CATGTGAGTGGAAAGATGGGCTCTGTGTGCCCCGGAAATGGATCTACCACCTGACTGAAG	exon sense-overlapping	NM_001256169	APOM	apolipoprotein M isoform 2	+	up
ASHGA5P021387	0.0147903	0.260944	19.4131	down	noncoding	NR_024598	C11orf73	RefSeq	949	chr11	+	86013252	86056985	NR_024597	GGGGAGGCTGGAGAAGGAAGCCAACATCCTTTTGGAGCCATGAATATTGTCCGAACTCCA	exon sense-overlapping	NM_016401	C11orf73	protein Hikeshi	+	up
ASHGA5P022295	0.0473529	0.275324	5.08851	down	noncoding	NR_028468	ATXN3	RefSeq	6670	chr14	-	92524895	92572965		AAGAGCAAAGGTAGTTCCAGAAACATATCTCAAGATATGACACAGACATCAGGTACAAAT	exon sense-overlapping	NM_001127696	ATXN3	ataxin-3 isoform ad	-	up
ASHGA5P019949	0.013135	0.260944	3.70104	down	noncoding	NR_047649	SLC38A9	RefSeq	2658	chr5	-	54921672	54988881		TTCATTTCCTTCACCACCATTATCCAAAGATTGTATTGAGCAGGCTACCTGGCTCGTGTC	exon sense-overlapping	NM_001258286	SLC38A9	putative sodium-coupled neutral amino acid transporter 9 isoform 2	-	up
ASHGA5P019111	0.0227653	0.260944	2.68172	down	noncoding	NR_028482	DCAF17	RefSeq	5736	chr2	+	172290760	172341562		CGCTGAACAGACATGCCACCACTGCTCTTTGAGGTGTCATCCCTGGAGAATGCTTTTCAG	exon sense-overlapping	NM_001164821	DCAF17	DDB1- and CUL4-associated factor 17 isoform 2	+	up
ASHGA5P025784	0.0290969	0.265631	8.7718	down	noncoding	NR_037636	GJA9-MYCBP	RefSeq	2599	chr1	-	39328161	39347298		AACTAAGAAAGTGTTGGTAGCCTTATATGAAGAACCAGAGAAACCTAACAGTGCTTTGGA	exon sense-overlapping	NM_012333	MYCBP	C-Myc-binding protein	-	up
ASHGA5P025784	0.0290969	0.265631	8.7718	down	noncoding	NR_037636	GJA9-MYCBP	RefSeq	2599	chr1	-	39328161	39347298		AACTAAGAAAGTGTTGGTAGCCTTATATGAAGAACCAGAGAAACCTAACAGTGCTTTGGA	exon sense-overlapping	NM_030772	GJA9	gap junction alpha-9 protein precursor	-	up
ASHGA5P019405	0.0267774	0.264222	5.4149	down	noncoding	NR_073060	C7orf55	RefSeq	969	chr7	+	139025195	139031065		TGGGCGCTAGGTCACCAGTGAAAAGTTGTGCAGAGCCCAACATGAGCTTCATTTCCAAGC	exon sense-overlapping	NM_001244584	C7orf55-LUC7L2	C7orf55-LUC7L2 protein	+	up
ASHGA5P019405	0.0267774	0.264222	5.4149	down	noncoding	NR_073060	C7orf55	RefSeq	969	chr7	+	139025195	139031065		TGGGCGCTAGGTCACCAGTGAAAAGTTGTGCAGAGCCCAACATGAGCTTCATTTCCAAGC	exon sense-overlapping	NM_001244585	LUC7L2	putative RNA-binding protein Luc7-like 2 isoform 3	+	up
ASHGA5P019405	0.0267774	0.264222	5.4149	down	noncoding	NR_073060	C7orf55	RefSeq	969	chr7	+	139025195	139031065		TGGGCGCTAGGTCACCAGTGAAAAGTTGTGCAGAGCCCAACATGAGCTTCATTTCCAAGC	exon sense-overlapping	NM_197964	C7orf55	UPF0562 protein C7orf55	+	up
ASHGA5P019074	0.0140838	0.260944	17.822	down	noncoding	NR_033758	MINOS1	RefSeq	3805	chr1	+	19923470	19956315		GCCACAGGAAGGGTACTGGTTTTGGATTAGGAATTGTTTTCTCACTTACCTTCTTTAAAA	exon sense-overlapping	NM_001204088	C1orf151-NBL1	C1orf151-NBL1 read-through protein isoform a	+	up
ASHGA5P021022	0.0498575	0.276854	3.29316	down	noncoding	NR_040009	IKBKB	RefSeq	4078	chr8	+	42128819	42190171		AAGCCTGCCACTCAGTGTATTTCAGACGGCAAGTAAAATCACCTATGAGACTCAGATCTC	exon sense-overlapping	NM_001190720	IKBKB	inhibitor of nuclear factor kappa-B kinase subunit beta isoform 2	+	up
ASHGA5P025872	0.0101668	0.260944	4.54852	down	noncoding	NR_045205	CHEK1	RefSeq	3711	chr11	+	125496123	125527042		AATGTGGATGAGATAGAAGGGGAAGCCGAGGTGCTCGGTGGAGTCATGGCAGTGCCCTTT	exon sense-overlapping	NM_001114121	CHEK1	serine/threonine-protein kinase Chk1 isoform 1	+	up
ASHGA5P018972	0.0121401	0.260944	3.62329	down	noncoding	NR_052019	SNAPIN	RefSeq	1005	chr1	+	153631129	153634328		ACACGCCGTCAGAACTGTGCCGCATAAATGAGGATCAGAAGGTGGCCCTGGATCTTGACC	exon sense-overlapping	NM_012437	SNAPIN	SNARE-associated protein Snapin	+	up
ASHGA5P022874	0.00595305	0.260944	4.78548	down	noncoding	NR_033249	GCSH	RefSeq	1474	chr16	-	81115551	81129980		TTTTGCACAGATGAGTTTGGTGCTTTGGAAAGTGTGAAAGCTGCTAGTGAACTCTATTCT	exon sense-overlapping	NM_004483	GCSH	glycine cleavage system H protein, mitochondrial precursor	-	up
ASHGA5P041623	0.0209152	0.260944	3.64063	down	noncoding	TCONS_00020555	XLOC_009868	LincRNAs identified by Cabili et al	2469	chr12	+	105789467	105806934		TAAAAGATGCCATAAAACACCAAGTGCATAAAACTCTAGACACCTTGTTCTCCATGTCAT	exon sense-overlapping	ENST00000549893	C12orf75	chromosome 12 open reading frame 75 [Source:HGNC Symbol;Acc:35164]	+	up
ASHGA5P057646	0.0121092	0.260944	3.27219	down	noncoding	TCONS_00020350	XLOC_009681	LincRNAs identified by Cabili et al	1047	chr12	+	19705711	19706887		TTCTGCTTTTACAGCCTTCTTTGGCTTTCTGACAAGAGCAACTGCTGAGCAGAAGCACTT	exon sense-overlapping	ENST00000398731	AEBP2	AE binding protein 2 [Source:HGNC Symbol;Acc:24051]	+	up
ASHGA5P054706	0.0107603	0.260944	1.83776	down	noncoding	TCONS_00006375	XLOC_002995	LincRNAs identified by Cabili et al	543	chr3	+	195362628	195363268	TCONS_00006773	CTCGGGCCAGGTGACCTTTATGGCGGCGCCTTCTGTCCCTGGTCGCTTTTCCACTGAATG	intron sense-overlapping	ENST00000381954	MUC20	mucin 20, cell surface associated [Source:HGNC Symbol;Acc:23282]	+	up
ASHGA5P031963	0.0126385	0.260944	1.93556	down	noncoding	TCONS_00029809	XLOC_014244	LincRNAs identified by Cabili et al	1397	chr22	+	39462293	39465987	TCONS_00029808	TACAAGGTGCTTGGTGGGGGAACTTCTGAGACTCATTGTCCAGGAGAAATAACTTCACAA	intron sense-overlapping	ENST00000452957	APOBEC3G	apolipoprotein B mRNA editing enzyme, catalytic polypeptide-like 3G [Source:HGNC Symbol;Acc:17357]	+	up
ASHGA5P015734	0.032397	0.266189	3.98288	down	noncoding	ENST00000423054	RP11-459F3.6	GENCODE	660	chr10	+	99625987	99631337		AAGCATCCAACTTTGAGACTTTGCAGGCTGCCAGAGCCCAGCCTTCGGAGGTTTCCGCAT	exon sense-overlapping	NM_001010917	GOLGA7B	Golgin subfamily A member 7B	+	up
ASHGA5P049220	0.0150429	0.260944	2.27551	down	noncoding	ENST00000571523	RP11-44F14.11	GENCODE	2929	chr16	-	53524951	53527880		GGAACACCCAAAAATATTTTTAAATATATCACCTTAATAGACATTTCTTTTAGATAACTC	exon sense-overlapping	NM_001012398	AKTIP	AKT-interacting protein	-	up
ASHGA5P043484	0.030391	0.26614	4.14462	down	noncoding	ENST00000439177	RP11-30B1.1	GENCODE	601	chr7	+	3377520	3378121	NM_000982	GCACTCTTAAGAGCCAAGATAGCTTCCTGAAACATGTGAAGGAAAATGATCAGAAAAAGA	intron sense-overlapping	NM_152744	SDK1	protein sidekick-1 isoform 1	+	up
ASHGA5P030501	0.00144348	0.260944	3.06495	down	noncoding	ENST00000558006	RP11-151N17.1	GENCODE	653	chr15	+	44850026	44851386		CAAGAAAATGGAGACATCATGGGATAGGGTGTTGTCATTGTAGGTTTAAGAATTGTCATT	intron sense-overlapping	NM_003758	EIF3J	eukaryotic translation initiation factor 3 subunit J	+	up
ASHGA5P017781	0.0310819	0.26614	1.93935	down	noncoding	ENST00000445680	RP11-552M11.4	GENCODE	415	chr1	-	111981259	111983986		GCCTTCTATACTGTTCTCTGGTCCACCAAGGGCTATGAGGCTCACCCCTTGGATGGTGCT	exon sense-overlapping	NM_024102	WDR77	methylosome protein 50	-	up
ASHGA5P037828	0.0450699	0.274758	6.16075	down	noncoding	ENST00000515362	RP1-50O24.8	GENCODE	388	chr1	-	27218268	27219052		TGGCTGCTGGGTACTCGTGCGGGATGAAATTCAAAACAGTTAAGAGGAAAAAGTGGATCT	exon sense-overlapping	NM_022078	GPATCH3	G patch domain-containing protein 3	-	up
ASHGA5P031556	0.012274	0.260944	3.36974	down	noncoding	ENST00000566734	RP11-1021N1.2	GENCODE	549	chr16	+	15506576	15507125		GATTTTGATGTTGCATTTGGCTACATTTAATCCACTTTCACCCATAAGGTTTAGCATCTA	intron sense-overlapping	ENST00000568766	RP11-1021N1.1	Uncharacterized protein [Source:UniProtKB/TrEMBL;Acc:H3BMD7]	+	up
ASHGA5P044118	0.0108134	0.260944	3.28115	down	noncoding	ENST00000530248	AF131215.2	GENCODE	2709	chr8	-	10964719	10967428		CTGCTGGTTGATATAAATGTGGGGATAACGTCGAGCACAAAGGAGTCAAAAATTGATCAG	intron sense-overlapping	NM_173683	XKR6	XK-related protein 6 isoform b	-	up
ASHGA5P051677	0.00421021	0.260944	10.525	down	noncoding	ENST00000273411	RPL39P5	GENCODE	449	chr3	-	134070693	134075403		TGTTTGGCTCCGCCTCTCTCCATGTCTTCTCACAAGACTTTCAAGATTAAGCAATTCCTG	exon sense-overlapping	NM_016201	AMOTL2	angiomotin-like protein 2	-	up
ASHGA5P029304	0.0147482	0.260944	8.66862	down	noncoding	ENST00000565058	RP11-747H7.3	GENCODE	3040	chr14	-	92223102	92226142		CCCTACTGCCTATTTCTAGGTGCTGTTCCCTTTAATAAGTATATTTTGAACATCATTTGT	intron sense-overlapping	ENST00000553676	CATSPERB	catsper channel auxiliary subunit beta [Source:HGNC Symbol;Acc:20500]	-	up
ASHGA5P017673	0.0140732	0.260944	1.9748	down	noncoding	ENST00000444438	RP11-324H6.6	GENCODE	542	chr10	+	51732594	51741805		GGAGCTTAAGGTTCTAGAAAGGAAATCCCTCACAGCAACTGGCACCATAATCAAGACAGA	exon sense-overlapping	ENST00000429265	TIMM23B	translocase of inner mitochondrial membrane 23 homolog B (yeast) [Source:HGNC Symbol;Acc:23581]	+	up
ASHGA5P037552	0.0192224	0.260944	6.95976	down	noncoding	ENST00000441167	XXbac-B476C20.13	GENCODE	2493	chr22	-	18487035	18490074		GGCTGCTGCTGCTGTGGCCATCAGGGAGATAGGGAAATATGTCAATAAGAAATGTATATT	intron sense-overlapping	NM_001122731	MICAL3	protein-methionine sulfoxide oxidase MICAL3 isoform 3	-	up
ASHGA5P015465	0.0188486	0.260944	1.63261	down	noncoding	ENST00000420508	KB-1592A4.15	GENCODE	4833	chr22	-	21468895	21478740	uc010grj.1	GTGGCCACAGCCCCACCCCACCGGCTCAGGGGTTCTTCCCAGCGGCGCTGATCATGAAGT	exon sense-overlapping	ENST00000419447	POM121L7	POM121 transmembrane nucleoporin-like 7 [Source:HGNC Symbol;Acc:35444]	-	up
ASHGA5P019770	0.0148199	0.260944	3.36442	down	noncoding	ENST00000502881	AC115115.2	GENCODE	424	chr2	+	113089718	113091836		AGGAGTTCTGTTCTGTGCTAAAATGGGGTTGTGGTTAAGTGAACGAGAACTCTGCCTACC	exon sense-overlapping	NM_198581	ZC3H6	zinc finger CCCH domain-containing protein 6	+	up
ASHGA5P028479	0.0270508	0.264827	3.14553	down	noncoding	ENST00000450112	MINOS1P1	GENCODE	3513	chr13	-	33066435	33072629		GGCTGTCTTAATAGTGCGCCTGTTACTAATGGAATTTACTTAAAAAGTAAGTTTGCCATA	intron sense-overlapping	NM_033111	N4BP2L2	NEDD4-binding protein 2-like 2 isoform 1	-	up
ASHGA5P031965	0.0248902	0.261185	2.03759	down	noncoding	ENST00000562393	RP11-254F19.2	GENCODE	260	chr16	+	84861868	84862848		TTAAGCTGAGTGGACTGTTGGCTGTCCTGGGGAGATGGGGAATTCAGCACAGTGCAGGCA	intron sense-overlapping	NM_031476	CRISPLD2	cysteine-rich secretory protein LCCL domain-containing 2 precursor	+	up
ASHGA5P030495	0.0321454	0.266189	3.56472	down	noncoding	ENST00000457799	RP11-367J7.2	GENCODE	414	chr1	-	157644110	157646522		ATCACATAATTTATTACAGGTGTGTTCTGGAATAGTTTCTATAAATTGATCCATTCTTGT	exon sense-overlapping	ENST00000292392	FCRL3	Fc receptor-like 3 [Source:HGNC Symbol;Acc:18506]	-	up
ASHGA5P028554	0.0261326	0.263524	2.68296	down	noncoding	ENST00000424106	KPNA3-IT1	GENCODE	2923	chr13	-	50351803	50354767		GGTTATGTGGGCTAAGCAGGTTGATGTGGTTAATTTTTAACTTCCAAAGATGTTTATAAG	intron sense-overlapping	NM_002267	KPNA3	importin subunit alpha-3	-	up
ASHGA5P031389	0.0232644	0.260944	3.57543	down	noncoding	ENST00000562644	GS1-21A4.1	GENCODE	420	chr16	-	87926543	87927291		AAGGTAATCACGGAGATACTGGATGCCCTCATTGGTAAGGTAGCAGTAGAAATGTCTCCA	intron sense-overlapping	NM_001739	CA5A	carbonic anhydrase 5A, mitochondrial precursor	-	up
ASHGA5P021985	0.0413558	0.271318	2.60917	down	noncoding	ENST00000546429	AC005895.4	GENCODE	481	chr5	+	149563300	149563916		TGCAGTAAGCCTGTTGGATAAAGACCTTCCAGCTCCTGTGTGCAGCTGGAGGCTGCTGTG	exon sense-overlapping	NM_001804	CDX1	homeobox protein CDX-1	+	up
ASHGA5P039271	0.0258975	0.263524	3.64861	down	noncoding	ENST00000432047	AC127904.2	GENCODE	557	chr3	+	196640756	196641313		GTTATATAGGAGAAAACATCTAAAGTAGGTAGGGGTAAAATATTGTGATTGATGTCTCCC	intron sense-overlapping	NM_152699	SENP5	sentrin-specific protease 5	+	up
ASHGA5P032055	0.00681696	0.260944	4.32635	down	noncoding	ENST00000570809	RP11-676J12.4	GENCODE	1755	chr17	-	666804	668559		CTCAGCGTGTCCATAACTTATCTTACCTCAAATCCATTCTTCTTCCAGTAATATTACATA	intron sense-overlapping	NM_016080	GLOD4	glyoxalase domain-containing protein 4	-	up
ASHGA5P037470	0.0480625	0.275462	2.67015	down	noncoding	ENST00000397184	AP000692.9	GENCODE	596	chr21	+	37732927	37734338		CAGGGAATAAACATTTACTCAGTGTAGCTAGAGTATGTGAATGGGAATAATGGAAAATGG	intron sense-overlapping	NM_015358	MORC3	MORC family CW-type zinc finger protein 3	+	up
ASHGA5P022983	0.0188587	0.260944	1.76547	down	noncoding	ENST00000567090	AC009052.12	GENCODE	298	chr16	+	57494966	57496649		AAACTGCCTCACCTGAGACAAGTGCCTGCTGGACAGAGCAGGAGGCCGCAGAAGACGCTC	exon sense-overlapping	NM_020312	COQ9	ubiquinone biosynthesis protein COQ9, mitochondrial precursor	+	up
ASHGA5P022983	0.0188587	0.260944	1.76547	down	noncoding	ENST00000567090	AC009052.12	GENCODE	298	chr16	+	57494966	57496649		AAACTGCCTCACCTGAGACAAGTGCCTGCTGGACAGAGCAGGAGGCCGCAGAAGACGCTC	exon sense-overlapping	NM_032940	POLR2C	DNA-directed RNA polymerase II subunit RPB3	+	up
ASHGA5P016227	0.0141551	0.260944	6.58942	down	noncoding	uc001tsw.2	C12orf47	UCSC_knowngene	1955	chr12	-	112277573	112280706	NR_015404	AGTCTGATGCTAAGAAGAACATAAACAGGATGCTGAGAGATTGGGTCTCTCCACATTGCC	natural antisense	NM_003668	MAPKAPK5	MAP kinase-activated protein kinase 5 isoform 1	+	down	up
ASHGA5P030005	0.0354346	0.267436	2.2277	down	noncoding	uc001zwf.1	AK021664	UCSC_knowngene	2145	chr15	-	48426827	48428972		GGGCCAACATGATAGTGTTGAGACCTGTAATATGGTAAGTTATTATTTCCATTACATTGT	natural antisense	NM_205850	SLC24A5	sodium/potassium/calcium exchanger 5 precursor	+	down	up
ASHGA5P025894	0.0455233	0.274823	2.43252	down	noncoding	NR_045828	APOM	RefSeq	728	chr6	+	31620186	31625987		CATGTGAGTGGAAAGATGGGCTCTGTGTGCCCCGGAAATGGATCTACCACCTGACTGAAG	natural antisense	NM_001199697	BAG6	large proline-rich protein BAG6 isoform c	-	down	up
ASHGA5P019299	0.0106371	0.260944	9.5762	down	noncoding	ENST00000477404	RPS27P25	GENCODE	484	chr12	+	120807242	120809491	NM_001030	ACAGATGAGGGGATCTCCTTCATCCTTCTCCAGAAGAGAAGAGGAAACAGAAGAAGAAAC	bidirectional	NM_002442	MSI1	RNA-binding protein Musashi homolog 1	-	down	up
ASHGA5P041671	0.0243057	0.260944	2.24779	down	noncoding	ENST00000566170	RP1-223E5.4	GENCODE	1045	chr6	-	13614342	13615387		CAAATGTCTGTGTAGTTTCTGCACTTCATAACAGCTTATATGACAGTTGCTCCAGCCATT	natural antisense	NM_001193267	SIRT5	NAD-dependent protein deacylase sirtuin-5, mitochondrial isoform 3	+	down	up
ASHGA5P020157	0.00228681	0.260944	4.49089	down	noncoding	ENST00000508877	CTC-338M12.5	GENCODE	392	chr5	+	180619069	180621428		TAGTGTTGTGGCTGCCCCACGAGAACCCTATATGCCAGTTCCAGAAGCAAAAACAAAAAA	natural antisense	NM_203293	TRIM7	tripartite motif-containing protein 7 isoform 1	-	down	up
ASHGA5P035763	0.0218205	0.260944	2.31364	down	noncoding	ENST00000446220	RP11-10N16.3	GENCODE	2337	chr1	-	24620476	24648420		AGAATATGGTAGCTGACCCTTATGGAGCCTTATCCATCCCAGGCATTAATAGACACACAC	intronic antisense	NM_001195010	GRHL3	grainyhead-like protein 3 homolog isoform 4	+	down	up
ASHGA5P039550	0.00724809	0.260944	2.80754	down	noncoding	ENST00000562919	RP11-73K9.2	GENCODE	2036	chr4	-	113150716	113152752		CCAAGAGCCAGAAACAAACTAAATGCTCAAAAATTGAAGGATGATTAAATTTGCTGGTGT	bidirectional	NM_001128426	AP1AR	AP-1 complex-associated regulatory protein isoform b	+	down	up
ASHGA5P046173	0.0234945	0.260944	2.25334	down	noncoding	ENST00000445586	AF196972.9	GENCODE	653	chrX	-	48364910	48367226		GGTTGTGGTTTCTGGGGTGTTTTAGATGAGCTCTCCATAATTAAAGAGATACAAATTAAA	bidirectional	NM_022825	PORCN	protein-cysteine N-palmitoyltransferase porcupine isoform A	+	down	up
ASHGA5P049709	0.0289331	0.265631	5.40834	down	noncoding	uc021tza.1	LOC51326	UCSC_knowngene	144	chr17	-	45098945	45099089	ENST00000571901, ENST00000575173, ENST00000575930, ENST00000577938, NM_001103154, NM_016632	AATTATGCGGGGTCACTGGCACAAATGATGAGGCATCTCCTGGAAGCTTAACTTCTTATC	intronic antisense	ENST00000439730	GOSR2	golgi SNAP receptor complex member 2 [Source:HGNC Symbol;Acc:4431]	+	down	down	consistent
ASHGA5P019716	0.0486972	0.276269	2.82621	down	noncoding	NR_039994	TMEM161B-AS1	RefSeq	689	chr5	+	87564840	87732491	ENST00000501715, ENST00000504769, ENST00000506584, ENST00000512724	TGTCTGAGAGTTTAAACTTGATTTTGTGAGGGGACGAACAGCGTGACAATTAAAAGAAGA	bidirectional	NM_153354	TMEM161B	transmembrane protein 161B	-	down	down	consistent
ASHGA5P023153	0.0128139	0.260944	7.20149	down	noncoding	NR_027683	RPAIN	RefSeq	1567	chr17	+	5322960	5336340	NR_027679, NR_027684	ATCAACCAAGGTACAACCTGAGAATCACAAGCGGTGTGGTGGTGTGTCAGTGTGGCCTGT	natural antisense	NM_001212	C1QBP	complement component 1 Q subcomponent-binding protein, mitochondrial precursor	-	down	down	consistent
ASHGA5P023153	0.0128139	0.260944	7.20149	down	noncoding	NR_027683	RPAIN	RefSeq	1567	chr17	+	5322960	5336340	NR_027679, NR_027684	ATCAACCAAGGTACAACCTGAGAATCACAAGCGGTGTGGTGGTGTGTCAGTGTGGCCTGT	natural antisense	NM_002532	NUP88	nuclear pore complex protein Nup88	-	down	down	consistent
ASHGA5P014948	0.0339948	0.266189	2.76739	down	noncoding	NR_037174	LOC100507463	RefSeq	1360	chr6	+	32811862	32814277		ACAGTAAGAGTTTCAGAGTGCTGGCCACACCAAAGCATCAGCCCTGGCTCTAAACTCCGT	intronic antisense	NM_004159	PSMB8	proteasome subunit beta type-8 isoform E1 proprotein	-	down	down	consistent
ASHGA5P025689	0.0288478	0.265631	1.65876	down	noncoding	NR_026973	HLA-F-AS1	RefSeq	698	chr6	-	29694377	29716826		GCTGCTGCTGATGGTGCCAAGAACGAAGAAGGAAGCTCCTGCCCCTCCTAAAGCCGAAGC	natural antisense	NM_001098479	HLA-F	HLA class I histocompatibility antigen, alpha chain F isoform 1 precursor	+	down	down	consistent
ASHGA5P057732	0.0167316	0.260944	5.21112	down	noncoding	TCONS_00021289	XLOC_010016	LincRNAs identified by Cabili et al	214	chr12	-	10433067	10443823		TTTAATCAAGGTCCTGGAAATGGCTAGAATCTGTCCTGAACTCTTGGCATCTTCTGATAC	intronic antisense	ENST00000544747	KLRD1	killer cell lectin-like receptor subfamily D, member 1 [Source:HGNC Symbol;Acc:6378]	+	down	down	consistent
ASHGA5P056326	0.0378544	0.269958	3.43267	down	noncoding	TCONS_00002518	XLOC_001097	LincRNAs identified by Cabili et al	983	chr1	-	174966628	174968522		TGAGGTTCAGGATCCCCAGCCAGTGAGCCTAAAATGGGTAGAAGGAAAAGATATTTCTTA	natural antisense	ENST00000367681	CACYBP	calcyclin binding protein [Source:HGNC Symbol;Acc:30423]	+	down	down	consistent
ASHGA5P029183	0.000191507	0.260944	4.6805	down	noncoding	ENST00000555796	CTD-2555O16.2	GENCODE	435	chr14	-	64907297	64908481		TTTAACATCAGGTCACTCTATTAAGCCATCAAAGTGTAGCTGAACTACCTAGCAACAAAG	intronic antisense	NM_005956	MTHFD1	C-1-tetrahydrofolate synthase, cytoplasmic	+	down	down	consistent
ASHGA5P015640	0.0111854	0.260944	2.00517	down	noncoding	ENST00000422153	RP11-126K1.8	GENCODE	358	chr1	+	151313123	151314442		GCTACCCTATGTAGAGGACAAAGTAGGTCTTCAATAAATATTAGTTGGTTTTCTGTGATT	natural antisense	NM_000449	RFX5	DNA-binding protein RFX5	-	down	down	consistent
ASHGA5P022034	0.00842675	0.260944	11.4522	down	noncoding	ENST00000547626	RP11-493L12.2	GENCODE	420	chr12	-	47599680	47603157	ENST00000547851, ENST00000550426	TTGGGATTACAGCAGGCTGAGGAATTACCAAGGAGGCAGGAGGTGGAGCAAAACACACCA	intronic antisense	ENST00000546455	PCED1B	PC-esterase domain containing 1B [Source:HGNC Symbol;Acc:28255]	+	down	down	consistent
ASHGA5P016376	0.0346977	0.267436	2.60315	down	noncoding	ENST00000446528	RP4-717I23.3	GENCODE	489	chr1	-	93730201	93792474	ENST00000429859, ENST00000450843	CAACATACAAGAGGGCTCTGAGAGATTTCATTTCTGTCCTGCTGATGAAGTCTACGTTCA	natural antisense	NM_206886	CCDC18	coiled-coil domain-containing protein 18	+	down	down	consistent
ASHGA5P030535	0.045684	0.274823	3.42651	down	noncoding	ENST00000558237	RP11-120K9.2	GENCODE	606	chr15	+	50849797	50852697		CTTGTCTGTATCTATGAGATACACTACTAAATACAAATAAGCTTTATACTGCTCCCTTCC	natural antisense	NM_017672	TRPM7	transient receptor potential cation channel subfamily M member 7	-	down	down	consistent
ASHGA5P047305	0.0222143	0.260944	2.61442	down	noncoding	ENST00000574842	RP11-85G18.6	GENCODE	1002	chr10	+	27532058	27539733		TGGGCAAGTTATAATGAGCTTGATCCTCACCTGGAGGTTGAACTGTCACCTCATGATTTG	bidirectional	NM_001042473	ACBD5	acyl-CoA-binding domain-containing protein 5 isoform 2	-	down	down	consistent
ASHGA5P042259	0.0213272	0.260944	4.06601	down	noncoding	ENST00000443928	RP11-404F10.2	GENCODE	791	chr1	+	160643135	160653612		CTGGCTGGTGGAACTTGAATGTATACAACACTCTTCATTTGCATGTTTTGACATTTTAAA	intronic antisense	NM_001256030	CD48	CD48 antigen isoform 2 precursor	-	down	down	consistent
ASHGA5P046089	0.0349727	0.267436	1.6901	down	noncoding	ENST00000421657	RP11-186N15.3	GENCODE	1914	chr10	-	12287626	12289844		AGATCATCTGTCTATATCCCATCTGAGAAAGGGCCGCCTGTCTGAATAGACAGAGATCTA	natural antisense	NM_006023	CDC123	cell division cycle protein 123 homolog	+	down	down	consistent
ASHGA5P035248	0.0339962	0.266189	8.5911	down	noncoding	ENST00000416673	RPL23AP7	GENCODE	2078	chr2	-	114368078	114384617	ENST00000442116, ENST00000480246	ATTGAGAGACACACATAGTGGTCAAACACGATTTCAGCCATGAATCAGGCATAAATATTC	bidirectional	NM_007082	RABL2A	rab-like protein 2A	+	down	down	consistent
ASHGA5P030466	0.0371706	0.269958	2.10896	down	noncoding	ENST00000561039	RP11-111A22.1	GENCODE	565	chr15	+	40800222	40845449	ENST00000561460	CAAGGAAGATGTTTGGAACTATCCAGGAGTAGTGTCAAACACTAACACCATATTTACAAG	natural antisense	NM_001080791	C15orf57	uncharacterized protein C15orf57 isoform b	-	down	down	consistent
ASHGA5P022879	0.032406	0.266189	2.15866	down	noncoding	ENST00000564485	RP11-77H9.8	GENCODE	427	chr16	+	9056562	9060847		CCCAACCTGGAAGCACCTTGAGGAAGAAATTGTCTTGTCTACAGCTCTATCCTCAGTACA	intronic antisense	NM_003470	USP7	ubiquitin carboxyl-terminal hydrolase 7	-	down	down	consistent
ASHGA5P018742	0.0300412	0.26614	1.974	down	noncoding	uc001jtu.1	BC033983	UCSC_knowngene	756	chr10	+	75012548	75014101		GAGAAGGATTCTCCAGGCTTCATACGGTAAAACTCTCTGGGAAGGAAAGGAACTCAGAGT	natural antisense	NM_145170	TTC18	tetratricopeptide repeat protein 18	-	down
ASHGA5P016501	0.0263799	0.263878	5.53637	down	noncoding	uc010lgv.1	PMS2P1	UCSC_knowngene	1245	chr7	-	99918262	99933930		TTGGCTTTCGGGGGGAAGCTCTGAGCTCACTTTGTGCACTGAGGACTCCTAGAAGTACCC	natural antisense	NM_001004351	SPDYE3	speedy protein E3	+	down
ASHGA5P031667	0.0178191	0.260944	2.11311	down	noncoding	uc002dyu.3	ZNF785	UCSC_knowngene	1475	chr16	+	30583575	30595168		TAAAAGCAAATGCCATGGTCTGCAGGTTAACACAAGAAGGCCCTGAGCACTGGAGATAAT	natural antisense	NM_001024683	ZNF688	zinc finger protein 688 isoform b	-	down
ASHGA5P031667	0.0178191	0.260944	2.11311	down	noncoding	uc002dyu.3	ZNF785	UCSC_knowngene	1475	chr16	+	30583575	30595168		TAAAAGCAAATGCCATGGTCTGCAGGTTAACACAAGAAGGCCCTGAGCACTGGAGATAAT	natural antisense	NM_152458	ZNF785	zinc finger protein 785	-	down
ASHGA5P043615	0.00464863	0.260944	5.248	down	noncoding	uc003teu.3	DQ594967	UCSC_knowngene	3677	chr7	+	35734847	35738524		GAACTGGAAATGTCAAAGAACAATTGCCCAGCTCAGTTACCATCTGCTACTAAAGATAGC	bidirectional	NM_022373	HERPUD2	homocysteine-responsive endoplasmic reticulum-resident ubiquitin-like domain member 2 protein	-	down
ASHGA5P043036	0.0447246	0.274389	5.13953	down	noncoding	uc003tje.4	POLR2J4	UCSC_knowngene	1479	chr7	-	44038595	44058748		ACTAGGGTAAGCAGAAACGATGAAACCTTATAAGAGTGAGATTATCATGTACAAGAGTGA	intronic antisense	NM_175064	SPDYE1	putative WBSCR19-like protein 6	+	down
ASHGA5P038024	0.0321434	0.266189	1.79039	down	noncoding	uc003bdv.3	BC036874	UCSC_knowngene	1947	chr22	+	43671960	43679832		TAAATGCGAACTATTGACTGCGGTGGTTGTGATGTGGATCCGTATGTCATAAATGGCGTG	intronic antisense	NM_173050	SCUBE1	signal peptide, CUB and EGF-like domain-containing protein 1 precursor	-	down
ASHGA5P053828	0.0445609	0.274327	4.57281	down	noncoding	uc001gvu.3	BC016656	UCSC_knowngene	3499	chr1	+	200993076	200997920		AGACCACGTTAGAACCTCGGCTCCTGGAGTAGCAGAACCTCGGCTTCAATGGGACCCTCA	bidirectional	NM_001252100	KIF21B	kinesin-like protein KIF21B isoform 1	-	down
ASHGA5P029473	0.0247184	0.261185	4.88143	down	noncoding	uc021rro.1	HP08474	UCSC_knowngene	323	chr14	+	24740431	24768057		GGGCAGAGACCCCCAGAGTGTAAAGAGGTCCTGGGACAGGCTTTGCACGTTCCACAAGAG	intronic antisense	NM_001136050	DHRS1	dehydrogenase/reductase SDR family member 1	-	down
ASHGA5P029473	0.0247184	0.261185	4.88143	down	noncoding	uc021rro.1	HP08474	UCSC_knowngene	323	chr14	+	24740431	24768057		GGGCAGAGACCCCCAGAGTGTAAAGAGGTCCTGGGACAGGCTTTGCACGTTCCACAAGAG	intronic antisense	NM_182836	RABGGTA	geranylgeranyl transferase type-2 subunit alpha	-	down
ASHGA5P048739	0.00700128	0.260944	2.78584	down	noncoding	uc001bqm.3	SNHG12	UCSC_knowngene	1781	chr1	-	28905049	28908366	uc001bqn.3	CTAAGCTTTTTGTTCTGCAGGTTGCCCCCAAGTTTCCTGGCAGTGTGTGATACTGAGGAG	natural antisense	NM_017846	TRNAU1AP	tRNA selenocysteine 1-associated protein 1	+	down
ASHGA5P033951	0.0388234	0.270227	2.67137	down	noncoding	uc002lvd.1	AX746733	UCSC_knowngene	2738	chr19	-	2212027	2215564		TTGTGGCTCCAATGGCTTTTGGAGTTATCTCTGGGCCGCCAGAACTTCCACCCCATAGCC	natural antisense	NM_032482	DOT1L	histone-lysine N-methyltransferase, H3 lysine-79 specific	+	down
ASHGA5P019693	0.0256072	0.263524	4.4392	down	noncoding	uc003idi.4	AF085995	UCSC_knowngene	456	chr4	+	120433527	120473183		CCAAATGCCTTACTTGACAGGATCACAGAATGTGAATTTTGAACAGATCTGAAAAGTTAT	intronic antisense	NM_001083	PDE5A	cGMP-specific 3',5'-cyclic phosphodiesterase isoform 1	-	down
ASHGA5P043264	0.0479223	0.275384	4.47435	down	noncoding	uc003vcp.1	AF520793	UCSC_knowngene	487	chr7	-	104748533	104749020		GGTGAAATAAATCATCTTGAGATTTTTCTGAAACCATGCTGCTTACAAGGATTTCCCATA	intronic antisense	NM_018682	MLL5	histone-lysine N-methyltransferase MLL5	+	down
ASHGA5P015820	0.0287183	0.265631	10.4133	down	noncoding	uc003bnq.1	RPL23AP82	UCSC_knowngene	673	chr22	+	51222224	51227600	ENST00000432963, ENST00000463325, ENST00000492393, ENST00000494075, ENST00000566864, ENST00000568739, NR_024530	ACACTACAGAAAGAATCCCAGACTTCTTAGAGAACCCAGTGACTTTTTGCACCTTAAATC	bidirectional	NM_001003789	RABL2B	rab-like protein 2B isoform 1	-	down
ASHGA5P034163	0.00469919	0.260944	4.76263	down	noncoding	uc002obl.3	AL137752	UCSC_knowngene	1694	chr19	-	36238143	36244316		GATGAGAATACTGCAGCCCACAGTAGGAAAGTTATATTTTTGAATTCACGACTACCAGTA	natural antisense	NM_019104	LIN37	protein lin-37 homolog	+	down
ASHGA5P035987	0.0277345	0.264975	3.24224	down	noncoding	uc002std.1	BC046476	UCSC_knowngene	1324	chr2	+	88927346	88931337		CTGCTGCTAAGCAAAATGAGGATTCTGCTAGTGAGGATGAAAGGAAGAATGTGTAATCAG	bidirectional	NM_004836	EIF2AK3	eukaryotic translation initiation factor 2-alpha kinase 3 precursor	-	down
ASHGA5P058400	0.0452802	0.274823	1.62601	down	noncoding	uc002oya.1	AK090553	UCSC_knowngene	1047	chr19	-	44502550	44506988		CTGTGACCCTGACTGGATGAAATGTATCATCAGCATGGATTCTGTGATAAATTACAAGAT	bidirectional	NM_006300	ZNF230	zinc finger protein 230	+	down
ASHGA5P030908	0.0332194	0.266189	2.7512	down	noncoding	uc002cuc.3	BC013599	UCSC_knowngene	1116	chr16	-	3178834	3182043	ENST00000571963	GCTGTGACCAGAGAATCAGAGTTCTCTTTACTTCTTACCAGCCAACCTCTTGAAAATGCC	intronic antisense	ENST00000573771	ZNF213	zinc finger protein 213 [Source:HGNC Symbol;Acc:13005]	+	down
ASHGA5P046329	0.0166875	0.260944	2.40257	down	noncoding	uc001iqf.3	BC014575	UCSC_knowngene	1401	chr10	-	19999259	20017479		CACACCAAAGAAGTGTGCATTATTCAATAAATGTGTTCCTGATATGTTGCATGTAAACTG	intronic antisense	ENST00000377265	C10orf112	chromosome 10 open reading frame 112 [Source:HGNC Symbol;Acc:24331]	+	down
ASHGA5P051569	0.0322486	0.266189	3.0892	down	noncoding	uc011bfh.2	ID2B	UCSC_knowngene	1173	chr3	-	62109158	62110392	NM_002166	GGAGTTAATGTCAAATGACAGGAAAGCACTGTGTGGCTGAATAATCATGACTTCTTTTTT	intronic antisense	NM_002841	PTPRG	receptor-type tyrosine-protein phosphatase gamma	+	down
ASHGA5P055266	0.0464075	0.274823	2.36373	down	noncoding	uc009zem.2	LOC678655	UCSC_knowngene	1314	chr12	-	6556787	6560681	ENST00000447687, ENST00000536388, uc001qof.3	ACTAGAATTTGGTTTCCTTGTGGCTTCCCAGGAATTGTGAGCCATGTTGGATAAGGACCT	natural antisense	NM_001242	CD27	CD27 antigen precursor	+	down
ASHGA5P021222	0.0106737	0.260944	3.97397	down	noncoding	uc001iuc.3	LOC220906	UCSC_knowngene	4846	chr10	-	28808845	28821460		CCCTTTAGACAGTCGTCCTTGTCTACTCCACTACCAAATGTTGAAGTTCTTCAAGAATCA	natural antisense	ENST00000375664	WAC	WW domain containing adaptor with coiled-coil [Source:HGNC Symbol;Acc:17327]	+	down
ASHGA5P019674	0.0124433	0.260944	5.18638	down	noncoding	uc001zyi.3	BX537481	UCSC_knowngene	2286	chr15	+	50647663	50650503		CTGTTCTGCGGGGCGTCTGGGCATGGCTTTCCCAACCTAGTAACTGCAACTTTTAGCATC	bidirectional	NM_002041	GABPB1	GA-binding protein subunit beta-1 isoform gamma 1	-	down
ASHGA5P029363	0.0180339	0.260944	2.03851	down	noncoding	uc001ynu.1	AX746968	UCSC_knowngene	1647	chr14	-	104146165	104147812		TGAAATGGGTGAGTTAAAGAAGCAAGTTAGTTATCTGCCACACTGATCCCAATATTAAAA	intronic antisense	NM_001130107	KLC1	kinesin light chain 1 isoform 3	+	down
ASHGA5P058591	0.0270611	0.264827	2.39825	down	noncoding	uc010oav.1	NPPA-AS1	UCSC_knowngene	837	chr1	+	11900375	11907674	uc010oay.1, uc010oaz.1, uc010oba.1	CACCTTGCTGCAGGCAGAGCTCAGAGGATCTTGGCATCACCCACCAAAGTTAGCTGAAAG	natural antisense	NM_006172	NPPA	natriuretic peptides A preproprotein	-	down
ASHGA5P030514	0.0365175	0.269855	5.16642	down	noncoding	uc001zvn.1	HMGN2P46	UCSC_knowngene	1682	chr15	+	45803333	45848928	NM_005517, NR_022014	TATGAAACAGCATGCTAAATGTGAAATGTCAACCCTCACTAAACTTTGCCGGTTCAGAGC	natural antisense	NM_013309	SLC30A4	zinc transporter 4	-	down
ASHGA5P044389	0.00666744	0.260944	8.36215	down	noncoding	uc003yet.3	BC067244	UCSC_knowngene	2167	chr8	-	92080142	92082417		GACAGTACAGATGACCTATAAACTGGTTAAATAGCCCTATTACAATTGAAATTGGGTCAA	bidirectional	NM_016023	OTUD6B	OTU domain-containing protein 6B	+	down
ASHGA5P033259	0.0307524	0.26614	2.14264	down	noncoding	NR_038410	BZRAP1-AS1	RefSeq	2500	chr17	+	56402810	56431088		TAACATCTTGTCTGCATCCCACAACAGGCAGATGGCCCTGTGCAGGGCTGAGCTGGAAGA	natural antisense	NM_001261835	BZRAP1	peripheral-type benzodiazepine receptor-associated protein 1 isoform c	-	down
ASHGA5P033259	0.0307524	0.26614	2.14264	down	noncoding	NR_038410	BZRAP1-AS1	RefSeq	2500	chr17	+	56402810	56431088		TAACATCTTGTCTGCATCCCACAACAGGCAGATGGCCCTGTGCAGGGCTGAGCTGGAAGA	natural antisense	NM_003168	SUPT4H1	transcription elongation factor SPT4	-	down
ASHGA5P033259	0.0307524	0.26614	2.14264	down	noncoding	NR_038410	BZRAP1-AS1	RefSeq	2500	chr17	+	56402810	56431088		TAACATCTTGTCTGCATCCCACAACAGGCAGATGGCCCTGTGCAGGGCTGAGCTGGAAGA	natural antisense	NM_017763	RNF43	E3 ubiquitin-protein ligase RNF43 precursor	-	down
ASHGA5P028200	0.0467893	0.275324	2.41198	down	noncoding	NR_028138	LOC338758	RefSeq	2998	chr12	+	90102731	90105729		TTAGACCTAACTTATCCCATGTGTTTAACTGATCTAGAGATGTATCTTTGCATAAGGAAC	natural antisense	ENST00000551310	ATP2B1	ATPase, Ca++ transporting, plasma membrane 1 [Source:HGNC Symbol;Acc:814]	-	down
ASHGA5P043978	0.0268994	0.264595	3.13901	down	noncoding	NR_033897	EPHA1-AS1	RefSeq	5034	chr7	+	143104905	143220540		CCATGTAAAATAATTTTACGGGTAGATTTTACCAACGTTTCAAGAGAGACATGATTCCCA	intronic antisense	NM_005232	EPHA1	ephrin type-A receptor 1 precursor	-	down
ASHGA5P006991	0.0353834	0.267436	9.08629	down	noncoding	NR_036659	ZNFX1-AS1	RefSeq	516	chr20	+	47895178	47905795	ENST00000428008	TTTGTGTGTGGTTAGAGCAGCCAGCGGGTACAGAATGGATTTTGGAAGAGGGAGTCACCA	bidirectional	NM_021035	ZNFX1	NFX1-type zinc finger-containing protein 1	-	down
ASHGA5P019321	0.0116469	0.260944	18.8343	down	noncoding	NR_038391	ANAPC16	RefSeq	3017	chr10	+	73975757	73995618		CCTCGTCGTGATGGCTCTGAGAGATTCCTCTGCGAATCTGTTTTTAGCTATCAAGTGGCA	intronic antisense	NM_001198799	ASCC1	activating signal cointegrator 1 complex subunit 1 isoform a	-	down
ASHGA5P016030	0.04564	0.274823	2.03937	down	noncoding	NR_036531	UBAC2-AS1	RefSeq	1821	chr13	-	99848627	99853011		ATGCGGATAGAGGGCTAAATGCAAGATGGTATGGCATCCAGACTCTGCTCATAAGTATCT	natural antisense	NM_001144072	UBAC2	ubiquitin-associated domain-containing protein 2 isoform 1 precursor	+	down
ASHGA5P038097	0.0466622	0.275324	2.10586	down	noncoding	NR_027007	LOC440944	RefSeq	1890	chr3	-	9430536	9439174		GAAAATATGAAACCTGTCTTTCTGCTTTGGAGATATTTACCTAATCATGTTCTGCAGTAG	bidirectional	NM_001080517	SETD5	SET domain-containing protein 5	+	down
ASHGA5P015836	0.00540404	0.260944	6.44597	down	noncoding	NR_027286	FLVCR1-AS1	RefSeq	688	chr1	-	213029945	213031480		CCCACTAAAGAGGAATAACGCCAGAAAGTGTTCCAGTACAACCAGAGAAAGAGAGTCCAT	bidirectional	NM_014053	FLVCR1	feline leukemia virus subgroup C receptor-related protein 1	+	down
ASHGA5P025803	0.0344485	0.26741	8.77739	down	noncoding	NR_038192	DHPS	RefSeq	1257	chr19	-	12786530	12792701		ATCGTTGAGGCGGAACGGGGCCGACTACGCTGTTTACATCAACACAGCCCAGGAGTTTGA	natural antisense	NM_001099737	WDR83	WD repeat domain-containing protein 83	+	down
ASHGA5P023179	0.0175705	0.260944	4.36674	down	noncoding	NR_027941	COX11	RefSeq	1138	chr17	-	53029258	53046064	NR_027942	TAGAAGAAAGATTAGAAAAATTTCAACTGTAGGTGCCTTTGCAACCTATCCTGGGAGACC	natural antisense	NM_005486	TOM1L1	TOM1-like protein 1	+	down
ASHGA5P022040	0.0496105	0.276269	4.48429	down	noncoding	NR_033192	CCDC59	RefSeq	1546	chr12	-	82746082	82752584		GAAATCCACGGACAAGGCTTTGCTTTTCGAAGAAAACTGAAAATACAGCAAAGTTACAAG	natural antisense	NM_032230	C12orf26	uncharacterized protein C12orf26	+	down
ASHGA5P017073	0.0207683	0.260944	1.7713	down	noncoding	NR_024629	IDI2-AS1	RefSeq	944	chr10	+	1068576	1090141		AACAAGACAACGCTGAAGGCTCGGTGCAGCAGCCCTGCAAAGGAGTGGAGCCCCAACCCA	natural antisense	NM_004508	IDI1	isopentenyl-diphosphate Delta-isomerase 1	-	down
ASHGA5P017073	0.0207683	0.260944	1.7713	down	noncoding	NR_024629	IDI2-AS1	RefSeq	944	chr10	+	1068576	1090141		AACAAGACAACGCTGAAGGCTCGGTGCAGCAGCCCTGCAAAGGAGTGGAGCCCCAACCCA	natural antisense	NM_033261	IDI2	isopentenyl-diphosphate Delta-isomerase 2	-	down
ASHGA5P048794	0.0203653	0.260944	16.485	down	noncoding	NR_045207	LOC729739	RefSeq	490	chr15	+	74653892	74654382	ENST00000562009	TGGATCCAATACAAACGGTTCCCAGTTTTTCATCTGCACTGACAAGACTGAGTGGTGGAT	intronic antisense	ENST00000268053	CYP11A1	cytochrome P450, family 11, subfamily A, polypeptide 1 [Source:HGNC Symbol;Acc:2590]	-	down
ASHGA5P006640	0.032188	0.266189	4.89748	down	noncoding	NR_023389	LINC00476	RefSeq	1270	chr9	-	98632565	98638259		AGACGGATCCTCTACCGCTGATTGCAGCTGGAAAAGATTCTGAGGGCTCACCTGAGTAAT	natural antisense	NM_001010895	ERCC6L2	RAD26L hypothetical protein	+	down
ASHGA5P040045	0.0116901	0.260944	1.96729	down	noncoding	NR_002799	LOC256880	RefSeq	1985	chr4	+	100871635	100873620		AGATAATACTCTGCCAGCTCTTTGCTATGAAGCCCCATAAAGGGAATTTACTGTTGCCTC	bidirectional	NM_002106	H2AFZ	histone H2A.Z	-	down
ASHGA5P055536	0.0470508	0.275324	5.08032	down	noncoding	NR_026837	TRHDE-AS1	RefSeq	3955	chr12	-	72647286	72667289		GCGACTGGGGATGCTGGCCCGGGTTCTTTTAAGACGGGTTCTGGACACAAGCGACGGCAG	natural antisense	NM_013381	TRHDE	thyrotropin-releasing hormone-degrading ectoenzyme	+	down
ASHGA5P034986	0.0481021	0.275462	2.87656	down	noncoding	NR_028386	LOC375196	RefSeq	1068	chr2	-	39186428	39187485		TGGAAAACTCAACTTCTGTTCGACTTGTGGATCTTCACACTCAGAAACAAATTACGTTCC	natural antisense	NM_001145451	ARHGEF33	rho guanine nucleotide exchange factor 33	+	down
ASHGA5P042678	0.000421581	0.260944	2.98378	down	noncoding	NR_038246	LOC100507557	RefSeq	3529	chr6	+	146056004	146207721	NR_038244, NR_038245	AAAGTACACATTACCTCTCTTAATTCCCTTGCATCATCAGATATAGATACTATTTGGGAC	intronic antisense	NM_001018041	EPM2A	laforin isoform b	-	down
ASHGA5P042678	0.000421581	0.260944	2.98378	down	noncoding	NR_038246	LOC100507557	RefSeq	3529	chr6	+	146056004	146207721	NR_038244, NR_038245	AAAGTACACATTACCTCTCTTAATTCCCTTGCATCATCAGATATAGATACTATTTGGGAC	intronic antisense	NM_032145	FBXO30	F-box only protein 30	-	down
ASHGA5P042678	0.000421581	0.260944	2.98378	down	noncoding	NR_038246	LOC100507557	RefSeq	3529	chr6	+	146056004	146207721	NR_038244, NR_038245	AAAGTACACATTACCTCTCTTAATTCCCTTGCATCATCAGATATAGATACTATTTGGGAC	natural antisense	NM_001042683	SHPRH	E3 ubiquitin-protein ligase SHPRH isoform a	-	down
ASHGA5P025808	0.0305408	0.26614	1.57222	down	noncoding	NR_038205	LOC100616530	RefSeq	219	chr8	+	96281063	96822371		ATTATGCGGTAAGGTTTAAGACCTGTGACACAGACTGAAGCTCTCCTGGCATACTCTGAA	intronic antisense	NM_177965	C8orf37	protein C8orf37	-	down
ASHGA5P014948	0.0339948	0.266189	2.76739	down	noncoding	NR_037174	LOC100507463	RefSeq	1360	chr6	+	32811862	32814277		ACAGTAAGAGTTTCAGAGTGCTGGCCACACCAAAGCATCAGCCCTGGCTCTAAACTCCGT	natural antisense	NM_000593	TAP1	antigen peptide transporter 1	-	down
ASHGA5P020855	0.0148175	0.260944	3.01181	down	noncoding	NR_028495	LYRM2	RefSeq	5381	chr6	-	90341942	90348216		AGTGCCCACGTTCGTAAGAAGGCAACAAGTTCTTCTCCTCTACAGAAGGATTTTGCAAAC	natural antisense	NM_001242809	ANKRD6	ankyrin repeat domain-containing protein 6 isoform a	+	down
ASHGA5P007230	0.0481494	0.275462	1.91702	down	noncoding	NR_024482	CECR5-AS1	RefSeq	356	chr22	+	17640278	17646335		TACTATCGCCCTGTGCCTGCGGATCCCGGAGCCAGCTGGTCCACCAGAAGTCTGTGTTCT	natural antisense	NM_017829	CECR5	cat eye syndrome critical region protein 5 isoform 1	-	down
ASHGA5P025878	0.0137492	0.260944	2.05417	down	noncoding	NR_045568	IRF3	RefSeq	1773	chr19	-	50162825	50169132		GACGCTGGAGGCCGGACCATGGGAACCCCAAAGCCACGGATCCTGCCCTGGCTGGTGTCG	natural antisense	NM_001040668	BCL2L12	bcl-2-like protein 12 isoform 3	+	down
ASHGA5P042730	0.0109916	0.260944	2.52354	down	noncoding	NR_040022	LOC100289495	RefSeq	3908	chr6	+	166756118	166764957		AGCTGTATTTCAGACCGTCTCAGGAGAAATAGCAAGAGGCTGCCTCACTCCTTTGCCCTT	bidirectional	NM_145169	SFT2D1	vesicle transport protein SFT2A	-	down
ASHGA5P019079	0.0187818	0.260944	2.82582	down	noncoding	NR_024250	FAM86JP	RefSeq	1970	chr3	+	125635443	125648867	ENST00000427587, ENST00000458008, ENST00000510506, NR_024251	ACCGAGCTAGGCCAGGCCAGGATCAGATGGGAAGTGGAACCTCGTCATGACCAGAAACTG	natural antisense	NM_001015050	ALG1L	putative glycosyltransferase ALG1-like isoform 2	-	down
ASHGA5P028818	0.0343958	0.267293	1.88149	down	noncoding	NR_046511	MED4-AS1	RefSeq	544	chr13	+	48651272	48654129		AGGATTGTTCATCTGACCCAGTAACCCACTTCTCATCTCTAAATCAGTTGGGTAGGGTCT	natural antisense	NM_001270629	MED4	mediator of RNA polymerase II transcription subunit 4 isoform 2	-	down
ASHGA5P019111	0.0227653	0.260944	2.68172	down	noncoding	NR_028482	DCAF17	RefSeq	5736	chr2	+	172290760	172341562		CGCTGAACAGACATGCCACCACTGCTCTTTGAGGTGTCATCCCTGGAGAATGCTTTTCAG	natural antisense	NM_024770	METTL8	methyltransferase-like protein 8	-	down
ASHGA5P035408	0.0105115	0.260944	2.99276	down	noncoding	NR_045786	LOC100861402	RefSeq	2992	chr2	-	169628460	169642939	NR_045787	GAATTGTCTTAAGAAAACAAGTAAGGTTTTGTCACCTATCCTATTTCTCACTGCAAGTTG	natural antisense	NM_001256126	CERS6	ceramide synthase 6 isoform 1	+	down
ASHGA5P052431	0.0383125	0.270054	5.42733	down	noncoding	NR_033697	NDUFA2	RefSeq	846	chr5	-	140024947	140027370		GGCCCCGCAGGGACTTCATTGAGAAACGCTACGTGGAGCTGAAGAAGGCGAATCCCGACC	natural antisense	NM_018502	TMCO6	transmembrane and coiled-coil domain-containing protein 6	+	down
ASHGA5P050725	0.021288	0.260944	2.61139	down	noncoding	NR_038271	TTN-AS1	RefSeq	2069	chr2	+	179387917	179484944		GAGGAGCGCTGTTTCTGGAGGAGTTAGGGGAAGGAGGCTGCCTGGTAAGCCAGGAAAGGG	natural antisense	NM_001256850	TTN	titin isoform 1	-	down
ASHGA5P025669	0.0254965	0.262688	3.16769	down	noncoding	NR_024503	FMR1-AS1	RefSeq	2380	chrX	-	146990948	147003676	NR_024501	TTCTGCAGAGCTGCCTTAATCCATGTTCCCTTCGGGATGCTGGTATCCAACTGAGAAGTT	natural antisense	NM_001185075	FMR1	fragile X mental retardation protein 1 isoform ISO6	+	down
ASHGA5P038334	0.0146011	0.260944	1.93278	down	noncoding	NR_046683	ST3GAL6-AS1	RefSeq	769	chr3	-	98433176	98451495	ENST00000475816	GTTTCCAGAAGTCTGCACCTGTATTTCAATTACCTATAATGGAGTTTATAGGACTAAACT	natural antisense	ENST00000265261	ST3GAL6	ST3 beta-galactoside alpha-2,3-sialyltransferase 6 [Source:HGNC Symbol;Acc:18080]	+	down
ASHGA5P033294	0.0477363	0.275324	3.33557	down	noncoding	NR_046273	LOC729683	RefSeq	2348	chr17	+	61777697	61780045		GGAACTTTTTAGCTCCAAAGTGGTTTGATGACCACAGGCTAAAATTCATAGTCTTAAAAT	natural antisense	ENST00000578402	LIMD2	LIM domain containing 2 [Source:HGNC Symbol;Acc:28142]	-	down
ASHGA5P027414	0.0306997	0.26614	2.26309	down	noncoding	NR_038930	LOC100507250	RefSeq	1737	chr12	-	69068150	69080639	ENST00000500695	ACACCACAAGATTATGATGATAGAGACATCATTTGAAGTGGTAGAGAGTACTGTGAAATA	natural antisense	ENST00000229179	NUP107	nucleoporin 107kDa [Source:HGNC Symbol;Acc:29914]	+	down
ASHGA5P054031	0.0216481	0.260944	2.78682	down	noncoding	NR_034116	DMRTC1-AS1	RefSeq	471	chrX	-	72001688	72002484		TGTCTTTCAGAATGTGAAAGGGCTGCAAAACGACCCTGAGGAATGGGTGGCTGTGTCTGA	intronic antisense	ENST00000334036	DMRTC1B	DMRT-like family C1B [Source:HGNC Symbol;Acc:31686]	+	down
ASHGA5P018972	0.0121401	0.260944	3.62329	down	noncoding	NR_052019	SNAPIN	RefSeq	1005	chr1	+	153631129	153634328		ACACGCCGTCAGAACTGTGCCGCATAAATGAGGATCAGAAGGTGGCCCTGGATCTTGACC	natural antisense	NM_001267809	ILF2	interleukin enhancer-binding factor 2 isoform 2	-	down
ASHGA5P046183	0.0118946	0.260944	1.54212	down	noncoding	NR_026742	LOC158572	RefSeq	2304	chrX	-	49641326	49643959		CTCTGACCACAAGGTGGCAAAAGAGTAAATGACAATTCCTCATATATGTTTTGTATGTTT	bidirectional	NM_001145073	USP27X	ubiquitin carboxyl-terminal hydrolase 27	+	down
ASHGA5P029033	0.0294454	0.265631	2.17404	down	noncoding	NR_023922	DHRS4-AS1	RefSeq	2770	chr14	-	24407939	24424298		TTTATTATGACCTGGACCACAGCCTCAGTTCCCAAGAACTGACATCACTTTCTACAGTTC	natural antisense	NM_021004	DHRS4	dehydrogenase/reductase SDR family member 4	+	down
ASHGA5P039634	0.0241269	0.260944	2.06176	down	noncoding	NR_037595	HHIP-AS1	RefSeq	1132	chr4	-	145564067	145567171		CCCTGGTCCTATCCAGGGTTATATTCCCTACTTTAGAAGAATTAATTATTTTTATGAACG	natural antisense	NM_022475	HHIP	hedgehog-interacting protein precursor	+	down
ASHGA5P036277	0.0176972	0.260944	2.22068	down	noncoding	ENST00000436616	AC009948.5	GENCODE	918	chr2	+	179278725	179298716		CCATATCTACAAGAACTATTTAGTTCTCAAAACTGGGAAGAAATGTTTCAGAGGCATCAT	intronic antisense	NM_001139517	PRKRA	interferon-inducible double stranded RNA-dependent protein kinase activator A isoform 2	-	down
ASHGA5P026128	0.0217533	0.260944	1.95446	down	noncoding	ENST00000433035	AC124057.5	GENCODE	404	chr11	+	2425744	2429138		AGGATGACCAGCCAGTTGGCATAGAGGCTGGGGCAGGATGGTGAGTCCTCCAGCAGCAGT	natural antisense	NM_014555	TRPM5	transient receptor potential cation channel subfamily M member 5	-	down
ASHGA5P049475	0.0300779	0.26614	3.25217	down	noncoding	ENST00000572046	AC113189.5	GENCODE	287	chr17	-	7485329	7486328		AAGTCTACAAGGTCACACGGATGTCTGCAGGCAGAGGTGGGGCTGCTGGGGCCCTGCCAG	natural antisense	NM_001040059	CD68	macrosialin isoform B precursor	+	down
ASHGA5P044559	0.0437757	0.272351	1.65118	down	noncoding	ENST00000517908	RP11-809O17.1	GENCODE	505	chr8	-	142136389	142140060		AAATACTCAGAAGCCTCTCTGCCTTTCTATGCTGTTGTCTGCAAAGAGATGAACGGACCT	intronic antisense	NM_014957	DENND3	DENN domain-containing protein 3	+	down
ASHGA5P054314	0.0142031	0.260944	2.85104	down	noncoding	ENST00000428176	CHRM3-AS2	GENCODE	789	chr1	-	239869621	239870822		CTTACATAGATGTTAACCAAAGTCTGTAAGGTTCGTTCATTTGTCCACAGTTACCCAGAA	intronic antisense	NM_000740	CHRM3	muscarinic acetylcholine receptor M3	+	down
ASHGA5P020649	0.0273854	0.264827	4.21256	down	noncoding	ENST00000517959	CTD-2336O2.1	GENCODE	917	chr8	-	1710246	1712668		GGGCACACAGAATCGACATCTAGAGGAGTACTCACCACTTAATTGATGATCAATACACGT	intronic antisense	NM_018941	CLN8	protein CLN8	+	down
ASHGA5P040675	0.0271281	0.264827	2.93975	down	noncoding	ENST00000454380	AC116366.5	GENCODE	767	chr5	-	131755107	131762406		GATATCAAGAAGTCAAGCATTTCTTAACAACAGCAGCAAACTCTTACACAGGGCTGTGGT	intronic antisense	ENST00000337752	C5orf56	chromosome 5 open reading frame 56 [Source:HGNC Symbol;Acc:33838]	+	down
ASHGA5P023294	0.0177376	0.260944	42.1066	down	noncoding	ENST00000577672	RP1-283E3.4	GENCODE	409	chr1	+	1655950	1667412		TGGTTACCTCGTGAGGCGCCTCAGATTCTTCTGGAGCTGGAGATGAACTCGGACCTCAAG	intronic antisense	NM_001199787	SLC35E2	solute carrier family 35 member E2 isoform 2	-	down
ASHGA5P031366	0.0383352	0.270054	2.62769	down	noncoding	ENST00000565700	RP11-517C16.2	GENCODE	2998	chr16	-	84492864	84500967		TCAGTTTTCTGGGAACTCCTGATGGAAAGTGGCTGTATTTGTTCATCCCTATAGCCTTGG	natural antisense	NM_014861	ATP2C2	calcium-transporting ATPase type 2C member 2	+	down
ASHGA5P015873	0.0250817	0.261185	6.59996	down	noncoding	ENST00000424332	RP11-285F7.2	GENCODE	348	chr1	-	226028583	226034223		TACATCCAGGAGACTTAAACAGGCACAATCAAAACCATCTCAGTCAGAAGTCAGAGCGTG	intronic antisense	NM_000120	EPHX1	epoxide hydrolase 1 precursor	+	down
ASHGA5P020121	0.0313459	0.26614	3.43803	down	noncoding	ENST00000508517	AC010226.4	GENCODE	539	chr5	+	114937940	114955975		CACAGTACAGTTACACCAGCCTCCTGAGTATGACAGCAACATTCCTTCAGGGATTAAAGA	intronic antisense	NM_001164468	TMED7-TICAM2	TRAM adaptor with GOLD domain isoform 1 precursor	-	down
ASHGA5P020121	0.0313459	0.26614	3.43803	down	noncoding	ENST00000508517	AC010226.4	GENCODE	539	chr5	+	114937940	114955975		CACAGTACAGTTACACCAGCCTCCTGAGTATGACAGCAACATTCCTTCAGGGATTAAAGA	intronic antisense	NM_181836	TMED7	transmembrane emp24 domain-containing protein 7 precursor	-	down
ASHGA5P020121	0.0313459	0.26614	3.43803	down	noncoding	ENST00000508517	AC010226.4	GENCODE	539	chr5	+	114937940	114955975		CACAGTACAGTTACACCAGCCTCCTGAGTATGACAGCAACATTCCTTCAGGGATTAAAGA	natural antisense	NM_021649	TICAM2	TIR domain-containing adapter molecule 2	-	down
ASHGA5P015734	0.032397	0.266189	3.98288	down	noncoding	ENST00000423054	RP11-459F3.6	GENCODE	660	chr10	+	99625987	99631337		AAGCATCCAACTTTGAGACTTTGCAGGCTGCCAGAGCCCAGCCTTCGGAGGTTTCCGCAT	intronic antisense	NM_018058	CRTAC1	cartilage acidic protein 1 isoform A precursor	-	down
ASHGA5P018163	0.0204985	0.260944	1.84831	down	noncoding	ENST00000450157	RP11-69E11.4	GENCODE	599	chr1	-	39987951	40007432		CACCTGCCAGAAACAAGGAGAGTCAGCAATTACCAGCCAGCCAAGGTCCTGGAAGCTGAC	natural antisense	NM_181809	BMP8A	bone morphogenetic protein 8A precursor	+	down
ASHGA5P020882	0.0234617	0.260944	7.02269	down	noncoding	ENST00000521399	SNHG6	GENCODE	302	chr8	-	67834221	67837776		GCTCTGCGAGCATATAGGTTGCTGTAGATGAATGTTCTTAGCTGTCATGTTTAAAAATAC	natural antisense	NM_173518	MCMDC2	MCM domain-containing protein 2 isoform a	+	down
ASHGA5P018110	0.0298212	0.265643	3.24788	down	noncoding	ENST00000449529	RP11-139J15.2	GENCODE	689	chr10	-	18943479	18948185		GGAATTTGCGGTGGGAAGGATACGAGCAAGATAAAGCAGCGAGGGATTTAAGTCTGGCAA	bidirectional	NM_178815	ARL5B	ADP-ribosylation factor-like protein 5B	+	down
ASHGA5P026636	0.0294852	0.265631	3.29887	down	noncoding	ENST00000530510	RP11-702H23.6	GENCODE	609	chr11	+	74166392	74167870		CTAGCTGAGATCTGGGATAGTTTCTGAATTCAGAAGTGTTCACCAGCCACATTGCATGTA	natural antisense	NM_005472	KCNE3	potassium voltage-gated channel subfamily E member 3	-	down
ASHGA5P014050	0.0209152	0.260944	6.0263	down	noncoding	ENST00000399070	ZNF271	GENCODE	5124	chr18	+	32870245	32890730		CCAAGTCGAGGATTTTTCTGGTGGTCTAGTCTCAGAGATTACATCTGTAGTCAGCACAAT	bidirectional	NM_001112734	ZSCAN30	zinc finger and SCAN domain-containing protein 30	-	down
ASHGA5P046726	0.0374481	0.269958	1.81183	down	noncoding	ENST00000438219	HCFC1-AS1	GENCODE	350	chrX	+	153234775	153235538		AATTCAGCTTGTAAACCAGAAGGCACCAGATTAGGAGAAGGGGCGACTTGGAAAGAAATG	intronic antisense	NM_005334	HCFC1	host cell factor 1	-	down
ASHGA5P022045	0.00354014	0.260944	3.34947	down	noncoding	ENST00000547794	RP4-816N1.6	GENCODE	439	chr12	-	2914299	2921982		CAACTCTGATGATGCAGAGCTGGAAGAAACCTCAGGAATGCTTTCGATTTTGCAGATGAG	natural antisense	NM_002014	FKBP4	peptidyl-prolyl cis-trans isomerase FKBP4	+	down
ASHGA5P022045	0.00354014	0.260944	3.34947	down	noncoding	ENST00000547794	RP4-816N1.6	GENCODE	439	chr12	-	2914299	2921982		CAACTCTGATGATGCAGAGCTGGAAGAAACCTCAGGAATGCTTTCGATTTTGCAGATGAG	natural antisense	NM_018463	ITFG2	integrin-alpha FG-GAP repeat-containing protein 2	+	down
ASHGA5P048634	0.0288763	0.265631	2.88237	down	noncoding	ENST00000499797	RP11-325N19.3	GENCODE	2730	chr15	+	40213242	40217100		GGCTGGAAGCGTGGGAGGCCGGAGGATCAGTGACTGGCTGTCGTGGACATGCTCGCTACA	bidirectional	NM_007223	GPR176	probable G-protein coupled receptor 176	-	down
ASHGA5P049220	0.0150429	0.260944	2.27551	down	noncoding	ENST00000571523	RP11-44F14.11	GENCODE	2929	chr16	-	53524951	53527880		GGAACACCCAAAAATATTTTTAAATATATCACCTTAATAGACATTTCTTTTAGATAACTC	natural antisense	NM_005611	RBL2	retinoblastoma-like protein 2	+	down
ASHGA5P050023	0.0218164	0.260944	5.19896	down	noncoding	ENST00000585279	RP11-231E4.4	GENCODE	756	chr18	-	72260384	72265036	NR_024484	ACTACAAGTTTATAACGACATTGCTGGATGCTACACTCCATGTCTCTTTGTGGGACCCAG	bidirectional	ENST00000582337	ZNF407	zinc finger protein 407 [Source:HGNC Symbol;Acc:19904]	+	down
ASHGA5P048743	0.0152121	0.260944	1.86032	down	noncoding	ENST00000560622	RP11-265M18.2	GENCODE	465	chr15	-	63883312	63892938		ATAAGGAACACATCTTGCTTTCAGCATGTGAGAGGAACAAAAGCATTGATGTAAATGTGC	intronic antisense	NM_203373	FBXL22	F-box/LRR-repeat protein 22	+	down
ASHGA5P048743	0.0152121	0.260944	1.86032	down	noncoding	ENST00000560622	RP11-265M18.2	GENCODE	465	chr15	-	63883312	63892938		ATAAGGAACACATCTTGCTTTCAGCATGTGAGAGGAACAAAAGCATTGATGTAAATGTGC	natural antisense	NM_001256702	USP3	ubiquitin carboxyl-terminal hydrolase 3 isoform 2	+	down
ASHGA5P023202	0.0476643	0.275324	2.5092	down	noncoding	ENST00000573355	RP11-874J12.2	GENCODE	180	chr18	+	3594452	3597226	ENST00000574411	GTGGCTCACGATGGATATCTGAGAGCCAGCGAACTTTCTTTACCTCCTAGTATCATTTCA	intronic antisense	NM_001003809	DLGAP1	disks large-associated protein 1 isoform 2	-	down
ASHGA5P055525	0.0420633	0.271318	4.7221	down	noncoding	ENST00000549651	RP11-611E13.2	GENCODE	883	chr12	-	70636085	70637140		TTTGCAATAATTCGCCTTTATTTCCTTGTATATCTGTAAACTCTTCACTTTTTTGTAATT	natural antisense	NM_001199302	CNOT2	CCR4-NOT transcription complex subunit 2	+	down
ASHGA5P018989	0.0104466	0.260944	3.48071	down	noncoding	ENST00000463449	TIPARP-AS1	GENCODE	735	chr3	-	156389710	156390659		CTGCTCCAGAAAAGAGTAATAACAGGATGGAGATGGAGTTTCATGACAAAAATGAAGGTG	bidirectional	ENST00000486483	TIPARP	TCDD-inducible poly(ADP-ribose) polymerase [Source:HGNC Symbol;Acc:23696]	+	down
ASHGA5P021644	0.013783	0.260944	11.2017	down	noncoding	ENST00000537068	SNHG1	GENCODE	629	chr11	-	62619459	62623353		TTACAGGTGAGCACTGTATAGATGACCACTTTCGTAAACTACTGACCTAGCTTGTTGCCA	bidirectional	NM_001012662	SLC3A2	4F2 cell-surface antigen heavy chain isoform b	+	down
ASHGA5P022259	0.0341692	0.267234	3.82083	down	noncoding	ENST00000553559	SNHG10	GENCODE	428	chr14	-	95999250	96001209		TGGCAATGCGATTCATTGATTCCAGGTAAATCAGAGGAACAAGCAACATGAACAGAAATA	natural antisense	ENST00000331334	GLRX5	glutaredoxin 5 [Source:HGNC Symbol;Acc:20134]	+	down
ASHGA5P020468	0.00128276	0.260944	1.65677	down	noncoding	ENST00000514126	CTD-2516F10.2	GENCODE	727	chr11	-	7448496	7461756		ACATTGGGAAGGGGGGTTCCAACTCTTTTAAGGTCTCATCTTCAGCACTTCTAAACTGTG	intronic antisense	NM_175733	SYT9	synaptotagmin-9	+	down
ASHGA5P033576	0.0101566	0.260944	4.79802	down	noncoding	ENST00000582233	RP11-53I6.3	GENCODE	473	chr18	-	29671257	29672082		GAGAAATGCCGTAGAAGCATGGACGTGGCTTTTCACCAAGGTTATTCACTAATTTAAGTG	natural antisense	NM_016271	RNF138	E3 ubiquitin-protein ligase RNF138 isoform 1	+	down
ASHGA5P017350	0.0393937	0.270227	2.52254	down	noncoding	ENST00000440456	RP3-400N23.6	GENCODE	554	chr22	+	31688484	31734007		TTCCATTTGTAACTGTAAGAGAAAGCAACATTCACCTTTGTGTCACAGATCAAATGGTAA	intronic antisense	NM_014323	PATZ1	POZ-, AT hook-, and zinc finger-containing protein 1 long C isoform	-	down
ASHGA5P017350	0.0393937	0.270227	2.52254	down	noncoding	ENST00000440456	RP3-400N23.6	GENCODE	554	chr22	+	31688484	31734007		TTCCATTTGTAACTGTAAGAGAAAGCAACATTCACCTTTGTGTCACAGATCAAATGGTAA	natural antisense	NM_001135911	PIK3IP1	phosphoinositide-3-kinase-interacting protein 1 isoform 2 precursor	-	down
ASHGA5P031047	0.0411793	0.271318	3.22723	down	noncoding	ENST00000567108	CTD-3203P2.1	GENCODE	1684	chr16	-	27224630	27226314		AGACAACGTTTGTTATTATTACTGCTACTATTACTATTTGCTCCTCATGAGATCAAGGTG	natural antisense	NM_001145348	KDM8	lysine-specific demethylase 8 isoform 1	+	down
ASHGA5P033479	0.0498502	0.276854	2.59805	down	noncoding	ENST00000583546	RP11-703M24.5	GENCODE	690	chr18	-	2688561	2832921		CGTGAACATCTTGGGAATCTGCAGGTTTGCTTATCATCTGTTAAATATTAAAAAGAGTAC	natural antisense	NM_015295	SMCHD1	structural maintenance of chromosomes flexible hinge domain-containing protein 1	+	down
ASHGA5P030539	0.0395085	0.270227	7.84172	down	noncoding	ENST00000559909	RP11-108K3.1	GENCODE	561	chr15	+	51329684	51586109		GCAAATATCAAGGTTACCTGGGTCTGCTGGTCACTTCTAGTTTTTGGACTCTTGAAGATG	intronic antisense	NM_207381	TNFAIP8L3	tumor necrosis factor alpha-induced protein 8-like protein 3	-	down
ASHGA5P021474	0.00647877	0.260944	3.90969	down	noncoding	ENST00000533009	RP1-65P5.3	GENCODE	150	chr11	-	32118688	32126637	ENST00000517509, ENST00000520432, NR_024458, uc001vac.3, uc010tfr.2	TGGAGGTTTCATATACACCACTTACAGTTTTCAGCTCCTCAGTAGTGACAAAGCCATCCC	natural antisense	NM_002901	RCN1	reticulocalbin-1 precursor	+	down
ASHGA5P016690	0.0486088	0.276269	3.97179	down	noncoding	ENST00000433005	AC003075.4	GENCODE	540	chr7	-	17325898	17338981		GCCAGTACAGTGTTGTGAACCACTTGTCATGGGATAACCAAAATTAAACCTGGAATCGCA	natural antisense	NM_001621	AHR	aryl hydrocarbon receptor precursor	+	down
ASHGA5P055253	0.0349653	0.267436	2.88127	down	noncoding	ENST00000537149	RP11-664D1.1	GENCODE	678	chr12	+	3980899	4019504		GGGCCCTGGAGGATATTGTCTTATACAGTCCACTGGGTTTTGGATATGCAGTCTGTGCCT	intronic antisense	NM_020367	PARP11	poly [ADP-ribose] polymerase 11	-	down
ASHGA5P022508	0.0157476	0.260944	3.7255	down	noncoding	ENST00000558174	RP11-752G15.6	GENCODE	725	chr15	+	83419334	83425958		TCTAAAAGAGACTTATCAGCAGGTTGCAGGTGAACATGGCCTTGAGGTAAATCTGTCCCT	natural antisense	ENST00000334574	FSD2	fibronectin type III and SPRY domain containing 2 [Source:HGNC Symbol;Acc:18024]	-	down
ASHGA5P020148	0.022502	0.260944	5.42953	down	noncoding	ENST00000508743	RP11-463M16.4	GENCODE	738	chr17	-	46952221	46986345		TTGTCTTTTGTTCCCAGAACAGGGATTGTCAATGAGGTAGATCAGATTCCCATTCGACGG	intronic antisense	NM_001002027	ATP5G1	ATP synthase lipid-binding protein, mitochondrial precursor	+	down
ASHGA5P020148	0.022502	0.260944	5.42953	down	noncoding	ENST00000508743	RP11-463M16.4	GENCODE	738	chr17	-	46952221	46986345		TTGTCTTTTGTTCCCAGAACAGGGATTGTCAATGAGGTAGATCAGATTCCCATTCGACGG	intronic antisense	NM_023079	UBE2Z	ubiquitin-conjugating enzyme E2 Z	+	down
ASHGA5P030552	0.0074375	0.260944	4.1345	down	noncoding	ENST00000560518	RP11-430B1.2	GENCODE	1972	chr15	+	52472413	52498071		CCCAAGTTTTTTCCTTCAGGATAAATCATCCTTATATAAAGAAAACTACCAACAGCGTAC	intronic antisense	NM_016194	GNB5	guanine nucleotide-binding protein subunit beta-5 isoform b	-	down
ASHGA5P030552	0.0074375	0.260944	4.1345	down	noncoding	ENST00000560518	RP11-430B1.2	GENCODE	1972	chr15	+	52472413	52498071		CCCAAGTTTTTTCCTTCAGGATAAATCATCCTTATATAAAGAAAACTACCAACAGCGTAC	natural antisense	NM_018728	MYO5C	unconventional myosin-Vc	-	down
ASHGA5P032306	0.0460476	0.274823	2.75194	down	noncoding	ENST00000584779	AC010761.6	GENCODE	442	chr17	-	27059980	27069783		TTTTCTAACTGGGCTAGGGGAAAGGGTAGGGTCTGTGTGGAGCTACAGCTGCCTTCAGCC	natural antisense	NM_178170	NEK8	serine/threonine-protein kinase Nek8	+	down
ASHGA5P040591	0.0160291	0.260944	2.49799	down	noncoding	ENST00000440377	RP11-337C18.8	GENCODE	1057	chr1	+	146644805	146646726		CCTAGGCTAAGAAACAGCATACACAGTGAGAAACCTCAGAAGAAATAAAATTCAAGGAAG	bidirectional	NM_005399	PRKAB2	5'-AMP-activated protein kinase subunit beta-2	-	down
ASHGA5P047177	0.0347441	0.267436	2.19644	down	noncoding	ENST00000441365	RP11-288G11.3	GENCODE	475	chr10	-	134596682	134598269		CCGGTCCAGGAACTCTGTAGTGTTCTAAAGTAAAATCAATAAAACATACATTTGTGTTTC	natural antisense	NM_005539	INPP5A	type I inositol 1,4,5-trisphosphate 5-phosphatase	+	down
ASHGA5P016717	0.00217083	0.260944	1.86069	down	noncoding	ENST00000433324	AC097662.2	GENCODE	241	chr2	-	228133460	228189917		AACGGCTCCACGTCCTGCAGACACATTCTGGGACTGCACCTTATGAGTGCTGCTCACTCT	intronic antisense	NM_000091	COL4A3	collagen alpha-3(IV) chain precursor	+	down
ASHGA5P045714	0.0190411	0.260944	3.58501	down	noncoding	ENST00000509911	RP11-297B17.3	GENCODE	739	chr9	+	37002693	37008037		GTCCGGTTTCTTTGGAAAAGTTATATTCCAGTCTCAAACTATTACCTTTTGAAAGGACAT	natural antisense	NM_016734	PAX5	paired box protein Pax-5	-	down
ASHGA5P048227	0.0229852	0.260944	2.87546	down	noncoding	ENST00000528650	RP11-867G23.4	GENCODE	480	chr11	-	66044339	66044963		ACCAAAGACTTGCTTTCTTGCAGGAAGCAGCTGTGCCAGAGGGCAGGGGACTAGGATCCT	natural antisense	NM_030981	RAB1B	ras-related protein Rab-1B	+	down
ASHGA5P038374	0.0224602	0.260944	2.88135	down	noncoding	ENST00000489428	RP11-169N13.4	GENCODE	124	chr3	-	119462985	119468040		AGCAGGCTGGCCTCACTTTGAACTCAGGAGAAGTGGAACAGAGTTGCATATTTTCTTAAG	natural antisense	NM_033364	C3orf15	AMY-1-associating protein expressed in testis 1	+	down
ASHGA5P015505	0.0281549	0.265631	1.53883	down	noncoding	ENST00000420855	RP11-561O23.6	GENCODE	572	chr9	-	70970104	70972736	ENST00000433106, ENST00000442069	ACACTTTCCGGCTGAAGAAAAGAAGAATGGTATTCATGCAGTTCCCATTTTACAGATGAA	intronic antisense	NM_021965	PGM5	phosphoglucomutase-like protein 5	+	down
ASHGA5P029468	0.0249665	0.261185	3.34652	down	noncoding	ENST00000558478	RP11-468E2.5	GENCODE	747	chr14	+	24608653	24609653		AGGAAACTGCCTTATTTTTGAAGTTGCTGGTTGGGATTTCTCTGTTCTTTCAGCCCCTGG	natural antisense	NM_016049	EMC9	ER membrane protein complex subunit 9	-	down
ASHGA5P028559	0.028784	0.265631	3.71012	down	noncoding	ENST00000438752	DLEU2	GENCODE	2090	chr13	-	50617571	50656114		CAGAGATACAGCTTCTTATAGTAACACTAAAACTTTCTTCCTCTTTGGACTGAATACCTA	bidirectional	ENST00000378180	DLEU1	deleted in lymphocytic leukemia 1 (non-protein coding) [Source:HGNC Symbol;Acc:13747]	+	down
ASHGA5P046060	0.0265831	0.264092	4.87211	down	noncoding	ENST00000439076	RP11-229P13.15	GENCODE	467	chr9	+	139947225	139947826		AATAAAGGGTTAAAGGGGCCGACCAGGAGGTCCCTGGGCCTGCTGGAGTGGAGATCCAGG	intronic antisense	NM_001246	ENTPD2	ectonucleoside triphosphate diphosphohydrolase 2 isoform 2	-	down
ASHGA5P018628	0.0351674	0.267436	2.31125	down	noncoding	ENST00000455791	RP4-694B14.5	GENCODE	650	chr20	+	25604694	25657688		ACGCTTCTCACCTGTGTCACTCTGGAAGCTTTGATCAGAAAATTGTAGTTGCTGTTGCCT	natural antisense	NM_015655	ZNF337	zinc finger protein 337	-	down
ASHGA5P036857	0.0357119	0.267436	2.15634	down	noncoding	ENST00000417346	RP4-800J21.3	GENCODE	1540	chr20	-	55959215	55968118		TGGGATTCATAAGAGGAGGAAGAAACCTATCATGCTGACGGGTAGTGAAGAAGAGAAATG	natural antisense	NM_017495	RBM38	RNA-binding protein 38 isoform a	+	down
ASHGA5P033274	0.0408725	0.271318	2.03573	down	noncoding	ENST00000559739	RP11-15E18.1	GENCODE	557	chr17	+	58603653	58628127		GGAAATTATTGGCCATAATTGTTGGTGACACTATCAAACTCATAGTCACTCTATAACGAT	bidirectional	NM_006380	APPBP2	amyloid protein-binding protein 2	-	down
ASHGA5P021292	0.0460552	0.274823	1.98779	down	noncoding	ENST00000529811	RP11-727A23.5	GENCODE	429	chr11	-	82902106	82904662	ENST00000529607	CCCAGGACTGCATTCTGCTTTTGGTCTGTGAACACATTTGGGAAATTCTTCTGATCCTAC	bidirectional	NM_182603	ANKRD42	ankyrin repeat domain-containing protein 42	+	down
ASHGA5P039675	0.011377	0.260944	7.73013	down	noncoding	ENST00000506926	RP11-310I9.1	GENCODE	447	chr4	-	168867824	169034482		GAAACTAGTCCAGAATATAAGAAGGCTGCCTATTATAAGGCTTTACACAAGGACTTCATT	intronic antisense	NM_007193	ANXA10	annexin A10	+	down
ASHGA5P044745	0.0379773	0.269958	6.33638	down	noncoding	ENST00000522640	CTD-2373N4.5	GENCODE	407	chr8	+	30454430	30455049		CCCCCAGGCGATCTCTGTTTTCTTGCTGGTCCACACTAAGTTCATTAAATTTTAACTGAA	intronic antisense	NM_002095	GTF2E2	transcription initiation factor IIE subunit beta	-	down
ASHGA5P019710	0.0401563	0.27087	1.86714	down	noncoding	ENST00000556904	AC068831.10	GENCODE	563	chr15	+	91565848	91573936	ENST00000501381	TTCTCAAGTCAGCTCCAGGTTCAAGCTCAAAGGCCTAAAGTTTTGCAAACATCTGGTGAA	bidirectional	NM_018668	VPS33B	vacuolar protein sorting-associated protein 33B	-	down
ASHGA5P027431	0.00655624	0.260944	4.23787	down	noncoding	ENST00000546601	RP11-186F10.2	GENCODE	527	chr12	-	71976072	71977632		CAAATTCCTTGTGCTCTAGCTTTCTTGCAAGTTATTATAAAGTTGCCTTTGGATGTTTGA	natural antisense	NM_003667	LGR5	leucine-rich repeat-containing G-protein coupled receptor 5 precursor	+	down
ASHGA5P026036	0.0421496	0.271318	2.60685	down	noncoding	ENST00000526796	RP11-687M24.8	GENCODE	645	chr11	-	125128521	125136694		CTCTGGCCCTGTTTTTCAGACCTCTAGTAATAAAAACAAGCCAATAAAATGAACATGAAA	intronic antisense	NM_022062	PKNOX2	homeobox protein PKNOX2	+	down
ASHGA5P033158	0.00965031	0.260944	2.10189	down	noncoding	ENST00000572634	KANSL1-AS1	GENCODE	666	chr17	+	44273423	44274089		TCCAATATCCACTCTATTCTGATTAGTTTTAACCCATTCTCTTTGCCAATGATTGGTTAG	intronic antisense	NM_001193465	KANSL1	KAT8 regulatory NSL complex subunit 1 isoform 2	-	down
ASHGA5P021871	0.02007	0.260944	4.24227	down	noncoding	ENST00000543061	RP11-273B20.3	GENCODE	440	chr12	-	7319269	7341665		AGGGCTGCCGAAGATAGATGTCTACCAACTAGGAAGAGAGCCCTCACCAGGAACCAAATC	natural antisense	ENST00000536883	PEX5	peroxisomal biogenesis factor 5 [Source:HGNC Symbol;Acc:9719]	+	down
ASHGA5P017416	0.0484184	0.275647	2.21133	down	noncoding	ENST00000441249	RP11-445F6.2	GENCODE	914	chr6	+	139592498	139608444		CTGAAGTCAGATGCCAAGGGGAAAGTGACTTTACCCACGAGAGAGATTTTTAAATATTCC	intronic antisense	NM_153235	TXLNB	beta-taxilin	-	down
ASHGA5P036209	0.0392817	0.270227	1.72175	down	noncoding	ENST00000420020	AC008277.1	GENCODE	555	chr2	+	160242877	160261143		AAATTGTTCAAGATATCAACTTATACAAAGTCTACCAGGATATTAAAGTACTTACACAAA	natural antisense	NM_013450	BAZ2B	bromodomain adjacent to zinc finger domain protein 2B	-	down
ASHGA5P044839	0.0319967	0.266189	4.38683	down	noncoding	ENST00000518993	RP11-25K19.1	GENCODE	1079	chr8	+	60031776	60033905	ENST00000517898	ATAACAGCTTCCCAAATACTGTTGTAGATACTAAAATGTGCCTGTATGTATTTCCTTCCA	bidirectional	NM_014729	TOX	thymocyte selection-associated high mobility group box protein TOX	-	down
ASHGA5P020779	0.0346394	0.267436	2.00274	down	noncoding	ENST00000519727	CTB-157D17.1	GENCODE	396	chr5	-	153708996	153825379		CTAAAGAAGGGAAAACCTGCCATCCCTTTGTCTTTAGGGAATGAGCAAAATCCAGGGATA	intronic antisense	NM_198321	GALNT10	polypeptide N-acetylgalactosaminyltransferase 10	+	down
ASHGA5P036644	0.0443816	0.274105	5.24489	down	noncoding	ENST00000453544	RP5-839B4.7	GENCODE	368	chr20	-	10084992	10349424		AATTCCTGATTGGGGATCTGGAAACTCCAGGAGATTGGACCTGCACCAGAGAGAAAATTT	intronic antisense	NM_003081	SNAP25	synaptosomal-associated protein 25 isoform SNAP25A	+	down
ASHGA5P033701	0.0197344	0.260944	3.47693	down	noncoding	ENST00000584431	RP11-737O24.2	GENCODE	673	chr18	+	2948338	2960754		CAAAGGGGTGTCAATATCTTTAAAGAACTGATCTTCAGTAGGAATTGGTGAGGTGGCAAG	natural antisense	NM_014646	LPIN2	phosphatidate phosphatase LPIN2	-	down
ASHGA5P017531	0.0182812	0.260944	11.1869	down	noncoding	ENST00000442777	AC106786.1	GENCODE	792	chr5	-	122422942	122424990		ACAAAATAGATTTTCTGAACCTGGGAAACGTGCTGTTCAGACTTCATCCGGGTCTCATTC	natural antisense	NM_001136239	PRDM6	putative histone-lysine N-methyltransferase PRDM6	+	down
ASHGA5P042250	0.0154756	0.260944	2.24459	down	noncoding	ENST00000500636	RP3-510L9.1	GENCODE	704	chr6	+	11173684	11259332		ATTTAACATCATTCCCTGCTGACTCTTGTCTCTCTGGAAAATTGACAGTTAGGAGACAAA	intronic antisense	NM_182966	NEDD9	enhancer of filamentation 1 isoform 2	-	down
ASHGA5P030652	0.0333183	0.266189	3.19924	down	noncoding	ENST00000564692	CTD-2235H24.2	GENCODE	415	chr15	+	75192332	75193030		ATAGAGTAGTACATAAACACCATATGGTACCACTCCTGCTGGGAGGTAAGCCTGGATACA	natural antisense	NM_020447	FAM219B	protein FAM219B	-	down
ASHGA5P023586	0.0377719	0.269958	3.19317	down	noncoding	ENST00000584959	RP11-927P21.1	GENCODE	631	chr17	+	62888941	62906298		GGACAGATGATGCCAGTTAATTACTTTGAATGCAAGTTTGAAAACCACTGCTTTAAAGAA	intronic antisense	NM_199340	LRRC37A3	leucine-rich repeat-containing protein 37A3 precursor	-	down
ASHGA5P038840	0.00340992	0.260944	2.54504	down	noncoding	ENST00000470427	RP11-755B10.2	GENCODE	364	chr3	+	57614536	57640645		CTTTACTTTGCTTTCAAGCTCAGTCTTGGTGTAAATCTATCACCTTCAATATAACTGGAT	natural antisense	NM_152678	FAM116A	protein FAM116A	-	down
ASHGA5P033283	0.0490437	0.276269	2.87403	down	noncoding	ENST00000584542	RP11-453A12.1	GENCODE	1811	chr17	+	60885860	60913732		ACCTCTGCAGAGGACATCTGGAATGCTCTGGTCCAACACGAAAAAGAAGAAATAAGCGAT	bidirectional	NM_152598	MARCH10	probable E3 ubiquitin-protein ligase MARCH10	-	down
ASHGA5P050485	0.015815	0.260944	4.09319	down	noncoding	ENST00000417691	AC016747.3	GENCODE	892	chr2	-	61370689	61372087		ATATATTCCATAGACTGCATTGGAGAGAAAGGCGCCGGGACAGAAAAGCCTGAGATAAAC	bidirectional	NM_001143960	C2orf74	uncharacterized protein C2orf74 isoform 2	+	down
ASHGA5P030885	0.00484229	0.260944	2.23907	down	noncoding	ENST00000569852	RP11-20I23.8	GENCODE	3626	chr16	-	2611471	2615097		AGACCCCGACCAAAAAGCGCATATAACTCACGTGCAGGCTTCGATGCACAAAGACCCCGG	natural antisense	NM_001261816	PDPK1	3-phosphoinositide-dependent protein kinase 1 isoform 3	+	down
ASHGA5P032501	0.0310288	0.26614	2.49387	down	noncoding	ENST00000578660	RP5-890E16.2	GENCODE	2910	chr17	-	46122502	46125412		AACTTCTGAGCTAGTTTACCAGTTTCAAAGACTAATTCAGAGAGCATGTTTTACCTATTC	bidirectional	NM_003204	NFE2L1	nuclear factor erythroid 2-related factor 1	+	down
ASHGA5P036588	0.0267547	0.26419	16.8696	down	noncoding	ENST00000429947	AC131097.3	GENCODE	470	chr2	+	242824098	242901084		AGTAGGTTGCTCGGTGCCTGGTTCTGACGCTATCCCTCAGAGCCTGTGGAAGTTGCTGAT	intronic antisense	ENST00000401641	AC131097.4	Uncharacterized protein [Source:UniProtKB/TrEMBL;Acc:B5MC26]	-	down
ASHGA5P055306	0.0451365	0.274758	3.20133	down	noncoding	ENST00000536029	RP11-392P7.8	GENCODE	466	chr12	+	13080697	13133028		GTGTTCACAGACACTTTGCCTCATTGGTTCGTGCCTCAGCTTCCAATCTGGACATGGAGC	intronic antisense	NM_015987	HEBP1	heme-binding protein 1	-	down
ASHGA5P055306	0.0451365	0.274758	3.20133	down	noncoding	ENST00000536029	RP11-392P7.8	GENCODE	466	chr12	+	13080697	13133028		GTGTTCACAGACACTTTGCCTCATTGGTTCGTGCCTCAGCTTCCAATCTGGACATGGAGC	intronic antisense	NM_018654	GPRC5D	G-protein coupled receptor family C group 5 member D	-	down
ASHGA5P031327	0.032493	0.266189	1.6547	down	noncoding	ENST00000563267	RP11-525K10.3	GENCODE	429	chr16	-	80560735	80574850		AAGACAGAATAAGGAGGTGTGTGTTAGAGAGAGGATGCCTGTGTCTCACGTTGTAATGTC	natural antisense	ENST00000562982	DYNLRB2	dynein, light chain, roadblock-type 2 [Source:HGNC Symbol;Acc:15467]	+	down
ASHGA5P036772	0.00786304	0.260944	2.82283	down	noncoding	ENST00000419993	RP11-109P14.10	GENCODE	481	chr1	+	38326368	38327252		TTGCTGGCCCAGAAAATCCCACTTGTTTCACCGAACACTCATTTTTTCAGTGATTTTACA	natural antisense	NM_005540	INPP5B	type II inositol 1,4,5-trisphosphate 5-phosphatase precursor	-	down
ASHGA5P037105	0.00996096	0.260944	1.9255	down	noncoding	ENST00000558899	RP5-914P20.5	GENCODE	572	chr20	+	49547520	49561316		GAACAGCTTCCAAAATCTTATTCACAGAGGTTTTGTGGTCTTTTGGGCTAAGAATTTAAT	intronic antisense	NM_003859	DPM1	dolichol-phosphate mannosyltransferase	-	down
ASHGA5P037105	0.00996096	0.260944	1.9255	down	noncoding	ENST00000558899	RP5-914P20.5	GENCODE	572	chr20	+	49547520	49561316		GAACAGCTTCCAAAATCTTATTCACAGAGGTTTTGTGGTCTTTTGGGCTAAGAATTTAAT	natural antisense	NM_015339	ADNP	activity-dependent neuroprotector homeobox protein	-	down
ASHGA5P029119	0.00337623	0.260944	5.58865	down	noncoding	ENST00000555403	RP11-247L20.4	GENCODE	446	chr14	-	50793243	50794627		ATTCTGAGTAAGTCTGTATGCTATCAAGAACACAAGAATGCAGGATCATGGGAAATGCAC	intronic antisense	ENST00000358473	ATP5S	ATP synthase, H+ transporting, mitochondrial Fo complex, subunit s (factor B) [Source:HGNC Symbol;Acc:18799]	+	down
ASHGA5P029119	0.00337623	0.260944	5.58865	down	noncoding	ENST00000555403	RP11-247L20.4	GENCODE	446	chr14	-	50793243	50794627		ATTCTGAGTAAGTCTGTATGCTATCAAGAACACAAGAATGCAGGATCATGGGAAATGCAC	intronic antisense	ENST00000553905	RP11-247L20.2	ATP synthase coupling factor B-like 1; ATP synthase subunit s, mitochondrial; Uncharacterized protein [Source:UniProtKB/TrEMBL;Acc:Q8WXQ4]	+	down
ASHGA5P016910	0.0444348	0.274183	1.56777	down	noncoding	ENST00000435627	AC007383.3	GENCODE	482	chr2	+	206950245	206950880		CCGGCCTCACATCAGAGTGAGAGGCGCTGGCAATGGACTAGGAAGCTCGGCTGCCGCTGC	natural antisense	NM_017759	INO80D	INO80 complex subunit D	-	down
ASHGA5P019726	0.0339884	0.266189	2.89173	down	noncoding	ENST00000502041	CTC-281B15.1	GENCODE	2069	chr5	-	80533383	80597378	NR_034123	CAGAGGCAAGTCCAGATTCCTAAGATGAGGACACAGCATCCTGGGCCACTGTCACTAATA	intronic antisense	NM_001099735	CKMT2	creatine kinase S-type, mitochondrial precursor	+	down
ASHGA5P020661	0.0275782	0.264951	3.0724	down	noncoding	ENST00000518078	RP11-577N1.1	GENCODE	513	chr8	-	63385775	63386828		AGTGACACAGGTTTTTACAGTCTTCCTTTGTTCAAGTATAAGAAATGATGATGGCTCTAC	intronic antisense	NM_173688	NKAIN3	sodium/potassium-transporting ATPase subunit beta-1-interacting protein 3 precursor	+	down
ASHGA5P020418	0.037304	0.269958	1.68579	down	noncoding	ENST00000513235	CTD-2154I11.2	GENCODE	577	chr5	-	95052685	95067991		TCTCTGAACAGAAGCAACCGAATATATGGACCCCATGACCCAGCTGTATTAGTCTGTTCT	natural antisense	NM_014899	RHOBTB3	rho-related BTB domain-containing protein 3	+	down
ASHGA5P022893	0.0312281	0.26614	3.98584	down	noncoding	ENST00000564901	MIR4519	GENCODE	648	chr16	+	30886781	30906401		CGTCACAAAGCTGCCTGGCTGCCTGGAGGAACAAAGGAGGGCCGGGCAAGAACGCCATTA	intronic antisense	NM_004765	BCL7C	B-cell CLL/lymphoma 7 protein family member C	-	down
ASHGA5P032466	0.0121578	0.260944	6.70644	down	noncoding	ENST00000579913	LRRC37A4P	GENCODE	3243	chr17	-	43584106	43592522	NR_002940	TTTACAGTCATATCATCTAGCCCAGCAAGTCATGGAAGCATAGTTGTTAAAATCATCTGA	intronic antisense	ENST00000253803	AC091132.2	Uncharacterized protein [Source:UniProtKB/TrEMBL;Acc:H7BXE8]	+	down
ASHGA5P031005	0.006446	0.260944	4.34762	down	noncoding	ENST00000561762	CTA-363E6.6	GENCODE	633	chr16	-	19488237	19499221		TGAAAAGCATAATCATTTGGATAAAGGGCAGCAGGGGGCAGAAGAAGATGCCAATCCTGT	natural antisense	NM_001105248	TMC5	transmembrane channel-like protein 5 isoform a	+	down
ASHGA5P014922	0.0379969	0.269958	1.61182	down	noncoding	ENST00000414776	AL450226.2	GENCODE	710	chr17	+	2135973	2136904		CCGTGAACCCTGTCCAAAGCTTTTCTACACACTTGAAAAGTAATCACAGTAAAACGTTAG	intronic antisense	NM_001256827	SMG6	telomerase-binding protein EST1A isoform 3	-	down
ASHGA5P031289	0.00883002	0.260944	5.68398	down	noncoding	ENST00000565313	AC009120.6	GENCODE	539	chr16	-	74339153	74366511		CCCGAAGTCAAAAACGACTAGAACACAGCTTAAAAATCAAGCCATTTAATTGTATCTTTG	natural antisense	NM_002811	PSMD7	26S proteasome non-ATPase regulatory subunit 7	+	down
ASHGA5P017901	0.0484661	0.275803	2.1419	down	noncoding	ENST00000446952	RP11-528G1.2	GENCODE	635	chr1	+	160506862	160541248		ATCTGCAGTGGCCAGAAGGTCATGACAGCTGGATCTTAGACAGACATTCTGAGTCATGAG	intronic antisense	NM_001184879	CD84	SLAM family member 5 isoform 1 precursor	-	down
ASHGA5P030638	0.0475372	0.275324	1.84354	down	noncoding	ENST00000566745	RP11-361M10.5	GENCODE	765	chr15	+	73077352	73085304	NR_040107	TCTGTTGTCTGTAGTTATTTGATATTGGCTGTGGACCCACAAAGTCACACAAGGCTAAAG	intronic antisense	ENST00000565814	ADPGK	ADP-dependent glucokinase [Source:HGNC Symbol;Acc:25250]	-	down
ASHGA5P044229	0.0394313	0.270227	1.65409	down	noncoding	ENST00000524133	RP11-360L9.7	GENCODE	570	chr8	-	41397899	41402563		AATTTACTGTGGTTTTAGAGGATGTAAAGTGCTCCGTGCAGTTGGACATGTACAGGGCAG	natural antisense	NM_032336	GINS4	DNA replication complex GINS protein SLD5	+	down
ASHGA5P023233	0.0111338	0.260944	3.99037	down	noncoding	ENST00000575139	RP11-473M20.14	GENCODE	530	chr16	-	3166456	3182054		CCGGACCAAGTGTTCATCCATCGCCCTGTATTAGCGAAGAACAACATCAAGCTGGCTAGC	natural antisense	NM_001042428	ZNF205	zinc finger protein 205	+	down
ASHGA5P037502	0.0133632	0.260944	1.53426	down	noncoding	ENST00000442785	AP001059.5	GENCODE	523	chr21	+	45670695	45671403		AATACCGCCTTTTAGAGGAAGCTCCAGAGGACACGTGAGCTGCAGTGATGTGGGCACGCT	natural antisense	NM_013369	DNMT3L	DNA (cytosine-5)-methyltransferase 3-like isoform 1	-	down
ASHGA5P034537	0.032189	0.266189	3.87168	down	noncoding	ENST00000559614	AC002306.1	GENCODE	1928	chr19	+	19716689	19719991		ACCGTTGGGAGAAAAATGGGGTTGGTGCTGGTATGTCTAACAAGTATATGACACGTTATG	intronic antisense	NM_025245	PBX4	pre-B-cell leukemia transcription factor 4	-	down
ASHGA5P055053	0.0327043	0.266189	3.07735	down	noncoding	ENST00000530270	RP11-113K21.5	GENCODE	860	chr11	+	82783396	82784754	ENST00000528156	TTTCATACAGGAATGATTAACAAAGGCGTCCGAAGAAATCGTTGTTGGAAGGTGACCAAG	bidirectional	NM_014488	RAB30	ras-related protein Rab-30	-	down
