# Supplementary material for: Integrated Analysis of Dysregulated ncRNA and mRNA Expression Profiles in Humans Exposed to Carbon Nanotubes
Source: PLoS One. 2016 Mar 1;11(3):e0150628. doi: 10.1371/journal.pone.0150628 (PMC4773015; doi:10.1371/journal.pone.0150628)
Supplement: S5 File — The lncRNA–miRNA interaction dataset was downloaded with medium stringency from starBase v2.0 database [31, 32] in September, 2015. This dataset provides the most comprehensive list of experimentally confirmed and predicted lncRNA–miRNA interactions based on large scale CLIP-Seq data. (XLSX) [file pone.0150628.s006.xlsx]

## Sheet: StarBaseV2.0 miRNA-lncRNA pairs
name	mirAccession	geneName	targetSites	bioComplex	clipReadNum	cancerNum	miRNA_Expression in Exposed workers	LncRNA Expression in Exposed workers
hsa-let-7f-5p	MIMAT0000067	KCNQ1OT1	1	4	0	4	up	-
hsa-let-7f-5p	MIMAT0000067	XIST	4	19	3912	3	up	-
hsa-let-7f-5p	MIMAT0000067	AC074117.10	1	4	39	-1	up	-
hsa-let-7f-5p	MIMAT0000067	SNHG16	1	4	32	-1	up	-
hsa-let-7f-5p	MIMAT0000067	MAL2	1	5	220	-1	up	-
hsa-let-7f-5p	MIMAT0000067	RP11-264B17.3	1	2	89	-1	up	-
hsa-let-7f-5p	MIMAT0000067	RP11-834C11.4	1	14	342	-1	up	-
hsa-let-7f-5p	MIMAT0000067	CASP8AP2	2	10	611	-1	up	-
hsa-let-7f-5p	MIMAT0000067	LINC00263	1	2	61	-1	up	-
hsa-let-7f-5p	MIMAT0000067	XXbac-BPG300A18.13	1	8	392	-1	up	-
hsa-let-7f-5p	MIMAT0000067	hsa-mir-6080	1	2	17	-1	up	-
hsa-let-7f-5p	MIMAT0000067	SCARNA10	1	2	0	-1	up	-
hsa-let-7f-5p	MIMAT0000067	RP11-282O18.6	1	2	55	-1	up	-
hsa-let-7f-5p	MIMAT0000067	NUTM2A-AS1	1	10	193	-1	up	-
hsa-let-7f-5p	MIMAT0000067	RP11-819C21.1	1	8	192	-1	up	-
hsa-let-7f-5p	MIMAT0000067	RP11-492E3.1	1	2	511	-1	up	-
hsa-let-7f-5p	MIMAT0000067	LINC00665	1	3	180	-1	up	-
hsa-let-7f-5p	MIMAT0000067	CTD-2270L9.5	1	2	53	-1	up	-
hsa-let-7f-5p	MIMAT0000067	CTA-204B4.6	2	5	2922	-1	up	-
hsa-let-7f-5p	MIMAT0000067	RP11-277P12.20	1	2	32	-1	up	-
hsa-let-7f-5p	MIMAT0000067	RP11-457M11.2	1	2	18	-1	up	-
hsa-let-7f-5p	MIMAT0000067	ZNF518A	1	4	17	-1	up	-
hsa-let-7f-5p	MIMAT0000067	UBXN8	1	4	55	-1	up	-
hsa-let-7f-5p	MIMAT0000067	TTTY15	1	2	169	0	up	down
hsa-let-7f-5p	MIMAT0000067	MIR4720	1	2	11	-1	up	up
hsa-let-7f-5p	MIMAT0000067	RP13-507I23.1	1	2	0	-1	up	up
hsa-let-7f-5p	MIMAT0000067	RP11-473I1.10	1	10	688	-1	up	up
hsa-miR-100-5p	MIMAT0000098	RP11-169K16.9	1	3	10	-1	up	-
hsa-miR-10b-5p	MIMAT0000254	NEAT1	1	4	36	3	up	-
hsa-miR-10b-5p	MIMAT0000254	XIST	2	8	18	0	up	-
hsa-miR-10b-5p	MIMAT0000254	RP3-410C9.1	1	4	204	-1	up	-
hsa-miR-10b-5p	MIMAT0000254	KIAA1984-AS1	1	2	1	-1	up	-
hsa-miR-10b-5p	MIMAT0000254	DCP1A	1	2	31	-1	up	-
hsa-miR-10b-5p	MIMAT0000254	RP6-24A23.7	1	2	0	-1	up	-
hsa-miR-10b-5p	MIMAT0000254	CTD-2270L9.5	1	2	0	-1	up	-
hsa-miR-141-3p	MIMAT0000432	XIST	3	6	0	3	up	-
hsa-miR-141-3p	MIMAT0000432	MALAT1	2	8	2683	2	up	-
hsa-miR-141-3p	MIMAT0000432	OIP5-AS1	3	12	896	-1	up	-
hsa-miR-141-3p	MIMAT0000432	SNHG16	1	2	43	-1	up	-
hsa-miR-141-3p	MIMAT0000432	SEC22B	1	2	0	-1	up	-
hsa-miR-141-3p	MIMAT0000432	TP73-AS1	2	4	27	-1	up	-
hsa-miR-141-3p	MIMAT0000432	RP11-469M7.1	1	2	20	-1	up	-
hsa-miR-141-3p	MIMAT0000432	LA16c-306E5.2	1	4	55	-1	up	-
hsa-miR-141-3p	MIMAT0000432	AC010729.1	1	2	0	-1	up	-
hsa-miR-141-3p	MIMAT0000432	TMEM161B-AS1	1	2	0	-1	up	-
hsa-miR-141-3p	MIMAT0000432	RP11-13N13.2	1	3	22	-1	up	-
hsa-miR-141-3p	MIMAT0000432	CTC-444N24.11	1	2	21	-1	up	-
hsa-miR-141-3p	MIMAT0000432	TRAF3IP2-AS1	1	2	0	-1	up	-
hsa-miR-141-3p	MIMAT0000432	C17orf76-AS1	1	2	0	-1	up	down
hsa-miR-141-3p	MIMAT0000432	SNHG15	1	3	12	-1	up	up
hsa-miR-143-3p	MIMAT0000435	MALAT1	1	7	1198	2	up	-
hsa-miR-143-3p	MIMAT0000435	OIP5-AS1	1	2	49	-1	up	-
hsa-miR-143-3p	MIMAT0000435	CTD-2116N17.1	1	2	69	-1	up	-
hsa-miR-143-3p	MIMAT0000435	ZNF883	1	2	28	-1	up	-
hsa-miR-143-3p	MIMAT0000435	ZNF833P	1	2	11	-1	up	-
hsa-miR-143-3p	MIMAT0000435	RP11-615I2.7	1	2	8	-1	up	-
hsa-miR-143-3p	MIMAT0000435	RP11-467L20.9	1	5	558	-1	up	-
hsa-miR-143-3p	MIMAT0000435	MCM3AP-AS1	1	3	67	-1	up	-
hsa-miR-143-3p	MIMAT0000435	SCAMP1	2	14	509	-1	up	-
hsa-miR-143-3p	MIMAT0000435	RP6-24A23.7	1	2	0	-1	up	-
hsa-miR-143-3p	MIMAT0000435	CTA-204B4.6	1	2	3	-1	up	-
hsa-miR-143-3p	MIMAT0000435	AC009299.3	1	3	39	-1	up	-
hsa-miR-143-3p	MIMAT0000435	AC005550.4	1	5	126	-1	up	-
hsa-miR-143-3p	MIMAT0000435	LINC00667	1	10	247	-1	up	-
hsa-miR-143-3p	MIMAT0000435	AC009948.5	1	2	44	-1	up	down
hsa-miR-146b-5p	MIMAT0002809	NEAT1	1	6	0	3	up	-
hsa-miR-146b-5p	MIMAT0002809	KCNQ1OT1	1	2	0	2	up	-
hsa-miR-146b-5p	MIMAT0002809	SNHG7	1	4	0	2	up	-
hsa-miR-146b-5p	MIMAT0002809	MALAT1	1	4	4873	2	up	-
hsa-miR-146b-5p	MIMAT0002809	XIST	1	18	3255	1	up	-
hsa-miR-146b-5p	MIMAT0002809	SNHG16	1	13	433	-1	up	-
hsa-miR-146b-5p	MIMAT0002809	CTC-503J8.6	1	2	43	-1	up	-
hsa-miR-146b-5p	MIMAT0002809	KIAA1984-AS1	1	2	1	-1	up	-
hsa-miR-146b-5p	MIMAT0002809	RP4-773N10.5	1	2	28	-1	up	-
hsa-miR-146b-5p	MIMAT0002809	AC010226.4	1	2	23	-1	up	down
hsa-miR-146b-5p	MIMAT0002809	EPB41L4A-AS1	1	2	34	-1	up	down
hsa-miR-191-5p	MIMAT0000440	XIST	2	11	60	1	up	-
hsa-miR-191-5p	MIMAT0000440	COX10-AS1	1	3	33	-1	up	-
hsa-miR-191-5p	MIMAT0000440	PTCHD3P1	1	3	20	-1	up	-
hsa-miR-191-5p	MIMAT0000440	CTA-204B4.6	1	7	218	-1	up	-
hsa-miR-191-5p	MIMAT0000440	RP11-161M6.2	1	2	1	-1	up	-
hsa-miR-192-5p	MIMAT0000222	XIST	1	6	0	2	up	-
hsa-miR-192-5p	MIMAT0000222	RP11-170L3.8	4	12	1390	-1	up	-
hsa-miR-192-5p	MIMAT0000222	RP11-216F19.2	1	2	7	-1	up	-
hsa-miR-19b-3p	MIMAT0000074	XIST	3	12	136	2	up	-
hsa-miR-19b-3p	MIMAT0000074	KCNQ1OT1	1	2	0	2	up	-
hsa-miR-19b-3p	MIMAT0000074	RP11-290D2.4	1	4	321	-1	up	-
hsa-miR-19b-3p	MIMAT0000074	RP11-399K21.11	1	5	78	-1	up	-
hsa-miR-19b-3p	MIMAT0000074	RP11-588K22.2	1	2	13	-1	up	-
hsa-miR-19b-3p	MIMAT0000074	RP11-170L3.8	1	6	222	-1	up	-
hsa-miR-19b-3p	MIMAT0000074	AC079767.4	1	2	37	-1	up	-
hsa-miR-19b-3p	MIMAT0000074	LINC00094	1	6	77	-1	up	-
hsa-miR-19b-3p	MIMAT0000074	RP11-197P3.5	1	4	37	-1	up	-
hsa-miR-19b-3p	MIMAT0000074	MAP3K14	1	8	525	-1	up	-
hsa-miR-19b-3p	MIMAT0000074	LINC00338	1	10	458	-1	up	-
hsa-miR-19b-3p	MIMAT0000074	RP11-363E7.4	1	9	157	-1	up	-
hsa-miR-19b-3p	MIMAT0000074	CTB-92J24.2	1	4	76	-1	up	-
hsa-miR-19b-3p	MIMAT0000074	AC005307.3	1	6	209	-1	up	-
hsa-miR-19b-3p	MIMAT0000074	RP11-84C13.1	1	8	76	-1	up	-
hsa-miR-19b-3p	MIMAT0000074	AC135048.13	1	2	236	-1	up	-
hsa-miR-19b-3p	MIMAT0000074	CTB-50L17.7	1	10	733	-1	up	-
hsa-miR-19b-3p	MIMAT0000074	XXbac-B461K10.4	1	2	0	-1	up	-
hsa-miR-19b-3p	MIMAT0000074	MCM3AP-AS1	1	5	266	-1	up	-
hsa-miR-19b-3p	MIMAT0000074	CTB-89H12.4	1	3	106	-1	up	-
hsa-miR-19b-3p	MIMAT0000074	RP11-819C21.1	1	2	65	-1	up	-
hsa-miR-19b-3p	MIMAT0000074	RP1-178F10.3	1	10	320	-1	up	-
hsa-miR-19b-3p	MIMAT0000074	ZNF718	1	4	25	-1	up	-
hsa-miR-19b-3p	MIMAT0000074	CTA-204B4.6	2	4	29	-1	up	-
hsa-miR-19b-3p	MIMAT0000074	PRKCQ-AS1	1	3	22	-1	up	-
hsa-miR-19b-3p	MIMAT0000074	RP11-46C20.1	1	2	11	-1	up	-
hsa-miR-19b-3p	MIMAT0000074	RP11-758M4.4	1	2	46	-1	up	-
hsa-miR-19b-3p	MIMAT0000074	RP11-363G2.4	1	6	85	-1	up	-
hsa-miR-19b-3p	MIMAT0000074	LINC00667	5	10	321	-1	up	-
hsa-miR-19b-3p	MIMAT0000074	CTD-2369P2.2	1	2	15	-1	up	-
hsa-miR-19b-3p	MIMAT0000074	ZNF518A	3	14	177	-1	up	-
hsa-miR-19b-3p	MIMAT0000074	FGD5-AS1	1	2	158	-1	up	-
hsa-miR-19b-3p	MIMAT0000074	CTC-479C5.16	1	3	7	-1	up	-
hsa-miR-19b-3p	MIMAT0000074	RP11-115C21.2	1	2	24	-1	up	down
hsa-miR-19b-3p	MIMAT0000074	H19	1	3	29154	1	up	up
hsa-miR-19b-3p	MIMAT0000074	RP11-355O1.11	1	2	17	-1	up	up
hsa-miR-19b-3p	MIMAT0000074	HOXD-AS1	1	4	25	-1	up	up
hsa-miR-200b-3p	MIMAT0000318	MALAT1	2	8	759	2	up	-
hsa-miR-200b-3p	MIMAT0000318	XIST	3	11	57	0	up	-
hsa-miR-200b-3p	MIMAT0000318	CTD-2630F21.1	1	8	190	-1	up	-
hsa-miR-200b-3p	MIMAT0000318	OIP5-AS1	1	3	57	-1	up	-
hsa-miR-200b-3p	MIMAT0000318	CWC15	1	5	62	-1	up	-
hsa-miR-200b-3p	MIMAT0000318	SCAMP1	2	5	66	-1	up	-
hsa-miR-200b-3p	MIMAT0000318	RP11-145M9.4	1	3	173	-1	up	-
hsa-miR-200b-3p	MIMAT0000318	CTD-3185P2.1	1	10	182	-1	up	-
hsa-miR-200b-3p	MIMAT0000318	LINC00667	1	4	113	-1	up	-
hsa-miR-200b-3p	MIMAT0000318	PPP1R9B	1	5	59	-1	up	-
hsa-miR-200b-3p	MIMAT0000318	RP6-24A23.7	2	10	761	-1	up	-
hsa-miR-200b-3p	MIMAT0000318	ZNF518A	1	3	107	-1	up	-
hsa-miR-200b-3p	MIMAT0000318	RP11-91G21.2	1	2	43	-1	up	-
hsa-miR-200b-3p	MIMAT0000318	RP11-473I1.10	1	2	14	-1	up	up
hsa-miR-200b-3p	MIMAT0000318	RP13-507I23.1	1	2	0	-1	up	up
hsa-miR-200b-3p	MIMAT0000318	RP11-429J17.7	1	2	13	-1	up	up
hsa-miR-20a-5p	MIMAT0000075	XIST	4	17	1263	3	up	-
hsa-miR-20a-5p	MIMAT0000075	MALAT1	1	7	11	3	up	-
hsa-miR-20a-5p	MIMAT0000075	HOTAIR	1	6	92	2	up	-
hsa-miR-20a-5p	MIMAT0000075	LINC00657	1	2	325	-1	up	-
hsa-miR-20a-5p	MIMAT0000075	RP11-392M18.5	1	2	182	-1	up	-
hsa-miR-20a-5p	MIMAT0000075	LINC00116	1	25	11228	-1	up	-
hsa-miR-20a-5p	MIMAT0000075	RP11-50E11.3	1	4	54	-1	up	-
hsa-miR-20a-5p	MIMAT0000075	RP11-102F4.3	1	2	21	-1	up	-
hsa-miR-20a-5p	MIMAT0000075	SNHG16	1	15	568	-1	up	-
hsa-miR-20a-5p	MIMAT0000075	RP11-29G8.3	2	4	22	-1	up	-
hsa-miR-20a-5p	MIMAT0000075	AC084219.4	1	15	1584	-1	up	-
hsa-miR-20a-5p	MIMAT0000075	RP11-145M9.4	1	7	445	-1	up	-
hsa-miR-20a-5p	MIMAT0000075	ZNRD1-AS1	1	4	80	-1	up	-
hsa-miR-20a-5p	MIMAT0000075	RP11-379K17.11	1	8	473	-1	up	-
hsa-miR-20a-5p	MIMAT0000075	MAP3K14	2	9	588	-1	up	-
hsa-miR-20a-5p	MIMAT0000075	RP11-315C6.3	1	13	440	-1	up	-
hsa-miR-20a-5p	MIMAT0000075	RP11-361F15.2	2	5	24	-1	up	-
hsa-miR-20a-5p	MIMAT0000075	CTC-444N24.11	1	11	682	-1	up	-
hsa-miR-20a-5p	MIMAT0000075	RP11-363E7.4	1	9	157	-1	up	-
hsa-miR-20a-5p	MIMAT0000075	RP11-226L15.5	1	4	65	-1	up	-
hsa-miR-20a-5p	MIMAT0000075	hsa-mir-6080	1	9	245	-1	up	-
hsa-miR-20a-5p	MIMAT0000075	GS1-358P8.4	1	14	136	-1	up	-
hsa-miR-20a-5p	MIMAT0000075	CTB-89H12.4	1	22	5784	-1	up	-
hsa-miR-20a-5p	MIMAT0000075	SCAMP1	1	2	24	-1	up	-
hsa-miR-20a-5p	MIMAT0000075	RP5-1024G6.8	2	4	0	-1	up	-
hsa-miR-20a-5p	MIMAT0000075	ZNF718	1	4	49	-1	up	-
hsa-miR-20a-5p	MIMAT0000075	CTA-204B4.6	2	10	1747	-1	up	-
hsa-miR-20a-5p	MIMAT0000075	RP11-973H7.2	1	11	210	-1	up	-
hsa-miR-20a-5p	MIMAT0000075	RP4-773N10.5	2	6	116	-1	up	-
hsa-miR-20a-5p	MIMAT0000075	RP5-1172N10.3	1	3	24	-1	up	-
hsa-miR-20a-5p	MIMAT0000075	ZNF518A	1	6	148	-1	up	-
hsa-miR-20a-5p	MIMAT0000075	FGD5-AS1	1	5	68	-1	up	-
hsa-miR-20a-5p	MIMAT0000075	CTD-2377D24.6	1	2	40	-1	up	-
hsa-miR-20a-5p	MIMAT0000075	EPB41L4A-AS1	2	10	344	-1	up	down
hsa-miR-20a-5p	MIMAT0000075	RP11-44F14.11	1	3	83	-1	up	down
hsa-miR-20a-5p	MIMAT0000075	CTC-281B15.1	1	3	119	-1	up	down
hsa-miR-20a-5p	MIMAT0000075	H19	1	3	144158	1	up	up
hsa-miR-20a-5p	MIMAT0000075	HCG18	1	3	12	0	up	up
hsa-miR-20a-5p	MIMAT0000075	RP11-355O1.11	1	2	14	-1	up	up
hsa-miR-20a-5p	MIMAT0000075	MIR4720	2	4	85	-1	up	up
hsa-miR-20a-5p	MIMAT0000075	C11orf95	1	5	50	-1	up	up
hsa-miR-20a-5p	MIMAT0000075	HOXD-AS1	1	4	25	-1	up	up
hsa-miR-21-5p	MIMAT0000076	XIST	1	5	10	1	up	-
hsa-miR-21-5p	MIMAT0000076	AC000120.7	1	6	124	-1	up	-
hsa-miR-21-5p	MIMAT0000076	RP11-834C11.4	1	3	22	-1	up	-
hsa-miR-21-5p	MIMAT0000076	GS1-251I9.4	1	4	67	-1	up	-
hsa-miR-21-5p	MIMAT0000076	SNHG1	2	6	116	3	up	down
hsa-miR-21-5p	MIMAT0000076	RP11-282O18.3	1	8	924	-1	up	up
hsa-miR-21-5p	MIMAT0000076	C11orf95	1	11	208	-1	up	up
hsa-miR-23a-3p	MIMAT0000078	MALAT1	2	11	952	3	up	-
hsa-miR-23a-3p	MIMAT0000078	XIST	4	13	91	1	up	-
hsa-miR-23a-3p	MIMAT0000078	ZNF674-AS1	1	2	17	-1	up	-
hsa-miR-23a-3p	MIMAT0000078	SNHG16	1	4	46	-1	up	-
hsa-miR-23a-3p	MIMAT0000078	RNU12	1	8	93	-1	up	-
hsa-miR-23a-3p	MIMAT0000078	RP11-170L3.8	6	10	1997	-1	up	-
hsa-miR-23a-3p	MIMAT0000078	ZNF761	3	3	2659	-1	up	-
hsa-miR-23a-3p	MIMAT0000078	RP4-785G19.5	1	4	18	-1	up	-
hsa-miR-23a-3p	MIMAT0000078	AC000120.7	1	3	216	-1	up	-
hsa-miR-23a-3p	MIMAT0000078	RP1-265C24.9	1	4	202	-1	up	-
hsa-miR-23a-3p	MIMAT0000078	RP11-361F15.2	1	2	0	-1	up	-
hsa-miR-23a-3p	MIMAT0000078	DCP1A	1	2	533	-1	up	-
hsa-miR-23a-3p	MIMAT0000078	CTB-92J24.2	1	4	94	-1	up	-
hsa-miR-23a-3p	MIMAT0000078	RP11-160O5.1	1	2	19	-1	up	-
hsa-miR-23a-3p	MIMAT0000078	CTD-2538C1.2	1	4	56	-1	up	-
hsa-miR-23a-3p	MIMAT0000078	RP11-540O11.1	1	2	179	-1	up	-
hsa-miR-23a-3p	MIMAT0000078	RP11-478C19.2	1	2	13	-1	up	-
hsa-miR-23a-3p	MIMAT0000078	RP1-27K12.2	1	2	324	-1	up	-
hsa-miR-23a-3p	MIMAT0000078	RP1-178F10.3	1	4	16	-1	up	-
hsa-miR-23a-3p	MIMAT0000078	ZNF718	2	3	28	-1	up	-
hsa-miR-23a-3p	MIMAT0000078	CTA-204B4.6	2	5	35	-1	up	-
hsa-miR-23a-3p	MIMAT0000078	RP11-13N13.2	1	2	12	-1	up	-
hsa-miR-23a-3p	MIMAT0000078	RP4-773N10.5	1	6	83	-1	up	-
hsa-miR-23a-3p	MIMAT0000078	RP11-78O7.2	1	2	43	-1	up	-
hsa-miR-23a-3p	MIMAT0000078	NEFL	1	10	2307	-1	up	-
hsa-miR-23a-3p	MIMAT0000078	ZNF518A	4	10	246	-1	up	-
hsa-miR-23a-3p	MIMAT0000078	RP11-498C9.15	1	2	31	-1	up	down
hsa-miR-27b-3p	MIMAT0000419	NEAT1	1	7	1722	3	up	-
hsa-miR-27b-3p	MIMAT0000419	XIST	2	8	16	0	up	-
hsa-miR-27b-3p	MIMAT0000419	KCNQ1OT1	1	2	0	0	up	-
hsa-miR-27b-3p	MIMAT0000419	AC084219.4	1	15	1584	-1	up	-
hsa-miR-27b-3p	MIMAT0000419	SDCBP2-AS1	1	5	34	-1	up	-
hsa-miR-27b-3p	MIMAT0000419	AC079767.2	1	3	22	-1	up	-
hsa-miR-27b-3p	MIMAT0000419	TP73-AS1	1	5	24	-1	up	-
hsa-miR-27b-3p	MIMAT0000419	RP11-834C11.4	1	5	12	-1	up	-
hsa-miR-27b-3p	MIMAT0000419	RP11-361F15.2	1	3	26	-1	up	-
hsa-miR-27b-3p	MIMAT0000419	DCP1A	1	3	147	-1	up	-
hsa-miR-27b-3p	MIMAT0000419	RP11-278A23.2	1	2	40	-1	up	-
hsa-miR-27b-3p	MIMAT0000419	RP11-66B24.4	1	2	21	-1	up	-
hsa-miR-27b-3p	MIMAT0000419	RP1-39G22.7	1	4	41	-1	up	-
hsa-miR-27b-3p	MIMAT0000419	RP11-1134I14.8	1	4	65	-1	up	-
hsa-miR-27b-3p	MIMAT0000419	TTN-AS1	1	2	25	-1	up	-
hsa-miR-27b-3p	MIMAT0000419	RP11-553L6.5	1	2	55	-1	up	-
hsa-miR-27b-3p	MIMAT0000419	AC084018.1	1	2	42	-1	up	-
hsa-miR-27b-3p	MIMAT0000419	RP6-24A23.7	1	3	5	-1	up	-
hsa-miR-27b-3p	MIMAT0000419	RP11-384O8.1	1	13	530	-1	up	-
hsa-miR-27b-3p	MIMAT0000419	CTA-204B4.6	1	2	2	-1	up	-
hsa-miR-27b-3p	MIMAT0000419	LA16c-306E5.2	1	2	37	-1	up	-
hsa-miR-27b-3p	MIMAT0000419	RP11-849F2.9	1	2	15	-1	up	-
hsa-miR-27b-3p	MIMAT0000419	AD000090.2	1	2	1	-1	up	-
hsa-miR-30b-5p	MIMAT0000420	XIST	2	21	3568	0	up	-
hsa-miR-30b-5p	MIMAT0000420	MALAT1	1	8	2633	0	up	-
hsa-miR-30b-5p	MIMAT0000420	POLDIP2	1	2	30	-1	up	-
hsa-miR-30b-5p	MIMAT0000420	HNRNPU-AS1	1	2	0	-1	up	-
hsa-miR-30b-5p	MIMAT0000420	RP11-311C24.1	1	4	114	-1	up	-
hsa-miR-30b-5p	MIMAT0000420	OIP5-AS1	3	14	1006	-1	up	-
hsa-miR-30b-5p	MIMAT0000420	RP11-373L24.1	1	3	22	-1	up	-
hsa-miR-30b-5p	MIMAT0000420	CTBP1-AS1	2	2	72	-1	up	-
hsa-miR-30b-5p	MIMAT0000420	RP11-158I13.2	1	3	102	-1	up	-
hsa-miR-30b-5p	MIMAT0000420	CTD-2116N17.1	1	8	506	-1	up	-
hsa-miR-30b-5p	MIMAT0000420	C14orf169	1	2	9	-1	up	-
hsa-miR-30b-5p	MIMAT0000420	RP11-38P22.2	1	3	52	-1	up	-
hsa-miR-30b-5p	MIMAT0000420	RP11-361F15.2	1	2	0	-1	up	-
hsa-miR-30b-5p	MIMAT0000420	DCP1A	1	8	157	-1	up	-
hsa-miR-30b-5p	MIMAT0000420	RP11-618G20.1	2	5	60	-1	up	-
hsa-miR-30b-5p	MIMAT0000420	ERVK3-1	1	2	36	-1	up	-
hsa-miR-30b-5p	MIMAT0000420	RP11-16E12.2	1	6	101	-1	up	-
hsa-miR-30b-5p	MIMAT0000420	RP11-175O19.4	1	2	18	-1	up	-
hsa-miR-30b-5p	MIMAT0000420	CTB-89H12.4	1	9	390	-1	up	-
hsa-miR-30b-5p	MIMAT0000420	AC096772.6	1	8	281	-1	up	-
hsa-miR-30b-5p	MIMAT0000420	SCAMP1	1	9	239	-1	up	-
hsa-miR-30b-5p	MIMAT0000420	RP6-24A23.7	2	12	869	-1	up	-
hsa-miR-30b-5p	MIMAT0000420	RP11-819C21.1	1	2	13	-1	up	-
hsa-miR-30b-5p	MIMAT0000420	AC141846.4	1	4	46	-1	up	-
hsa-miR-30b-5p	MIMAT0000420	CTA-204B4.6	2	6	60	-1	up	-
hsa-miR-30b-5p	MIMAT0000420	RP4-773N10.5	1	6	83	-1	up	-
hsa-miR-30b-5p	MIMAT0000420	RP5-935K16.1	1	2	10	-1	up	-
hsa-miR-30b-5p	MIMAT0000420	RP11-342K6.1	1	12	278	-1	up	-
hsa-miR-30b-5p	MIMAT0000420	NEFL	1	10	2302	-1	up	-
hsa-miR-30b-5p	MIMAT0000420	ZNF518A	2	6	127	-1	up	-
hsa-miR-30b-5p	MIMAT0000420	LINC00707	1	2	90	-1	up	-
hsa-miR-30b-5p	MIMAT0000420	DLEU2	1	7	118	5	up	down
hsa-miR-30b-5p	MIMAT0000420	EPB41L4A-AS1	1	4	58	-1	up	down
hsa-miR-320a	MIMAT0000510	NEAT1	2	7	5	3	up	-
hsa-miR-320a	MIMAT0000510	XIST	1	9	25	1	up	-
hsa-miR-320a	MIMAT0000510	MALAT1	2	7	1198	0	up	-
hsa-miR-320a	MIMAT0000510	RP11-54O7.3	1	2	2	-1	up	-
hsa-miR-320a	MIMAT0000510	RP11-303E16.2	1	2	35	-1	up	-
hsa-miR-320a	MIMAT0000510	OIP5-AS1	2	5	60	-1	up	-
hsa-miR-320a	MIMAT0000510	RP11-66D17.5	1	2	0	-1	up	-
hsa-miR-320a	MIMAT0000510	AC104389.28	1	2	18	-1	up	-
hsa-miR-320a	MIMAT0000510	LINC00641	1	2	2	-1	up	-
hsa-miR-320a	MIMAT0000510	RP11-361F15.2	1	2	0	-1	up	-
hsa-miR-320a	MIMAT0000510	AC093323.3	1	6	100	-1	up	-
hsa-miR-320a	MIMAT0000510	DCP1A	1	13	1236	-1	up	-
hsa-miR-320a	MIMAT0000510	hsa-mir-146a	1	22	48870	-1	up	-
hsa-miR-320a	MIMAT0000510	hsa-mir-6080	1	4	122	-1	up	-
hsa-miR-320a	MIMAT0000510	DYX1C1-CCPG1	2	3	2	-1	up	-
hsa-miR-320a	MIMAT0000510	SPPL2B	1	2	0	-1	up	-
hsa-miR-320a	MIMAT0000510	RP1-228H13.5	1	2	21	-1	up	-
hsa-miR-320a	MIMAT0000510	RP11-400F19.8	1	2	0	-1	up	-
hsa-miR-320a	MIMAT0000510	LINC00680	1	2	36	-1	up	-
hsa-miR-320a	MIMAT0000510	CTA-204B4.6	2	6	3001	-1	up	-
hsa-miR-320a	MIMAT0000510	RP11-342K6.1	1	2	19	-1	up	-
hsa-miR-320a	MIMAT0000510	FGD5-AS1	1	3	64	-1	up	-
hsa-miR-320a	MIMAT0000510	ILF3-AS1	1	2	48	-1	up	-
hsa-miR-320a	MIMAT0000510	SNHG12	1	5	15	2	up	down
hsa-miR-320a	MIMAT0000510	HCG18	1	3	12	0	up	up
hsa-miR-324-5p	MIMAT0000761	NEAT1	2	6	0	4	up	-
hsa-miR-324-5p	MIMAT0000761	XIST	2	7	6	3	up	-
hsa-miR-324-5p	MIMAT0000761	RP11-197N18.2	1	5	70	-1	up	-
hsa-miR-324-5p	MIMAT0000761	RP11-392M18.5	1	2	0	-1	up	-
hsa-miR-324-5p	MIMAT0000761	RNU12	1	11	1184	-1	up	-
hsa-miR-324-5p	MIMAT0000761	CTC-273B12.8	1	2	0	-1	up	-
hsa-miR-324-5p	MIMAT0000761	RP11-368I7.2	1	2	1	-1	up	-
hsa-miR-324-5p	MIMAT0000761	RP11-186B7.4	1	9	94	-1	up	-
hsa-miR-324-5p	MIMAT0000761	PPP1R9B	1	2	0	-1	up	-
hsa-miR-378a-3p	MIMAT0000732	MALAT1	1	6	0	4	up	-
hsa-miR-378a-3p	MIMAT0000732	LINC00657	1	2	117	-1	up	-
hsa-miR-378a-3p	MIMAT0000732	RP11-392M18.5	1	2	0	-1	up	-
hsa-miR-378a-3p	MIMAT0000732	OIP5-AS1	1	3	57	-1	up	-
hsa-miR-378a-3p	MIMAT0000732	RN7SL1	1	2	166	-1	up	-
hsa-miR-378a-3p	MIMAT0000732	FBXL19-AS1	2	3	7	-1	up	-
hsa-miR-378a-3p	MIMAT0000732	CASP8AP2	1	2	0	-1	up	-
hsa-miR-378a-3p	MIMAT0000732	AP006222.2	1	2	44	-1	up	-
hsa-miR-378a-3p	MIMAT0000732	LINC00641	1	2	2	-1	up	-
hsa-miR-378a-3p	MIMAT0000732	Z97634.5	1	2	2	-1	up	-
hsa-miR-378a-3p	MIMAT0000732	CTC-479C5.17	1	2	0	-1	up	-
hsa-miR-378a-3p	MIMAT0000732	CTA-204B4.6	1	2	2	-1	up	-
hsa-miR-378a-3p	MIMAT0000732	RP4-622L5.2	1	4	25	-1	up	-
hsa-miR-378a-3p	MIMAT0000732	HCG18	1	2	0	4	up	up
hsa-miR-451a	MIMAT0001631	SENP3-EIF4A1	1	5	126	-1	up	-
hsa-miR-451a	MIMAT0001631	SNHG15	1	4	21	-1	up	up
hsa-miR-7-5p	MIMAT0000252	XIST	3	10	103	4	up	-
hsa-miR-7-5p	MIMAT0000252	KCNQ1OT1	2	2	0	1	up	-
hsa-miR-7-5p	MIMAT0000252	AL136419.6	1	5	110	-1	up	-
hsa-miR-7-5p	MIMAT0000252	RP11-18I14.7	1	2	11	-1	up	-
hsa-miR-7-5p	MIMAT0000252	OIP5-AS1	3	28	35823	-1	up	-
hsa-miR-7-5p	MIMAT0000252	RP11-467L20.9	1	4	4122	-1	up	-
hsa-miR-7-5p	MIMAT0000252	RP11-478C19.2	1	2	47	-1	up	-
hsa-miR-7-5p	MIMAT0000252	RP6-24A23.7	1	5	106	-1	up	-
hsa-miR-7-5p	MIMAT0000252	CTB-25J19.9	1	2	17	-1	up	-
hsa-miR-7-5p	MIMAT0000252	RP11-973H7.2	1	11	210	-1	up	-
hsa-miR-7-5p	MIMAT0000252	TBC1D3P1-DHX40P1	1	5	45	-1	up	-
hsa-miR-7-5p	MIMAT0000252	RP11-186B7.4	1	4	1	-1	up	-
hsa-miR-7-5p	MIMAT0000252	HCG11	1	3	33	-1	up	-
hsa-miR-7-5p	MIMAT0000252	RP11-390P2.4	1	5	71	-1	up	up
hsa-miR-7-5p	MIMAT0000252	RP13-507I23.1	1	4	245	-1	up	up
hsa-miR-107	MIMAT0000104	XIST	1	15	482	6	down	-
hsa-miR-107	MIMAT0000104	NEAT1	1	6	0	4	down	-
hsa-miR-107	MIMAT0000104	KCNQ1OT1	1	2	0	2	down	-
hsa-miR-107	MIMAT0000104	RP11-543D5.2	1	2	27	-1	down	-
hsa-miR-107	MIMAT0000104	RP11-102F4.3	1	7	165	-1	down	-
hsa-miR-107	MIMAT0000104	AP001065.2	1	2	16	-1	down	-
hsa-miR-107	MIMAT0000104	RP11-21N3.1	1	6	68	-1	down	-
hsa-miR-107	MIMAT0000104	RP11-429J17.6	1	2	32	-1	down	-
hsa-miR-107	MIMAT0000104	CTB-89H12.4	1	2	0	-1	down	-
hsa-miR-107	MIMAT0000104	SENP3-EIF4A1	1	5	27	-1	down	-
hsa-miR-107	MIMAT0000104	PTCHD3P1	2	3	47	-1	down	-
hsa-miR-107	MIMAT0000104	C14orf169	1	3	125	-1	down	-
hsa-miR-107	MIMAT0000104	AC084219.4	1	9	185	-1	down	-
hsa-miR-107	MIMAT0000104	TTN-AS1	1	2	21	-1	down	-
hsa-miR-107	MIMAT0000104	RP11-446H18.3	1	3	30	-1	down	-
hsa-miR-107	MIMAT0000104	RP11-923I11.1	1	6	97	-1	down	-
hsa-miR-107	MIMAT0000104	RP6-24A23.7	1	14	762	-1	down	-
hsa-miR-107	MIMAT0000104	RP5-1061H20.4	1	2	20	-1	down	-
hsa-miR-107	MIMAT0000104	LINC00630	1	2	37	-1	down	-
hsa-miR-107	MIMAT0000104	CTC-273B12.6	1	3	42	-1	down	-
hsa-miR-107	MIMAT0000104	RP11-436H22.1	1	2	17	-1	down	-
hsa-miR-107	MIMAT0000104	CTA-204B4.6	4	24	6981	-1	down	-
hsa-miR-107	MIMAT0000104	RP11-383J24.5	1	3	30	-1	down	-
hsa-miR-107	MIMAT0000104	RP3-486L4.3	1	3	34	-1	down	-
hsa-miR-107	MIMAT0000104	CTD-3138B18.5	1	2	17	-1	down	-
hsa-miR-107	MIMAT0000104	LINC00662	2	10	566	-1	down	-
hsa-miR-107	MIMAT0000104	RP11-361F15.2	1	4	57	-1	down	-
hsa-miR-107	MIMAT0000104	CWC15	1	2	119	-1	down	-
hsa-miR-107	MIMAT0000104	DCP1A	1	10	616	-1	down	-
hsa-miR-107	MIMAT0000104	CTD-2196E14.9	1	2	13	-1	down	-
hsa-miR-107	MIMAT0000104	AC105760.2	1	2	10	-1	down	-
hsa-miR-107	MIMAT0000104	CTD-3064H18.1	1	2	17	-1	down	-
hsa-miR-107	MIMAT0000104	TTC28-AS1	1	9	230	-1	down	-
hsa-miR-107	MIMAT0000104	FGD5-AS1	1	9	91	-1	down	-
hsa-miR-107	MIMAT0000104	AD000090.2	1	8	167	-1	down	-
hsa-miR-107	MIMAT0000104	AC016747.3	1	3	14	-1	down	down
hsa-miR-107	MIMAT0000104	H19	2	3	144159	3	down	up
hsa-miR-107	MIMAT0000104	RP11-473I1.10	1	5	143	-1	down	up
hsa-miR-107	MIMAT0000104	LINC00152	1	4	32	-1	down	up
hsa-miR-148b-3p	MIMAT0000759	KCNQ1OT1	2	2	0	3	down	-
hsa-miR-148b-3p	MIMAT0000759	XIST	1	6	0	2	down	-
hsa-miR-148b-3p	MIMAT0000759	HOTAIR	1	3	24	2	down	-
hsa-miR-148b-3p	MIMAT0000759	CCAT1	1	2	3236	-1	down	-
hsa-miR-148b-3p	MIMAT0000759	RP11-84C13.1	1	8	76	-1	down	-
hsa-miR-148b-3p	MIMAT0000759	RP11-54O7.1	1	2	2	-1	down	-
hsa-miR-148b-3p	MIMAT0000759	NUTM2A-AS1	1	12	297	-1	down	-
hsa-miR-148b-3p	MIMAT0000759	RP11-977G19.5	1	3	1	-1	down	-
hsa-miR-148b-3p	MIMAT0000759	AC084018.1	1	2	42	-1	down	-
hsa-miR-148b-3p	MIMAT0000759	RP11-656D10.3	1	4	41	-1	down	-
hsa-miR-148b-3p	MIMAT0000759	RP1-5O6.6	1	3	10	-1	down	-
hsa-miR-148b-3p	MIMAT0000759	CTA-204B4.6	1	13	591	-1	down	-
hsa-miR-148b-3p	MIMAT0000759	CTC-503J8.6	1	4	39	-1	down	-
hsa-miR-148b-3p	MIMAT0000759	RP11-773D16.1	1	4	206	-1	down	-
hsa-miR-148b-3p	MIMAT0000759	HOTAIRM1	1	2	1	-1	down	-
hsa-miR-148b-3p	MIMAT0000759	DCP1A	1	15	836	-1	down	-
hsa-miR-148b-3p	MIMAT0000759	LINC00667	1	3	39	-1	down	-
hsa-miR-148b-3p	MIMAT0000759	PPP1R9B	1	2	23	-1	down	-
hsa-miR-148b-3p	MIMAT0000759	RP11-46A10.5	1	9	154	-1	down	-
hsa-miR-148b-3p	MIMAT0000759	RP11-216F19.2	1	5	116	-1	down	-
hsa-miR-148b-3p	MIMAT0000759	HCG18	1	5	54	1	down	up
hsa-miR-150-5p	MIMAT0000451	XIST	1	4	0	0	down	-
hsa-miR-150-5p	MIMAT0000451	MALAT1	1	7	2087	0	down	-
hsa-miR-150-5p	MIMAT0000451	RP11-656D10.3	1	4	41	-1	down	-
hsa-miR-150-5p	MIMAT0000451	RP11-1055B8.4	1	2	0	-1	down	-
hsa-miR-150-5p	MIMAT0000451	CASP8AP2	1	2	30	-1	down	-
hsa-miR-150-5p	MIMAT0000451	RP11-421L21.3	1	2	28	-1	down	-
hsa-miR-150-5p	MIMAT0000451	CTC-273B12.8	1	2	0	-1	down	-
hsa-miR-150-5p	MIMAT0000451	CTB-89H12.4	1	2	12	-1	down	-
hsa-miR-150-5p	MIMAT0000451	RP6-24A23.7	1	7	235	-1	down	-
hsa-miR-150-5p	MIMAT0000451	CTA-204B4.6	1	3	21	-1	down	-
hsa-miR-150-5p	MIMAT0000451	RP11-445F12.1	1	2	0	-1	down	up
hsa-miR-16-5p	MIMAT0000069	XIST	5	18	2915	2	down	-
hsa-miR-16-5p	MIMAT0000069	RP11-543D5.2	1	2	27	-1	down	-
hsa-miR-16-5p	MIMAT0000069	SNHG16	1	9	185	-1	down	-
hsa-miR-16-5p	MIMAT0000069	RP11-869B15.1	1	2	19	-1	down	-
hsa-miR-16-5p	MIMAT0000069	AC074093.1	1	2	12	-1	down	-
hsa-miR-16-5p	MIMAT0000069	RP11-549J18.1	1	7	128	-1	down	-
hsa-miR-16-5p	MIMAT0000069	SENP3-EIF4A1	1	5	27	-1	down	-
hsa-miR-16-5p	MIMAT0000069	CTC-228N24.3	1	6	72	-1	down	-
hsa-miR-16-5p	MIMAT0000069	AC084219.4	2	12	194	-1	down	-
hsa-miR-16-5p	MIMAT0000069	LINC00094	1	8	143	-1	down	-
hsa-miR-16-5p	MIMAT0000069	RP11-403I13.4	2	4	46	-1	down	-
hsa-miR-16-5p	MIMAT0000069	ZNRD1-AS1	1	4	80	-1	down	-
hsa-miR-16-5p	MIMAT0000069	RP11-91G21.2	1	2	15	-1	down	-
hsa-miR-16-5p	MIMAT0000069	RP11-379K17.11	1	32	4692	-1	down	-
hsa-miR-16-5p	MIMAT0000069	HCG17	1	2	25	-1	down	-
hsa-miR-16-5p	MIMAT0000069	C1RL-AS1	2	2	87	-1	down	-
hsa-miR-16-5p	MIMAT0000069	AP000721.4	1	9	233	-1	down	-
hsa-miR-16-5p	MIMAT0000069	RP11-96D1.10	1	2	59	-1	down	-
hsa-miR-16-5p	MIMAT0000069	RP11-983P16.4	1	2	1	-1	down	-
hsa-miR-16-5p	MIMAT0000069	RP11-467L20.9	1	7	174	-1	down	-
hsa-miR-16-5p	MIMAT0000069	RP11-361F15.2	1	4	57	-1	down	-
hsa-miR-16-5p	MIMAT0000069	DCP1A	1	10	616	-1	down	-
hsa-miR-16-5p	MIMAT0000069	AC016629.8	1	6	164	-1	down	-
hsa-miR-16-5p	MIMAT0000069	CTC-444N24.11	1	11	301	-1	down	-
hsa-miR-16-5p	MIMAT0000069	LINC00176	1	2	1	-1	down	-
hsa-miR-16-5p	MIMAT0000069	RP11-27I1.2	1	5	200	-1	down	-
hsa-miR-16-5p	MIMAT0000069	XXbac-B461K10.4	1	3	2	-1	down	-
hsa-miR-16-5p	MIMAT0000069	LINC00339	1	3	38	-1	down	-
hsa-miR-16-5p	MIMAT0000069	RP11-54O7.1	1	2	2	-1	down	-
hsa-miR-16-5p	MIMAT0000069	MCM3AP-AS1	1	3	48	-1	down	-
hsa-miR-16-5p	MIMAT0000069	RP5-1180C10.2	1	3	9	-1	down	-
hsa-miR-16-5p	MIMAT0000069	RP11-60I3.5	1	4	119	-1	down	-
hsa-miR-16-5p	MIMAT0000069	AP001065.2	1	2	16	-1	down	-
hsa-miR-16-5p	MIMAT0000069	RP11-21N3.1	1	6	68	-1	down	-
hsa-miR-16-5p	MIMAT0000069	GS1-358P8.4	2	7	131	-1	down	-
hsa-miR-16-5p	MIMAT0000069	SPPL2B	2	7	6	-1	down	-
hsa-miR-16-5p	MIMAT0000069	CTB-89H12.4	1	6	42	-1	down	-
hsa-miR-16-5p	MIMAT0000069	NUTM2A-AS1	1	8	296	-1	down	-
hsa-miR-16-5p	MIMAT0000069	TTN-AS1	1	2	21	-1	down	-
hsa-miR-16-5p	MIMAT0000069	RP11-244H3.1	1	2	31	-1	down	-
hsa-miR-16-5p	MIMAT0000069	RP11-474P12.5	1	3	61	-1	down	-
hsa-miR-16-5p	MIMAT0000069	SLC37A4	1	2	20	-1	down	-
hsa-miR-16-5p	MIMAT0000069	SEMA3B	1	3	336	-1	down	-
hsa-miR-16-5p	MIMAT0000069	PDXDC2P	1	7	54	-1	down	-
hsa-miR-16-5p	MIMAT0000069	RP11-282K24.3	1	2	13	-1	down	-
hsa-miR-16-5p	MIMAT0000069	RP11-923I11.1	1	6	97	-1	down	-
hsa-miR-16-5p	MIMAT0000069	RP6-24A23.7	2	14	2128	-1	down	-
hsa-miR-16-5p	MIMAT0000069	LINC00649	1	5	51	-1	down	-
hsa-miR-16-5p	MIMAT0000069	CTA-204B4.6	1	2	44	-1	down	-
hsa-miR-16-5p	MIMAT0000069	AC090587.2	2	2	60	-1	down	-
hsa-miR-16-5p	MIMAT0000069	RP11-690G19.3	2	14	547	-1	down	-
hsa-miR-16-5p	MIMAT0000069	RP11-2C24.4	1	2	0	-1	down	-
hsa-miR-16-5p	MIMAT0000069	RP11-383J24.5	1	3	30	-1	down	-
hsa-miR-16-5p	MIMAT0000069	RP3-486L4.3	1	3	34	-1	down	-
hsa-miR-16-5p	MIMAT0000069	RP11-43D2.6	1	2	17	-1	down	-
hsa-miR-16-5p	MIMAT0000069	RP11-773D16.1	1	4	206	-1	down	-
hsa-miR-16-5p	MIMAT0000069	RP4-773N10.5	2	6	92	-1	down	-
hsa-miR-16-5p	MIMAT0000069	LINC00662	2	10	566	-1	down	-
hsa-miR-16-5p	MIMAT0000069	LL22NC03-N27C7.1	1	6	280	-1	down	-
hsa-miR-16-5p	MIMAT0000069	CWC15	1	2	119	-1	down	-
hsa-miR-16-5p	MIMAT0000069	RP11-18A3.4	1	10	235	-1	down	-
hsa-miR-16-5p	MIMAT0000069	XXbac-BPG32J3.20	1	8	122	-1	down	-
hsa-miR-16-5p	MIMAT0000069	RP11-216F19.2	1	5	107	-1	down	-
hsa-miR-16-5p	MIMAT0000069	FGD5-AS1	1	8	85	-1	down	-
hsa-miR-16-5p	MIMAT0000069	LINC00473	2	2	57	-1	down	-
hsa-miR-16-5p	MIMAT0000069	RP11-329L6.1	1	2	18	-1	down	-
hsa-miR-16-5p	MIMAT0000069	AC005537.2	1	2	22	-1	down	-
hsa-miR-16-5p	MIMAT0000069	SNHG12	1	3	6	0	down	down
hsa-miR-16-5p	MIMAT0000069	SNHG1	1	3	3549	0	down	down
hsa-miR-16-5p	MIMAT0000069	RP3-341D10.4	1	2	17	-1	down	down
hsa-miR-16-5p	MIMAT0000069	AC113189.5	1	6	156	-1	down	down
hsa-miR-16-5p	MIMAT0000069	RP11-277L2.2	2	4	40	-1	down	down
hsa-miR-16-5p	MIMAT0000069	HCG18	2	2	41	1	down	up
hsa-miR-16-5p	MIMAT0000069	AC108142.1	1	2	11	-1	down	up
hsa-miR-185-5p	MIMAT0000455	XIST	3	10	35	4	down	-
hsa-miR-185-5p	MIMAT0000455	MALAT1	1	9	5421	3	down	-
hsa-miR-185-5p	MIMAT0000455	POLDIP2	1	14	766	-1	down	-
hsa-miR-185-5p	MIMAT0000455	RP11-373L24.1	1	2	14	-1	down	-
hsa-miR-185-5p	MIMAT0000455	RP11-67A1.2	1	7	125	-1	down	-
hsa-miR-185-5p	MIMAT0000455	AC084219.4	2	6	80	-1	down	-
hsa-miR-185-5p	MIMAT0000455	LINC00599	1	2	748	-1	down	-
hsa-miR-185-5p	MIMAT0000455	CTC-503J8.6	1	3	4	-1	down	-
hsa-miR-185-5p	MIMAT0000455	RP11-473I1.9	1	3	244	-1	down	-
hsa-miR-185-5p	MIMAT0000455	RP11-96D1.10	2	2	23	-1	down	-
hsa-miR-185-5p	MIMAT0000455	SNORD3B-1	1	13	1446	-1	down	-
hsa-miR-185-5p	MIMAT0000455	AC005082.12	1	3	33	-1	down	-
hsa-miR-185-5p	MIMAT0000455	LINC00638	1	2	2	-1	down	-
hsa-miR-185-5p	MIMAT0000455	RP11-160E2.6	1	9	319	-1	down	-
hsa-miR-185-5p	MIMAT0000455	RP11-436H22.1	1	2	17	-1	down	-
hsa-miR-185-5p	MIMAT0000455	SNORD3B-2	1	7	337	-1	down	-
hsa-miR-185-5p	MIMAT0000455	SNORD3C	1	10	227	-1	down	-
hsa-miR-185-5p	MIMAT0000455	NEFL	2	4	0	-1	down	-
hsa-miR-185-5p	MIMAT0000455	ASB16-AS1	2	2	0	-1	down	-
hsa-miR-185-5p	MIMAT0000455	RP11-379K17.4	1	7	139	-1	down	up
hsa-miR-185-5p	MIMAT0000455	AC108142.1	1	2	1	-1	down	up
hsa-miR-185-5p	MIMAT0000455	SNORD3A	1	13	1418	-1	down	up
hsa-miR-186-5p	MIMAT0000456	SNHG7	1	3	27	3	down	-
hsa-miR-186-5p	MIMAT0000456	XIST	5	10	715	1	down	-
hsa-miR-186-5p	MIMAT0000456	TUG1	2	2	13	1	down	-
hsa-miR-186-5p	MIMAT0000456	HNRNPU-AS1	2	3	16	-1	down	-
hsa-miR-186-5p	MIMAT0000456	OIP5-AS1	1	2	98	-1	down	-
hsa-miR-186-5p	MIMAT0000456	RP5-1180C10.2	1	3	8	-1	down	-
hsa-miR-186-5p	MIMAT0000456	CTD-2245O6.1	1	2	13	-1	down	-
hsa-miR-186-5p	MIMAT0000456	RP11-373L24.1	1	5	305	-1	down	-
hsa-miR-186-5p	MIMAT0000456	SNHG3	1	9	203	-1	down	-
hsa-miR-186-5p	MIMAT0000456	RP11-220I1.1	1	4	35	-1	down	-
hsa-miR-186-5p	MIMAT0000456	CTC-451A6.4	1	2	35	-1	down	-
hsa-miR-186-5p	MIMAT0000456	RP11-61A14.2	1	2	19	-1	down	-
hsa-miR-186-5p	MIMAT0000456	RP11-815I9.4	1	6	97	-1	down	-
hsa-miR-186-5p	MIMAT0000456	CTB-89H12.4	2	5	10	-1	down	-
hsa-miR-186-5p	MIMAT0000456	RP1-228H13.5	1	2	28	-1	down	-
hsa-miR-186-5p	MIMAT0000456	SCAMP1	2	4	38	-1	down	-
hsa-miR-186-5p	MIMAT0000456	RP6-24A23.7	2	4	0	-1	down	-
hsa-miR-186-5p	MIMAT0000456	RP11-379K17.11	1	4	46	-1	down	-
hsa-miR-186-5p	MIMAT0000456	LINC00662	1	3	32	-1	down	-
hsa-miR-186-5p	MIMAT0000456	RP11-218M22.1	1	3	37	-1	down	-
hsa-miR-186-5p	MIMAT0000456	CTD-2540L5.5	1	2	12	-1	down	-
hsa-miR-186-5p	MIMAT0000456	DCP1A	2	8	896	-1	down	-
hsa-miR-186-5p	MIMAT0000456	ZNF518A	1	2	15	-1	down	-
hsa-miR-186-5p	MIMAT0000456	C11orf95	1	3	20	-1	down	up
hsa-miR-186-5p	MIMAT0000456	RP1-239B22.5	1	10	185	-1	down	up
hsa-miR-221-3p	MIMAT0000278	HOTAIR	1	3	32	5	down	-
hsa-miR-221-3p	MIMAT0000278	TUG1	1	7	62	4	down	-
hsa-miR-221-3p	MIMAT0000278	RP11-170L3.8	3	6	1043	-1	down	-
hsa-miR-221-3p	MIMAT0000278	AC000120.7	1	3	193	-1	down	-
hsa-miR-221-3p	MIMAT0000278	RP11-473I1.9	1	8	107	-1	down	-
hsa-miR-221-3p	MIMAT0000278	RP11-96D1.10	1	6	81	-1	down	-
hsa-miR-221-3p	MIMAT0000278	hsa-mir-6080	1	5	31	-1	down	-
hsa-miR-221-3p	MIMAT0000278	RP11-372K14.2	1	2	54	-1	down	-
hsa-miR-221-3p	MIMAT0000278	CTA-204B4.6	1	19	4410	-1	down	-
hsa-miR-221-3p	MIMAT0000278	CTD-3099C6.9	1	2	16	-1	down	-
hsa-miR-221-3p	MIMAT0000278	RP11-477D19.2	1	2	20	-1	down	-
hsa-miR-221-3p	MIMAT0000278	RP11-498C9.15	1	2	11	-1	down	down
hsa-miR-221-3p	MIMAT0000278	RP11-552M11.4	1	4	10	-1	down	down
hsa-miR-221-3p	MIMAT0000278	GAS5	1	2	499	3	down	up
hsa-miR-22-3p	MIMAT0000077	MALAT1	1	6	0	2	down	-
hsa-miR-22-3p	MIMAT0000077	RP11-145M9.4	1	6	3119	-1	down	-
hsa-miR-22-3p	MIMAT0000077	CTC-503J8.6	1	2	0	-1	down	-
hsa-miR-22-3p	MIMAT0000077	RP11-834C11.4	1	4	62	-1	down	-
hsa-miR-22-3p	MIMAT0000077	DCP1A	1	2	17	-1	down	-
hsa-miR-22-3p	MIMAT0000077	RP11-46A10.5	1	5	88	-1	down	-
hsa-miR-22-3p	MIMAT0000077	TTC28-AS1	1	2	14	-1	down	-
hsa-miR-22-3p	MIMAT0000077	LINC00176	1	2	1	-1	down	-
hsa-miR-22-3p	MIMAT0000077	CTD-2653M23.2	1	2	0	-1	down	-
hsa-miR-22-3p	MIMAT0000077	RP5-1180C10.2	1	2	0	-1	down	-
hsa-miR-22-3p	MIMAT0000077	RP11-2C24.4	1	2	0	-1	down	-
hsa-miR-22-3p	MIMAT0000077	SSPO	1	2	3	-1	down	-
hsa-miR-22-3p	MIMAT0000077	RNU11	1	12	497	-1	down	-
hsa-miR-22-3p	MIMAT0000077	C17orf76-AS1	1	4	0	-1	down	down
hsa-miR-425-5p	MIMAT0003393	XIST	2	6	0	3	down	-
hsa-miR-425-5p	MIMAT0003393	SNHG7	1	9	388	3	down	-
hsa-miR-425-5p	MIMAT0003393	KCNQ1OT1	1	2	0	2	down	-
hsa-miR-425-5p	MIMAT0003393	MALAT1	1	6	0	2	down	-
hsa-miR-425-5p	MIMAT0003393	NEAT1	1	8	6328	0	down	-
hsa-miR-425-5p	MIMAT0003393	CTC-228N24.3	1	5	65	-1	down	-
hsa-miR-425-5p	MIMAT0003393	MAL2	1	3	25	-1	down	-
hsa-miR-425-5p	MIMAT0003393	LINC00641	1	2	23	-1	down	-
hsa-miR-425-5p	MIMAT0003393	MCM3AP-AS1	1	3	65	-1	down	-
hsa-miR-425-5p	MIMAT0003393	RP11-1134I14.8	1	3	157	-1	down	-
hsa-miR-425-5p	MIMAT0003393	SCAMP1	2	9	284	-1	down	-
hsa-miR-425-5p	MIMAT0003393	SETD5-AS1	1	3	58	-1	down	-
hsa-miR-425-5p	MIMAT0003393	RP4-773N10.5	1	5	71	-1	down	-
hsa-miR-425-5p	MIMAT0003393	CTD-3252C9.4	1	2	7	-1	down	-
hsa-miR-425-5p	MIMAT0003393	LINC00662	1	3	46	-1	down	-
hsa-miR-425-5p	MIMAT0003393	RP11-342K6.1	1	4	34	-1	down	-
hsa-miR-425-5p	MIMAT0003393	AC009299.3	1	3	39	-1	down	-
hsa-miR-425-5p	MIMAT0003393	RP11-216F19.2	1	3	119	-1	down	-
hsa-miR-425-5p	MIMAT0003393	RP11-119F7.5	1	2	27	-1	down	down
hsa-miR-425-5p	MIMAT0003393	RP13-507I23.1	1	2	67	-1	down	up
hsa-miR-92b-3p	MIMAT0003218	MALAT1	1	8	2984	5	down	-
hsa-miR-92b-3p	MIMAT0003218	XIST	2	17	931	2	down	-
hsa-miR-92b-3p	MIMAT0003218	AC005307.3	1	7	263	-1	down	-
hsa-miR-92b-3p	MIMAT0003218	RP11-206L10.11	1	6	150	-1	down	-
hsa-miR-92b-3p	MIMAT0003218	AC074117.10	1	2	43	-1	down	-
hsa-miR-92b-3p	MIMAT0003218	LINC00657	1	11	334	-1	down	-
hsa-miR-92b-3p	MIMAT0003218	OIP5-AS1	1	27	130058	-1	down	-
hsa-miR-92b-3p	MIMAT0003218	PITPNA-AS1	1	5	60	-1	down	-
hsa-miR-92b-3p	MIMAT0003218	DAPK1-IT1	1	8	187	-1	down	-
hsa-miR-92b-3p	MIMAT0003218	SCAMP1	1	5	131	-1	down	-
hsa-miR-92b-3p	MIMAT0003218	AC093627.10	1	2	20	-1	down	-
hsa-miR-92b-3p	MIMAT0003218	AC007228.9	1	5	42	-1	down	-
hsa-miR-92b-3p	MIMAT0003218	RP11-492E3.1	1	2	792	-1	down	-
hsa-miR-92b-3p	MIMAT0003218	RP1-5O6.6	1	6	1617	-1	down	-
hsa-miR-92b-3p	MIMAT0003218	AC005943.5	1	3	16	-1	down	-
hsa-miR-92b-3p	MIMAT0003218	RNU4ATAC	1	3	32	-1	down	-
hsa-miR-92b-3p	MIMAT0003218	RP11-46C20.1	2	10	894	-1	down	-
hsa-miR-92b-3p	MIMAT0003218	NEFL	1	19	8140	-1	down	-
hsa-miR-92b-3p	MIMAT0003218	SNHG5	1	3	28	1	down	down
hsa-miR-92b-3p	MIMAT0003218	RP4-714D9.5	1	2	25	-1	down	down
hsa-miR-92b-3p	MIMAT0003218	RP3-341D10.4	1	4	31	-1	down	down
hsa-let-7a-5p	MIMAT0000062	KCNQ1OT1	1	4	0	4	-	-
hsa-let-7a-5p	MIMAT0000062	XIST	4	19	3912	3	-	-
hsa-let-7a-5p	MIMAT0000062	AC074117.10	2	4	39	-1	-	-
hsa-let-7a-5p	MIMAT0000062	hsa-mir-6080	1	2	17	-1	-	-
hsa-let-7a-5p	MIMAT0000062	SNHG16	1	4	32	-1	-	-
hsa-let-7a-5p	MIMAT0000062	SCARNA10	1	2	0	-1	-	-
hsa-let-7a-5p	MIMAT0000062	RP11-282O18.6	1	2	55	-1	-	-
hsa-let-7a-5p	MIMAT0000062	NUTM2A-AS1	1	10	193	-1	-	-
hsa-let-7a-5p	MIMAT0000062	MAL2	1	5	220	-1	-	-
hsa-let-7a-5p	MIMAT0000062	RP11-819C21.1	1	8	192	-1	-	-
hsa-let-7a-5p	MIMAT0000062	RP11-492E3.1	1	2	511	-1	-	-
hsa-let-7a-5p	MIMAT0000062	LINC00665	1	3	180	-1	-	-
hsa-let-7a-5p	MIMAT0000062	CTD-2270L9.5	1	2	53	-1	-	-
hsa-let-7a-5p	MIMAT0000062	CTA-204B4.6	2	5	2922	-1	-	-
hsa-let-7a-5p	MIMAT0000062	RP11-277P12.20	1	2	32	-1	-	-
hsa-let-7a-5p	MIMAT0000062	RP11-264B17.3	1	2	89	-1	-	-
hsa-let-7a-5p	MIMAT0000062	RP11-834C11.4	1	14	342	-1	-	-
hsa-let-7a-5p	MIMAT0000062	CASP8AP2	2	10	611	-1	-	-
hsa-let-7a-5p	MIMAT0000062	LINC00263	1	2	61	-1	-	-
hsa-let-7a-5p	MIMAT0000062	RP11-457M11.2	1	2	18	-1	-	-
hsa-let-7a-5p	MIMAT0000062	ZNF518A	1	4	17	-1	-	-
hsa-let-7a-5p	MIMAT0000062	UBXN8	1	4	55	-1	-	-
hsa-let-7a-5p	MIMAT0000062	XXbac-BPG300A18.13	1	8	392	-1	-	-
hsa-let-7a-5p	MIMAT0000062	TTTY15	1	2	169	0	-	down
hsa-let-7a-5p	MIMAT0000062	MIR4720	1	2	11	-1	-	up
hsa-let-7a-5p	MIMAT0000062	RP11-473I1.10	1	10	688	-1	-	up
hsa-let-7a-5p	MIMAT0000062	RP13-507I23.1	1	2	0	-1	-	up
hsa-let-7b-5p	MIMAT0000063	KCNQ1OT1	1	4	0	3	-	-
hsa-let-7b-5p	MIMAT0000063	XIST	4	19	3912	2	-	-
hsa-let-7b-5p	MIMAT0000063	AC074117.10	2	4	39	-1	-	-
hsa-let-7b-5p	MIMAT0000063	SNHG16	1	4	32	-1	-	-
hsa-let-7b-5p	MIMAT0000063	MAL2	1	5	220	-1	-	-
hsa-let-7b-5p	MIMAT0000063	RP11-264B17.3	1	2	89	-1	-	-
hsa-let-7b-5p	MIMAT0000063	RP11-834C11.4	1	15	347	-1	-	-
hsa-let-7b-5p	MIMAT0000063	CASP8AP2	2	10	611	-1	-	-
hsa-let-7b-5p	MIMAT0000063	LINC00263	1	2	61	-1	-	-
hsa-let-7b-5p	MIMAT0000063	XXbac-BPG300A18.13	1	8	392	-1	-	-
hsa-let-7b-5p	MIMAT0000063	hsa-mir-6080	1	2	17	-1	-	-
hsa-let-7b-5p	MIMAT0000063	SCARNA10	1	2	0	-1	-	-
hsa-let-7b-5p	MIMAT0000063	RP11-282O18.6	1	2	55	-1	-	-
hsa-let-7b-5p	MIMAT0000063	NUTM2A-AS1	1	10	193	-1	-	-
hsa-let-7b-5p	MIMAT0000063	RP11-819C21.1	1	8	192	-1	-	-
hsa-let-7b-5p	MIMAT0000063	RP11-492E3.1	1	2	511	-1	-	-
hsa-let-7b-5p	MIMAT0000063	LINC00665	1	3	180	-1	-	-
hsa-let-7b-5p	MIMAT0000063	CTD-2270L9.5	1	2	53	-1	-	-
hsa-let-7b-5p	MIMAT0000063	CTA-204B4.6	2	5	2922	-1	-	-
hsa-let-7b-5p	MIMAT0000063	RP11-277P12.20	1	2	32	-1	-	-
hsa-let-7b-5p	MIMAT0000063	RP11-457M11.2	1	2	18	-1	-	-
hsa-let-7b-5p	MIMAT0000063	ZNF518A	1	4	17	-1	-	-
hsa-let-7b-5p	MIMAT0000063	UBXN8	1	4	55	-1	-	-
hsa-let-7b-5p	MIMAT0000063	TTTY15	1	2	169	1	-	down
hsa-let-7b-5p	MIMAT0000063	MIR4720	1	2	11	-1	-	up
hsa-let-7b-5p	MIMAT0000063	RP13-507I23.1	1	2	0	-1	-	up
hsa-let-7b-5p	MIMAT0000063	RP11-473I1.10	1	10	688	-1	-	up
hsa-let-7c-5p	MIMAT0000064	KCNQ1OT1	1	4	0	4	-	-
hsa-let-7c-5p	MIMAT0000064	XIST	4	19	3912	0	-	-
hsa-let-7c-5p	MIMAT0000064	AC074117.10	2	4	39	-1	-	-
hsa-let-7c-5p	MIMAT0000064	SNHG16	1	4	32	-1	-	-
hsa-let-7c-5p	MIMAT0000064	MAL2	1	5	220	-1	-	-
hsa-let-7c-5p	MIMAT0000064	RP11-264B17.3	1	2	89	-1	-	-
hsa-let-7c-5p	MIMAT0000064	RP11-834C11.4	1	15	347	-1	-	-
hsa-let-7c-5p	MIMAT0000064	CASP8AP2	2	10	611	-1	-	-
hsa-let-7c-5p	MIMAT0000064	LINC00263	1	2	61	-1	-	-
hsa-let-7c-5p	MIMAT0000064	XXbac-BPG300A18.13	1	8	392	-1	-	-
hsa-let-7c-5p	MIMAT0000064	hsa-mir-6080	1	2	17	-1	-	-
hsa-let-7c-5p	MIMAT0000064	SCARNA10	1	2	0	-1	-	-
hsa-let-7c-5p	MIMAT0000064	RP11-282O18.6	1	2	55	-1	-	-
hsa-let-7c-5p	MIMAT0000064	NUTM2A-AS1	1	10	193	-1	-	-
hsa-let-7c-5p	MIMAT0000064	RP11-819C21.1	1	8	192	-1	-	-
hsa-let-7c-5p	MIMAT0000064	RP11-492E3.1	1	2	511	-1	-	-
hsa-let-7c-5p	MIMAT0000064	LINC00665	1	3	180	-1	-	-
hsa-let-7c-5p	MIMAT0000064	CTD-2270L9.5	1	2	53	-1	-	-
hsa-let-7c-5p	MIMAT0000064	CTA-204B4.6	2	5	2922	-1	-	-
hsa-let-7c-5p	MIMAT0000064	RP11-277P12.20	1	2	32	-1	-	-
hsa-let-7c-5p	MIMAT0000064	RP11-457M11.2	1	2	18	-1	-	-
hsa-let-7c-5p	MIMAT0000064	ZNF518A	1	4	17	-1	-	-
hsa-let-7c-5p	MIMAT0000064	UBXN8	1	4	55	-1	-	-
hsa-let-7c-5p	MIMAT0000064	TTTY15	1	2	169	1	-	down
hsa-let-7c-5p	MIMAT0000064	MIR4720	1	2	11	-1	-	up
hsa-let-7c-5p	MIMAT0000064	RP13-507I23.1	1	2	0	-1	-	up
hsa-let-7c-5p	MIMAT0000064	RP11-473I1.10	1	10	688	-1	-	up
hsa-let-7d-5p	MIMAT0000065	XIST	4	19	3912	3	-	-
hsa-let-7d-5p	MIMAT0000065	KCNQ1OT1	1	4	0	2	-	-
hsa-let-7d-5p	MIMAT0000065	AC074117.10	2	4	39	-1	-	-
hsa-let-7d-5p	MIMAT0000065	SNHG16	1	4	32	-1	-	-
hsa-let-7d-5p	MIMAT0000065	MAL2	1	5	220	-1	-	-
hsa-let-7d-5p	MIMAT0000065	RP11-264B17.3	1	2	89	-1	-	-
hsa-let-7d-5p	MIMAT0000065	RP11-834C11.4	1	15	347	-1	-	-
hsa-let-7d-5p	MIMAT0000065	CASP8AP2	2	10	611	-1	-	-
hsa-let-7d-5p	MIMAT0000065	LINC00263	1	2	61	-1	-	-
hsa-let-7d-5p	MIMAT0000065	XXbac-BPG300A18.13	1	8	392	-1	-	-
hsa-let-7d-5p	MIMAT0000065	hsa-mir-6080	1	2	17	-1	-	-
hsa-let-7d-5p	MIMAT0000065	SCARNA10	1	2	0	-1	-	-
hsa-let-7d-5p	MIMAT0000065	RP11-282O18.6	1	2	55	-1	-	-
hsa-let-7d-5p	MIMAT0000065	NUTM2A-AS1	1	10	193	-1	-	-
hsa-let-7d-5p	MIMAT0000065	RP11-819C21.1	1	8	192	-1	-	-
hsa-let-7d-5p	MIMAT0000065	RP11-492E3.1	1	2	511	-1	-	-
hsa-let-7d-5p	MIMAT0000065	LINC00665	1	3	180	-1	-	-
hsa-let-7d-5p	MIMAT0000065	CTD-2270L9.5	1	2	53	-1	-	-
hsa-let-7d-5p	MIMAT0000065	CTA-204B4.6	2	5	2922	-1	-	-
hsa-let-7d-5p	MIMAT0000065	RP11-277P12.20	1	2	32	-1	-	-
hsa-let-7d-5p	MIMAT0000065	RP11-457M11.2	1	2	18	-1	-	-
hsa-let-7d-5p	MIMAT0000065	ZNF518A	1	4	17	-1	-	-
hsa-let-7d-5p	MIMAT0000065	UBXN8	1	4	55	-1	-	-
hsa-let-7d-5p	MIMAT0000065	TTTY15	1	2	169	1	-	down
hsa-let-7d-5p	MIMAT0000065	MIR4720	1	2	11	-1	-	up
hsa-let-7d-5p	MIMAT0000065	RP13-507I23.1	1	2	0	-1	-	up
hsa-let-7d-5p	MIMAT0000065	RP11-473I1.10	1	10	688	-1	-	up
hsa-let-7e-5p	MIMAT0000066	KCNQ1OT1	1	4	0	4	-	-
hsa-let-7e-5p	MIMAT0000066	XIST	4	19	3912	1	-	-
hsa-let-7e-5p	MIMAT0000066	AC074117.10	1	4	39	-1	-	-
hsa-let-7e-5p	MIMAT0000066	SNHG16	1	4	32	-1	-	-
hsa-let-7e-5p	MIMAT0000066	MAL2	1	5	220	-1	-	-
hsa-let-7e-5p	MIMAT0000066	RP11-264B17.3	1	2	89	-1	-	-
hsa-let-7e-5p	MIMAT0000066	RP11-834C11.4	1	15	347	-1	-	-
hsa-let-7e-5p	MIMAT0000066	CASP8AP2	2	10	611	-1	-	-
hsa-let-7e-5p	MIMAT0000066	LINC00263	1	2	61	-1	-	-
hsa-let-7e-5p	MIMAT0000066	XXbac-BPG300A18.13	1	8	392	-1	-	-
hsa-let-7e-5p	MIMAT0000066	hsa-mir-6080	1	2	17	-1	-	-
hsa-let-7e-5p	MIMAT0000066	SCARNA10	1	2	0	-1	-	-
hsa-let-7e-5p	MIMAT0000066	RP11-282O18.6	1	2	55	-1	-	-
hsa-let-7e-5p	MIMAT0000066	NUTM2A-AS1	1	10	193	-1	-	-
hsa-let-7e-5p	MIMAT0000066	RP11-819C21.1	1	8	192	-1	-	-
hsa-let-7e-5p	MIMAT0000066	RP11-492E3.1	1	2	511	-1	-	-
hsa-let-7e-5p	MIMAT0000066	LINC00665	1	3	180	-1	-	-
hsa-let-7e-5p	MIMAT0000066	CTD-2270L9.5	1	2	53	-1	-	-
hsa-let-7e-5p	MIMAT0000066	CTA-204B4.6	2	5	2922	-1	-	-
hsa-let-7e-5p	MIMAT0000066	RP11-277P12.20	1	2	32	-1	-	-
hsa-let-7e-5p	MIMAT0000066	RP11-457M11.2	1	2	18	-1	-	-
hsa-let-7e-5p	MIMAT0000066	ZNF518A	1	4	17	-1	-	-
hsa-let-7e-5p	MIMAT0000066	UBXN8	1	4	55	-1	-	-
hsa-let-7e-5p	MIMAT0000066	TTTY15	1	2	169	0	-	down
hsa-let-7e-5p	MIMAT0000066	MIR4720	1	2	11	-1	-	up
hsa-let-7e-5p	MIMAT0000066	RP13-507I23.1	1	2	0	-1	-	up
hsa-let-7e-5p	MIMAT0000066	RP11-473I1.10	1	10	688	-1	-	up
hsa-let-7g-5p	MIMAT0000414	KCNQ1OT1	1	4	0	3	-	-
hsa-let-7g-5p	MIMAT0000414	XIST	4	19	3912	2	-	-
hsa-let-7g-5p	MIMAT0000414	AC074117.10	1	4	39	-1	-	-
hsa-let-7g-5p	MIMAT0000414	SNHG16	1	4	32	-1	-	-
hsa-let-7g-5p	MIMAT0000414	MAL2	1	5	220	-1	-	-
hsa-let-7g-5p	MIMAT0000414	RP11-264B17.3	1	2	89	-1	-	-
hsa-let-7g-5p	MIMAT0000414	RP11-834C11.4	1	15	347	-1	-	-
hsa-let-7g-5p	MIMAT0000414	CASP8AP2	2	10	611	-1	-	-
hsa-let-7g-5p	MIMAT0000414	LINC00263	1	2	61	-1	-	-
hsa-let-7g-5p	MIMAT0000414	XXbac-BPG300A18.13	1	8	392	-1	-	-
hsa-let-7g-5p	MIMAT0000414	hsa-mir-6080	1	2	17	-1	-	-
hsa-let-7g-5p	MIMAT0000414	SCARNA10	1	2	0	-1	-	-
hsa-let-7g-5p	MIMAT0000414	RP11-282O18.6	1	2	55	-1	-	-
hsa-let-7g-5p	MIMAT0000414	NUTM2A-AS1	1	10	193	-1	-	-
hsa-let-7g-5p	MIMAT0000414	RP11-819C21.1	1	8	192	-1	-	-
hsa-let-7g-5p	MIMAT0000414	RP11-492E3.1	1	2	511	-1	-	-
hsa-let-7g-5p	MIMAT0000414	LINC00665	1	3	180	-1	-	-
hsa-let-7g-5p	MIMAT0000414	CTD-2270L9.5	1	2	53	-1	-	-
hsa-let-7g-5p	MIMAT0000414	CTA-204B4.6	2	5	2922	-1	-	-
hsa-let-7g-5p	MIMAT0000414	RP11-277P12.20	1	2	32	-1	-	-
hsa-let-7g-5p	MIMAT0000414	RP11-457M11.2	1	2	18	-1	-	-
hsa-let-7g-5p	MIMAT0000414	ZNF518A	1	4	17	-1	-	-
hsa-let-7g-5p	MIMAT0000414	UBXN8	1	4	55	-1	-	-
hsa-let-7g-5p	MIMAT0000414	TTTY15	1	2	169	0	-	down
hsa-let-7g-5p	MIMAT0000414	MIR4720	1	2	11	-1	-	up
hsa-let-7g-5p	MIMAT0000414	RP13-507I23.1	1	2	0	-1	-	up
hsa-let-7g-5p	MIMAT0000414	RP11-473I1.10	1	10	688	-1	-	up
hsa-let-7i-5p	MIMAT0000415	XIST	4	19	3912	2	-	-
hsa-let-7i-5p	MIMAT0000415	KCNQ1OT1	1	4	0	2	-	-
hsa-let-7i-5p	MIMAT0000415	AC074117.10	2	4	39	-1	-	-
hsa-let-7i-5p	MIMAT0000415	hsa-mir-6080	1	2	17	-1	-	-
hsa-let-7i-5p	MIMAT0000415	SNHG16	1	4	32	-1	-	-
hsa-let-7i-5p	MIMAT0000415	SCARNA10	1	2	0	-1	-	-
hsa-let-7i-5p	MIMAT0000415	RP11-282O18.6	1	2	55	-1	-	-
hsa-let-7i-5p	MIMAT0000415	NUTM2A-AS1	1	10	193	-1	-	-
hsa-let-7i-5p	MIMAT0000415	MAL2	1	5	220	-1	-	-
hsa-let-7i-5p	MIMAT0000415	RP11-819C21.1	1	8	192	-1	-	-
hsa-let-7i-5p	MIMAT0000415	RP11-492E3.1	1	2	511	-1	-	-
hsa-let-7i-5p	MIMAT0000415	LINC00665	1	3	180	-1	-	-
hsa-let-7i-5p	MIMAT0000415	CTD-2270L9.5	1	2	53	-1	-	-
hsa-let-7i-5p	MIMAT0000415	CTA-204B4.6	2	5	2922	-1	-	-
hsa-let-7i-5p	MIMAT0000415	RP11-277P12.20	1	2	32	-1	-	-
hsa-let-7i-5p	MIMAT0000415	RP11-264B17.3	1	2	89	-1	-	-
hsa-let-7i-5p	MIMAT0000415	RP11-834C11.4	1	14	342	-1	-	-
hsa-let-7i-5p	MIMAT0000415	CASP8AP2	2	10	611	-1	-	-
hsa-let-7i-5p	MIMAT0000415	LINC00263	1	2	61	-1	-	-
hsa-let-7i-5p	MIMAT0000415	RP11-457M11.2	1	2	18	-1	-	-
hsa-let-7i-5p	MIMAT0000415	ZNF518A	1	4	17	-1	-	-
hsa-let-7i-5p	MIMAT0000415	UBXN8	1	4	55	-1	-	-
hsa-let-7i-5p	MIMAT0000415	XXbac-BPG300A18.13	1	8	392	-1	-	-
hsa-let-7i-5p	MIMAT0000415	TTTY15	1	2	169	0	-	down
hsa-let-7i-5p	MIMAT0000415	MIR4720	1	2	11	-1	-	up
hsa-let-7i-5p	MIMAT0000415	RP11-473I1.10	1	10	688	-1	-	up
hsa-let-7i-5p	MIMAT0000415	RP13-507I23.1	1	2	0	-1	-	up
hsa-miR-1	MIMAT0000416	MALAT1	2	9	2097	3	-	-
hsa-miR-1	MIMAT0000416	HNRNPU-AS1	1	12	205	-1	-	-
hsa-miR-1	MIMAT0000416	SENP3-EIF4A1	1	3	15	-1	-	-
hsa-miR-1	MIMAT0000416	COX10-AS1	1	3	33	-1	-	-
hsa-miR-1	MIMAT0000416	LINC00641	1	2	2	-1	-	-
hsa-miR-1	MIMAT0000416	RP11-46A10.5	1	11	167	-1	-	-
hsa-miR-1	MIMAT0000416	RP11-331F9.10	1	13	514	-1	-	-
hsa-miR-1	MIMAT0000416	GS1-251I9.4	1	2	17	-1	-	-
hsa-miR-1	MIMAT0000416	SEC22B	1	5	119	-1	-	-
hsa-miR-1	MIMAT0000416	CTA-204B4.6	1	3	21	-1	-	-
hsa-miR-1	MIMAT0000416	CWC15	1	3	125	-1	-	-
hsa-miR-1	MIMAT0000416	RP11-498C9.15	1	4	27	-1	-	down
hsa-miR-101-3p	MIMAT0000099	XIST	4	15	1019	0	-	-
hsa-miR-101-3p	MIMAT0000099	MALAT1	1	22	13004	0	-	-
hsa-miR-101-3p	MIMAT0000099	RP11-94L15.2	1	3	31	-1	-	-
hsa-miR-101-3p	MIMAT0000099	RP11-220I1.1	2	14	986	-1	-	-
hsa-miR-101-3p	MIMAT0000099	RP11-1134I14.8	1	4	65	-1	-	-
hsa-miR-101-3p	MIMAT0000099	FAM201A	1	3	71	-1	-	-
hsa-miR-101-3p	MIMAT0000099	CTB-25J19.9	1	14	635	-1	-	-
hsa-miR-101-3p	MIMAT0000099	LL22NC03-N27C7.1	1	6	280	-1	-	-
hsa-miR-101-3p	MIMAT0000099	RP11-361F15.2	1	3	26	-1	-	-
hsa-miR-101-3p	MIMAT0000099	RP11-216F19.2	2	3	16	-1	-	-
hsa-miR-101-3p	MIMAT0000099	ZNF518A	1	5	99	-1	-	-
hsa-miR-101-3p	MIMAT0000099	hsa-mir-142	1	24	431502	-1	-	-
hsa-miR-101-3p	MIMAT0000099	SNHG6	1	4	87	2	-	down
hsa-miR-101-3p	MIMAT0000099	SNHG1	1	7	188	1	-	down
hsa-miR-101-3p	MIMAT0000099	RP11-498C9.15	1	9	238	-1	-	down
hsa-miR-101-3p	MIMAT0000099	RP1-239B22.5	1	2	19	-1	-	up
hsa-miR-103a-3p	MIMAT0000101	XIST	1	15	482	4	-	-
hsa-miR-103a-3p	MIMAT0000101	KCNQ1OT1	1	2	0	3	-	-
hsa-miR-103a-3p	MIMAT0000101	NEAT1	1	6	0	2	-	-
hsa-miR-103a-3p	MIMAT0000101	RP11-543D5.2	1	2	27	-1	-	-
hsa-miR-103a-3p	MIMAT0000101	RP11-102F4.3	1	7	165	-1	-	-
hsa-miR-103a-3p	MIMAT0000101	SENP3-EIF4A1	1	5	27	-1	-	-
hsa-miR-103a-3p	MIMAT0000101	C14orf169	1	3	125	-1	-	-
hsa-miR-103a-3p	MIMAT0000101	AC084219.4	1	9	185	-1	-	-
hsa-miR-103a-3p	MIMAT0000101	RP5-1061H20.4	1	2	20	-1	-	-
hsa-miR-103a-3p	MIMAT0000101	LINC00630	1	2	37	-1	-	-
hsa-miR-103a-3p	MIMAT0000101	RP11-361F15.2	1	4	57	-1	-	-
hsa-miR-103a-3p	MIMAT0000101	DCP1A	1	10	616	-1	-	-
hsa-miR-103a-3p	MIMAT0000101	CTD-2196E14.9	1	2	13	-1	-	-
hsa-miR-103a-3p	MIMAT0000101	AC105760.2	1	2	10	-1	-	-
hsa-miR-103a-3p	MIMAT0000101	CTD-3064H18.1	1	2	17	-1	-	-
hsa-miR-103a-3p	MIMAT0000101	TTC28-AS1	1	9	230	-1	-	-
hsa-miR-103a-3p	MIMAT0000101	AP001065.2	1	2	16	-1	-	-
hsa-miR-103a-3p	MIMAT0000101	RP11-21N3.1	1	6	68	-1	-	-
hsa-miR-103a-3p	MIMAT0000101	RP11-429J17.6	1	2	32	-1	-	-
hsa-miR-103a-3p	MIMAT0000101	CTB-89H12.4	1	2	0	-1	-	-
hsa-miR-103a-3p	MIMAT0000101	PTCHD3P1	2	3	47	-1	-	-
hsa-miR-103a-3p	MIMAT0000101	TTN-AS1	1	2	21	-1	-	-
hsa-miR-103a-3p	MIMAT0000101	RP11-446H18.3	1	3	30	-1	-	-
hsa-miR-103a-3p	MIMAT0000101	RP11-923I11.1	1	6	97	-1	-	-
hsa-miR-103a-3p	MIMAT0000101	RP6-24A23.7	1	14	762	-1	-	-
hsa-miR-103a-3p	MIMAT0000101	CTC-273B12.6	1	3	42	-1	-	-
hsa-miR-103a-3p	MIMAT0000101	RP11-436H22.1	1	2	17	-1	-	-
hsa-miR-103a-3p	MIMAT0000101	CTA-204B4.6	4	24	6981	-1	-	-
hsa-miR-103a-3p	MIMAT0000101	RP11-383J24.5	1	3	30	-1	-	-
hsa-miR-103a-3p	MIMAT0000101	RP3-486L4.3	1	3	34	-1	-	-
hsa-miR-103a-3p	MIMAT0000101	CTD-3138B18.5	1	2	17	-1	-	-
hsa-miR-103a-3p	MIMAT0000101	LINC00662	2	10	566	-1	-	-
hsa-miR-103a-3p	MIMAT0000101	CWC15	1	2	119	-1	-	-
hsa-miR-103a-3p	MIMAT0000101	FGD5-AS1	1	9	91	-1	-	-
hsa-miR-103a-3p	MIMAT0000101	AD000090.2	1	8	167	-1	-	-
hsa-miR-103a-3p	MIMAT0000101	AC016747.3	1	3	14	-1	-	down
hsa-miR-103a-3p	MIMAT0000101	H19	2	3	144159	4	-	up
hsa-miR-103a-3p	MIMAT0000101	LINC00152	1	4	32	-1	-	up
hsa-miR-103a-3p	MIMAT0000101	RP11-473I1.10	1	5	143	-1	-	up
hsa-miR-106a-5p	MIMAT0000103	XIST	4	17	1263	2	-	-
hsa-miR-106a-5p	MIMAT0000103	MALAT1	1	7	11	2	-	-
hsa-miR-106a-5p	MIMAT0000103	HOTAIR	1	6	92	1	-	-
hsa-miR-106a-5p	MIMAT0000103	LINC00657	1	2	325	-1	-	-
hsa-miR-106a-5p	MIMAT0000103	RP11-392M18.5	1	2	182	-1	-	-
hsa-miR-106a-5p	MIMAT0000103	LINC00116	1	25	11228	-1	-	-
hsa-miR-106a-5p	MIMAT0000103	RP11-50E11.3	1	4	54	-1	-	-
hsa-miR-106a-5p	MIMAT0000103	RP11-102F4.3	1	2	21	-1	-	-
hsa-miR-106a-5p	MIMAT0000103	SNHG16	1	15	568	-1	-	-
hsa-miR-106a-5p	MIMAT0000103	RP11-29G8.3	2	4	22	-1	-	-
hsa-miR-106a-5p	MIMAT0000103	AC084219.4	1	15	1584	-1	-	-
hsa-miR-106a-5p	MIMAT0000103	RP11-145M9.4	1	7	445	-1	-	-
hsa-miR-106a-5p	MIMAT0000103	ZNRD1-AS1	1	4	80	-1	-	-
hsa-miR-106a-5p	MIMAT0000103	RP11-379K17.11	1	8	473	-1	-	-
hsa-miR-106a-5p	MIMAT0000103	MAP3K14	2	9	588	-1	-	-
hsa-miR-106a-5p	MIMAT0000103	RP11-315C6.3	1	13	440	-1	-	-
hsa-miR-106a-5p	MIMAT0000103	RP11-361F15.2	2	5	24	-1	-	-
hsa-miR-106a-5p	MIMAT0000103	CTC-444N24.11	1	11	682	-1	-	-
hsa-miR-106a-5p	MIMAT0000103	RP11-363E7.4	1	9	157	-1	-	-
hsa-miR-106a-5p	MIMAT0000103	RP11-226L15.5	1	4	65	-1	-	-
hsa-miR-106a-5p	MIMAT0000103	hsa-mir-6080	1	9	245	-1	-	-
hsa-miR-106a-5p	MIMAT0000103	GS1-358P8.4	1	14	136	-1	-	-
hsa-miR-106a-5p	MIMAT0000103	CTB-89H12.4	1	22	5784	-1	-	-
hsa-miR-106a-5p	MIMAT0000103	SCAMP1	1	2	24	-1	-	-
hsa-miR-106a-5p	MIMAT0000103	RP5-1024G6.8	2	4	0	-1	-	-
hsa-miR-106a-5p	MIMAT0000103	ZNF718	1	4	49	-1	-	-
hsa-miR-106a-5p	MIMAT0000103	CTA-204B4.6	2	10	1747	-1	-	-
hsa-miR-106a-5p	MIMAT0000103	RP11-973H7.2	1	11	210	-1	-	-
hsa-miR-106a-5p	MIMAT0000103	RP4-773N10.5	2	6	116	-1	-	-
hsa-miR-106a-5p	MIMAT0000103	ZNF518A	1	6	148	-1	-	-
hsa-miR-106a-5p	MIMAT0000103	FGD5-AS1	1	5	68	-1	-	-
hsa-miR-106a-5p	MIMAT0000103	CTD-2377D24.6	1	2	40	-1	-	-
hsa-miR-106a-5p	MIMAT0000103	EPB41L4A-AS1	2	10	344	-1	-	down
hsa-miR-106a-5p	MIMAT0000103	RP11-44F14.11	1	3	83	-1	-	down
hsa-miR-106a-5p	MIMAT0000103	CTC-281B15.1	1	3	119	-1	-	down
hsa-miR-106a-5p	MIMAT0000103	H19	1	3	144158	4	-	up
hsa-miR-106a-5p	MIMAT0000103	HCG18	1	3	12	0	-	up
hsa-miR-106a-5p	MIMAT0000103	RP11-355O1.11	1	2	14	-1	-	up
hsa-miR-106a-5p	MIMAT0000103	MIR4720	2	4	85	-1	-	up
hsa-miR-106a-5p	MIMAT0000103	C11orf95	1	5	50	-1	-	up
hsa-miR-106a-5p	MIMAT0000103	HOXD-AS1	1	4	25	-1	-	up
hsa-miR-106b-5p	MIMAT0000680	XIST	4	17	1263	1	-	-
hsa-miR-106b-5p	MIMAT0000680	HOTAIR	1	6	92	1	-	-
hsa-miR-106b-5p	MIMAT0000680	MALAT1	1	7	11	1	-	-
hsa-miR-106b-5p	MIMAT0000680	LINC00657	1	2	325	-1	-	-
hsa-miR-106b-5p	MIMAT0000680	RP11-392M18.5	1	2	182	-1	-	-
hsa-miR-106b-5p	MIMAT0000680	LINC00116	1	25	11228	-1	-	-
hsa-miR-106b-5p	MIMAT0000680	RP11-50E11.3	1	4	54	-1	-	-
hsa-miR-106b-5p	MIMAT0000680	RP11-102F4.3	1	2	21	-1	-	-
hsa-miR-106b-5p	MIMAT0000680	SNHG16	1	15	568	-1	-	-
hsa-miR-106b-5p	MIMAT0000680	RP11-29G8.3	2	4	22	-1	-	-
hsa-miR-106b-5p	MIMAT0000680	AC084219.4	1	15	1584	-1	-	-
hsa-miR-106b-5p	MIMAT0000680	RP11-145M9.4	1	7	445	-1	-	-
hsa-miR-106b-5p	MIMAT0000680	ZNRD1-AS1	1	4	80	-1	-	-
hsa-miR-106b-5p	MIMAT0000680	RP11-379K17.11	1	8	473	-1	-	-
hsa-miR-106b-5p	MIMAT0000680	MAP3K14	2	9	588	-1	-	-
hsa-miR-106b-5p	MIMAT0000680	RP11-315C6.3	1	13	440	-1	-	-
hsa-miR-106b-5p	MIMAT0000680	RP11-361F15.2	2	5	24	-1	-	-
hsa-miR-106b-5p	MIMAT0000680	CTC-444N24.11	1	10	668	-1	-	-
hsa-miR-106b-5p	MIMAT0000680	RP11-363E7.4	1	9	157	-1	-	-
hsa-miR-106b-5p	MIMAT0000680	RP11-226L15.5	1	4	65	-1	-	-
hsa-miR-106b-5p	MIMAT0000680	hsa-mir-6080	1	9	237	-1	-	-
hsa-miR-106b-5p	MIMAT0000680	GS1-358P8.4	1	14	136	-1	-	-
hsa-miR-106b-5p	MIMAT0000680	CTB-89H12.4	1	22	5784	-1	-	-
hsa-miR-106b-5p	MIMAT0000680	SCAMP1	1	2	24	-1	-	-
hsa-miR-106b-5p	MIMAT0000680	RP5-1024G6.8	2	4	0	-1	-	-
hsa-miR-106b-5p	MIMAT0000680	ZNF718	1	4	49	-1	-	-
hsa-miR-106b-5p	MIMAT0000680	CTA-204B4.6	2	10	1747	-1	-	-
hsa-miR-106b-5p	MIMAT0000680	RP11-973H7.2	1	11	210	-1	-	-
hsa-miR-106b-5p	MIMAT0000680	RP4-773N10.5	2	6	116	-1	-	-
hsa-miR-106b-5p	MIMAT0000680	ZNF518A	1	6	148	-1	-	-
hsa-miR-106b-5p	MIMAT0000680	FGD5-AS1	1	5	68	-1	-	-
hsa-miR-106b-5p	MIMAT0000680	CTD-2377D24.6	1	2	40	-1	-	-
hsa-miR-106b-5p	MIMAT0000680	EPB41L4A-AS1	2	10	344	-1	-	down
hsa-miR-106b-5p	MIMAT0000680	RP11-44F14.11	1	3	83	-1	-	down
hsa-miR-106b-5p	MIMAT0000680	CTC-281B15.1	1	3	119	-1	-	down
hsa-miR-106b-5p	MIMAT0000680	H19	1	3	144158	1	-	up
hsa-miR-106b-5p	MIMAT0000680	HCG18	1	3	12	1	-	up
hsa-miR-106b-5p	MIMAT0000680	RP11-355O1.11	1	2	14	-1	-	up
hsa-miR-106b-5p	MIMAT0000680	MIR4720	2	4	85	-1	-	up
hsa-miR-106b-5p	MIMAT0000680	C11orf95	1	5	50	-1	-	up
hsa-miR-106b-5p	MIMAT0000680	HOXD-AS1	1	4	25	-1	-	up
hsa-miR-10a-5p	MIMAT0000253	NEAT1	1	4	36	3	-	-
hsa-miR-10a-5p	MIMAT0000253	XIST	2	8	18	1	-	-
hsa-miR-10a-5p	MIMAT0000253	RP3-410C9.1	1	4	204	-1	-	-
hsa-miR-10a-5p	MIMAT0000253	KIAA1984-AS1	1	2	1	-1	-	-
hsa-miR-10a-5p	MIMAT0000253	DCP1A	1	2	31	-1	-	-
hsa-miR-10a-5p	MIMAT0000253	RP6-24A23.7	1	2	0	-1	-	-
hsa-miR-10a-5p	MIMAT0000253	CTD-2270L9.5	1	2	0	-1	-	-
hsa-miR-122-5p	MIMAT0000421	XIST	2	6	0	0	-	-
hsa-miR-122-5p	MIMAT0000421	SNHG7	1	6	29	0	-	-
hsa-miR-122-5p	MIMAT0000421	MIR3179-1	1	3	79	-1	-	-
hsa-miR-122-5p	MIMAT0000421	AC084219.4	1	7	75	-1	-	-
hsa-miR-122-5p	MIMAT0000421	VPS11	1	2	107	-1	-	-
hsa-miR-122-5p	MIMAT0000421	RP11-518L10.2	1	12	229	-1	-	-
hsa-miR-122-5p	MIMAT0000421	RP6-24A23.7	1	2	16	-1	-	-
hsa-miR-122-5p	MIMAT0000421	hsa-mir-10a	1	12	780959	-1	-	-
hsa-miR-122-5p	MIMAT0000421	MIR3179-2	1	4	89	-1	-	-
hsa-miR-122-5p	MIMAT0000421	PCBP1-AS1	1	2	27	-1	-	up
hsa-miR-124-3p	MIMAT0000422	NEAT1	2	9	4522	4	-	-
hsa-miR-124-3p	MIMAT0000422	MALAT1	2	8	7033	1	-	-
hsa-miR-124-3p	MIMAT0000422	XIST	2	7	5	0	-	-
hsa-miR-124-3p	MIMAT0000422	KCNQ1OT1	1	4	0	0	-	-
hsa-miR-124-3p	MIMAT0000422	MIR3179-1	1	3	79	-1	-	-
hsa-miR-124-3p	MIMAT0000422	TP73-AS1	1	2	0	-1	-	-
hsa-miR-124-3p	MIMAT0000422	CTD-3064H18.1	1	2	17	-1	-	-
hsa-miR-124-3p	MIMAT0000422	RP11-373L8.2	1	3	66	-1	-	-
hsa-miR-124-3p	MIMAT0000422	RP11-282K24.3	1	2	13	-1	-	-
hsa-miR-124-3p	MIMAT0000422	CTA-204B4.6	3	3	448	-1	-	-
hsa-miR-124-3p	MIMAT0000422	LINC00240	1	3	33	-1	-	-
hsa-miR-124-3p	MIMAT0000422	MIR3179-2	1	4	89	-1	-	-
hsa-miR-124-3p	MIMAT0000422	AD000090.2	1	5	161	-1	-	-
hsa-miR-124-3p	MIMAT0000422	RP11-379K17.4	1	7	139	-1	-	up
hsa-miR-124-3p	MIMAT0000422	C11orf95	1	2	0	-1	-	up
hsa-miR-125a-3p	MIMAT0004602	MALAT1	1	7	1	3	-	-
hsa-miR-125a-3p	MIMAT0004602	TUG1	1	2	1	0	-	-
hsa-miR-125a-3p	MIMAT0004602	LINC00657	1	23	3924	-1	-	-
hsa-miR-125a-3p	MIMAT0004602	RP11-158I13.2	2	3	48	-1	-	-
hsa-miR-125a-3p	MIMAT0004602	TP73-AS1	1	2	0	-1	-	-
hsa-miR-125a-3p	MIMAT0004602	CTD-2561J22.5	1	2	18	-1	-	-
hsa-miR-125a-3p	MIMAT0004602	CTC-444N24.11	1	11	296	-1	-	-
hsa-miR-125a-3p	MIMAT0004602	RP11-175O19.4	1	2	18	-1	-	-
hsa-miR-125a-3p	MIMAT0004602	RP5-1180C10.2	1	3	8	-1	-	-
hsa-miR-125a-3p	MIMAT0004602	EMG1	1	2	74	-1	-	-
hsa-miR-125a-3p	MIMAT0004602	RP1-5O6.6	1	2	9	-1	-	-
hsa-miR-125a-3p	MIMAT0004602	HCG11	1	2	18	-1	-	-
hsa-miR-125a-5p	MIMAT0000443	NEAT1	1	6	0	2	-	-
hsa-miR-125a-5p	MIMAT0000443	XIST	2	6	0	1	-	-
hsa-miR-125a-5p	MIMAT0000443	KCNQ1OT1	1	2	0	0	-	-
hsa-miR-125a-5p	MIMAT0000443	HNRNPU-AS1	1	6	159	-1	-	-
hsa-miR-125a-5p	MIMAT0000443	RP11-29G8.3	1	6	514	-1	-	-
hsa-miR-125a-5p	MIMAT0000443	RP11-298I3.1	1	2	24	-1	-	-
hsa-miR-125a-5p	MIMAT0000443	CTC-273B12.8	1	2	0	-1	-	-
hsa-miR-125a-5p	MIMAT0000443	RP11-473M20.16	1	13	3147	-1	-	-
hsa-miR-125a-5p	MIMAT0000443	RP11-77H9.2	1	3	38	-1	-	-
hsa-miR-125a-5p	MIMAT0000443	CTC-338M12.2	1	9	1507	-1	-	down
hsa-miR-125b-5p	MIMAT0000423	XIST	2	6	0	1	-	-
hsa-miR-125b-5p	MIMAT0000423	KCNQ1OT1	1	2	0	1	-	-
hsa-miR-125b-5p	MIMAT0000423	HNRNPU-AS1	1	6	159	-1	-	-
hsa-miR-125b-5p	MIMAT0000423	RP11-29G8.3	1	6	514	-1	-	-
hsa-miR-125b-5p	MIMAT0000423	RP11-473M20.16	1	13	3147	-1	-	-
hsa-miR-125b-5p	MIMAT0000423	RP11-298I3.1	1	2	24	-1	-	-
hsa-miR-125b-5p	MIMAT0000423	RP11-77H9.2	1	3	38	-1	-	-
hsa-miR-125b-5p	MIMAT0000423	CTC-273B12.8	1	2	0	-1	-	-
hsa-miR-125b-5p	MIMAT0000423	CTC-338M12.2	1	9	1507	-1	-	down
hsa-miR-126-3p	MIMAT0000445	XIST	1	10	29	1	-	-
hsa-miR-1271-5p	MIMAT0005796	MALAT1	2	9	5601	1	-	-
hsa-miR-1271-5p	MIMAT0005796	XIST	4	12	141	0	-	-
hsa-miR-1271-5p	MIMAT0005796	RP11-170L3.8	1	6	230	-1	-	-
hsa-miR-1271-5p	MIMAT0005796	C14orf169	1	6	55	-1	-	-
hsa-miR-1271-5p	MIMAT0005796	MAPKAPK5-AS1	1	3	32	-1	-	-
hsa-miR-1271-5p	MIMAT0005796	RP11-834C11.4	1	16	365	-1	-	-
hsa-miR-1271-5p	MIMAT0005796	WAC-AS1	1	7	121	-1	-	-
hsa-miR-1271-5p	MIMAT0005796	hsa-mir-6080	1	2	0	-1	-	-
hsa-miR-1271-5p	MIMAT0005796	RP11-159D12.9	1	2	25	-1	-	-
hsa-miR-1271-5p	MIMAT0005796	RP11-973H7.2	1	3	98	-1	-	-
hsa-miR-1271-5p	MIMAT0005796	RP11-457M11.2	1	2	18	-1	-	-
hsa-miR-1271-5p	MIMAT0005796	PPP1R9B	1	2	27	-1	-	-
hsa-miR-127-3p	MIMAT0000446	MLLT4-AS1	1	2	1	-1	-	-
hsa-miR-128-3p	MIMAT0000424	KCNQ1OT1	1	2	0	2	-	-
hsa-miR-128-3p	MIMAT0000424	SNHG16	1	4	63	-1	-	-
hsa-miR-128-3p	MIMAT0000424	RP11-325K4.3	1	9	1340	-1	-	-
hsa-miR-128-3p	MIMAT0000424	AC084219.4	1	15	1584	-1	-	-
hsa-miR-128-3p	MIMAT0000424	TP73-AS1	1	5	24	-1	-	-
hsa-miR-128-3p	MIMAT0000424	MIR497HG	3	16	3892	-1	-	-
hsa-miR-128-3p	MIMAT0000424	DCP1A	1	3	147	-1	-	-
hsa-miR-128-3p	MIMAT0000424	CTB-89H12.4	1	3	9	-1	-	-
hsa-miR-128-3p	MIMAT0000424	hsa-mir-210	1	23	18271	-1	-	-
hsa-miR-128-3p	MIMAT0000424	RP6-24A23.7	2	8	456	-1	-	-
hsa-miR-128-3p	MIMAT0000424	CTA-204B4.6	2	3	12	-1	-	-
hsa-miR-128-3p	MIMAT0000424	AC004696.2	1	2	23	-1	-	-
hsa-miR-128-3p	MIMAT0000424	LA16c-306E5.2	1	2	37	-1	-	-
hsa-miR-128-3p	MIMAT0000424	RP11-24B19.3	1	2	13	-1	-	-
hsa-miR-128-3p	MIMAT0000424	RP5-1043L13.1	1	2	28	-1	-	-
hsa-miR-128-3p	MIMAT0000424	PVT1	1	2	18	5	-	down
hsa-miR-129-5p	MIMAT0000242	MALAT1	1	7	1	3	-	-
hsa-miR-129-5p	MIMAT0000242	XIST	1	6	0	0	-	-
hsa-miR-129-5p	MIMAT0000242	RP11-395G23.3	1	3	56	-1	-	-
hsa-miR-129-5p	MIMAT0000242	RP11-102F4.3	1	7	165	-1	-	-
hsa-miR-129-5p	MIMAT0000242	OIP5-AS1	2	2	721	-1	-	-
hsa-miR-129-5p	MIMAT0000242	SNORD57	1	6	68	-1	-	-
hsa-miR-129-5p	MIMAT0000242	RP11-738E22.2	1	2	270	-1	-	-
hsa-miR-129-5p	MIMAT0000242	RP11-139H15.1	2	5	256	-1	-	-
hsa-miR-129-5p	MIMAT0000242	LINC00665	1	4	25	-1	-	-
hsa-miR-129-5p	MIMAT0000242	RP1-37E16.12	1	2	19	-1	-	-
hsa-miR-129-5p	MIMAT0000242	RP11-973H7.2	1	8	135	-1	-	-
hsa-miR-129-5p	MIMAT0000242	CTD-2086O20.3	1	2	21	-1	-	-
hsa-miR-129-5p	MIMAT0000242	RP4-773N10.5	1	5	75	-1	-	-
hsa-miR-129-5p	MIMAT0000242	HOTAIRM1	1	2	1	-1	-	-
hsa-miR-129-5p	MIMAT0000242	RP11-477D19.2	1	2	20	-1	-	-
hsa-miR-129-5p	MIMAT0000242	TBC1D3P1-DHX40P1	1	5	45	-1	-	-
hsa-miR-129-5p	MIMAT0000242	RP4-622L5.2	1	4	23	-1	-	-
hsa-miR-129-5p	MIMAT0000242	ZNF518A	2	3	36	-1	-	-
hsa-miR-129-5p	MIMAT0000242	ERVK3-1	1	5	159	-1	-	-
hsa-miR-129-5p	MIMAT0000242	RP5-955M13.3	1	2	28	-1	-	-
hsa-miR-1297	MIMAT0005886	MALAT1	2	7	1740	1	-	-
hsa-miR-1297	MIMAT0005886	LINC00847	1	2	18	-1	-	-
hsa-miR-1297	MIMAT0005886	LINC00657	1	17	1354	-1	-	-
hsa-miR-1297	MIMAT0005886	HNRNPU-AS1	1	5	79	-1	-	-
hsa-miR-1297	MIMAT0005886	OIP5-AS1	1	2	11	-1	-	-
hsa-miR-1297	MIMAT0005886	WASIR2	1	2	19	-1	-	-
hsa-miR-1297	MIMAT0005886	RP11-738E22.2	1	2	3538	-1	-	-
hsa-miR-1297	MIMAT0005886	LINC00205	1	3	21	-1	-	-
hsa-miR-1297	MIMAT0005886	AC005082.12	1	3	51	-1	-	-
hsa-miR-1297	MIMAT0005886	RP11-175O19.4	1	2	28	-1	-	-
hsa-miR-1297	MIMAT0005886	hsa-mir-6080	1	12	251	-1	-	-
hsa-miR-1297	MIMAT0005886	XXbac-B461K10.4	1	7	173	-1	-	-
hsa-miR-1297	MIMAT0005886	RP11-478C19.2	1	2	10	-1	-	-
hsa-miR-1297	MIMAT0005886	DLGAP1-AS1	1	2	42	-1	-	-
hsa-miR-1297	MIMAT0005886	SCAMP1	1	3	20	-1	-	-
hsa-miR-1297	MIMAT0005886	RP6-24A23.7	1	4	0	-1	-	-
hsa-miR-1297	MIMAT0005886	LINC00240	1	3	33	-1	-	-
hsa-miR-1297	MIMAT0005886	SETD5-AS1	1	2	53	-1	-	-
hsa-miR-1297	MIMAT0005886	CWC15	1	3	23	-1	-	-
hsa-miR-1297	MIMAT0005886	RP11-78O7.2	1	2	43	-1	-	-
hsa-miR-1297	MIMAT0005886	NEFL	1	4	97	-1	-	-
hsa-miR-1297	MIMAT0005886	RP5-1172N10.3	1	3	24	-1	-	-
hsa-miR-1297	MIMAT0005886	HCG11	1	15	1929	-1	-	-
hsa-miR-1297	MIMAT0005886	SNHG5	1	2	0	0	-	down
hsa-miR-1297	MIMAT0005886	SNHG6	1	3	45	0	-	down
hsa-miR-1297	MIMAT0005886	CTD-2555O16.2	1	5	66	-1	-	down
hsa-miR-1297	MIMAT0005886	GAS5	1	3	542	0	-	up
hsa-miR-1297	MIMAT0005886	AL589743.1	1	2	12	-1	-	up
hsa-miR-1297	MIMAT0005886	MIR4720	1	7	270	-1	-	up
hsa-miR-1297	MIMAT0005886	RP11-282O18.3	1	2	526	-1	-	up
hsa-miR-1297	MIMAT0005886	RP11-473I1.10	1	2	38	-1	-	up
hsa-miR-130a-3p	MIMAT0000425	XIST	3	14	342	0	-	-
hsa-miR-130a-3p	MIMAT0000425	KCNQ1OT1	1	2	0	0	-	-
hsa-miR-130a-3p	MIMAT0000425	MIR17HG	2	23	4869749	0	-	-
hsa-miR-130a-3p	MIMAT0000425	RP11-363E7.4	1	9	157	-1	-	-
hsa-miR-130a-3p	MIMAT0000425	CTB-92J24.2	1	4	76	-1	-	-
hsa-miR-130a-3p	MIMAT0000425	RP11-290D2.4	1	4	321	-1	-	-
hsa-miR-130a-3p	MIMAT0000425	CCAT1	1	2	3236	-1	-	-
hsa-miR-130a-3p	MIMAT0000425	RP11-84C13.1	1	8	76	-1	-	-
hsa-miR-130a-3p	MIMAT0000425	AC135048.13	1	2	236	-1	-	-
hsa-miR-130a-3p	MIMAT0000425	LINC00116	1	25	11228	-1	-	-
hsa-miR-130a-3p	MIMAT0000425	RP11-588K22.2	1	2	13	-1	-	-
hsa-miR-130a-3p	MIMAT0000425	AC084219.4	1	15	1584	-1	-	-
hsa-miR-130a-3p	MIMAT0000425	NUTM2A-AS1	1	2	16	-1	-	-
hsa-miR-130a-3p	MIMAT0000425	AC084018.1	1	2	42	-1	-	-
hsa-miR-130a-3p	MIMAT0000425	RP11-656D10.3	1	4	41	-1	-	-
hsa-miR-130a-3p	MIMAT0000425	RP1-178F10.3	1	10	320	-1	-	-
hsa-miR-130a-3p	MIMAT0000425	RP11-197P3.5	1	4	37	-1	-	-
hsa-miR-130a-3p	MIMAT0000425	CTA-204B4.6	5	19	3034	-1	-	-
hsa-miR-130a-3p	MIMAT0000425	MAP3K14	1	8	525	-1	-	-
hsa-miR-130a-3p	MIMAT0000425	PRKCQ-AS1	1	3	22	-1	-	-
hsa-miR-130a-3p	MIMAT0000425	RP11-361F15.2	1	4	16	-1	-	-
hsa-miR-130a-3p	MIMAT0000425	LINC00667	1	3	39	-1	-	-
hsa-miR-130a-3p	MIMAT0000425	CTD-2369P2.2	1	4	37	-1	-	-
hsa-miR-130a-3p	MIMAT0000425	FGD5-AS1	1	2	0	-1	-	-
hsa-miR-130a-3p	MIMAT0000425	CTC-281B15.1	1	3	119	-1	-	down
hsa-miR-130a-3p	MIMAT0000425	RP11-355O1.11	1	2	17	-1	-	up
hsa-miR-130a-3p	MIMAT0000425	HOXD-AS1	1	4	25	-1	-	up
hsa-miR-130b-3p	MIMAT0000691	XIST	3	14	342	4	-	-
hsa-miR-130b-3p	MIMAT0000691	KCNQ1OT1	1	2	0	2	-	-
hsa-miR-130b-3p	MIMAT0000691	MIR17HG	2	23	4869749	2	-	-
hsa-miR-130b-3p	MIMAT0000691	RP11-290D2.4	1	4	321	-1	-	-
hsa-miR-130b-3p	MIMAT0000691	LINC00116	1	25	11228	-1	-	-
hsa-miR-130b-3p	MIMAT0000691	RP11-588K22.2	1	2	13	-1	-	-
hsa-miR-130b-3p	MIMAT0000691	AC084219.4	1	15	1584	-1	-	-
hsa-miR-130b-3p	MIMAT0000691	RP11-656D10.3	1	4	41	-1	-	-
hsa-miR-130b-3p	MIMAT0000691	RP11-197P3.5	1	4	37	-1	-	-
hsa-miR-130b-3p	MIMAT0000691	MAP3K14	1	8	525	-1	-	-
hsa-miR-130b-3p	MIMAT0000691	RP11-361F15.2	1	4	16	-1	-	-
hsa-miR-130b-3p	MIMAT0000691	RP11-363E7.4	1	9	157	-1	-	-
hsa-miR-130b-3p	MIMAT0000691	CTB-92J24.2	1	4	76	-1	-	-
hsa-miR-130b-3p	MIMAT0000691	CCAT1	1	2	3236	-1	-	-
hsa-miR-130b-3p	MIMAT0000691	RP11-84C13.1	1	8	76	-1	-	-
hsa-miR-130b-3p	MIMAT0000691	AC135048.13	1	2	236	-1	-	-
hsa-miR-130b-3p	MIMAT0000691	NUTM2A-AS1	1	2	16	-1	-	-
hsa-miR-130b-3p	MIMAT0000691	AC084018.1	1	2	42	-1	-	-
hsa-miR-130b-3p	MIMAT0000691	RP1-178F10.3	1	10	320	-1	-	-
hsa-miR-130b-3p	MIMAT0000691	CTA-204B4.6	5	14	2531	-1	-	-
hsa-miR-130b-3p	MIMAT0000691	PRKCQ-AS1	1	3	22	-1	-	-
hsa-miR-130b-3p	MIMAT0000691	LINC00667	1	3	39	-1	-	-
hsa-miR-130b-3p	MIMAT0000691	CTD-2369P2.2	1	4	37	-1	-	-
hsa-miR-130b-3p	MIMAT0000691	FGD5-AS1	1	2	0	-1	-	-
hsa-miR-130b-3p	MIMAT0000691	CTC-281B15.1	1	3	119	-1	-	down
hsa-miR-130b-3p	MIMAT0000691	RP11-355O1.11	1	2	17	-1	-	up
hsa-miR-130b-3p	MIMAT0000691	HOXD-AS1	1	4	25	-1	-	up
hsa-miR-132-3p	MIMAT0000426	TUG1	1	2	0	3	-	-
hsa-miR-132-3p	MIMAT0000426	XIST	6	20	2283	0	-	-
hsa-miR-132-3p	MIMAT0000426	HNRNPU-AS1	1	15	544	-1	-	-
hsa-miR-132-3p	MIMAT0000426	SNHG16	1	2	0	-1	-	-
hsa-miR-132-3p	MIMAT0000426	COX10-AS1	1	2	28	-1	-	-
hsa-miR-132-3p	MIMAT0000426	LINC00176	1	2	0	-1	-	-
hsa-miR-132-3p	MIMAT0000426	LA16c-313D11.11	1	3	5	-1	-	-
hsa-miR-132-3p	MIMAT0000426	RP11-690G19.3	2	3	167	-1	-	-
hsa-miR-132-3p	MIMAT0000426	ILF3-AS1	1	3	17	-1	-	-
hsa-miR-132-3p	MIMAT0000426	SNHG5	1	2	0	1	-	down
hsa-miR-133a-3p	MIMAT0000427	SENP3-EIF4A1	1	2	41	-1	-	-
hsa-miR-133a-3p	MIMAT0000427	RP11-1055B8.4	1	2	0	-1	-	-
hsa-miR-133a-3p	MIMAT0000427	RP11-834C11.4	1	6	46	-1	-	-
hsa-miR-133a-3p	MIMAT0000427	RP11-156E6.1	1	2	21	-1	-	-
hsa-miR-133a-3p	MIMAT0000427	RP11-186B7.4	2	7	33	-1	-	-
hsa-miR-133a-3p	MIMAT0000427	PPP1R9B	1	4	8	-1	-	-
hsa-miR-133a-3p	MIMAT0000427	FGD5-AS1	1	2	151	-1	-	-
hsa-miR-133b	MIMAT0000770	SENP3-EIF4A1	1	2	41	-1	-	-
hsa-miR-133b	MIMAT0000770	RP11-1055B8.4	1	2	0	-1	-	-
hsa-miR-133b	MIMAT0000770	RP11-834C11.4	1	6	46	-1	-	-
hsa-miR-133b	MIMAT0000770	RP11-156E6.1	1	2	21	-1	-	-
hsa-miR-133b	MIMAT0000770	RP11-186B7.4	2	7	33	-1	-	-
hsa-miR-133b	MIMAT0000770	PPP1R9B	1	4	8	-1	-	-
hsa-miR-133b	MIMAT0000770	FGD5-AS1	1	2	151	-1	-	-
hsa-miR-134-5p	MIMAT0000447	KCNQ1OT1	1	2	0	0	-	-
hsa-miR-134-5p	MIMAT0000447	BZRAP1-AS1	1	2	2	-1	-	-
hsa-miR-134-5p	MIMAT0000447	WDR7-UA1	1	2	13	-1	-	-
hsa-miR-134-5p	MIMAT0000447	RP11-478C19.2	1	2	57	-1	-	-
hsa-miR-134-5p	MIMAT0000447	SCAMP1	1	2	65	-1	-	-
hsa-miR-134-5p	MIMAT0000447	hsa-mir-212	1	10	6430	-1	-	-
hsa-miR-134-5p	MIMAT0000447	PINK1-AS	1	3	341	-1	-	-
hsa-miR-134-5p	MIMAT0000447	RP11-214C8.5	1	2	68	-1	-	-
hsa-miR-134-5p	MIMAT0000447	RP11-216F19.2	1	2	15	-1	-	-
hsa-miR-134-5p	MIMAT0000447	RAMP2-AS1	1	3	27	-1	-	-
hsa-miR-134-5p	MIMAT0000447	hsa-mir-142	1	15	34615	-1	-	-
hsa-miR-134-5p	MIMAT0000447	RP11-498C9.15	1	5	105	-1	-	down
hsa-miR-134-5p	MIMAT0000447	C11orf95	1	9	339	-1	-	up
hsa-miR-134-5p	MIMAT0000447	AC005062.2	1	2	48	-1	-	up
hsa-miR-135a-5p	MIMAT0000428	MALAT1	1	6	0	2	-	-
hsa-miR-135a-5p	MIMAT0000428	XIST	1	9	111	0	-	-
hsa-miR-135a-5p	MIMAT0000428	RP11-303E16.2	1	2	16	-1	-	-
hsa-miR-135a-5p	MIMAT0000428	RP11-109M17.2	1	2	13	-1	-	-
hsa-miR-135a-5p	MIMAT0000428	HNRNPU-AS1	1	3	5	-1	-	-
hsa-miR-135a-5p	MIMAT0000428	SNHG3	1	2	0	-1	-	-
hsa-miR-135a-5p	MIMAT0000428	CTB-89H12.4	1	2	6	-1	-	-
hsa-miR-135a-5p	MIMAT0000428	RP4-671G15.3	1	3	39	-1	-	-
hsa-miR-135a-5p	MIMAT0000428	ZNF718	1	2	19	-1	-	-
hsa-miR-135a-5p	MIMAT0000428	CTA-204B4.6	2	2	3	-1	-	-
hsa-miR-135a-5p	MIMAT0000428	CTC-444N24.8	1	4	25	-1	-	-
hsa-miR-135a-5p	MIMAT0000428	LA16c-306E5.2	1	2	15	-1	-	-
hsa-miR-135a-5p	MIMAT0000428	RP11-315C6.3	1	6	342	-1	-	-
hsa-miR-135a-5p	MIMAT0000428	RP11-973H7.2	1	2	49	-1	-	-
hsa-miR-135a-5p	MIMAT0000428	RP11-342K6.1	1	4	34	-1	-	-
hsa-miR-135a-5p	MIMAT0000428	DCP1A	2	4	66	-1	-	-
hsa-miR-135b-5p	MIMAT0000758	MALAT1	1	6	0	3	-	-
hsa-miR-135b-5p	MIMAT0000758	XIST	1	9	111	2	-	-
hsa-miR-135b-5p	MIMAT0000758	RP11-303E16.2	1	2	16	-1	-	-
hsa-miR-135b-5p	MIMAT0000758	RP11-109M17.2	1	2	13	-1	-	-
hsa-miR-135b-5p	MIMAT0000758	HNRNPU-AS1	1	3	5	-1	-	-
hsa-miR-135b-5p	MIMAT0000758	SNHG3	1	2	0	-1	-	-
hsa-miR-135b-5p	MIMAT0000758	CTB-89H12.4	1	2	6	-1	-	-
hsa-miR-135b-5p	MIMAT0000758	RP4-671G15.3	1	3	39	-1	-	-
hsa-miR-135b-5p	MIMAT0000758	ZNF718	1	2	19	-1	-	-
hsa-miR-135b-5p	MIMAT0000758	CTA-204B4.6	2	2	3	-1	-	-
hsa-miR-135b-5p	MIMAT0000758	CTC-444N24.8	1	4	25	-1	-	-
hsa-miR-135b-5p	MIMAT0000758	LA16c-306E5.2	1	2	15	-1	-	-
hsa-miR-135b-5p	MIMAT0000758	RP11-315C6.3	1	6	342	-1	-	-
hsa-miR-135b-5p	MIMAT0000758	RP11-973H7.2	1	2	49	-1	-	-
hsa-miR-135b-5p	MIMAT0000758	RP11-342K6.1	1	4	34	-1	-	-
hsa-miR-135b-5p	MIMAT0000758	DCP1A	2	4	66	-1	-	-
hsa-miR-136-5p	MIMAT0000448	XIST	1	6	0	0	-	-
hsa-miR-136-5p	MIMAT0000448	RP11-303E16.2	1	2	16	-1	-	-
hsa-miR-136-5p	MIMAT0000448	LINC00657	1	2	20	-1	-	-
hsa-miR-136-5p	MIMAT0000448	SPON1	1	2	0	-1	-	-
hsa-miR-136-5p	MIMAT0000448	DCP1A	1	4	154	-1	-	-
hsa-miR-136-5p	MIMAT0000448	CTC-444N24.11	1	2	21	-1	-	-
hsa-miR-136-5p	MIMAT0000448	CTC-273B12.8	1	2	0	-1	-	-
hsa-miR-136-5p	MIMAT0000448	RP11-54O7.1	1	2	1	-1	-	-
hsa-miR-136-5p	MIMAT0000448	SNORD57	1	6	53	-1	-	-
hsa-miR-136-5p	MIMAT0000448	CTA-204B4.6	1	3	2915	-1	-	-
hsa-miR-136-5p	MIMAT0000448	RP11-325F22.3	1	2	0	-1	-	-
hsa-miR-136-5p	MIMAT0000448	RP4-773N10.5	1	2	0	-1	-	-
hsa-miR-136-5p	MIMAT0000448	ZNF518A	1	5	74	-1	-	-
hsa-miR-136-5p	MIMAT0000448	GAS5	1	7	12	3	-	up
hsa-miR-137	MIMAT0000429	XIST	1	6	0	1	-	-
hsa-miR-137	MIMAT0000429	OIP5-AS1	3	13	836	-1	-	-
hsa-miR-137	MIMAT0000429	CTB-89H12.4	1	2	1378	-1	-	-
hsa-miR-137	MIMAT0000429	DAPK1-IT1	1	8	187	-1	-	-
hsa-miR-137	MIMAT0000429	AP000318.2	1	2	0	-1	-	-
hsa-miR-137	MIMAT0000429	SCAMP1	3	4	33	-1	-	-
hsa-miR-137	MIMAT0000429	LA16c-306E5.2	1	4	30	-1	-	-
hsa-miR-137	MIMAT0000429	FGD5-AS1	1	7	344	-1	-	-
hsa-miR-137	MIMAT0000429	RP11-498C9.15	1	5	76	-1	-	down
hsa-miR-138-5p	MIMAT0000430	TUG1	1	2	0	3	-	-
hsa-miR-138-5p	MIMAT0000430	KCNQ1OT1	1	2	0	1	-	-
hsa-miR-138-5p	MIMAT0000430	RP11-54O7.3	1	2	2	-1	-	-
hsa-miR-138-5p	MIMAT0000430	RP11-303E16.2	1	5	53	-1	-	-
hsa-miR-138-5p	MIMAT0000430	RP11-170L3.8	1	7	407	-1	-	-
hsa-miR-138-5p	MIMAT0000430	RP4-614O4.11	1	2	12	-1	-	-
hsa-miR-138-5p	MIMAT0000430	DCP1A	3	4	182	-1	-	-
hsa-miR-138-5p	MIMAT0000430	LINC00176	1	2	1	-1	-	-
hsa-miR-138-5p	MIMAT0000430	RP11-54O7.2	1	2	1	-1	-	-
hsa-miR-138-5p	MIMAT0000430	MCM3AP-AS1	1	3	86	-1	-	-
hsa-miR-138-5p	MIMAT0000430	AC069277.2	1	2	23	-1	-	-
hsa-miR-138-5p	MIMAT0000430	RP11-478C19.2	1	2	57	-1	-	-
hsa-miR-138-5p	MIMAT0000430	RP6-24A23.7	1	3	51	-1	-	-
hsa-miR-138-5p	MIMAT0000430	RP11-617D20.1	1	2	22	-1	-	-
hsa-miR-138-5p	MIMAT0000430	MAGI2-AS3	1	2	24	-1	-	-
hsa-miR-138-5p	MIMAT0000430	MCF2L-AS1	1	5	42	-1	-	-
hsa-miR-138-5p	MIMAT0000430	XXbac-BPG32J3.20	1	2	0	-1	-	-
hsa-miR-138-5p	MIMAT0000430	SNHG12	1	2	0	1	-	down
hsa-miR-138-5p	MIMAT0000430	RP4-694B14.5	1	2	20	-1	-	up
hsa-miR-139-5p	MIMAT0000250	XIST	1	7	5	0	-	-
hsa-miR-139-5p	MIMAT0000250	RP11-21N3.1	1	5	34	-1	-	-
hsa-miR-139-5p	MIMAT0000250	SNHG3	1	2	0	-1	-	-
hsa-miR-139-5p	MIMAT0000250	TTN-AS1	1	2	20	-1	-	-
hsa-miR-139-5p	MIMAT0000250	RP11-283C24.1	1	2	18	-1	-	-
hsa-miR-139-5p	MIMAT0000250	CTA-204B4.6	1	2	11	-1	-	-
hsa-miR-139-5p	MIMAT0000250	MAP3K14	1	7	502	-1	-	-
hsa-miR-139-5p	MIMAT0000250	CASP8AP2	1	2	9	-1	-	-
hsa-miR-139-5p	MIMAT0000250	AC084082.3	1	11	8425	-1	-	-
hsa-miR-139-5p	MIMAT0000250	RP4-806M20.3	1	2	93	-1	-	-
hsa-miR-139-5p	MIMAT0000250	JRK	1	2	0	-1	-	-
hsa-miR-139-5p	MIMAT0000250	AC009948.5	1	3	325	-1	-	down
hsa-miR-139-5p	MIMAT0000250	RP11-282O18.3	2	8	945	-1	-	up
hsa-miR-139-5p	MIMAT0000250	RP11-284M14.1	1	3	21	-1	-	up
hsa-miR-140-5p	MIMAT0000431	KCNQ1OT1	2	4	0	2	-	-
hsa-miR-140-5p	MIMAT0000431	MALAT1	2	7	1457	2	-	-
hsa-miR-140-5p	MIMAT0000431	XIST	1	7	31	0	-	-
hsa-miR-140-5p	MIMAT0000431	HCP5	1	2	50	0	-	-
hsa-miR-140-5p	MIMAT0000431	SNHG16	1	8	148	-1	-	-
hsa-miR-140-5p	MIMAT0000431	LINC00338	1	4	100	-1	-	-
hsa-miR-140-5p	MIMAT0000431	RP11-27I1.2	1	5	200	-1	-	-
hsa-miR-140-5p	MIMAT0000431	RP11-159D12.9	1	2	15	-1	-	-
hsa-miR-140-5p	MIMAT0000431	DHRS4-AS1	1	4	36	-1	-	-
hsa-miR-140-5p	MIMAT0000431	CTB-25J19.9	1	6	90	-1	-	-
hsa-miR-140-5p	MIMAT0000431	CTC-459F4.3	1	2	17	-1	-	-
hsa-miR-140-5p	MIMAT0000431	CTD-2369P2.2	1	2	13	-1	-	-
hsa-miR-140-5p	MIMAT0000431	SNHG1	1	10	336	3	-	down
hsa-miR-140-5p	MIMAT0000431	H19	1	3	144158	2	-	up
hsa-miR-140-5p	MIMAT0000431	RP13-507I23.1	1	2	148	-1	-	up
hsa-miR-142-3p	MIMAT0000434	TUG1	1	3	69	4	-	-
hsa-miR-142-3p	MIMAT0000434	MALAT1	1	14	161	2	-	-
hsa-miR-142-3p	MIMAT0000434	RP11-283C24.1	1	5	39	-1	-	-
hsa-miR-142-3p	MIMAT0000434	MIR4732	1	8	701	-1	-	-
hsa-miR-142-3p	MIMAT0000434	RP11-158H5.7	1	6	243	-1	-	-
hsa-miR-142-3p	MIMAT0000434	PIK3R6	1	2	55	-1	-	-
hsa-miR-142-3p	MIMAT0000434	AC005082.12	1	2	32	-1	-	-
hsa-miR-142-3p	MIMAT0000434	RP11-395G23.3	1	2	8	-1	-	-
hsa-miR-142-3p	MIMAT0000434	SCAMP1	1	10	760	-1	-	-
hsa-miR-142-3p	MIMAT0000434	RP11-446H18.3	1	3	211	-1	-	-
hsa-miR-142-3p	MIMAT0000434	MAGI2-AS3	1	2	22	-1	-	-
hsa-miR-142-3p	MIMAT0000434	RP11-16E18.3	1	2	19	-1	-	-
hsa-miR-142-3p	MIMAT0000434	ZNF518A	1	4	53	-1	-	-
hsa-miR-142-3p	MIMAT0000434	FGD5-AS1	1	4	43	-1	-	-
hsa-miR-142-3p	MIMAT0000434	RP11-344E13.3	1	2	17	-1	-	up
hsa-miR-144-3p	MIMAT0000436	XIST	3	19	587	2	-	-
hsa-miR-144-3p	MIMAT0000436	MIR17HG	1	2	0	1	-	-
hsa-miR-144-3p	MIMAT0000436	MALAT1	1	6	0	0	-	-
hsa-miR-144-3p	MIMAT0000436	LINC00657	3	16	8682	-1	-	-
hsa-miR-144-3p	MIMAT0000436	ZNF761	1	3	36	-1	-	-
hsa-miR-144-3p	MIMAT0000436	SDCBP2-AS1	1	5	34	-1	-	-
hsa-miR-144-3p	MIMAT0000436	CASP8AP2	1	2	9	-1	-	-
hsa-miR-144-3p	MIMAT0000436	MIR4732	1	8	121	-1	-	-
hsa-miR-144-3p	MIMAT0000436	RP11-361F15.2	1	2	0	-1	-	-
hsa-miR-144-3p	MIMAT0000436	DCP1A	1	2	21	-1	-	-
hsa-miR-144-3p	MIMAT0000436	hsa-mir-6080	1	9	212	-1	-	-
hsa-miR-144-3p	MIMAT0000436	GS1-251I9.4	2	4	54	-1	-	-
hsa-miR-144-3p	MIMAT0000436	RP11-553L6.5	1	3	72	-1	-	-
hsa-miR-144-3p	MIMAT0000436	RP6-24A23.7	1	13	773	-1	-	-
hsa-miR-144-3p	MIMAT0000436	RP11-77H9.2	1	3	79	-1	-	-
hsa-miR-144-3p	MIMAT0000436	RP11-384O8.1	1	13	530	-1	-	-
hsa-miR-144-3p	MIMAT0000436	RP11-20G6.3	1	2	270	-1	-	-
hsa-miR-144-3p	MIMAT0000436	LINC00662	1	7	168	-1	-	-
hsa-miR-144-3p	MIMAT0000436	HCG11	1	5	38	-1	-	-
hsa-miR-144-3p	MIMAT0000436	LINC00476	1	4	59	-1	-	down
hsa-miR-144-3p	MIMAT0000436	RP11-552M11.4	1	4	53	-1	-	down
hsa-miR-145-5p	MIMAT0000437	MALAT1	1	6	0	2	-	-
hsa-miR-145-5p	MIMAT0000437	KCNQ1OT1	2	4	0	0	-	-
hsa-miR-145-5p	MIMAT0000437	HNRNPU-AS1	1	4	0	-1	-	-
hsa-miR-145-5p	MIMAT0000437	CTD-2116N17.1	2	4	23	-1	-	-
hsa-miR-145-5p	MIMAT0000437	AC142401.2	1	4	241	-1	-	-
hsa-miR-145-5p	MIMAT0000437	RP11-156E6.1	1	3	17	-1	-	-
hsa-miR-145-5p	MIMAT0000437	RP11-793H13.8	1	6	754	-1	-	-
hsa-miR-145-5p	MIMAT0000437	JPX	1	7	3683	-1	-	-
hsa-miR-145-5p	MIMAT0000437	SCARNA10	1	2	0	-1	-	-
hsa-miR-145-5p	MIMAT0000437	hsa-mir-132	1	11	4713	-1	-	-
hsa-miR-145-5p	MIMAT0000437	RP11-478C19.2	1	3	59	-1	-	-
hsa-miR-145-5p	MIMAT0000437	CTA-204B4.6	1	3	114	-1	-	-
hsa-miR-145-5p	MIMAT0000437	LINC00852	1	2	1	-1	-	-
hsa-miR-145-5p	MIMAT0000437	SNHG1	1	5	162	8	-	down
hsa-miR-145-5p	MIMAT0000437	C17orf76-AS1	1	2	0	-1	-	down
hsa-miR-146a-5p	MIMAT0000449	KCNQ1OT1	1	2	0	4	-	-
hsa-miR-146a-5p	MIMAT0000449	SNHG7	1	4	0	3	-	-
hsa-miR-146a-5p	MIMAT0000449	NEAT1	1	6	0	2	-	-
hsa-miR-146a-5p	MIMAT0000449	MALAT1	1	4	4873	2	-	-
hsa-miR-146a-5p	MIMAT0000449	XIST	1	18	3255	1	-	-
hsa-miR-146a-5p	MIMAT0000449	SNHG16	1	13	433	-1	-	-
hsa-miR-146a-5p	MIMAT0000449	CTC-503J8.6	1	2	43	-1	-	-
hsa-miR-146a-5p	MIMAT0000449	KIAA1984-AS1	1	2	1	-1	-	-
hsa-miR-146a-5p	MIMAT0000449	RP4-773N10.5	1	2	28	-1	-	-
hsa-miR-146a-5p	MIMAT0000449	AC010226.4	1	2	23	-1	-	down
hsa-miR-146a-5p	MIMAT0000449	EPB41L4A-AS1	1	2	34	-1	-	down
hsa-miR-148a-3p	MIMAT0000243	HOTAIR	1	3	24	3	-	-
hsa-miR-148a-3p	MIMAT0000243	KCNQ1OT1	2	2	0	1	-	-
hsa-miR-148a-3p	MIMAT0000243	XIST	1	6	0	0	-	-
hsa-miR-148a-3p	MIMAT0000243	RP11-656D10.3	1	4	41	-1	-	-
hsa-miR-148a-3p	MIMAT0000243	CTC-503J8.6	1	4	39	-1	-	-
hsa-miR-148a-3p	MIMAT0000243	DCP1A	1	15	836	-1	-	-
hsa-miR-148a-3p	MIMAT0000243	RP11-46A10.5	1	6	132	-1	-	-
hsa-miR-148a-3p	MIMAT0000243	CCAT1	1	2	3236	-1	-	-
hsa-miR-148a-3p	MIMAT0000243	RP11-84C13.1	1	8	76	-1	-	-
hsa-miR-148a-3p	MIMAT0000243	RP11-54O7.1	1	2	2	-1	-	-
hsa-miR-148a-3p	MIMAT0000243	NUTM2A-AS1	1	12	297	-1	-	-
hsa-miR-148a-3p	MIMAT0000243	RP11-977G19.5	1	3	1	-1	-	-
hsa-miR-148a-3p	MIMAT0000243	AC084018.1	1	2	42	-1	-	-
hsa-miR-148a-3p	MIMAT0000243	RP1-5O6.6	1	3	10	-1	-	-
hsa-miR-148a-3p	MIMAT0000243	CTA-204B4.6	1	13	591	-1	-	-
hsa-miR-148a-3p	MIMAT0000243	RP11-773D16.1	1	4	206	-1	-	-
hsa-miR-148a-3p	MIMAT0000243	HOTAIRM1	1	2	1	-1	-	-
hsa-miR-148a-3p	MIMAT0000243	LINC00667	1	3	39	-1	-	-
hsa-miR-148a-3p	MIMAT0000243	PPP1R9B	1	2	23	-1	-	-
hsa-miR-148a-3p	MIMAT0000243	RP11-216F19.2	1	5	116	-1	-	-
hsa-miR-148a-3p	MIMAT0000243	HCG18	1	5	54	2	-	up
hsa-miR-149-5p	MIMAT0000450	MALAT1	1	6	0	4	-	-
hsa-miR-149-5p	MIMAT0000450	KCNQ1OT1	1	2	0	1	-	-
hsa-miR-149-5p	MIMAT0000450	XIST	1	9	25	0	-	-
hsa-miR-149-5p	MIMAT0000450	RP11-54O7.3	1	2	3	-1	-	-
hsa-miR-149-5p	MIMAT0000450	POLDIP2	1	3	201	-1	-	-
hsa-miR-149-5p	MIMAT0000450	RP11-29G8.3	1	2	363	-1	-	-
hsa-miR-149-5p	MIMAT0000450	CTC-503J8.6	2	3	385	-1	-	-
hsa-miR-149-5p	MIMAT0000450	CASP8AP2	1	2	2778	-1	-	-
hsa-miR-149-5p	MIMAT0000450	LINC00176	1	2	1	-1	-	-
hsa-miR-149-5p	MIMAT0000450	RECQL4	1	2	0	-1	-	-
hsa-miR-149-5p	MIMAT0000450	NEFL	1	4	0	-1	-	-
hsa-miR-149-5p	MIMAT0000450	C17orf76-AS1	1	4	0	-1	-	down
hsa-miR-152-3p	MIMAT0000438	KCNQ1OT1	2	2	0	2	-	-
hsa-miR-152-3p	MIMAT0000438	XIST	1	6	0	0	-	-
hsa-miR-152-3p	MIMAT0000438	HOTAIR	1	3	24	0	-	-
hsa-miR-152-3p	MIMAT0000438	RP11-656D10.3	1	4	41	-1	-	-
hsa-miR-152-3p	MIMAT0000438	CTC-503J8.6	1	4	39	-1	-	-
hsa-miR-152-3p	MIMAT0000438	DCP1A	1	15	836	-1	-	-
hsa-miR-152-3p	MIMAT0000438	RP11-46A10.5	1	6	132	-1	-	-
hsa-miR-152-3p	MIMAT0000438	CCAT1	1	2	3236	-1	-	-
hsa-miR-152-3p	MIMAT0000438	RP11-84C13.1	1	8	76	-1	-	-
hsa-miR-152-3p	MIMAT0000438	RP11-54O7.1	1	2	2	-1	-	-
hsa-miR-152-3p	MIMAT0000438	NUTM2A-AS1	1	12	297	-1	-	-
hsa-miR-152-3p	MIMAT0000438	RP11-977G19.5	1	3	1	-1	-	-
hsa-miR-152-3p	MIMAT0000438	AC084018.1	1	2	42	-1	-	-
hsa-miR-152-3p	MIMAT0000438	RP1-5O6.6	1	3	10	-1	-	-
hsa-miR-152-3p	MIMAT0000438	CTA-204B4.6	1	13	591	-1	-	-
hsa-miR-152-3p	MIMAT0000438	RP11-773D16.1	1	4	206	-1	-	-
hsa-miR-152-3p	MIMAT0000438	HOTAIRM1	1	2	1	-1	-	-
hsa-miR-152-3p	MIMAT0000438	LINC00667	1	3	39	-1	-	-
hsa-miR-152-3p	MIMAT0000438	PPP1R9B	1	2	23	-1	-	-
hsa-miR-152-3p	MIMAT0000438	RP11-216F19.2	1	5	116	-1	-	-
hsa-miR-152-3p	MIMAT0000438	HCG18	1	5	54	4	-	up
hsa-miR-153-3p	MIMAT0000439	KCNQ1OT1	1	2	0	1	-	-
hsa-miR-153-3p	MIMAT0000439	MIR17HG	1	23	4147659	1	-	-
hsa-miR-153-3p	MIMAT0000439	XIST	3	9	28	0	-	-
hsa-miR-153-3p	MIMAT0000439	TUG1	1	4	109	0	-	-
hsa-miR-153-3p	MIMAT0000439	OIP5-AS1	1	4	64	-1	-	-
hsa-miR-153-3p	MIMAT0000439	LINC00641	1	2	15	-1	-	-
hsa-miR-153-3p	MIMAT0000439	DCP1A	2	5	60	-1	-	-
hsa-miR-153-3p	MIMAT0000439	TRAF3IP2-AS1	4	2	0	-1	-	-
hsa-miR-153-3p	MIMAT0000439	LINC00176	1	2	1	-1	-	-
hsa-miR-153-3p	MIMAT0000439	CTB-89H12.4	2	22	5784	-1	-	-
hsa-miR-153-3p	MIMAT0000439	RP13-49I15.5	1	12	655	-1	-	-
hsa-miR-153-3p	MIMAT0000439	CTA-204B4.6	1	4	90	-1	-	-
hsa-miR-153-3p	MIMAT0000439	RP11-20G6.3	1	4	8	-1	-	-
hsa-miR-153-3p	MIMAT0000439	hsa-mir-133a-1	1	4	63	-1	-	-
hsa-miR-153-3p	MIMAT0000439	ZNF518A	1	4	90	-1	-	-
hsa-miR-153-3p	MIMAT0000439	FGD5-AS1	1	2	0	-1	-	-
hsa-miR-153-3p	MIMAT0000439	BX322557.10	1	2	0	-1	-	-
hsa-miR-153-3p	MIMAT0000439	SNHG15	1	4	28	-1	-	up
hsa-miR-154-5p	MIMAT0000452	NEAT1	1	3	5	3	-	-
hsa-miR-154-5p	MIMAT0000452	MALAT1	1	7	1510	1	-	-
hsa-miR-154-5p	MIMAT0000452	XIST	1	6	0	0	-	-
hsa-miR-154-5p	MIMAT0000452	HNRNPU-AS1	1	3	5	-1	-	-
hsa-miR-154-5p	MIMAT0000452	RP11-170L3.8	1	12	439	-1	-	-
hsa-miR-154-5p	MIMAT0000452	TP73-AS1	2	2	0	-1	-	-
hsa-miR-154-5p	MIMAT0000452	RP11-379K17.11	1	2	366	-1	-	-
hsa-miR-154-5p	MIMAT0000452	RP11-315C6.3	1	11	420	-1	-	-
hsa-miR-154-5p	MIMAT0000452	RP11-156E6.1	1	2	19	-1	-	-
hsa-miR-154-5p	MIMAT0000452	RP11-498P14.3	1	2	20	-1	-	-
hsa-miR-154-5p	MIMAT0000452	SLC37A4	1	4	48	-1	-	-
hsa-miR-154-5p	MIMAT0000452	RP11-457M11.2	1	2	13	-1	-	-
hsa-miR-154-5p	MIMAT0000452	LINC00667	1	6	226	-1	-	-
hsa-miR-154-5p	MIMAT0000452	PPP1R9B	1	3	39	-1	-	-
hsa-miR-154-5p	MIMAT0000452	FGD5-AS1	1	3	73	-1	-	-
hsa-miR-154-5p	MIMAT0000452	SNHG1	3	8	204	3	-	down
hsa-miR-154-5p	MIMAT0000452	SNHG10	1	2	10	2	-	down
hsa-miR-154-5p	MIMAT0000452	SNHG5	1	8	50	0	-	down
hsa-miR-155-5p	MIMAT0000646	MALAT1	1	8	18	4	-	-
hsa-miR-155-5p	MIMAT0000646	XIST	4	16	639	2	-	-
hsa-miR-155-5p	MIMAT0000646	MIR17HG	1	20	1990506	2	-	-
hsa-miR-155-5p	MIMAT0000646	MIR155HG	1	6	48589	0	-	-
hsa-miR-155-5p	MIMAT0000646	LINC00657	3	19	10417	-1	-	-
hsa-miR-155-5p	MIMAT0000646	HNRNPU-AS1	1	3	5	-1	-	-
hsa-miR-155-5p	MIMAT0000646	OIP5-AS1	1	11	23719	-1	-	-
hsa-miR-155-5p	MIMAT0000646	CTBP1-AS1	1	3	40	-1	-	-
hsa-miR-155-5p	MIMAT0000646	ZNF761	1	2	340	-1	-	-
hsa-miR-155-5p	MIMAT0000646	RP11-815I9.4	1	2	17	-1	-	-
hsa-miR-155-5p	MIMAT0000646	AC015849.16	1	9	222	-1	-	-
hsa-miR-155-5p	MIMAT0000646	RP11-379K17.11	1	3	382	-1	-	-
hsa-miR-155-5p	MIMAT0000646	CTD-2561J22.5	1	2	12	-1	-	-
hsa-miR-155-5p	MIMAT0000646	MAP3K14	1	11	423	-1	-	-
hsa-miR-155-5p	MIMAT0000646	RP5-886K2.3	1	5	119	-1	-	-
hsa-miR-155-5p	MIMAT0000646	RP11-158K1.3	1	5	384	-1	-	-
hsa-miR-155-5p	MIMAT0000646	AC093323.3	1	2	42	-1	-	-
hsa-miR-155-5p	MIMAT0000646	RP4-798A10.2	1	6	87	-1	-	-
hsa-miR-155-5p	MIMAT0000646	RP11-221J22.1	1	2	39	-1	-	-
hsa-miR-155-5p	MIMAT0000646	CTB-89H12.4	1	5	54	-1	-	-
hsa-miR-155-5p	MIMAT0000646	CTA-217C2.1	1	5	95	-1	-	-
hsa-miR-155-5p	MIMAT0000646	TTN-AS1	1	2	79	-1	-	-
hsa-miR-155-5p	MIMAT0000646	RP11-221J22.2	1	2	39	-1	-	-
hsa-miR-155-5p	MIMAT0000646	RP11-108P20.1	1	2	32	-1	-	-
hsa-miR-155-5p	MIMAT0000646	RP11-2C24.4	1	2	0	-1	-	-
hsa-miR-155-5p	MIMAT0000646	RP11-214C8.5	1	2	68	-1	-	-
hsa-miR-155-5p	MIMAT0000646	LINC00240	1	3	33	-1	-	-
hsa-miR-155-5p	MIMAT0000646	RP11-758M4.4	1	2	46	-1	-	-
hsa-miR-155-5p	MIMAT0000646	RP11-218M22.1	1	3	37	-1	-	-
hsa-miR-155-5p	MIMAT0000646	HCG18	1	2	11	6	-	up
hsa-miR-155-5p	MIMAT0000646	RP11-473I1.10	1	2	15	-1	-	up
hsa-miR-15a-5p	MIMAT0000068	XIST	5	18	2862	2	-	-
hsa-miR-15a-5p	MIMAT0000068	RP11-543D5.2	1	2	27	-1	-	-
hsa-miR-15a-5p	MIMAT0000068	SNHG16	1	9	185	-1	-	-
hsa-miR-15a-5p	MIMAT0000068	RP11-869B15.1	1	2	19	-1	-	-
hsa-miR-15a-5p	MIMAT0000068	AC074093.1	1	2	12	-1	-	-
hsa-miR-15a-5p	MIMAT0000068	RP11-549J18.1	1	7	128	-1	-	-
hsa-miR-15a-5p	MIMAT0000068	SENP3-EIF4A1	1	5	27	-1	-	-
hsa-miR-15a-5p	MIMAT0000068	CTC-228N24.3	1	6	72	-1	-	-
hsa-miR-15a-5p	MIMAT0000068	AC084219.4	2	10	193	-1	-	-
hsa-miR-15a-5p	MIMAT0000068	LINC00094	1	8	143	-1	-	-
hsa-miR-15a-5p	MIMAT0000068	RP11-403I13.4	2	4	46	-1	-	-
hsa-miR-15a-5p	MIMAT0000068	ZNRD1-AS1	1	4	80	-1	-	-
hsa-miR-15a-5p	MIMAT0000068	RP11-91G21.2	1	2	15	-1	-	-
hsa-miR-15a-5p	MIMAT0000068	RP11-379K17.11	1	32	4692	-1	-	-
hsa-miR-15a-5p	MIMAT0000068	HCG17	1	2	25	-1	-	-
hsa-miR-15a-5p	MIMAT0000068	C1RL-AS1	1	2	87	-1	-	-
hsa-miR-15a-5p	MIMAT0000068	AP000721.4	1	9	233	-1	-	-
hsa-miR-15a-5p	MIMAT0000068	RP11-983P16.4	1	2	1	-1	-	-
hsa-miR-15a-5p	MIMAT0000068	RP11-467L20.9	1	7	174	-1	-	-
hsa-miR-15a-5p	MIMAT0000068	RP11-361F15.2	1	4	57	-1	-	-
hsa-miR-15a-5p	MIMAT0000068	DCP1A	1	10	616	-1	-	-
hsa-miR-15a-5p	MIMAT0000068	AC016629.8	1	6	164	-1	-	-
hsa-miR-15a-5p	MIMAT0000068	CTC-444N24.11	1	11	301	-1	-	-
hsa-miR-15a-5p	MIMAT0000068	LINC00176	1	2	1	-1	-	-
hsa-miR-15a-5p	MIMAT0000068	RP11-27I1.2	1	5	200	-1	-	-
hsa-miR-15a-5p	MIMAT0000068	XXbac-B461K10.4	1	3	2	-1	-	-
hsa-miR-15a-5p	MIMAT0000068	RP11-54O7.1	1	2	2	-1	-	-
hsa-miR-15a-5p	MIMAT0000068	LINC00339	1	3	38	-1	-	-
hsa-miR-15a-5p	MIMAT0000068	MCM3AP-AS1	1	3	48	-1	-	-
hsa-miR-15a-5p	MIMAT0000068	RP5-1180C10.2	1	3	9	-1	-	-
hsa-miR-15a-5p	MIMAT0000068	RP11-60I3.5	1	4	119	-1	-	-
hsa-miR-15a-5p	MIMAT0000068	AP001065.2	1	2	16	-1	-	-
hsa-miR-15a-5p	MIMAT0000068	RP11-21N3.1	1	6	68	-1	-	-
hsa-miR-15a-5p	MIMAT0000068	GS1-358P8.4	2	7	131	-1	-	-
hsa-miR-15a-5p	MIMAT0000068	CTB-89H12.4	1	6	42	-1	-	-
hsa-miR-15a-5p	MIMAT0000068	SPPL2B	2	7	6	-1	-	-
hsa-miR-15a-5p	MIMAT0000068	NUTM2A-AS1	1	8	296	-1	-	-
hsa-miR-15a-5p	MIMAT0000068	TTN-AS1	1	2	21	-1	-	-
hsa-miR-15a-5p	MIMAT0000068	RP11-244H3.1	1	2	31	-1	-	-
hsa-miR-15a-5p	MIMAT0000068	RP11-474P12.5	1	3	61	-1	-	-
hsa-miR-15a-5p	MIMAT0000068	SEMA3B	1	3	336	-1	-	-
hsa-miR-15a-5p	MIMAT0000068	SLC37A4	1	2	20	-1	-	-
hsa-miR-15a-5p	MIMAT0000068	PDXDC2P	1	7	54	-1	-	-
hsa-miR-15a-5p	MIMAT0000068	RP11-923I11.1	1	6	97	-1	-	-
hsa-miR-15a-5p	MIMAT0000068	RP11-282K24.3	1	2	13	-1	-	-
hsa-miR-15a-5p	MIMAT0000068	RP6-24A23.7	2	14	2120	-1	-	-
hsa-miR-15a-5p	MIMAT0000068	LINC00649	1	5	51	-1	-	-
hsa-miR-15a-5p	MIMAT0000068	CTA-204B4.6	1	2	44	-1	-	-
hsa-miR-15a-5p	MIMAT0000068	AC090587.2	2	2	60	-1	-	-
hsa-miR-15a-5p	MIMAT0000068	RP11-690G19.3	2	14	540	-1	-	-
hsa-miR-15a-5p	MIMAT0000068	RP11-383J24.5	1	3	30	-1	-	-
hsa-miR-15a-5p	MIMAT0000068	RP11-2C24.4	1	2	0	-1	-	-
hsa-miR-15a-5p	MIMAT0000068	RP3-486L4.3	1	3	34	-1	-	-
hsa-miR-15a-5p	MIMAT0000068	RP11-43D2.6	1	2	17	-1	-	-
hsa-miR-15a-5p	MIMAT0000068	RP11-773D16.1	2	4	206	-1	-	-
hsa-miR-15a-5p	MIMAT0000068	RP4-773N10.5	2	6	92	-1	-	-
hsa-miR-15a-5p	MIMAT0000068	LINC00662	2	10	566	-1	-	-
hsa-miR-15a-5p	MIMAT0000068	LL22NC03-N27C7.1	1	6	280	-1	-	-
hsa-miR-15a-5p	MIMAT0000068	CWC15	1	2	119	-1	-	-
hsa-miR-15a-5p	MIMAT0000068	RP11-18A3.4	1	10	235	-1	-	-
hsa-miR-15a-5p	MIMAT0000068	XXbac-BPG32J3.20	1	8	122	-1	-	-
hsa-miR-15a-5p	MIMAT0000068	RP11-216F19.2	1	5	107	-1	-	-
hsa-miR-15a-5p	MIMAT0000068	LINC00473	2	2	57	-1	-	-
hsa-miR-15a-5p	MIMAT0000068	FGD5-AS1	1	8	85	-1	-	-
hsa-miR-15a-5p	MIMAT0000068	RP11-329L6.1	1	2	18	-1	-	-
hsa-miR-15a-5p	MIMAT0000068	AC005537.2	1	2	22	-1	-	-
hsa-miR-15a-5p	MIMAT0000068	SNHG12	1	3	6	0	-	down
hsa-miR-15a-5p	MIMAT0000068	SNHG1	1	3	3549	0	-	down
hsa-miR-15a-5p	MIMAT0000068	RP3-341D10.4	1	2	17	-1	-	down
hsa-miR-15a-5p	MIMAT0000068	AC113189.5	1	6	156	-1	-	down
hsa-miR-15a-5p	MIMAT0000068	RP11-277L2.2	2	4	40	-1	-	down
hsa-miR-15a-5p	MIMAT0000068	HCG18	2	2	41	5	-	up
hsa-miR-15a-5p	MIMAT0000068	AC108142.1	1	2	11	-1	-	up
hsa-miR-15b-5p	MIMAT0000417	XIST	5	18	2862	3	-	-
hsa-miR-15b-5p	MIMAT0000417	RP11-543D5.2	1	2	27	-1	-	-
hsa-miR-15b-5p	MIMAT0000417	SNHG16	1	9	185	-1	-	-
hsa-miR-15b-5p	MIMAT0000417	RP11-869B15.1	1	2	19	-1	-	-
hsa-miR-15b-5p	MIMAT0000417	AC074093.1	1	2	12	-1	-	-
hsa-miR-15b-5p	MIMAT0000417	RP11-549J18.1	1	7	128	-1	-	-
hsa-miR-15b-5p	MIMAT0000417	SENP3-EIF4A1	1	5	27	-1	-	-
hsa-miR-15b-5p	MIMAT0000417	CTC-228N24.3	1	6	72	-1	-	-
hsa-miR-15b-5p	MIMAT0000417	AC084219.4	2	10	193	-1	-	-
hsa-miR-15b-5p	MIMAT0000417	LINC00094	1	8	143	-1	-	-
hsa-miR-15b-5p	MIMAT0000417	RP11-403I13.4	2	4	46	-1	-	-
hsa-miR-15b-5p	MIMAT0000417	ZNRD1-AS1	1	4	80	-1	-	-
hsa-miR-15b-5p	MIMAT0000417	RP11-91G21.2	1	2	15	-1	-	-
hsa-miR-15b-5p	MIMAT0000417	RP11-379K17.11	1	32	4692	-1	-	-
hsa-miR-15b-5p	MIMAT0000417	HCG17	1	2	25	-1	-	-
hsa-miR-15b-5p	MIMAT0000417	C1RL-AS1	1	2	87	-1	-	-
hsa-miR-15b-5p	MIMAT0000417	AP000721.4	1	9	233	-1	-	-
hsa-miR-15b-5p	MIMAT0000417	RP11-983P16.4	1	2	1	-1	-	-
hsa-miR-15b-5p	MIMAT0000417	RP11-467L20.9	1	7	174	-1	-	-
hsa-miR-15b-5p	MIMAT0000417	RP11-361F15.2	1	4	57	-1	-	-
hsa-miR-15b-5p	MIMAT0000417	DCP1A	1	10	616	-1	-	-
hsa-miR-15b-5p	MIMAT0000417	AC016629.8	1	6	164	-1	-	-
hsa-miR-15b-5p	MIMAT0000417	CTC-444N24.11	1	11	301	-1	-	-
hsa-miR-15b-5p	MIMAT0000417	LINC00176	1	2	1	-1	-	-
hsa-miR-15b-5p	MIMAT0000417	RP11-27I1.2	1	5	200	-1	-	-
hsa-miR-15b-5p	MIMAT0000417	XXbac-B461K10.4	1	3	2	-1	-	-
hsa-miR-15b-5p	MIMAT0000417	RP11-54O7.1	1	2	2	-1	-	-
hsa-miR-15b-5p	MIMAT0000417	LINC00339	1	3	38	-1	-	-
hsa-miR-15b-5p	MIMAT0000417	MCM3AP-AS1	1	3	48	-1	-	-
hsa-miR-15b-5p	MIMAT0000417	RP5-1180C10.2	1	3	9	-1	-	-
hsa-miR-15b-5p	MIMAT0000417	RP11-60I3.5	1	4	119	-1	-	-
hsa-miR-15b-5p	MIMAT0000417	AP001065.2	1	2	16	-1	-	-
hsa-miR-15b-5p	MIMAT0000417	RP11-21N3.1	1	6	68	-1	-	-
hsa-miR-15b-5p	MIMAT0000417	GS1-358P8.4	2	7	131	-1	-	-
hsa-miR-15b-5p	MIMAT0000417	CTB-89H12.4	1	6	42	-1	-	-
hsa-miR-15b-5p	MIMAT0000417	SPPL2B	2	7	6	-1	-	-
hsa-miR-15b-5p	MIMAT0000417	NUTM2A-AS1	1	8	296	-1	-	-
hsa-miR-15b-5p	MIMAT0000417	TTN-AS1	1	2	21	-1	-	-
hsa-miR-15b-5p	MIMAT0000417	RP11-244H3.1	1	2	31	-1	-	-
hsa-miR-15b-5p	MIMAT0000417	RP11-474P12.5	1	3	61	-1	-	-
hsa-miR-15b-5p	MIMAT0000417	SEMA3B	1	3	336	-1	-	-
hsa-miR-15b-5p	MIMAT0000417	SLC37A4	1	2	20	-1	-	-
hsa-miR-15b-5p	MIMAT0000417	PDXDC2P	1	7	54	-1	-	-
hsa-miR-15b-5p	MIMAT0000417	RP11-923I11.1	1	6	97	-1	-	-
hsa-miR-15b-5p	MIMAT0000417	RP11-282K24.3	1	2	13	-1	-	-
hsa-miR-15b-5p	MIMAT0000417	RP6-24A23.7	2	14	2128	-1	-	-
hsa-miR-15b-5p	MIMAT0000417	LINC00649	1	5	51	-1	-	-
hsa-miR-15b-5p	MIMAT0000417	CTA-204B4.6	1	2	44	-1	-	-
hsa-miR-15b-5p	MIMAT0000417	AC090587.2	2	2	60	-1	-	-
hsa-miR-15b-5p	MIMAT0000417	RP11-690G19.3	2	14	540	-1	-	-
hsa-miR-15b-5p	MIMAT0000417	RP11-383J24.5	1	3	30	-1	-	-
hsa-miR-15b-5p	MIMAT0000417	RP11-2C24.4	1	2	0	-1	-	-
hsa-miR-15b-5p	MIMAT0000417	RP3-486L4.3	1	3	34	-1	-	-
hsa-miR-15b-5p	MIMAT0000417	RP11-43D2.6	1	2	17	-1	-	-
hsa-miR-15b-5p	MIMAT0000417	RP11-773D16.1	2	4	206	-1	-	-
hsa-miR-15b-5p	MIMAT0000417	RP4-773N10.5	2	6	92	-1	-	-
hsa-miR-15b-5p	MIMAT0000417	LINC00662	2	10	566	-1	-	-
hsa-miR-15b-5p	MIMAT0000417	LL22NC03-N27C7.1	1	6	280	-1	-	-
hsa-miR-15b-5p	MIMAT0000417	CWC15	1	2	119	-1	-	-
hsa-miR-15b-5p	MIMAT0000417	RP11-18A3.4	1	10	235	-1	-	-
hsa-miR-15b-5p	MIMAT0000417	XXbac-BPG32J3.20	1	8	122	-1	-	-
hsa-miR-15b-5p	MIMAT0000417	RP11-216F19.2	1	5	107	-1	-	-
hsa-miR-15b-5p	MIMAT0000417	LINC00473	2	2	57	-1	-	-
hsa-miR-15b-5p	MIMAT0000417	FGD5-AS1	1	8	85	-1	-	-
hsa-miR-15b-5p	MIMAT0000417	RP11-329L6.1	1	2	18	-1	-	-
hsa-miR-15b-5p	MIMAT0000417	AC005537.2	1	2	22	-1	-	-
hsa-miR-15b-5p	MIMAT0000417	SNHG12	1	3	6	0	-	down
hsa-miR-15b-5p	MIMAT0000417	SNHG1	1	3	3549	0	-	down
hsa-miR-15b-5p	MIMAT0000417	RP3-341D10.4	1	2	17	-1	-	down
hsa-miR-15b-5p	MIMAT0000417	AC113189.5	1	6	156	-1	-	down
hsa-miR-15b-5p	MIMAT0000417	RP11-277L2.2	2	4	40	-1	-	down
hsa-miR-15b-5p	MIMAT0000417	HCG18	2	2	41	3	-	up
hsa-miR-15b-5p	MIMAT0000417	AC108142.1	1	2	11	-1	-	up
hsa-miR-17-5p	MIMAT0000070	XIST	4	17	1263	3	-	-
hsa-miR-17-5p	MIMAT0000070	MALAT1	1	7	11	3	-	-
hsa-miR-17-5p	MIMAT0000070	HOTAIR	1	6	92	2	-	-
hsa-miR-17-5p	MIMAT0000070	LINC00657	1	2	325	-1	-	-
hsa-miR-17-5p	MIMAT0000070	RP11-392M18.5	1	2	182	-1	-	-
hsa-miR-17-5p	MIMAT0000070	LINC00116	1	25	11228	-1	-	-
hsa-miR-17-5p	MIMAT0000070	RP11-50E11.3	1	4	54	-1	-	-
hsa-miR-17-5p	MIMAT0000070	RP11-102F4.3	1	2	21	-1	-	-
hsa-miR-17-5p	MIMAT0000070	SNHG16	1	15	568	-1	-	-
hsa-miR-17-5p	MIMAT0000070	RP11-29G8.3	2	4	22	-1	-	-
hsa-miR-17-5p	MIMAT0000070	AC084219.4	1	15	1584	-1	-	-
hsa-miR-17-5p	MIMAT0000070	RP11-145M9.4	1	7	445	-1	-	-
hsa-miR-17-5p	MIMAT0000070	ZNRD1-AS1	1	4	80	-1	-	-
hsa-miR-17-5p	MIMAT0000070	RP11-379K17.11	1	8	473	-1	-	-
hsa-miR-17-5p	MIMAT0000070	MAP3K14	2	9	588	-1	-	-
hsa-miR-17-5p	MIMAT0000070	RP11-315C6.3	1	13	440	-1	-	-
hsa-miR-17-5p	MIMAT0000070	RP11-361F15.2	2	5	24	-1	-	-
hsa-miR-17-5p	MIMAT0000070	CTC-444N24.11	1	11	682	-1	-	-
hsa-miR-17-5p	MIMAT0000070	RP11-363E7.4	1	9	157	-1	-	-
hsa-miR-17-5p	MIMAT0000070	RP11-226L15.5	1	4	65	-1	-	-
hsa-miR-17-5p	MIMAT0000070	hsa-mir-6080	1	9	245	-1	-	-
hsa-miR-17-5p	MIMAT0000070	GS1-358P8.4	1	14	136	-1	-	-
hsa-miR-17-5p	MIMAT0000070	CTB-89H12.4	1	22	5784	-1	-	-
hsa-miR-17-5p	MIMAT0000070	SCAMP1	1	2	24	-1	-	-
hsa-miR-17-5p	MIMAT0000070	RP5-1024G6.8	2	4	0	-1	-	-
hsa-miR-17-5p	MIMAT0000070	ZNF718	1	4	49	-1	-	-
hsa-miR-17-5p	MIMAT0000070	CTA-204B4.6	2	10	1747	-1	-	-
hsa-miR-17-5p	MIMAT0000070	RP11-973H7.2	1	11	210	-1	-	-
hsa-miR-17-5p	MIMAT0000070	RP4-773N10.5	2	6	116	-1	-	-
hsa-miR-17-5p	MIMAT0000070	ZNF518A	1	6	148	-1	-	-
hsa-miR-17-5p	MIMAT0000070	FGD5-AS1	1	5	68	-1	-	-
hsa-miR-17-5p	MIMAT0000070	CTD-2377D24.6	1	2	40	-1	-	-
hsa-miR-17-5p	MIMAT0000070	EPB41L4A-AS1	2	10	344	-1	-	down
hsa-miR-17-5p	MIMAT0000070	RP11-44F14.11	1	3	83	-1	-	down
hsa-miR-17-5p	MIMAT0000070	CTC-281B15.1	1	3	119	-1	-	down
hsa-miR-17-5p	MIMAT0000070	H19	1	3	144158	1	-	up
hsa-miR-17-5p	MIMAT0000070	HCG18	1	3	12	1	-	up
hsa-miR-17-5p	MIMAT0000070	RP11-355O1.11	1	2	14	-1	-	up
hsa-miR-17-5p	MIMAT0000070	MIR4720	2	4	85	-1	-	up
hsa-miR-17-5p	MIMAT0000070	C11orf95	1	5	50	-1	-	up
hsa-miR-17-5p	MIMAT0000070	HOXD-AS1	1	4	25	-1	-	up
hsa-miR-181a-5p	MIMAT0000256	MALAT1	1	6	0	2	-	-
hsa-miR-181a-5p	MIMAT0000256	XIST	5	11	258	1	-	-
hsa-miR-181a-5p	MIMAT0000256	SNHG7	1	7	1476	1	-	-
hsa-miR-181a-5p	MIMAT0000256	NEAT1	2	8	4562	1	-	-
hsa-miR-181a-5p	MIMAT0000256	HNRNPU-AS1	1	2	155	-1	-	-
hsa-miR-181a-5p	MIMAT0000256	CTD-2538C1.2	1	4	56	-1	-	-
hsa-miR-181a-5p	MIMAT0000256	RP11-170L3.8	1	4	180	-1	-	-
hsa-miR-181a-5p	MIMAT0000256	CTB-89H12.4	1	9	320	-1	-	-
hsa-miR-181a-5p	MIMAT0000256	RP11-478C19.2	2	3	39	-1	-	-
hsa-miR-181a-5p	MIMAT0000256	RP4-785G19.5	1	4	18	-1	-	-
hsa-miR-181a-5p	MIMAT0000256	RP11-145M9.4	1	2	228	-1	-	-
hsa-miR-181a-5p	MIMAT0000256	AC079767.2	1	3	22	-1	-	-
hsa-miR-181a-5p	MIMAT0000256	ZNF883	2	3	222	-1	-	-
hsa-miR-181a-5p	MIMAT0000256	RP1-178F10.3	1	4	16	-1	-	-
hsa-miR-181a-5p	MIMAT0000256	CTA-204B4.6	3	4	35	-1	-	-
hsa-miR-181a-5p	MIMAT0000256	AC005943.5	1	3	16	-1	-	-
hsa-miR-181a-5p	MIMAT0000256	RP11-315C6.3	1	13	440	-1	-	-
hsa-miR-181a-5p	MIMAT0000256	CROCCP2	1	5	68	-1	-	-
hsa-miR-181a-5p	MIMAT0000256	RP1-265C24.9	1	11	319	-1	-	-
hsa-miR-181a-5p	MIMAT0000256	RP11-480D4.3	1	4	584	-1	-	-
hsa-miR-181a-5p	MIMAT0000256	RP11-615I2.7	1	3	46	-1	-	-
hsa-miR-181a-5p	MIMAT0000256	RP11-361F15.2	2	3	5	-1	-	-
hsa-miR-181a-5p	MIMAT0000256	LINC00667	2	8	124	-1	-	-
hsa-miR-181a-5p	MIMAT0000256	RP11-216F19.2	1	5	72	-1	-	-
hsa-miR-181a-5p	MIMAT0000256	SNHG12	1	2	0	0	-	down
hsa-miR-181b-5p	MIMAT0000257	XIST	5	11	258	2	-	-
hsa-miR-181b-5p	MIMAT0000257	MALAT1	1	6	0	2	-	-
hsa-miR-181b-5p	MIMAT0000257	NEAT1	2	8	4562	2	-	-
hsa-miR-181b-5p	MIMAT0000257	SNHG7	1	7	1476	1	-	-
hsa-miR-181b-5p	MIMAT0000257	HNRNPU-AS1	1	2	155	-1	-	-
hsa-miR-181b-5p	MIMAT0000257	CTD-2538C1.2	1	4	56	-1	-	-
hsa-miR-181b-5p	MIMAT0000257	RP11-170L3.8	1	4	180	-1	-	-
hsa-miR-181b-5p	MIMAT0000257	CTB-89H12.4	1	9	320	-1	-	-
hsa-miR-181b-5p	MIMAT0000257	RP11-478C19.2	2	3	39	-1	-	-
hsa-miR-181b-5p	MIMAT0000257	RP4-785G19.5	1	4	18	-1	-	-
hsa-miR-181b-5p	MIMAT0000257	RP11-145M9.4	1	2	228	-1	-	-
hsa-miR-181b-5p	MIMAT0000257	AC079767.2	1	3	22	-1	-	-
hsa-miR-181b-5p	MIMAT0000257	ZNF883	2	3	222	-1	-	-
hsa-miR-181b-5p	MIMAT0000257	RP1-178F10.3	1	4	16	-1	-	-
hsa-miR-181b-5p	MIMAT0000257	CTA-204B4.6	3	4	35	-1	-	-
hsa-miR-181b-5p	MIMAT0000257	AC005943.5	1	3	16	-1	-	-
hsa-miR-181b-5p	MIMAT0000257	RP11-315C6.3	1	13	440	-1	-	-
hsa-miR-181b-5p	MIMAT0000257	CROCCP2	1	5	68	-1	-	-
hsa-miR-181b-5p	MIMAT0000257	RP1-265C24.9	1	11	319	-1	-	-
hsa-miR-181b-5p	MIMAT0000257	RP11-480D4.3	1	4	584	-1	-	-
hsa-miR-181b-5p	MIMAT0000257	RP11-615I2.7	1	3	46	-1	-	-
hsa-miR-181b-5p	MIMAT0000257	RP11-361F15.2	2	3	5	-1	-	-
hsa-miR-181b-5p	MIMAT0000257	LINC00667	2	8	124	-1	-	-
hsa-miR-181b-5p	MIMAT0000257	RP11-216F19.2	1	5	72	-1	-	-
hsa-miR-181b-5p	MIMAT0000257	SNHG12	1	2	0	0	-	down
hsa-miR-181c-5p	MIMAT0000258	SNHG7	1	7	1476	3	-	-
hsa-miR-181c-5p	MIMAT0000258	MALAT1	1	6	0	3	-	-
hsa-miR-181c-5p	MIMAT0000258	NEAT1	2	8	4562	2	-	-
hsa-miR-181c-5p	MIMAT0000258	XIST	5	11	258	0	-	-
hsa-miR-181c-5p	MIMAT0000258	HNRNPU-AS1	1	2	155	-1	-	-
hsa-miR-181c-5p	MIMAT0000258	RP11-170L3.8	1	4	180	-1	-	-
hsa-miR-181c-5p	MIMAT0000258	RP4-785G19.5	1	4	18	-1	-	-
hsa-miR-181c-5p	MIMAT0000258	RP11-145M9.4	1	2	228	-1	-	-
hsa-miR-181c-5p	MIMAT0000258	AC079767.2	1	3	22	-1	-	-
hsa-miR-181c-5p	MIMAT0000258	ZNF883	2	3	222	-1	-	-
hsa-miR-181c-5p	MIMAT0000258	RP11-315C6.3	1	13	440	-1	-	-
hsa-miR-181c-5p	MIMAT0000258	RP1-265C24.9	1	11	319	-1	-	-
hsa-miR-181c-5p	MIMAT0000258	RP11-615I2.7	1	3	46	-1	-	-
hsa-miR-181c-5p	MIMAT0000258	RP11-361F15.2	2	3	5	-1	-	-
hsa-miR-181c-5p	MIMAT0000258	CTD-2538C1.2	1	4	56	-1	-	-
hsa-miR-181c-5p	MIMAT0000258	CTB-89H12.4	1	9	320	-1	-	-
hsa-miR-181c-5p	MIMAT0000258	RP11-478C19.2	2	3	39	-1	-	-
hsa-miR-181c-5p	MIMAT0000258	RP1-178F10.3	1	4	16	-1	-	-
hsa-miR-181c-5p	MIMAT0000258	CTA-204B4.6	3	4	35	-1	-	-
hsa-miR-181c-5p	MIMAT0000258	AC005943.5	1	3	16	-1	-	-
hsa-miR-181c-5p	MIMAT0000258	CROCCP2	1	5	68	-1	-	-
hsa-miR-181c-5p	MIMAT0000258	RP11-480D4.3	1	4	584	-1	-	-
hsa-miR-181c-5p	MIMAT0000258	LINC00667	2	8	124	-1	-	-
hsa-miR-181c-5p	MIMAT0000258	RP11-216F19.2	1	5	72	-1	-	-
hsa-miR-181c-5p	MIMAT0000258	SNHG12	1	2	0	1	-	down
hsa-miR-181d-5p	MIMAT0002821	NEAT1	2	8	4562	3	-	-
hsa-miR-181d-5p	MIMAT0002821	SNHG7	1	7	1476	2	-	-
hsa-miR-181d-5p	MIMAT0002821	MALAT1	1	6	0	2	-	-
hsa-miR-181d-5p	MIMAT0002821	XIST	5	11	258	0	-	-
hsa-miR-181d-5p	MIMAT0002821	HNRNPU-AS1	1	2	155	-1	-	-
hsa-miR-181d-5p	MIMAT0002821	RP11-170L3.8	1	4	180	-1	-	-
hsa-miR-181d-5p	MIMAT0002821	RP4-785G19.5	1	4	18	-1	-	-
hsa-miR-181d-5p	MIMAT0002821	RP11-145M9.4	1	2	228	-1	-	-
hsa-miR-181d-5p	MIMAT0002821	AC079767.2	1	3	22	-1	-	-
hsa-miR-181d-5p	MIMAT0002821	ZNF883	2	3	222	-1	-	-
hsa-miR-181d-5p	MIMAT0002821	RP11-315C6.3	1	13	440	-1	-	-
hsa-miR-181d-5p	MIMAT0002821	RP1-265C24.9	1	11	319	-1	-	-
hsa-miR-181d-5p	MIMAT0002821	RP11-615I2.7	1	3	46	-1	-	-
hsa-miR-181d-5p	MIMAT0002821	RP11-361F15.2	2	3	5	-1	-	-
hsa-miR-181d-5p	MIMAT0002821	CTD-2538C1.2	1	4	56	-1	-	-
hsa-miR-181d-5p	MIMAT0002821	CTB-89H12.4	1	10	332	-1	-	-
hsa-miR-181d-5p	MIMAT0002821	RP11-478C19.2	2	3	39	-1	-	-
hsa-miR-181d-5p	MIMAT0002821	RP1-178F10.3	1	4	16	-1	-	-
hsa-miR-181d-5p	MIMAT0002821	CTA-204B4.6	3	4	35	-1	-	-
hsa-miR-181d-5p	MIMAT0002821	AC005943.5	1	3	16	-1	-	-
hsa-miR-181d-5p	MIMAT0002821	CROCCP2	1	5	68	-1	-	-
hsa-miR-181d-5p	MIMAT0002821	RP11-480D4.3	1	4	584	-1	-	-
hsa-miR-181d-5p	MIMAT0002821	LINC00667	2	8	124	-1	-	-
hsa-miR-181d-5p	MIMAT0002821	RP11-216F19.2	1	6	92	-1	-	-
hsa-miR-181d-5p	MIMAT0002821	SNHG12	1	2	0	0	-	down
hsa-miR-182-5p	MIMAT0000259	XIST	1	6	26	2	-	-
hsa-miR-182-5p	MIMAT0000259	LINC00657	1	2	160	-1	-	-
hsa-miR-182-5p	MIMAT0000259	RP11-797A18.6	1	2	13	-1	-	-
hsa-miR-182-5p	MIMAT0000259	SNHG16	1	3	544	-1	-	-
hsa-miR-182-5p	MIMAT0000259	MAP3K14	1	4	49	-1	-	-
hsa-miR-182-5p	MIMAT0000259	DCP1A	1	2	40	-1	-	-
hsa-miR-182-5p	MIMAT0000259	RP11-618G20.1	1	3	106	-1	-	-
hsa-miR-182-5p	MIMAT0000259	SNHG3	1	2	0	-1	-	-
hsa-miR-182-5p	MIMAT0000259	RP11-220I1.1	1	2	8	-1	-	-
hsa-miR-182-5p	MIMAT0000259	Z97634.5	1	2	2	-1	-	-
hsa-miR-182-5p	MIMAT0000259	SLC37A4	2	9	360	-1	-	-
hsa-miR-182-5p	MIMAT0000259	RP11-342K6.1	1	12	278	-1	-	-
hsa-miR-182-5p	MIMAT0000259	RP11-477D19.2	1	2	11	-1	-	-
hsa-miR-182-5p	MIMAT0000259	ZNF518A	2	2	16	-1	-	-
hsa-miR-182-5p	MIMAT0000259	RP11-418J17.1	2	2	35	-1	-	-
hsa-miR-182-5p	MIMAT0000259	ILF3-AS1	1	3	17	-1	-	-
hsa-miR-182-5p	MIMAT0000259	SNHG1	1	7	56	2	-	down
hsa-miR-182-5p	MIMAT0000259	RP11-324L3.3	1	2	0	-1	-	up
hsa-miR-182-5p	MIMAT0000259	HOXD-AS1	1	4	25	-1	-	up
hsa-miR-183-5p	MIMAT0000261	KCNQ1OT1	2	4	0	2	-	-
hsa-miR-183-5p	MIMAT0000261	OIP5-AS1	2	4	375	-1	-	-
hsa-miR-183-5p	MIMAT0000261	SNHG16	2	7	74	-1	-	-
hsa-miR-183-5p	MIMAT0000261	RP11-738E22.2	1	2	270	-1	-	-
hsa-miR-183-5p	MIMAT0000261	RP11-283C24.1	1	2	7	-1	-	-
hsa-miR-183-5p	MIMAT0000261	RP11-298I3.1	1	2	24	-1	-	-
hsa-miR-183-5p	MIMAT0000261	COX10-AS1	1	3	33	-1	-	-
hsa-miR-183-5p	MIMAT0000261	AP000721.4	1	2	178	-1	-	-
hsa-miR-183-5p	MIMAT0000261	CTC-273B12.8	1	2	0	-1	-	-
hsa-miR-183-5p	MIMAT0000261	LA16c-306E5.2	2	4	55	-1	-	-
hsa-miR-183-5p	MIMAT0000261	RP11-214C8.5	1	2	126	-1	-	-
hsa-miR-183-5p	MIMAT0000261	NEFL	1	4	57	-1	-	-
hsa-miR-184	MIMAT0000454	AP000721.4	1	9	233	-1	-	-
hsa-miR-184	MIMAT0000454	LINC00176	1	2	1	-1	-	-
hsa-miR-184	MIMAT0000454	BX322557.10	1	2	0	-1	-	-
hsa-miR-187-3p	MIMAT0000262	KCNQ1OT1	1	2	0	3	-	-
hsa-miR-18a-5p	MIMAT0000072	CASC2	1	6	210	6	-	-
hsa-miR-18a-5p	MIMAT0000072	XIST	5	13	599	1	-	-
hsa-miR-18a-5p	MIMAT0000072	POLDIP2	1	3	2	-1	-	-
hsa-miR-18a-5p	MIMAT0000072	RP11-311C24.1	1	3	20	-1	-	-
hsa-miR-18a-5p	MIMAT0000072	OIP5-AS1	1	2	0	-1	-	-
hsa-miR-18a-5p	MIMAT0000072	RP11-170L3.8	1	6	222	-1	-	-
hsa-miR-18a-5p	MIMAT0000072	RP11-379K17.11	2	32	4923	-1	-	-
hsa-miR-18a-5p	MIMAT0000072	RP11-834C11.4	1	3	22	-1	-	-
hsa-miR-18a-5p	MIMAT0000072	GS1-358P8.4	1	5	49	-1	-	-
hsa-miR-18a-5p	MIMAT0000072	RECQL4	1	6	111	-1	-	-
hsa-miR-18a-5p	MIMAT0000072	RP11-553L6.5	2	6	136	-1	-	-
hsa-miR-18a-5p	MIMAT0000072	RP6-24A23.7	1	2	0	-1	-	-
hsa-miR-18a-5p	MIMAT0000072	hsa-mir-212	1	5	517	-1	-	-
hsa-miR-18a-5p	MIMAT0000072	RP1-37E16.12	1	16	784	-1	-	-
hsa-miR-18a-5p	MIMAT0000072	AF011889.5	1	2	0	-1	-	-
hsa-miR-18a-5p	MIMAT0000072	SNHG1	1	6	127	0	-	down
hsa-miR-18a-5p	MIMAT0000072	RP11-498C9.15	1	9	238	-1	-	down
hsa-miR-18a-5p	MIMAT0000072	GAS5	1	2	23	0	-	up
hsa-miR-18a-5p	MIMAT0000072	SNHG15	1	9	220	-1	-	up
hsa-miR-18a-5p	MIMAT0000072	LINC00467	1	2	0	-1	-	up
hsa-miR-18b-5p	MIMAT0001412	CASC2	1	6	210	3	-	-
hsa-miR-18b-5p	MIMAT0001412	XIST	5	13	612	1	-	-
hsa-miR-18b-5p	MIMAT0001412	POLDIP2	1	3	2	-1	-	-
hsa-miR-18b-5p	MIMAT0001412	RP11-311C24.1	1	3	20	-1	-	-
hsa-miR-18b-5p	MIMAT0001412	OIP5-AS1	1	2	0	-1	-	-
hsa-miR-18b-5p	MIMAT0001412	RP11-170L3.8	1	6	222	-1	-	-
hsa-miR-18b-5p	MIMAT0001412	RP11-379K17.11	2	32	4923	-1	-	-
hsa-miR-18b-5p	MIMAT0001412	RP11-834C11.4	1	3	22	-1	-	-
hsa-miR-18b-5p	MIMAT0001412	GS1-358P8.4	1	5	49	-1	-	-
hsa-miR-18b-5p	MIMAT0001412	RECQL4	1	6	111	-1	-	-
hsa-miR-18b-5p	MIMAT0001412	RP11-553L6.5	2	6	136	-1	-	-
hsa-miR-18b-5p	MIMAT0001412	RP6-24A23.7	1	2	0	-1	-	-
hsa-miR-18b-5p	MIMAT0001412	hsa-mir-212	1	5	517	-1	-	-
hsa-miR-18b-5p	MIMAT0001412	RP1-37E16.12	1	16	784	-1	-	-
hsa-miR-18b-5p	MIMAT0001412	AF011889.5	1	2	0	-1	-	-
hsa-miR-18b-5p	MIMAT0001412	SNHG1	1	6	127	2	-	down
hsa-miR-18b-5p	MIMAT0001412	RP11-498C9.15	1	9	238	-1	-	down
hsa-miR-18b-5p	MIMAT0001412	GAS5	1	2	23	1	-	up
hsa-miR-18b-5p	MIMAT0001412	SNHG15	1	9	220	-1	-	up
hsa-miR-18b-5p	MIMAT0001412	LINC00467	1	2	0	-1	-	up
hsa-miR-190a-5p	MIMAT0000458	XIST	1	10	226	1	-	-
hsa-miR-190a-5p	MIMAT0000458	SNHG16	1	8	382	-1	-	-
hsa-miR-190a-5p	MIMAT0000458	AC084219.4	1	7	75	-1	-	-
hsa-miR-190a-5p	MIMAT0000458	RP11-227D2.3	1	4	69	-1	-	-
hsa-miR-190a-5p	MIMAT0000458	PRIM2	1	2	115	-1	-	-
hsa-miR-190a-5p	MIMAT0000458	AC007255.7	1	2	123	-1	-	-
hsa-miR-190a-5p	MIMAT0000458	LINC00662	1	3	53	-1	-	-
hsa-miR-190a-5p	MIMAT0000458	UBXN8	1	4	37	-1	-	-
hsa-miR-190a-5p	MIMAT0000458	MIR4720	1	3	85	-1	-	up
hsa-miR-190b	MIMAT0004929	XIST	1	10	226	0	-	-
hsa-miR-190b	MIMAT0004929	SNHG16	1	8	382	-1	-	-
hsa-miR-190b	MIMAT0004929	AC084219.4	1	7	75	-1	-	-
hsa-miR-190b	MIMAT0004929	LINC00662	1	3	53	-1	-	-
hsa-miR-190b	MIMAT0004929	RP11-227D2.3	1	4	69	-1	-	-
hsa-miR-190b	MIMAT0004929	PRIM2	1	2	115	-1	-	-
hsa-miR-190b	MIMAT0004929	AC007255.7	1	2	123	-1	-	-
hsa-miR-190b	MIMAT0004929	UBXN8	1	4	37	-1	-	-
hsa-miR-190b	MIMAT0004929	MIR4720	1	3	85	-1	-	up
hsa-miR-193a-3p	MIMAT0000459	SNHG7	1	4	0	4	-	-
hsa-miR-193a-3p	MIMAT0000459	NEAT1	1	7	2892	3	-	-
hsa-miR-193a-3p	MIMAT0000459	XIST	1	6	0	1	-	-
hsa-miR-193a-3p	MIMAT0000459	POLDIP2	1	3	12	-1	-	-
hsa-miR-193a-3p	MIMAT0000459	CTC-228N24.3	1	9	158	-1	-	-
hsa-miR-193a-3p	MIMAT0000459	RP11-298I3.1	1	2	24	-1	-	-
hsa-miR-193a-3p	MIMAT0000459	TP73-AS1	1	2	0	-1	-	-
hsa-miR-193a-3p	MIMAT0000459	RP1-59M18.2	1	3	24	-1	-	-
hsa-miR-193a-3p	MIMAT0000459	CTD-2630F21.1	1	8	190	-1	-	-
hsa-miR-193a-3p	MIMAT0000459	AC018766.4	1	4	312	-1	-	-
hsa-miR-193a-3p	MIMAT0000459	LIMD1-AS1	1	4	31	-1	-	-
hsa-miR-193a-3p	MIMAT0000459	SEC22B	1	2	0	-1	-	-
hsa-miR-193a-3p	MIMAT0000459	RP11-732M18.3	1	9	146	-1	-	-
hsa-miR-193a-3p	MIMAT0000459	AC005062.2	1	2	48	-1	-	up
hsa-miR-193b-3p	MIMAT0002819	SNHG7	1	4	0	5	-	-
hsa-miR-193b-3p	MIMAT0002819	NEAT1	1	7	2892	2	-	-
hsa-miR-193b-3p	MIMAT0002819	XIST	1	6	0	1	-	-
hsa-miR-193b-3p	MIMAT0002819	POLDIP2	1	3	12	-1	-	-
hsa-miR-193b-3p	MIMAT0002819	CTC-228N24.3	1	9	158	-1	-	-
hsa-miR-193b-3p	MIMAT0002819	RP11-298I3.1	1	2	24	-1	-	-
hsa-miR-193b-3p	MIMAT0002819	TP73-AS1	1	2	0	-1	-	-
hsa-miR-193b-3p	MIMAT0002819	RP1-59M18.2	1	3	24	-1	-	-
hsa-miR-193b-3p	MIMAT0002819	CTD-2630F21.1	1	8	190	-1	-	-
hsa-miR-193b-3p	MIMAT0002819	AC018766.4	1	4	312	-1	-	-
hsa-miR-193b-3p	MIMAT0002819	LIMD1-AS1	1	4	31	-1	-	-
hsa-miR-193b-3p	MIMAT0002819	SEC22B	1	2	0	-1	-	-
hsa-miR-193b-3p	MIMAT0002819	RP11-732M18.3	1	9	146	-1	-	-
hsa-miR-193b-3p	MIMAT0002819	AC005062.2	1	2	48	-1	-	up
hsa-miR-194-5p	MIMAT0000460	MIR155HG	1	6	48589	2	-	-
hsa-miR-194-5p	MIMAT0000460	TUG1	1	2	11	2	-	-
hsa-miR-194-5p	MIMAT0000460	NEAT1	1	6	0	2	-	-
hsa-miR-194-5p	MIMAT0000460	XIST	1	8	42	1	-	-
hsa-miR-194-5p	MIMAT0000460	MALAT1	1	6	0	1	-	-
hsa-miR-194-5p	MIMAT0000460	RP11-94L15.2	1	3	31	-1	-	-
hsa-miR-194-5p	MIMAT0000460	HNRNPU-AS1	1	2	0	-1	-	-
hsa-miR-194-5p	MIMAT0000460	MCM3AP-AS1	1	5	266	-1	-	-
hsa-miR-194-5p	MIMAT0000460	RP11-540O11.1	1	2	179	-1	-	-
hsa-miR-194-5p	MIMAT0000460	RP11-549J18.1	1	5	116	-1	-	-
hsa-miR-194-5p	MIMAT0000460	SCAMP1	1	5	72	-1	-	-
hsa-miR-194-5p	MIMAT0000460	TP73-AS1	1	2	0	-1	-	-
hsa-miR-194-5p	MIMAT0000460	ZNF883	1	2	28	-1	-	-
hsa-miR-194-5p	MIMAT0000460	CTA-204B4.6	1	2	11	-1	-	-
hsa-miR-194-5p	MIMAT0000460	LINC00641	1	2	15	-1	-	-
hsa-miR-194-5p	MIMAT0000460	JRK	1	2	11	-1	-	-
hsa-miR-194-5p	MIMAT0000460	RP11-216F19.2	1	3	16	-1	-	-
hsa-miR-194-5p	MIMAT0000460	LINC00176	1	2	1	-1	-	-
hsa-miR-195-5p	MIMAT0000461	XIST	5	18	2862	0	-	-
hsa-miR-195-5p	MIMAT0000461	RP11-543D5.2	1	2	27	-1	-	-
hsa-miR-195-5p	MIMAT0000461	SNHG16	1	9	185	-1	-	-
hsa-miR-195-5p	MIMAT0000461	RP11-869B15.1	1	2	19	-1	-	-
hsa-miR-195-5p	MIMAT0000461	AC074093.1	1	2	12	-1	-	-
hsa-miR-195-5p	MIMAT0000461	RP11-549J18.1	1	7	128	-1	-	-
hsa-miR-195-5p	MIMAT0000461	SENP3-EIF4A1	1	5	27	-1	-	-
hsa-miR-195-5p	MIMAT0000461	CTC-228N24.3	1	6	72	-1	-	-
hsa-miR-195-5p	MIMAT0000461	AC084219.4	2	12	194	-1	-	-
hsa-miR-195-5p	MIMAT0000461	LINC00094	1	8	143	-1	-	-
hsa-miR-195-5p	MIMAT0000461	RP11-403I13.4	2	4	46	-1	-	-
hsa-miR-195-5p	MIMAT0000461	ZNRD1-AS1	1	4	80	-1	-	-
hsa-miR-195-5p	MIMAT0000461	RP11-91G21.2	1	2	15	-1	-	-
hsa-miR-195-5p	MIMAT0000461	RP11-379K17.11	1	32	4692	-1	-	-
hsa-miR-195-5p	MIMAT0000461	HCG17	1	2	25	-1	-	-
hsa-miR-195-5p	MIMAT0000461	C1RL-AS1	1	2	87	-1	-	-
hsa-miR-195-5p	MIMAT0000461	AP000721.4	1	9	233	-1	-	-
hsa-miR-195-5p	MIMAT0000461	RP11-96D1.10	1	2	59	-1	-	-
hsa-miR-195-5p	MIMAT0000461	RP11-983P16.4	1	2	1	-1	-	-
hsa-miR-195-5p	MIMAT0000461	RP11-467L20.9	1	7	174	-1	-	-
hsa-miR-195-5p	MIMAT0000461	RP11-361F15.2	1	4	57	-1	-	-
hsa-miR-195-5p	MIMAT0000461	DCP1A	1	10	616	-1	-	-
hsa-miR-195-5p	MIMAT0000461	AC016629.8	1	6	164	-1	-	-
hsa-miR-195-5p	MIMAT0000461	CTC-444N24.11	1	11	301	-1	-	-
hsa-miR-195-5p	MIMAT0000461	LINC00176	1	2	1	-1	-	-
hsa-miR-195-5p	MIMAT0000461	RP11-27I1.2	1	5	200	-1	-	-
hsa-miR-195-5p	MIMAT0000461	XXbac-B461K10.4	1	3	2	-1	-	-
hsa-miR-195-5p	MIMAT0000461	RP11-54O7.1	1	2	2	-1	-	-
hsa-miR-195-5p	MIMAT0000461	LINC00339	1	3	38	-1	-	-
hsa-miR-195-5p	MIMAT0000461	MCM3AP-AS1	1	3	48	-1	-	-
hsa-miR-195-5p	MIMAT0000461	RP5-1180C10.2	1	3	9	-1	-	-
hsa-miR-195-5p	MIMAT0000461	RP11-60I3.5	1	4	119	-1	-	-
hsa-miR-195-5p	MIMAT0000461	AP001065.2	1	2	16	-1	-	-
hsa-miR-195-5p	MIMAT0000461	RP11-21N3.1	1	6	68	-1	-	-
hsa-miR-195-5p	MIMAT0000461	GS1-358P8.4	2	7	131	-1	-	-
hsa-miR-195-5p	MIMAT0000461	CTB-89H12.4	1	6	42	-1	-	-
hsa-miR-195-5p	MIMAT0000461	SPPL2B	2	7	6	-1	-	-
hsa-miR-195-5p	MIMAT0000461	NUTM2A-AS1	1	8	296	-1	-	-
hsa-miR-195-5p	MIMAT0000461	TTN-AS1	1	2	21	-1	-	-
hsa-miR-195-5p	MIMAT0000461	RP11-244H3.1	1	2	31	-1	-	-
hsa-miR-195-5p	MIMAT0000461	RP11-474P12.5	1	3	61	-1	-	-
hsa-miR-195-5p	MIMAT0000461	SEMA3B	1	3	336	-1	-	-
hsa-miR-195-5p	MIMAT0000461	SLC37A4	1	2	20	-1	-	-
hsa-miR-195-5p	MIMAT0000461	PDXDC2P	1	7	54	-1	-	-
hsa-miR-195-5p	MIMAT0000461	RP11-923I11.1	1	6	97	-1	-	-
hsa-miR-195-5p	MIMAT0000461	RP11-282K24.3	1	2	13	-1	-	-
hsa-miR-195-5p	MIMAT0000461	RP6-24A23.7	2	14	2120	-1	-	-
hsa-miR-195-5p	MIMAT0000461	LINC00649	1	5	51	-1	-	-
hsa-miR-195-5p	MIMAT0000461	CTA-204B4.6	1	2	44	-1	-	-
hsa-miR-195-5p	MIMAT0000461	AC090587.2	2	2	60	-1	-	-
hsa-miR-195-5p	MIMAT0000461	RP11-690G19.3	2	14	540	-1	-	-
hsa-miR-195-5p	MIMAT0000461	RP11-383J24.5	1	3	30	-1	-	-
hsa-miR-195-5p	MIMAT0000461	RP11-2C24.4	1	2	0	-1	-	-
hsa-miR-195-5p	MIMAT0000461	RP3-486L4.3	1	3	34	-1	-	-
hsa-miR-195-5p	MIMAT0000461	RP11-43D2.6	1	2	17	-1	-	-
hsa-miR-195-5p	MIMAT0000461	RP11-773D16.1	1	4	206	-1	-	-
hsa-miR-195-5p	MIMAT0000461	RP4-773N10.5	2	6	92	-1	-	-
hsa-miR-195-5p	MIMAT0000461	LINC00662	2	10	566	-1	-	-
hsa-miR-195-5p	MIMAT0000461	LL22NC03-N27C7.1	1	6	280	-1	-	-
hsa-miR-195-5p	MIMAT0000461	CWC15	1	2	119	-1	-	-
hsa-miR-195-5p	MIMAT0000461	RP11-18A3.4	1	10	235	-1	-	-
hsa-miR-195-5p	MIMAT0000461	XXbac-BPG32J3.20	1	8	122	-1	-	-
hsa-miR-195-5p	MIMAT0000461	RP11-216F19.2	1	5	107	-1	-	-
hsa-miR-195-5p	MIMAT0000461	LINC00473	2	2	57	-1	-	-
hsa-miR-195-5p	MIMAT0000461	FGD5-AS1	1	6	59	-1	-	-
hsa-miR-195-5p	MIMAT0000461	RP11-329L6.1	1	2	18	-1	-	-
hsa-miR-195-5p	MIMAT0000461	AC005537.2	1	2	22	-1	-	-
hsa-miR-195-5p	MIMAT0000461	SNHG1	1	3	3549	8	-	down
hsa-miR-195-5p	MIMAT0000461	SNHG12	1	3	6	6	-	down
hsa-miR-195-5p	MIMAT0000461	RP3-341D10.4	1	2	17	-1	-	down
hsa-miR-195-5p	MIMAT0000461	AC113189.5	1	6	156	-1	-	down
hsa-miR-195-5p	MIMAT0000461	RP11-277L2.2	2	4	40	-1	-	down
hsa-miR-195-5p	MIMAT0000461	HCG18	2	2	41	4	-	up
hsa-miR-195-5p	MIMAT0000461	AC108142.1	1	2	11	-1	-	up
hsa-miR-196a-5p	MIMAT0000226	XIST	3	12	139	0	-	-
hsa-miR-196a-5p	MIMAT0000226	TUG1	2	12	333	0	-	-
hsa-miR-196a-5p	MIMAT0000226	hsa-mir-6080	1	2	17	-1	-	-
hsa-miR-196a-5p	MIMAT0000226	SNHG16	1	12	322	-1	-	-
hsa-miR-196a-5p	MIMAT0000226	GS1-358P8.4	1	3	38	-1	-	-
hsa-miR-196a-5p	MIMAT0000226	SNHG3	1	4	0	-1	-	-
hsa-miR-196a-5p	MIMAT0000226	CTD-2037K23.2	1	2	7	-1	-	-
hsa-miR-196a-5p	MIMAT0000226	HOXA-AS4	1	2	12	-1	-	-
hsa-miR-196a-5p	MIMAT0000226	CTA-204B4.6	1	2	14	-1	-	-
hsa-miR-196a-5p	MIMAT0000226	RP11-20G6.3	1	4	8	-1	-	-
hsa-miR-196a-5p	MIMAT0000226	RP11-342K6.1	1	2	18	-1	-	-
hsa-miR-196a-5p	MIMAT0000226	ZNF518A	1	4	17	-1	-	-
hsa-miR-196a-5p	MIMAT0000226	KB-431C1.4	1	2	14	-1	-	-
hsa-miR-196a-5p	MIMAT0000226	FGD5-AS1	1	4	43	-1	-	-
hsa-miR-196a-5p	MIMAT0000226	UBXN8	1	4	55	-1	-	-
hsa-miR-196a-5p	MIMAT0000226	H19	1	3	144158	3	-	up
hsa-miR-196a-5p	MIMAT0000226	GAS5	1	2	36	1	-	up
hsa-miR-196b-5p	MIMAT0001080	TUG1	2	12	333	1	-	-
hsa-miR-196b-5p	MIMAT0001080	XIST	3	12	139	0	-	-
hsa-miR-196b-5p	MIMAT0001080	SNHG16	1	12	312	-1	-	-
hsa-miR-196b-5p	MIMAT0001080	KB-431C1.4	1	2	14	-1	-	-
hsa-miR-196b-5p	MIMAT0001080	hsa-mir-6080	1	2	17	-1	-	-
hsa-miR-196b-5p	MIMAT0001080	GS1-358P8.4	1	3	38	-1	-	-
hsa-miR-196b-5p	MIMAT0001080	SNHG3	1	2	0	-1	-	-
hsa-miR-196b-5p	MIMAT0001080	CTD-2037K23.2	1	2	7	-1	-	-
hsa-miR-196b-5p	MIMAT0001080	HOXA-AS4	1	2	12	-1	-	-
hsa-miR-196b-5p	MIMAT0001080	CTA-204B4.6	1	2	14	-1	-	-
hsa-miR-196b-5p	MIMAT0001080	RP11-20G6.3	1	4	8	-1	-	-
hsa-miR-196b-5p	MIMAT0001080	RP11-342K6.1	1	2	18	-1	-	-
hsa-miR-196b-5p	MIMAT0001080	ZNF518A	1	4	17	-1	-	-
hsa-miR-196b-5p	MIMAT0001080	FGD5-AS1	1	4	43	-1	-	-
hsa-miR-196b-5p	MIMAT0001080	UBXN8	1	4	55	-1	-	-
hsa-miR-196b-5p	MIMAT0001080	GAS5	1	2	36	4	-	up
hsa-miR-196b-5p	MIMAT0001080	H19	1	3	144158	3	-	up
hsa-miR-197-3p	MIMAT0000227	MALAT1	2	6	0	5	-	-
hsa-miR-197-3p	MIMAT0000227	XIST	1	6	0	2	-	-
hsa-miR-197-3p	MIMAT0000227	KCNQ1OT1	1	2	0	2	-	-
hsa-miR-197-3p	MIMAT0000227	TUG1	2	13	321	1	-	-
hsa-miR-197-3p	MIMAT0000227	HNRNPU-AS1	1	2	0	-1	-	-
hsa-miR-197-3p	MIMAT0000227	CTBP1-AS1	2	2	13	-1	-	-
hsa-miR-197-3p	MIMAT0000227	SPPL2B	1	7	6	-1	-	-
hsa-miR-197-3p	MIMAT0000227	SCAMP1	1	5	103	-1	-	-
hsa-miR-197-3p	MIMAT0000227	TP73-AS1	1	2	0	-1	-	-
hsa-miR-197-3p	MIMAT0000227	RP6-24A23.7	2	4	0	-1	-	-
[truncated: 3,217 more rows]
