# Supplementary material for: Integrated Analysis of Dysregulated ncRNA and mRNA Expression Profiles in Humans Exposed to Carbon Nanotubes
Source: PLoS One. 2016 Mar 1;11(3):e0150628. doi: 10.1371/journal.pone.0150628 (PMC4773015; doi:10.1371/journal.pone.0150628)
Supplement: S1 Table — (XLSX) [file pone.0150628.s007.xlsx]

## Sheet: Table S1
Table S1. Characteristics of MWCNTs (as provided by Manufacturing facility)
External diameter, nm	15-8
Internal diameter, nm	4-8
Length, mm	≥2
Metal contaminants, %	Up to 5
Bulk density, g/cm3	0,03-0,05
Surface area, m2/g	300-320
Thermostability, °С	Up to 600
