# Supplementary material for: Integrated Analysis of Dysregulated ncRNA and mRNA Expression Profiles in Humans Exposed to Carbon Nanotubes
Source: PLoS One. 2016 Mar 1;11(3):e0150628. doi: 10.1371/journal.pone.0150628 (PMC4773015; doi:10.1371/journal.pone.0150628)
Supplement: S2 Table — Counts based on results (structures/grid openings) for three TEM grids. (XLSX) [file pone.0150628.s008.xlsx]

## Sheet: Table S2
Table S2. Total CNT structure counts (CNT/mm2) for personal breathing zone samples, along with their maximum crosswise length distribution. Counts based on results (structures/grid openings) for three TEM grids.
Details	Grid 1	Grid 2	Grid 3	CNT/mm2	<1μm	1-2 μm	2-5 μm	5-10 μm	>10μm	sample id
Reactor area (before production)	15/14	11/13	12/13	95	1	5	26	6	0	T-3
Mechanical grinding	16/14	17/13	19/13	130	0	3	27	20	2	T-6
Harvesting	34/8	35/6	32/7	481	0	12	65	24	0	T-9
Packaging	35/6	33/6	32/7	526	0	14	57	26	3	T-12
Laboratory handling	1/14	1/13	2/13	10	0	1	1	0	2	T-15
Clean room	0/13	0/14	0/13	ND	0	0	0	0	0	T-16
	0/14	0/13	0/13	ND	0	0	0	0	0	T-17
	0/13	0/14	0/13	ND	0	0	0	0	0	T-18
	0/14	0/13	0/13	ND	0	0	0	0	0	T-19
