# Supplementary material for: Integrated Analysis of Dysregulated ncRNA and mRNA Expression Profiles in Humans Exposed to Carbon Nanotubes
Source: PLoS One. 2016 Mar 1;11(3):e0150628. doi: 10.1371/journal.pone.0150628 (PMC4773015; doi:10.1371/journal.pone.0150628)
Supplement: S3 Table — (XLSX) [file pone.0150628.s009.xlsx]

## Sheet: Table S3
Table S3. Total and respirable elemental carbon (EC) concentrations of air samples collected in different technological and plant background areas of Nanotechcenter ltd. MWCNT facility (Tambov, Russia).
Sample ID	Sample	OC (mg)	EC (mg)	TC (mg)	Total EC content (mg)	Cyclone	Short-term respirable conc.	TWA 8hr. conc.
	details						(mg /m3)	(mg /m3)
T-1	Reactor area (before production)	7.66	0.89	8.55	2.15	+	7.97	1.5
T-2		8.92	1.03	9.95	2.49	-	9.22	1.73
T-4	Mechanical grinding / Disintegration	9.95	1.21	11.16	2.93	+	10.83	2.03
T-5		7.83	1.22	9.05	2.95	-	10.92	2.05
T-7	Harvesting	16.73	3.64	20.37	8.81	+	32.59	6.12
T-8		14.75	17.62	32.37	42.64	-	157.77	29.6
T-10	Packaging	4.23	1.58	5.81	3.82	+	14.15	2.65
T-11		7.31	15.06	22.37	36.45	-	134.85	25.3
T-13	Laboratory	5.66	0.32	5.98	0.77	+	2.87	0.54
T-14		25.4	0.6	26	1.02	-	3.78	0.71
