# Supplementary material for: Integrated Analysis of Dysregulated ncRNA and mRNA Expression Profiles in Humans Exposed to Carbon Nanotubes
Source: PLoS One. 2016 Mar 1;11(3):e0150628. doi: 10.1371/journal.pone.0150628 (PMC4773015; doi:10.1371/journal.pone.0150628)
Supplement: S5 Table — Differentially expressed mRNAs in the blood samples of workers non-exposed and exposed to MWCNTs. (FC ≥ 1.5; P<0.05). (XLSX) [file pone.0150628.s011.xlsx]

## Sheet: Table-S2 DEGs MWCNT vs CTRL
ProbeName	p-value	Abs(FC)	Regulation	type	seqname	ccdsID	GeneSymbol	source	RNAlength	chrom	strand	txStart	txEnd	Xhyb	Sequence	EntrezID	Unigene	GO	product	group-M_all(raw)	group-Ctrl-all(raw)	group-M_all(normalized)	group-Ctrl-all(normalized)	[TB1](raw)	[TB2](raw)	[TB3](raw)	[TB4](raw)	[TB5](raw)	[TB14](raw)	[VB1](raw)	[VB3](raw)	[VB2](raw)	[VB4](raw)	[TB6](raw)	[TB7](raw)	[TB9](raw)	[TB10](raw)	[TB12](raw)	[TB1](normalized)	[TB2](normalized)	[TB3](normalized)	[TB4](normalized)	[TB5](normalized)	[TB14](normalized)	[VB1](normalized)	[VB3](normalized)	[VB2](normalized)	[VB4](normalized)	[TB6](normalized)
ASHGA5P013225	0.0219947	1.71723	up	protein_coding	NM_001113434	CCDS45629.1	C17orf51	RefSeq	7912	chr17	-	21431570	21454941		AATTTCCAAGAATCATCTCCCCTGCCCCACAAACATGAAAGAAAAGACAAGAGAAGCACC	339263	Hs.732069		uncharacterized protein C17orf51	8491.94	5827.81	12.7985	12.0184	10012.9	14487.3	8715.27	7466.3	5485.94	8042.35	7983.27	5742.18	15170.9	5433.24	5097.71	7452.11	2372.64	2636.83	2631.29	13.0274	12.9494	12.2351	12.8386	12.5031	13.2788	13.1927	12.3626	12.9034	12.233	12.6461
ASHGA5P009942	0.0249592	1.7543	up	protein_coding	NM_001235	CCDS8239.1	SERPINH1	RefSeq	2289	chr11	+	75273100	75283849		CCCGACCCAGGCCCACCGTGGTGCACGCAAACCACTTCCTGGCCATGCGCTCCCTCCTGC	871	Hs.596449	GO:0004867|GO:0005518|GO:0005783|GO:0005783|GO:0005788|GO:0005793|GO:0006986|GO:0010951|GO:0030162|GO:0030198|GO:0030199|GO:0032964|GO:0051082|GO:0051604	serpin H1 precursor	1213.78	779.412	10.011	9.20007	1597.17	2775.92	1523.45	1080.51	940.798	400.488	425.222	966.664	771.571	1314.05	766.751	1343.87	455.217	358.325	446.108	10.9004	10.332	9.39361	9.65882	9.80292	10.0067	10.4421	9.55127	9.50563	9.90159	9.88242
ASHGA5P004760	0.044293	1.96127	up	protein_coding	NM_000758	CCDS4150.1	CSF2	RefSeq	800	chr5	+	131409484	131411863		TCCAACCCCGGAAACTTCCTGTGCAACCCAGATTATCACCTTTGAAAGTTTCAAAGAGAA	1437	Hs.1349	GO:0001892|GO:0005125|GO:0005129|GO:0005515|GO:0005576|GO:0005615|GO:0006955|GO:0008083|GO:0008284|GO:0010628|GO:0010744|GO:0032747|GO:0042045|GO:0042523|GO:0043011|GO:0043066|GO:0045740|GO:0045918|GO:0071803|GO:0097028	granulocyte-macrophage colony-stimulating factor precursor	11.2307	7.2925	3.79425	2.82247	13.0745	13.9394	11.8582	7.60383	12.6665	11.5597	7.50392	11.6395	5.00406	7.47598	9.01368	9.14578	5	7.02651	8.38149	5.34195	2.87134	2.65688	2.78484	3.67974	4.99643	4.66941	3.35343	2.64444	2.73948	3.52787
ASHGA5P005381	0.0156384	1.64301	up	protein_coding	NM_002029	CCDS12839.1	FPR1	RefSeq	1334	chr19	-	52249025	52255150		AACAGTCCAGGAGCAGACAAGATGGAGACAAATTCCTCTCTCCCCACGAACATCTCTGGA	2357	Hs.753	GO:0000187|GO:0004872|GO:0004982|GO:0005515|GO:0005768|GO:0005886|GO:0006928|GO:0006935|GO:0007165|GO:0007186|GO:0007188|GO:0007263|GO:0016021	fMet-Leu-Phe receptor	1660.61	998.982	10.2949	9.57859	1122.23	4664.89	2504.66	1847.1	842.123	536.403	282.117	1485.33	887.344	1263.2	883.026	2084.81	944.378	512.376	417.733	10.5252	11.0586	10.2044	10.4705	9.63401	10.3227	9.95461	10.1894	9.68322	9.83482	10.1048
ASHGA5P013935	0.041766	1.50826	up	protein_coding	ENST00000397990	CCDS9554.1	ANG	GENCODE	742	chr14	+	21156931	21162345		AACTGCCAGATTTTTGTAAGATTCTTCCTCCTGGGAGCCTGTGTTGGAAGAGATGGTGAT	283	Hs.283749	GO:0007154|GO:0001525|GO:0001666|GO:0001541|GO:0001890|GO:0001938|GO:0001556|GO:0009725|GO:0008219|GO:0048662|GO:0016477|GO:0017148|GO:0030041|GO:0050714|GO:0032148|GO:0009303|GO:0007202|GO:0042592|GO:0042327|GO:0006651|GO:0032431|GO:0005634|GO:0005615|GO:0005730|GO:0043025|GO:0030426|GO:0005605|GO:0032311|GO:0003677|GO:0005515|GO:0005102|GO:0004519|GO:0003779|GO:0005507|GO:0019843|GO:0004540|GO:…	angiogenin, ribonuclease, RNase A family, 5 [Source:HGNC Symbol;Acc:483]	393.019	251.419	8.159	7.56612	163.229	1251.34	445.182	482.211	244.691	109.924	52.5434	395.031	217.727	350.514	205.411	499.598	185.306	181.229	120.15	8.38114	9.11344	7.46124	8.40729	7.77677	8.25562	7.70107	8.17547	7.86338	7.84668	7.95905
ASHGA5P048781	0.0469143	1.66613	up	protein_coding	NM_025240	CCDS10251.1	CD276	RefSeq	2765	chr15	+	73976621	74006859	NM_001024736	TGACCATGAGGACCAGGGAGCTGCTACCCCTCCCTACAGCTCCTACCCTCTGGCTGCAAT	80381	Hs.77873	GO:0005102|GO:0005515|GO:0006955|GO:0008283|GO:0009897|GO:0016021|GO:0030501|GO:0042102|GO:0042110|GO:0042130|GO:0045077|GO:0045078|GO:0045085|GO:0045669|GO:0050728|GO:0050776	CD276 antigen isoform b precursor	2434.94	1569.48	11.0215	10.285	4191.8	4386.2	2397.16	2029.05	2014.42	1191.35	1401.25	1868.26	1945.66	2073.75	1814.42	2338.4	935.188	688.457	1190.47	11.9714	10.9822	10.1233	10.6244	10.9607	11.2581	11.6882	10.5634	10.6269	10.6481	11.1687
ASHGA5P010973	0.0315999	1.56568	up	protein_coding	NM_152263	CCDS41403.1	TPM3	RefSeq	7116	chr1	-	154134289	154164609		GACATGACCTCTATATAATTATCACCGTTTCTGCTCTGTTCTGGATCTGCCCCCTTTACT	7170	Hs.644306	GO:0001725|GO:0003674|GO:0003779|GO:0005737|GO:0005829|GO:0005856|GO:0005856|GO:0005862|GO:0006928|GO:0006936|GO:0006937|GO:0015629|GO:0030049	tropomyosin alpha-3 chain isoform 1	257.536	187.379	7.84191	7.19512	243.85	455.285	372.648	326.899	143.371	104.328	72.9163	340.993	150.963	250.343	188.05	309.282	147.421	134.626	130.968	8.81678	7.63091	7.1824	7.84107	6.98624	8.16995	8.15688	7.95107	7.33906	7.3193	7.83026
ASHGA5P002127	0.0320595	1.98317	up	protein_coding	NM_005624	CCDS12194.1	CCL25	RefSeq	1002	chr19	+	8117645	8127547	NM_001201359	CTGCTGCGATATTCTACCTCCCCAAGAGACACAGGAAGGTGTGTGGGAACCCCAAAAGCA	6370	Hs.310511	GO:0005179|GO:0005576|GO:0005615|GO:0006935|GO:0006954|GO:0006955|GO:0007166|GO:0007186|GO:0008009|GO:0031735|GO:0050900	C-C motif chemokine 25 isoform 1 precursor	408.069	227.373	8.32177	7.33396	290.341	1239.56	493.275	464.506	150.304	152.634	106.287	367.65	256.412	342.192	266.639	409.12	109.846	126.141	81.2623	8.99578	9.09879	7.61429	8.34752	7.05669	8.73468	8.66725	8.05916	8.10105	7.80951	8.32911
ASHGA5P000990	0.0228522	1.7836	up	protein_coding	NM_001324	CCDS13452.1	CSTF1	RefSeq	2323	chr20	+	54967573	54979582		GGACCAGCTGCTGGCAGGGAAACTGTCTTCCTTTTCTCCAAGATGTACAGAACCAAAGTG	1477	Hs.172865	GO:0000398|GO:0003723|GO:0005515|GO:0005634|GO:0005654|GO:0006366|GO:0006369|GO:0006378|GO:0006379|GO:0006396|GO:0006397|GO:0008380|GO:0010467|GO:0031124	cleavage stimulation factor subunit 1	14.2039	8.21405	3.65772	2.82293	5	34.9372	19.5391	15.79	11.5851	10.2659	6.30301	10.2105	10.0205	6.03348	7.37446	18.1278	5	5.94212	5	2.62964	3.96448	3.13415	3.57805	3.58141	4.81274	4.35737	3.20394	3.39595	2.57198	3.30216
ASHGA5P008391	0.0110549	1.69339	up	protein_coding	NM_001109689	CCDS55282.1	ZNF250	RefSeq	6367	chr8	-	146102335	146126846		AGGACCCCAGGCCAAGCTGACCTTCGAGGATGTGGCTGTGCTCCTCTCCCAGGATGAATG	58500	Hs.532277	GO:0003677|GO:0005634|GO:0006351|GO:0006355|GO:0008270	zinc finger protein 250 isoform b	999.966	585.204	9.58112	8.8212	590.256	2907.16	1241.87	1152.37	739.551	292.81	144.619	931.083	528.604	658.497	556.714	1225.99	389.23	416.84	320.55	9.80648	10.4071	9.08274	9.75257	9.42909	9.59715	9.08662	9.48721	9.04155	8.79266	9.41321
ASHGA5P004820	0.0352473	1.96246	up	protein_coding	NM_024645	CCDS34885.1	ZMAT4	RefSeq	2482	chr8	-	40388110	40755343		GAACTGAGAGGTCTGAGGCGCAATTACAGATGTACCATCTGCAGTGTCTCCCTAAACTCA	79698	Hs.591850	GO:0003677|GO:0005634|GO:0008270	zinc finger matrin-type protein 4 isoform a	32.4436	20.6017	4.86813	3.89547	17.1816	92.4578	36.199	33.4045	15.2243	15.5271	12.647	36.9077	35.4401	22.2421	22.5744	33.047	12.601	11.9452	6.36184	5.70842	5.31521	3.78362	4.51133	3.88389	5.41756	5.55349	4.77153	5.17562	3.92261	4.76193
ASHGA5P054242	0.0169987	1.84683	up	protein_coding	NM_152485	CCDS1491.1	C1orf74	RefSeq	1642	chr1	-	209955661	209957890		GGCCCTCTGACTTTAACTCTCCTCCCATATAGAAGGTACTCAGTAAATGATCATCTCTAG	148304	Hs.497642		UPF0739 protein C1orf74	2387.97	1399.43	10.901	10.0159	2330.55	6231.63	3170.81	2729.71	1512.74	940.747	788.935	1398.63	2054.46	1340.49	1487.51	2708.14	948.251	812.43	444.709	11.3072	11.5153	10.605	11.0939	10.5604	10.9773	11.0569	10.0919	10.6845	9.93855	10.8858
ASHGA5P053782	0.0432321	1.86052	up	protein_coding	ENST00000374798	CCDS35085.1	CYLC2	GENCODE	2171	chr9	+	105757592	105780770		GTTTGAACTTACAATACTTAAGTCCTGGCAAGTCATAAGTGGGGAAAATGTCTCTCCCAA	1539	Hs.3232	GO:0007275|GO:0030154|GO:0007283|GO:0033150|GO:0005200	cylicin, basic protein of sperm head cytoskeleton 2 [Source:HGNC Symbol;Acc:2583]	22.2373	13.7238	4.30232	3.40662	18.0548	55.7588	35.4879	24.5842	8.21372	5.71671	9.19784	20.8849	8.72807	17.6359	20.1674	25.2874	5	10.285	8.96289	5.77205	4.60098	3.76189	4.09483	3.19821	3.94551	5.0236	4.02151	3.23449	3.66098	4.60402
ASHGA5P053681	0.0241783	1.84605	up	protein_coding	NM_001039592	CCDS43798.1	SPAG8	RefSeq	1715	chr9	-	35809806	35812259		TTGCCCTATGAACCTGAGAATTACCCCTACCAATTGGGAGAAATATCTTCCCTTCCCTGT	26206	Hs.256747	GO:0001669|GO:0003674|GO:0008017|GO:0008150|GO:0016020	sperm-associated antigen 8 isoform 1	1126	582.563	9.62523	8.74078	716.261	3614.43	1421.23	1507.53	633.261	293.415	140.182	681.709	583.82	676.931	575.554	1317.73	328.501	320.607	274.798	10.0275	10.6784	9.28987	10.1756	9.17246	9.60147	9.03546	9.02103	9.16561	8.83211	9.46244
ASHGA5P012675	0.0401168	2.01405	up	protein_coding	NM_001184836	CCDS55376.1	GPR64	RefSeq	4823	chrX	-	19007424	19140755	NM_001184835	TAATTCCAGTTTGTCACCACCACCTGATGTTACTTTAAGCTTACTCCCTTCAAACGAAAC	10149	Hs.146978	GO:0004930|GO:0005737|GO:0005887|GO:0007186|GO:0007218|GO:0007283|GO:0016021|GO:0016324	G-protein coupled receptor 64 isoform 8 precursor	54.5353	37.394	5.82306	4.81296	28.5391	79.8168	54.8595	57.8982	38.8629	51.5397	41.1813	83.5852	33.1441	61.2391	34.654	55.5996	24.4076	27.2351	25.4783	6.33368	5.10209	4.29119	5.28954	5.13565	7.1581	7.34754	5.92671	5.07054	5.2701	5.38688
ASHGA5P010916	0.03959	1.84695	up	protein_coding	NM_001185113	CCDS53388.1	CD1E	RefSeq	1385	chr1	+	158323485	158327343	ENST00000444681, NM_001042584, NM_001042587, NM_001185107, NM_001185112, NM_030893	TAAAAAAACAGAGTTCAAATAAGAACATTCTTTCTCCCCACACACCCAGCCCTGTCTTTC	913	Hs.249217	GO:0000139|GO:0005769|GO:0005770|GO:0005887|GO:0006955|GO:0019882|GO:0043202	T-cell surface glycoprotein CD1e, membrane-associated isoform k precursor	1034.61	662.351	9.81821	8.93306	1115.08	2326.32	1211.02	1200.27	543.297	465.195	392.187	1023.5	722.024	752.035	936.564	1208.71	311.516	275.673	429.937	10.5185	10.0551	9.04426	9.82949	8.94561	10.1744	10.3436	9.63471	9.42296	8.99343	10.1931
ASHGA5P017735	0.032773	2.10016	up	protein_coding	ENST00000445202	CCDS44764.1	PATE3	GENCODE	1336	chr11	+	125658005	125661495		TGTTCCTCTTCCTCCTTTACTGCCTCATTGTGGCAGTGACATCACTTCAGTGCATAACAT	100169851	Hs.131278	GO:0005576	prostate and testis expressed 3 [Source:HGNC Symbol;Acc:35426]	876.339	500.29	9.55317	8.48267	1413.77	1683.99	1185.41	425.907	870.604	335.366	389.035	706.629	760.391	796.912	519.564	653.597	290.811	142.683	338.07	10.7748	9.52672	9.01852	8.22478	9.68026	9.79167	10.3344	9.07417	9.48721	9.0924	9.3082
ASHGA5P051415	0.034789	1.639	up	protein_coding	NM_001184958	CCDS54555.1	C3orf20	RefSeq	2952	chr3	+	14716605	14814543	NM_001184957, NM_032137	TGAAAGGGCCACATGGAAAGGGAGGAATATCTCCTACCCCATGATCTTACGAAACTACAA	84077	Hs.661452	GO:0005737|GO:0016021	uncharacterized protein C3orf20 isoform 2	51.4566	34.1772	5.37697	4.66415	24.6221	151.557	65.5872	62.4765	28.9113	18.6312	10.9294	48.9378	42.4338	49.2803	30.8997	53.3976	21.2745	24.4946	17.4602	6.14911	6.02907	4.54512	5.40113	4.7154	5.68245	5.32088	5.17256	5.46266	4.97288	5.21223
ASHGA5P027429	0.0459018	1.84762	up	protein_coding	NM_002849	CCDS8998.1	PTPRR	RefSeq	3516	chr12	-	71031852	71314584		GATGGTCAAGATCTTGAAGTGGAAAATCTCCCAATCCCAGCAGCAAATGTAATTGTGGTG	5801	Hs.506076	GO:0001701|GO:0004725|GO:0005001|GO:0005634|GO:0005730|GO:0005737|GO:0005886|GO:0006470|GO:0009986|GO:0016021|GO:0019901|GO:0030182|GO:0048471	receptor-type tyrosine-protein phosphatase R isoform 1 precursor	2011.97	1296.73	10.7595	9.87382	1674.01	4375.1	2428.77	2224.62	837.289	1556.28	988.629	2011.04	2157.59	1689.3	1365.3	2143.4	510.888	609.362	601.295	10.9504	10.9773	10.1459	10.7875	9.62337	11.5713	11.3231	10.6969	10.7537	10.3012	10.7648
ASHGA5P011391	0.0376602	1.65228	up	protein_coding	NM_178456	CCDS13465.1	C20orf85	RefSeq	792	chr20	+	56725982	56736183		TTTTAACAACCCCTTTTGAGGAGTTGATCAAGTGTGAAGAAGATCTCCCCACCCCAAAGC	128602	Hs.43977		uncharacterized protein C20orf85	6505.79	4043.52	12.407	11.6826	5677.95	14924.5	8097.92	7347.46	2980.9	3577.82	2174.76	7264.98	5062.03	5682.63	4440.7	6864.92	1908.69	2360.28	1985.39	12.3476	13.0143	12.1154	12.8087	11.6093	12.513	12.1082	12.7398	11.7898	12.3155	12.4662
ASHGA5P002746	0.0189327	1.51132	up	protein_coding	NM_024761	CCDS6520.1	MOB3B	RefSeq	6528	chr9	-	27325206	27529850		ATTTCCAACATGCGTGGGTGTTCCCTTCCCAAAGAACTTCCTTCAGATCTGCAAGAAGAT	79817	Hs.369022	GO:0005515|GO:0046872	MOB kinase activator 3B	112.123	80.3691	6.52377	5.92796	50.8853	279.795	168.061	136.608	75.8756	32.2105	26.514	127.032	74.8879	100.826	81.7954	141.722	68.6423	47.5357	47.1734	7.00455	6.93467	5.9822	6.53254	6.05208	6.47466	6.69037	6.51909	6.32787	5.97614	6.61626
ASHGA5P007234	0.0104529	1.89904	up	protein_coding	NM_014761	CCDS10905.1	IST1	RefSeq	2377	chr16	+	71929445	71962906		AACTCCCCCATCGTATGAATCTATGACATTAATGCTGATAAGAATATCTCTTCTGCACAG	9798	Hs.232194	GO:0005515|GO:0005793|GO:0007049|GO:0016023|GO:0051301	IST1 homolog	2241.65	1317.22	10.9554	10.0302	2258.76	4629.68	2598.1	2286.1	1455.84	1649.86	1363.92	1690.97	1731.11	1332.52	1538.25	2231.07	769.964	874.563	743.078	11.2681	11.0397	10.2737	10.833	10.4921	11.6544	11.6639	10.4185	10.4909	9.92682	10.942
ASHGA5P009046	0.0391137	1.56926	up	protein_coding	NM_198174	CCDS252.2	GRHL3	RefSeq	2232	chr1	+	24645811	24690970		AGAACATTTACAAAGTCTACAAGAAATGCAAGCGAGGGGAAACTTCTCTCCTCCACCCAC	57822	Hs.657920	GO:0000981|GO:0001736|GO:0003677|GO:0005634|GO:0007389|GO:0007398|GO:0007417|GO:0008544|GO:0032321|GO:0032956|GO:0042060|GO:0045944|GO:0090103|GO:0090179	grainyhead-like protein 3 homolog isoform 3	201.543	132.608	7.32681	6.67673	164.091	571.428	251.956	240.723	127.752	48.0693	47.2634	161.058	130.59	167.29	119.459	230.1	104.674	90.4191	85.726	8.38567	7.97812	6.59567	7.37324	6.81835	7.05712	7.54947	6.85685	7.13064	6.70017	7.17466
ASHGA5P005152	0.0259408	1.78726	up	protein_coding	NM_054108	CCDS8044.1	HRASLS5	RefSeq	3127	chr11	-	63228875	63258680	NM_001146728	CCCCACTCAGGTCTAAATAGCATTTCCCCCCTTGAATTAGAAGAATCCGTGGGATTCGCA	117245	Hs.410316		HRAS-like suppressor 5 isoform 1	300.974	203.215	8.10526	7.26752	232.129	688.985	377.5	374.989	229.029	145.664	115.496	244	202.39	208.826	247.004	379.317	121.036	136.227	127.707	8.76384	8.24778	7.20273	8.03838	7.67374	8.6663	8.79126	7.45808	7.7671	7.01904	8.21731
ASHGA5P052513	0.0265482	1.59344	up	protein_coding	ENST00000231683	CCDS4395.1	HRH2	GENCODE	3095	chr5	+	175108463	175111558		CCACAGACAGGTAATAGCCCTAGCCATTGGTGCACAGGATGGGGGCAATGGGAGGGGATG	3274	Hs.247885	GO:0007186|GO:0006955|GO:0007187|GO:0016021|GO:0005886|GO:0005887|GO:0004969	histamine receptor H2 [Source:HGNC Symbol;Acc:5183]	21.6541	13.5352	4.1576	3.48545	7.47083	25.709	80.4467	15.2329	13.4439	6.46098	10.7207	13.7474	8.37429	11.8145	10.3825	17.0397	18.5502	18.4466	10.1388	4.57757	3.59605	4.85813	3.53789	3.74297	4.12187	5.28841	3.53789	3.18802	3.22401	3.69508
ASHGA5P011309	0.0166805	2.01494	up	protein_coding	NM_138413	CCDS7467.1	HOGA1	RefSeq	2501	chr10	+	99344101	99372555		CTACACCAAGGTTGCTGATCTCTCTCCAATCCCTGTGGTGCTGTACAGTGTCCCAGCCAA	112817	Hs.180346	GO:0005739|GO:0008700|GO:0008700|GO:0009436|GO:0019470|GO:0033609|GO:0042803|GO:0042866|GO:0046487	probable 4-hydroxy-2-oxoglutarate aldolase, mitochondrial isoform 1	354.318	180.276	8.0055	6.99477	240.112	1200.96	427.552	379.332	154.31	111.628	56.3528	264.302	175.468	231.553	171.809	404.836	97.547	109.796	70.9249	8.79917	9.02792	7.40378	8.05983	7.09175	8.28115	7.79782	7.58261	7.56098	7.19247	7.71219
ASHGA5P008249	0.0268985	1.75174	up	protein_coding	NM_016357	CCDS8802.1	LIMA1	RefSeq	3745	chr12	-	50569562	50677353	NM_001113546	GAAACAAACATGGAGAAGAAGAGAAGTAACACCGAAAATCTCTCCCAGCACTTTAGAAAG	51474	Hs.525419	GO:0001725|GO:0003785|GO:0005737|GO:0005886|GO:0005925|GO:0008270|GO:0015629|GO:0030835|GO:0031529|GO:0051015|GO:0051017	LIM domain and actin-binding protein 1 isoform 2	734.782	493.357	9.36987	8.56109	640.926	1613.05	867.702	920.961	486.097	421.299	253.38	674.837	678.881	584.521	508.971	827.133	278.573	294.458	280.961	9.8873	9.45772	8.50426	9.43233	8.78793	10.0699	9.81406	9.00544	9.35789	8.61793	9.28465
ASHGA5P014408	0.0413245	1.62056	up	protein_coding	NM_017763	CCDS11607.1	RNF43	RefSeq	4573	chr17	-	56431037	56494931		ATTAATGCAGTCCCACCCGCTGTACCTGTGCAATGCCAGTGATGACGACAATCTGGAGCC	54894	Hs.584916	GO:0004842|GO:0005109|GO:0005515|GO:0005635|GO:0005789|GO:0005887|GO:0008270|GO:0016055|GO:0016567|GO:0030178|GO:0038018|GO:0042787|GO:0072089	E3 ubiquitin-protein ligase RNF43 precursor	62.9912	45.3451	5.81357	5.11708	37.0723	130.425	98.7095	59.5665	62.4646	21.2366	17.8802	76.5753	47.9341	41.4436	63.9348	69.6894	25.9327	32.4506	36.0304	6.65451	5.80917	5.1625	5.32911	5.77386	5.87257	6.0994	5.80745	5.63563	4.75129	6.27157
ASHGA5P028051	0.00783949	1.93837	up	protein_coding	NM_001165975	CCDS53800.1	PDE1B	RefSeq	3107	chr12	+	54955227	54973023		TTGATACTCTGAAGCAGGAAACTTTGATTCCCATGGCAAACCCTGTTCCTGTTCAGAGGA	5153	Hs.530871	GO:0001505|GO:0001975|GO:0004115|GO:0004117|GO:0005516|GO:0005634|GO:0005730|GO:0005737|GO:0005829|GO:0006198|GO:0006915|GO:0007165|GO:0007173|GO:0007202|GO:0007596|GO:0007626|GO:0008542|GO:0008543|GO:0030224|GO:0036006|GO:0042053|GO:0042428|GO:0043025|GO:0046069|GO:0046872|GO:0048011|GO:0048101|GO:0097011	calcium/calmodulin-dependent 3',5'-cyclic nucleotide phosphodiesterase 1B isoform 2	18.1919	12.1437	4.11114	3.1563	6.98997	34.5999	27.5929	24.5723	20.2908	8.36888	6.23966	16.8803	5	5	13.2884	31.2778	12.4116	7.30315	10.7247	4.48309	3.95272	3.49495	4.09427	4.24926	4.51704	4.33648	3.76135	2.35685	2.33377	4.00809
ASHGA5P006955	0.0189352	1.53493	up	protein_coding	ENST00000326233	CCDS1025.1	LCE1D	GENCODE	430	chr1	+	152769226	152770657		TGTGACTCCGCTCCTGAACACCCACCACCGAGATGTCCTGCCAGCAGAGCCAGCAGCAGT	353134	Hs.490235	GO:0031424|GO:0071277|GO:0005737|GO:0048471|GO:0044444|GO:0001533	late cornified envelope 1D [Source:HGNC Symbol;Acc:29465]	160.825	122.301	7.18761	6.56944	92.9796	346.562	253.985	189.802	149.231	70.8397	51.8119	131.394	107.119	112.983	111.737	234.374	104.166	97.4665	88.2623	7.72657	7.24369	6.61033	7.00911	7.04482	7.61475	7.6833	6.56832	6.85202	6.14425	7.07589
ASHGA5P038382	0.0288773	1.89533	up	protein_coding	NM_001146102	CCDS3014.1	PARP9	RefSeq	3177	chr3	-	122246759	122283147	NM_031458	TTGCTCAGATCTTTCCTCAGTGGAGAAAGGGGAATACAGAAGAATGTCTCCCCTACAAGT	83666	Hs.518200	GO:0003950|GO:0005515|GO:0005634|GO:0005634|GO:0005737|GO:0005829|GO:0016477|GO:0060330	poly [ADP-ribose] polymerase 9 isoform a	860.489	532.301	9.51192	8.58947	629.11	2261.78	1149.9	966.239	469.125	415.964	254.19	737.604	632.3	611.698	688.136	1049.51	226.615	276.475	241.376	9.86494	9.99604	8.98242	9.50133	8.73231	10.058	9.82169	9.1386	9.26599	8.68538	9.71525
ASHGA5P006017	0.0354318	1.68748	up	protein_coding	ENST00000312675	CCDS3291.1	LPP	GENCODE	18278	chr3	+	187930720	188608460		CATCAGAGGGAAGATCTTTTTCCTCAATTGATTCCAACAATGTCTCACCCATCTTGGCTG	4026	Hs.5724	GO:0008150|GO:0007155|GO:0005634|GO:0005737|GO:0005925|GO:0008270|GO:0005515	LIM domain containing preferred translocation partner in lipoma [Source:HGNC Symbol;Acc:6679]	17.042	12.1584	4.03823	3.28336	8.32296	35.0186	37.2478	16.5007	13.5707	6.94399	9.59434	9.13711	12.4111	5.07816	8.60812	26.0411	15.2187	6.55981	11.1916	4.73583	3.96661	3.81634	3.62778	3.75448	4.22483	5.09955	3.08041	3.65018	2.4631	3.47411
ASHGA5P023425	0.0148126	2.1153	up	protein_coding	NM_004694	CCDS11675.1	SLC16A6	RefSeq	3828	chr17	-	66263166	66287405		GCCTTTGGGGGTTTATTCTCTTCCCTTCTAACTTGATTAAGAATGACCCAAAATAAATTA	9120	Hs.42645	GO:0005887|GO:0008028|GO:0015293|GO:0015718|GO:0016020	monocarboxylate transporter 7	40.9305	25.0733	5.30657	4.2257	16.8254	93.5825	57.7039	39.0876	43.4183	23.5165	26.8448	26.4654	28.9292	22.242	25.1757	47.8116	19.4173	13.9535	17.9836	5.68023	5.33643	4.36369	4.73011	5.28651	6.02113	6.70716	4.32728	4.87436	3.92248	4.91428
ASHGA5P029599	0.0284809	1.59426	up	protein_coding	ENST00000360379	CCDS30864.1	SPRR2D	GENCODE	682	chr1	-	153012200	153013594		TTCTTTCTCCTTAACCTGTGGCCTGCCTGTGATGATCTGTGACAGCAAAAGATTCCCTTT	6703	Hs.505327	GO:0031424|GO:0008544|GO:0030216|GO:0005737|GO:0001533	small proline-rich protein 2D [Source:HGNC Symbol;Acc:11264]	58.2199	42.8586	5.73091	5.05802	27.2607	104.07	124.549	65.7006	57.6473	28.2527	22.5585	35.7206	45.1183	39.0504	45.0021	63.5191	46.2478	28.6188	32.4534	6.27362	5.47552	5.51783	5.46837	5.66036	6.28241	6.4416	4.72753	5.55057	4.67265	5.75013
ASHGA5P008404	0.0218721	1.8267	up	protein_coding	NM_003001	CCDS1230.1	SDHC	RefSeq	2858	chr1	+	161284165	161334535	NM_001035511	AGAATATAGGTTCAAACCGTCCTCTGTCTCCCCACATTACTATCTACAGTTGGTCTCTTC	6391	Hs.444472	GO:0000104|GO:0005739|GO:0005743|GO:0005743|GO:0005749|GO:0006099|GO:0006099|GO:0009055|GO:0009060|GO:0016021|GO:0020037|GO:0022904|GO:0044281|GO:0045273|GO:0046872|GO:0055114	succinate dehydrogenase cytochrome b560 subunit, mitochondrial isoform 1 precursor	1055.76	653.055	9.74084	8.8716	668.215	2860.13	1708.21	1154.92	577.683	400.614	298.752	777.558	707.476	640.449	732.533	1519.29	377.556	337.995	256.088	9.93427	10.3784	9.5599	9.75512	9.03622	10.0084	10.0199	9.23443	9.39646	8.75391	9.80292
ASHGA5P006480	0.0436105	1.54157	up	protein_coding	NM_024909	CCDS4683.2	ATAT1	RefSeq	2195	chr6	+	30594612	30612448	NM_001254952	GTCGTCGCACCAGCTCCCTTCCCCGCTCTGAGGAGAGTCGATACTAACAGCTACCCTCTC	79969	Hs.654798	GO:0019799	alpha-tubulin N-acetyltransferase isoform 2	6906.5	5195.17	12.5146	11.8902	6795.32	16002.2	8847.47	6418.7	4766.72	3526.27	3788.8	5106.54	12166.7	5315.55	4327.05	7514.04	2447.03	2071.74	2524.12	12.5558	13.1298	12.2524	12.5813	12.3248	12.4986	12.6149	12.1594	12.6828	12.2002	12.4128
ASHGA5P012530	0.0423058	1.54586	up	protein_coding	NM_153498	CCDS7091.1	CAMK1D	RefSeq	2242	chr10	+	12391582	12871733		CAAAAAGACTGTCTGGCACCTTCCACGCTCTGTAGTTTCATTTCTTCTTCGTCGGGGGTC	57118	Hs.659517	GO:0004683|GO:0005516|GO:0005524|GO:0005634|GO:0005737|GO:0005954|GO:0006954|GO:0010976|GO:0032793|GO:0042981|GO:0050766|GO:0050773|GO:0060267|GO:0071622|GO:0090023	calcium/calmodulin-dependent protein kinase type 1D isoform 2	73.6072	56.2141	5.95384	5.32543	49.0835	133.431	192.952	58.0334	62.5104	31.0096	18.8463	42.9912	30.5745	57.2663	41.3454	93.3616	100.963	33.1798	36.8077	6.96269	5.83843	6.19042	5.29367	5.77483	6.41737	6.16706	4.98622	4.95025	5.17095	5.64301
ASHGA5P013700	0.0367101	1.78809	up	protein_coding	NM_001172478	CCDS55267.1	RRM2B	RefSeq	4776	chr8	-	103216728	103251346		TCAGGATGAGGTCGACTTATCAAAGGATCTCCCTCACTGGAACAAGCTTAAAGCAGATGA	50484	Hs.512592	GO:0001822|GO:0003014|GO:0004748|GO:0005634|GO:0005654|GO:0005730|GO:0005737|GO:0005739|GO:0005971|GO:0006264|GO:0006281|GO:0006979|GO:0009186|GO:0009200|GO:0009263|GO:0015949|GO:0043066|GO:0044281|GO:0046914|GO:0055086	ribonucleoside-diphosphate reductase subunit M2 B isoform 3	3717.02	2024.77	11.4065	10.5681	2605.1	11089.8	4919.02	4959.9	1881.39	988.091	587.32	2705.56	2480.94	1954.89	2046.17	4571.86	1257.69	1202.76	659.049	11.4441	12.5158	11.3168	12.1183	10.8588	11.0569	10.7685	11.1727	10.942	10.5543	11.3168
ASHGA5P030687	0.0378653	1.65302	up	protein_coding	NM_206839	CCDS10307.1	MORF4L1	RefSeq	2011	chr15	+	79165122	79190081		TTGAAGACACATGAGGATATTGTAGCCCTTTTTCCTGTTCCTGAAGGAGCTCCCTCAGTA	10933	Hs.374503	GO:0000724|GO:0005515|GO:0006351|GO:0006355|GO:0016575|GO:0016580|GO:0035267|GO:0040008|GO:0043967|GO:0043968|GO:0047485	mortality factor 4-like protein 1 isoform 2	27.1895	19.5201	4.57395	3.84885	18.7144	53.5885	52.3465	34.6061	14.4508	8.84115	7.30464	27.6642	9.16221	22.0024	23.7617	33.6476	21.9105	10.677	15.4793	5.81752	4.54512	4.22747	4.56413	3.82903	4.59759	4.6227	4.38805	3.2898	3.90918	4.83298
ASHGA5P045123	0.0429516	1.54224	up	protein_coding	NM_000170	CCDS34987.1	GLDC	RefSeq	3820	chr9	-	6532463	6645692		ATTGATCGAGAAGACGGTCCCTGCCAACATCCGTTTGAAAAGACCCTTGAAAATGGAAGA	2731	Hs.584238	GO:0004375|GO:0005739|GO:0006546|GO:0009055|GO:0016829|GO:0030170	glycine dehydrogenase [decarboxylating], mitochondrial precursor	16.9067	13.9599	4.09663	3.4716	8.09051	32.6908	25.2669	18.7797	16.608	7.37795	8.35358	18.0861	5.00511	14.5235	19.4538	23.7689	10.3746	15.4243	9.16922	4.6943	3.88679	3.40699	3.76905	3.9894	4.31893	4.8619	3.8457	2.64465	3.44675	4.54947
ASHGA5P012143	0.038459	1.62636	up	protein_coding	NM_004639	CCDS47403.1	BAG6	RefSeq	3832	chr6	-	31606804	31620477		TATACAGACCTTACTATCCCGGATGGAGACTCTCCCCTACCTTCAGTGTCGAGGAGGGCC	7917	Hs.440900	GO:0001822|GO:0005515|GO:0005634|GO:0005829|GO:0006511|GO:0006810|GO:0007130|GO:0007283|GO:0007420|GO:0009790|GO:0016568|GO:0018393|GO:0030154|GO:0030324|GO:0031593|GO:0032435|GO:0042771|GO:0043022|GO:0045861|GO:0050821|GO:0070059|GO:0070628|GO:0071816|GO:0071818	large proline-rich protein BAG6 isoform a	680.796	438.362	9.10062	8.39897	701.28	1794.71	952.615	718.908	481.644	246.004	151.66	399.544	401.502	421.936	482.264	917.664	308.455	271.224	265.487	9.99828	9.6243	8.65545	9.04941	8.77045	9.36015	9.15227	8.19461	8.69855	8.12213	9.20115
ASHGA5P000911	0.0470276	1.71944	up	protein_coding	NM_006386	CCDS33646.1	DDX17	RefSeq	4805	chr22	-	38879442	38902345		GGAGGCGGGGGTGGTCGTTCTCGTTACCGGACCACTTCTTCAGCCAACAATCCCAATCTG	10521	Hs.740372	GO:0003713|GO:0003723|GO:0003724|GO:0005515|GO:0005524|GO:0005634|GO:0005730|GO:0006351|GO:0006396|GO:0008026|GO:0008186|GO:0030331|GO:0033148|GO:0045944|GO:2001014	probable ATP-dependent RNA helicase DDX17 isoform 1	13.5994	10.2695	3.9247	3.14276	7.38014	25.0425	24.845	9.37353	9.16541	11.6995	11.3056	9.98336	7.72706	11.3727	6.23073	10.3569	16.4254	12.5815	7.19207	4.56352	3.56679	3.38957	2.99406	3.31892	5.01583	5.36792	3.18099	3.09029	3.18558	3.11712
ASHGA5P030130	0.021593	1.97734	up	protein_coding	NM_020147	CCDS10237.1	THAP10	RefSeq	2119	chr15	-	71173680	71184772		TTTTGACGTCTCTTCGGTTATCCAGAAGAACCTGCGCTTCTCCCAGCGCCTGAGGCTGGT	56906	Hs.591123	GO:0003677|GO:0046872	THAP domain-containing protein 10	32.9659	21.9195	4.95971	3.97615	15.7954	84.8588	48.8535	34.314	20.3732	18.781	18.446	22.3053	26.8724	16.3719	19.3374	49.4885	18.4442	14.4514	8.47096	5.59977	5.19983	4.13621	4.55046	4.25205	5.69827	6.13463	4.10645	4.75365	3.57946	4.53787
ASHGA5P001264	0.00823943	1.56433	up	protein_coding	NM_018129	CCDS11522.1	PNPO	RefSeq	3482	chr17	+	46018888	46026674		GGACCGAGAGGCATTTGAGGAGACTCATCTGACCTCCCTTGACCCAGTGAAACAGTTTGC	55163	Hs.631742	GO:0004733|GO:0005829|GO:0006766|GO:0006767|GO:0008615|GO:0010181|GO:0042816|GO:0042823|GO:0044281	pyridoxine-5'-phosphate oxidase	142.612	100.277	6.86007	6.21453	68.1057	351.114	239.271	162.01	119.993	45.2784	27.6269	127.495	69.5095	137.536	89.1711	205.033	70.7429	65.5649	64.3812	7.34955	7.25991	6.52353	6.77187	6.72972	6.96522	6.75558	6.52518	6.20619	6.42778	6.74067
ASHGA5P034499	0.0143716	1.63943	up	protein_coding	ENST00000248072	CCDS12320.1	OR7C2	GENCODE	960	chr19	+	15052300	15053260		TTCTCTTATTCTCAGATTTTCTCCTCCGTCCTAAGAGTATCTGCCAGAGGCCAGCACAAA	26658	Hs.589620	GO:0007186|GO:0016021|GO:0005886|GO:0004930|GO:0004984	olfactory receptor, family 7, subfamily C, member 2 [Source:HGNC Symbol;Acc:8374]	112.337	78.8363	6.64414	5.93095	41.9276	274.19	147.439	141.503	103.123	54.9	37.148	98.4641	72.2498	81.5494	74.0695	140.878	64.1685	51.3864	67.5526	6.79349	6.90483	5.77236	6.58975	6.49156	7.24553	7.19896	6.15668	6.26626	5.65908	6.47256
ASHGA5P009531	0.0453556	1.66721	up	protein_coding	NM_014591	CCDS7521.1	KCNIP2	RefSeq	2608	chr10	-	103585730	103603677		GTCAGTGAAATTGGCCGGGTCTTCCGCTTTCTCGGTGACAGTTCGCTCCCTTCAGCATTA	30819	Hs.97044	GO:0005250|GO:0005509|GO:0005513|GO:0005515|GO:0005737|GO:0006813|GO:0006936|GO:0007165|GO:0007268|GO:0008016|GO:0008076|GO:0030425|GO:0042802|GO:0045163|GO:0046923|GO:0047485|GO:0051291	Kv channel-interacting protein 2 isoform 1	39.3623	28.2594	5.12989	4.39245	32.9087	91.7824	53.0984	44.079	30.6437	9.10964	14.7223	38.5538	28.4273	27.316	28.0616	55.2818	22.9163	17.6525	18.1607	6.51076	5.30564	4.24524	4.90325	4.79469	4.64621	5.79863	4.83467	4.84502	4.17179	5.07789
ASHGA5P037359	0.0193969	1.55516	up	protein_coding	ENST00000400368	CCDS42959.1	KRTAP10-6	GENCODE	1238	chr21	-	46011148	46012386	NM_181688	GCAAGCTCTGCCCTCTCTGGCTTTGACACCCTCAGAAGATGGGGCAGGCTCTTTGTCTTA	386674	Hs.689666	GO:0045095	keratin associated protein 10-6 [Source:HGNC Symbol;Acc:20523]	76.9242	53.7727	5.96737	5.33031	50.7227	192.357	114.832	85.7785	59.0257	21.5805	13.9142	77.1834	34.5968	63.8741	56.4107	97.1704	53.8048	35.8839	34.6684	7.00094	6.37628	5.39026	5.84912	5.69409	5.89832	5.70939	5.82056	5.13919	5.32618	6.08275
ASHGA5P045918	0.0424256	1.60254	up	protein_coding	NM_032888	CCDS6802.1	COL27A1	RefSeq	5583	chr9	+	116918230	117072975		TTCTCCTGGATCTTAGTCTCGTTTGCCTGTCACCTGGCCTCCACCCAAGGAGCTCCTGAA	85301	Hs.494892	GO:0005201|GO:0005576|GO:0005583|GO:0005788|GO:0030198	collagen alpha-1(XXVII) chain preproprotein	330.056	239.341	8.2207	7.54033	513.034	481.759	464.823	319.775	352.811	108.707	121.237	278.303	155.682	268.411	247.381	426.858	257.754	168.591	150.709	9.63889	7.71453	7.51528	7.80286	8.33962	8.2421	8.85474	7.65755	7.38656	7.42275	8.22422
ASHGA5P009509	0.03249	1.65622	up	protein_coding	ENST00000355497	CCDS55343.1	LMX1B	GENCODE	5809	chr9	+	129376721	129463311	ENST00000425646	CAAATGCCAGGGAACGACTCCATCTTCCATGACATCGACAGCGATACCTCCTTAACCAGC	4010	Hs.129133	GO:0001764|GO:0006355|GO:0035265|GO:0008283|GO:0043010|GO:0045944|GO:0009953|GO:0030199|GO:0008219|GO:0071542|GO:0021587|GO:0021954|GO:0030901|GO:0035108|GO:0030182|GO:0010468|GO:0006357|GO:0005634|GO:0003677|GO:0003700|GO:0008270|GO:0043565	LIM homeobox transcription factor 1, beta [Source:HGNC Symbol;Acc:6654]	20.9389	16.0837	4.40038	3.67249	14.645	44.4616	28.5968	25.2083	16.0539	11.6675	8.75986	18.1182	13.8443	8.56043	16.6392	30.0727	15.4009	16.3804	11.6879	5.49968	4.28468	3.53338	4.13046	3.94791	5.01189	4.94686	3.84822	3.7896	2.87076	4.32711
ASHGA5P012010	0.0366914	2.21066	up	protein_coding	NM_005216	CCDS212.1	DDOST	RefSeq	2144	chr1	-	20978259	20988037		AATCTCATCATTTTCTCCCCTTCGGTAGAAGATTTTGGAGGCAACATCAACGTGGAGACC	1650	Hs.523145	GO:0004576|GO:0004579|GO:0004579|GO:0005789|GO:0006412|GO:0006486|GO:0006487|GO:0006614|GO:0008250|GO:0008250|GO:0010467|GO:0016021|GO:0018279|GO:0018279|GO:0034097|GO:0042110|GO:0043231|GO:0043234|GO:0043687|GO:0044267|GO:0045087	dolichyl-diphosphooligosaccharide--protein glycosyltransferase 48 kDa subunit precursor	194.428	116.081	7.46616	6.32168	117.595	521.185	211.364	234.52	92.8272	124.001	119.33	134.602	211.58	125.953	103.232	211.318	60.7135	56.0225	43.752	7.99176	7.83313	6.33907	7.33622	6.34718	8.43944	8.83924	6.60326	7.81966	6.30649	6.95672
ASHGA5P000927	0.0485276	1.70109	up	protein_coding	NM_000967	CCDS13988.1	RPL3	RefSeq	1348	chr22	-	39708886	39715670	NM_001033853	TTTGATGGCGTGATGTCTCACAGAAAGTTCTCCGCTCCCAGACATGGGTCCCTCGGCTTC	6122	Hs.119598	GO:0000184|GO:0003723|GO:0003735|GO:0005730|GO:0005737|GO:0005829|GO:0006412|GO:0006412|GO:0006413|GO:0006414|GO:0006415|GO:0006614|GO:0010467|GO:0016032|GO:0016070|GO:0016071|GO:0019058|GO:0019083|GO:0022625|GO:0044267	60S ribosomal protein L3 isoform a	3622.16	1855.32	11.2643	10.4979	2496.43	11607.5	5352.99	4313.93	1649.12	741.976	427.133	2388.17	1525.67	2105.36	1775.08	4189.41	1532.71	1136.02	722.98	11.406	12.5902	11.4341	11.8659	10.6757	10.716	10.4496	10.9773	10.3282	10.6757	11.1341
ASHGA5P014264	0.0486549	1.62176	up	protein_coding	NM_001012984	CCDS32468.2	C16orf86	RefSeq	1287	chr16	+	67700716	67702661		AAGAGAAAGCCTGTCAAGTCTCTCAGCCTCCCGGGCCTTCGTGCCCATCTTAAGGCTGAA	388284	Hs.632208		uncharacterized protein C16orf86	168.755	121.545	7.24769	6.55013	236.923	289.537	214.665	164.029	177.284	49.3845	57.1185	161.099	74.3133	159.611	128.728	196.296	116.457	79.6232	95.7887	8.78448	6.98736	6.36038	6.78804	7.29548	7.09284	7.81546	6.85747	6.31502	6.62822	7.29442
ASHGA5P053296	0.0393809	1.53442	up	protein_coding	NM_001174044	CCDS5791.1	SPAM1	RefSeq	2241	chr7	+	123565285	123600100	NM_001174045, NM_001174046, NM_153189	ACAATGCTTCACCCTCCACACTATCTGCCACAATGTTCATTGTTAGTATTTTGTTTCTTA	6677	Hs.121494	GO:0004415|GO:0005886|GO:0005975|GO:0007155|GO:0007339|GO:0007342|GO:0031225	hyaluronidase PH-20 isoform 2	103.71	78.3891	6.5246	5.9069	45.3581	227.625	198.475	115.742	88.9673	46.3218	37.7386	69.4503	74.4898	71.0019	90.9385	140.712	70.1187	48.3412	53.1216	6.87608	6.62654	6.241	6.28083	6.28373	6.99651	7.22114	5.67098	6.31811	5.47281	6.76664
ASHGA5P003474	0.0329977	1.84899	up	protein_coding	NM_173847	CCDS11275.1	SPACA3	RefSeq	819	chr17	+	31318881	31324892		CCCCTGATCAGGGTGCACTCAAGCCCTGTTTCTTCTCCTTCTGTGAGTGGACCACGGAGG	124912	Hs.434112	GO:0002080|GO:0003796|GO:0005515|GO:0005576|GO:0005764|GO:0009253|GO:0009615|GO:0016021|GO:0016998|GO:0030141|GO:0035036|GO:0042117|GO:0043032|GO:0050766|GO:0050830|GO:0051635	sperm acrosome membrane-associated protein 3	71.1717	47.9779	6.02971	5.14297	77.1812	141.72	114.169	73.0224	69.8573	26.6868	30.0903	36.6467	42.4568	34.2314	43.6419	99.055	56.1098	29.6863	30.6644	7.51173	5.93153	5.38262	5.62234	5.93242	6.1993	6.8936	4.76415	5.46331	4.47657	5.71215
ASHGA5P009752	0.0159502	2.00992	up	protein_coding	NM_004013	CCDS48091.1	DMD	RefSeq	7410	chrX	-	31137344	32173586	NM_000109, NM_004006, NM_004007, NM_004009, NM_004010, NM_004011, NM_004012, NM_004014, NM_004015, NM_004017, NM_004020	ACTCAACAACTCCTTCCCTAGTTCAAGAGGAAGAAATACCCCTGGAAAGCCAATGAGAGA	1756	Hs.495912	GO:0002162|GO:0003779|GO:0005200|GO:0005515|GO:0005829|GO:0005856|GO:0007517|GO:0008270|GO:0008307|GO:0008307|GO:0009986|GO:0016010|GO:0016010|GO:0016010|GO:0030049|GO:0042383|GO:0043034|GO:0043043|GO:0043234|GO:0050998	dystrophin Dp140 isoform	282.754	143.387	7.68562	6.67849	159.432	973.645	287.871	318.35	132.855	81.9416	46.5569	261.379	141.358	201.256	140.174	294.642	72.3661	94.4204	59.4905	8.35328	8.74194	6.80235	7.79624	6.87883	7.82722	7.51833	7.56678	7.24369	6.96604	7.41367
ASHGA5P027516	0.0088947	1.8561	up	protein_coding	NM_001204069		ANKS1B	RefSeq	3515	chr12	-	99137751	99548577	NM_001204068, NM_001204070, NM_020140, NM_181670	GCTATTACCCCGTGGACGGCTACTCCCTGCTTAAACGCTTCCCTCTTCATCCTCTTACAG	56899	Hs.506458	GO:0005737|GO:0005886|GO:0014069|GO:0015030|GO:0030054|GO:0045211|GO:0046875	ankyrin repeat and sterile alpha motif domain-containing protein 1B isoform h	252.132	167.114	7.869	6.97673	213.43	415.489	441.285	288.057	266.345	113.776	82.4637	196.213	145.269	143.777	190.856	336.786	140.979	91.424	120.709	8.67541	7.50561	7.44922	7.64121	7.90126	8.30939	8.32165	7.14829	7.27995	6.48512	7.85103
ASHGA5P044656	0.0176349	1.62056	up	protein_coding	NM_015458	CCDS5979.1	MTMR9	RefSeq	7421	chr8	+	11141999	11185654		TTGATCCTGTCCTCCCGGCAGGACAATACGGAGGAGCTGTGGCTCCTCCATTCAAACATC	66036	Hs.591395	GO:0005515|GO:0005737|GO:0016791|GO:0030234	myotubularin-related protein 9	17.6575	12.3053	4.02355	3.32706	8.09331	44.5248	27.3975	15.4503	9.13494	6.37825	7.19337	23.0878	12.2586	17.0044	8.93333	22.0919	6.56539	9.24346	10.0397	4.69515	4.28707	3.48909	3.55421	3.31502	4.10401	4.59489	4.14896	3.63561	3.62085	3.51711
ASHGA5P053962	0.0391737	2.00311	up	protein_coding	NM_001123385	CCDS48093.1	BCOR	RefSeq	6436	chrX	-	39910498	39956719		TGAATTAACAGGGCTCCATCCTAAAAAACAACGCCACTTGCTGCACCTTAGAGAACGATG	54880	Hs.659681	GO:0000122|GO:0000415|GO:0003714|GO:0003714|GO:0004842|GO:0005515|GO:0005634|GO:0006351|GO:0007507|GO:0008134|GO:0030502|GO:0031072|GO:0031519|GO:0035518|GO:0042476|GO:0042826|GO:0044212|GO:0045892|GO:0045892|GO:0051572|GO:0060021|GO:0065001|GO:0070171	BCL-6 corepressor isoform c	20.4018	13.7139	4.4121	3.40985	22.6856	34.7445	28.6105	21.5825	19.1675	7.15246	14.3871	14.8839	5	14.2815	14.6605	21.1881	13.6195	10.1833	17.0645	6.05441	3.95724	3.53413	3.92773	4.17284	4.27126	5.75819	3.62098	2.35685	3.42897	4.13737
ASHGA5P010524	0.0339952	1.76164	up	protein_coding	NM_133445	CCDS6758.1	GRIN3A	RefSeq	7771	chr9	-	104331633	104500862		TTCTGGAATACATGACCCCAAGTTACATCATCCTTCCCAAGGATTCCGCTTTGGAACTGT	116443	Hs.654783	GO:0004972|GO:0004972|GO:0005234|GO:0005262|GO:0005515|GO:0006816|GO:0014069|GO:0016020|GO:0016021|GO:0016358|GO:0016594|GO:0017146|GO:0030054|GO:0030288|GO:0042165|GO:0042802|GO:0043005|GO:0043025|GO:0045202|GO:0045211|GO:0045471|GO:0048511|GO:0051721|GO:0060134	glutamate [NMDA] receptor subunit 3A precursor	108.91	60.3855	6.23453	5.41761	65.5279	362.804	133.231	131.099	53.0574	20.205	14.5389	90.817	50.42	74.3983	56.728	135.621	44.2424	35.3425	25.9464	7.31	7.30629	5.62254	6.46865	5.55423	5.7957	5.77503	6.0438	5.71914	5.53923	6.09044
ASHGA5P009581	0.0364814	1.67486	up	protein_coding	NM_203473	CCDS14297.1	PORCN	RefSeq	1867	chrX	+	48367370	48379202		GCAAAGCCAGGTGGCTGCGAGCCTACGAGAGTGCTGTCTCCTTCCACTTCAGCAACTATT	64840	Hs.386453	GO:0009100|GO:0016055|GO:0016746|GO:0030176	protein-cysteine N-palmitoyltransferase porcupine isoform B	250.048	156.853	7.51806	6.77402	216.009	631.685	453.717	230.68	219.491	50.4225	30.2436	168.137	59.1448	156.003	141.77	380.861	142.938	143.503	73.7516	8.68736	8.11605	7.48447	7.30629	7.60347	7.12528	6.90178	6.9198	5.96942	6.59685	7.43176
ASHGA5P007704	0.0451583	1.6227	up	protein_coding	NM_001031715	CCDS32273.1	IQCH	RefSeq	4254	chr15	+	67547137	67794142		AATTATCACACCTGAAGCTGTAAACATCTTCCCTAAGCATCATATGTGCCTGGCCACTCA	64799	Hs.657894		IQ domain-containing protein H isoform 1	34.6516	25.2285	4.93245	4.23406	11.1334	96.0108	51.909	33.5635	21.5784	14.1329	17.4312	31.4537	28.4979	25.4207	27.5461	44.9981	19.8191	20.78	9.5379	5.12835	5.36792	4.21694	4.51522	4.32557	5.28651	6.05707	4.56206	4.84911	4.08686	5.05198
ASHGA5P011556	0.0184624	1.81363	up	protein_coding	NM_001193341	CCDS55005.1	RSPH9	RefSeq	1014	chr6	+	43612766	43638748		TGAAAAAGTCTTTGAAGAAGAAATAGTGATTGACAAGGCTGTGGCCATCATCCCCCGAGG	221421	Hs.534585	GO:0003341|GO:0005737|GO:0005856|GO:0031514|GO:0035083|GO:0035085	radial spoke head protein 9 homolog isoform 2	53.2666	32.9419	5.44106	4.58218	36.4287	156.226	76.6222	58.1661	27.1288	17.6173	12.9974	40.9464	23.6018	30.8783	35.2335	72.8924	23.3282	26.3068	18.3521	6.6303	6.07278	4.77937	5.29724	4.62735	5.59746	5.60681	4.91719	4.55516	4.34143	5.41504
ASHGA5P008846	0.0262821	1.59603	up	protein_coding	NM_145687		MAP4K4	RefSeq	7102	chr2	+	102314537	102511152	NM_001242559, NM_145686	GGAGCCACAGGTTCCTGTGAGAACAACATCTCGCTCCCCTGTTCTGTCCCGTCGAGATTC	9448	Hs.431550	GO:0004674|GO:0005083|GO:0005515|GO:0005524|GO:0005737|GO:0006468|GO:0006950|GO:0007243|GO:0046328	mitogen-activated protein kinase kinase kinase kinase 4 isoform 3	2097.09	1297.53	10.704	10.0295	2957.64	5229.68	2226.82	2141.83	1519.38	666.62	533.754	1500.98	1248.16	1356.37	1463.15	2461.87	988.052	824.556	740.522	11.579	11.2525	10.0067	10.7272	10.5692	10.5969	10.6784	10.2222	10.0699	9.95585	10.854
ASHGA5P028712	0.0433876	1.68521	up	protein_coding	NM_005870	CCDS9295.2	SAP18	RefSeq	2318	chr13	+	21714652	21723224		TGTCGAGCTTCTCCTCGCGAGAGACTTAGTGCTCATGCTCGCTGCAGGGGTCGGAGGTCA	10284	Hs.524899	GO:0000118|GO:0003714|GO:0005515|GO:0005634|GO:0005730|GO:0005737|GO:0005886|GO:0006351|GO:0006357	histone deacetylase complex subunit SAP18	12.7429	10.4108	3.90218	3.14925	7.33842	21.3794	13.7727	15.9343	11.4586	11.2141	9.46775	11.3783	8.50206	12.4232	5.71535	13.5851	15.577	8.70965	8.3634	4.55298	3.38184	2.78111	3.58754	3.56718	4.94477	5.0747	3.32732	3.20578	3.28018	3.02111
ASHGA5P051033	0.0141713	1.79945	up	protein_coding	NM_001719	CCDS13455.1	BMP7	RefSeq	4049	chr20	-	55743808	55841707		GCCATCTCCGTCCTCTACTTCGATGACAGCTCCAACGTCATCCTGAAGAAATACAGAAAC	655	Hs.473163	GO:0001501|GO:0001503|GO:0001656|GO:0001657|GO:0001823|GO:0001837|GO:0005125|GO:0005515|GO:0005515|GO:0005615|GO:0008083|GO:0010664|GO:0010800|GO:0010862|GO:0010862|GO:0016358|GO:0030501|GO:0030509|GO:0032088|GO:0034116|GO:0034504|GO:0040007|GO:0042326|GO:0042347|GO:0043401|GO:0043407|GO:0045665|GO:0045669|GO:0045786|GO:0045839|GO:0045892|GO:0045893|GO:0048762|GO:0048812|GO:0051216|GO:0060389|GO:…	bone morphogenetic protein 7 precursor	134.526	84.801	6.84945	6.0019	75.3503	366.818	175.297	156.235	100.081	58.3856	35.8287	108.211	101.519	94.5691	79.9898	157.042	52.3256	57.5039	50.6567	7.47496	7.32072	6.0436	6.72738	6.45349	7.33936	7.14711	6.28901	6.77814	5.88097	6.58375
ASHGA5P053972	0.0127712	1.76546	up	protein_coding	ENST00000272198	CCDS44296.1	PPFIA4	GENCODE	5045	chr1	+	203020310	203047864		TTTCTCTCCCCCATCACCGCTCAAGGTCGCACATGGGCAGTGCAGCAGACGTGCGGTTCT	8497	Hs.153648	GO:0007154|GO:0005737|GO:0005622|GO:0009986|GO:0005515	protein tyrosine phosphatase, receptor type, f polypeptide (PTPRF), interacting protein (liprin), alpha 4 [Source:HGNC Symbol;Acc:9248]	3332.6	1999.92	11.4222	10.6021	3480.45	8139.02	4086.68	3779.77	2231.91	1486.71	1024.14	2432.14	2420.2	1934.28	2397.3	3979.54	1193.67	1141.9	932.503	11.7627	11.9453	11.0163	11.6487	11.1194	11.5138	11.372	10.9992	10.9032	10.531	11.5652
ASHGA5P001960	0.0116884	2.0103	up	protein_coding	NM_019598	CCDS12820.1	KLK12	RefSeq	945	chr19	-	51532347	51538148		TATATTTGCAACTCCACTCTTGTTGGCCTGGGAACTTCTTGGAACTTTAACTCCTGCCAG	43849	Hs.411572	GO:0004252|GO:0005576|GO:0005615|GO:0006508|GO:0006508|GO:0008233|GO:0008236	kallikrein-12 isoform 1 precursor	31.1574	21.7906	4.99854	3.99113	18.3944	49.4582	50.3648	33.3204	26.912	30.1349	14.2789	26.3953	14.5624	24.5269	16.2636	47.3055	20.0098	16.052	13.8142	5.79743	4.43632	4.17781	4.50696	4.61742	6.37889	5.74874	4.32475	3.85176	4.0385	4.29145
ASHGA5P031401	0.0115759	1.5005	up	protein_coding	NM_019062	CCDS199.1	RNF186	RefSeq	1268	chr1	-	20140521	20141771		GGGAAGCTCCTGTTCCTCTTATTCCAATGTTCTTGGTTTTTCTTTATATAACTTGATGAA	54546	Hs.124835	GO:0008270|GO:0016021	RING finger protein 186	35.8582	28.2712	5.03364	4.4482	12.5952	76.1882	60.0909	39.5982	31.8984	16.0543	13.6836	36.7572	27.2728	27.2885	24.9059	45.8598	29.469	22.2502	20.8521	5.28778	5.04093	4.41872	4.74916	4.85297	5.4668	5.68658	4.76616	4.77633	4.17032	4.89919
ASHGA5P027572	0.0171534	1.7094	up	protein_coding	NM_001177428	CCDS53828.1	TRPV4	RefSeq	3051	chr12	-	110220891	110252632	NM_001177431, NM_021625	TATGGGCCAGTGTATTCCTCGCTTTATGACCTCTCCTCCCTGGACACGTGTGGGGAAGAG	59341	Hs.506713	GO:0003779|GO:0005034|GO:0005080|GO:0005261|GO:0005262|GO:0005516|GO:0005881|GO:0005886|GO:0005886|GO:0005912|GO:0005925|GO:0005929|GO:0006816|GO:0006816|GO:0006874|GO:0006884|GO:0007015|GO:0007043|GO:0007204|GO:0007231|GO:0007231|GO:0008017|GO:0008219|GO:0009612|GO:0010977|GO:0016021|GO:0019901|GO:0030027|GO:0030103|GO:0030175|GO:0030426|GO:0030864|GO:0031117|GO:0031532|GO:0032587|GO:0042169|GO:…	transient receptor potential cation channel subfamily V member 4 isoform e	3483.9	1977.43	11.4218	10.6483	6042.69	7227.83	4590.55	2937.82	2929.21	968.764	1085.81	2088.51	1707.33	2198.49	2362.69	3816.37	1557.38	1028.66	1171.1	12.4114	11.7412	11.2076	11.2242	11.579	11.0217	11.4325	10.7572	10.4782	10.7583	11.5405
ASHGA5P013286	0.048167	1.50446	up	protein_coding	NM_003234	CCDS3312.1	TFRC	RefSeq	5241	chr3	-	195776154	195808961		GCGGCTGCAGGTTCTTCTGTGTGGCAGTTCAGAATGATGGATCAAGCTAGATCAGCATTC	7037	Hs.529618	GO:0004998|GO:0005576|GO:0005768|GO:0005886|GO:0005887|GO:0005905|GO:0006508|GO:0006879|GO:0006879|GO:0008233|GO:0016020|GO:0016023|GO:0019048|GO:0033572|GO:0042470|GO:0055085	transferrin receptor protein 1	10.2877	7.36201	3.16423	2.57499	5	19.0246	12.8113	10.6511	17.1651	5	5.90913	6.73994	5	5	5	15.1899	7.31159	9.0326	5	2.62964	3.25147	2.71723	3.13118	4.02785	2.57053	4.23776	2.74819	2.35685	2.33377	2.3896
ASHGA5P012213	0.0391412	1.68419	up	protein_coding	NM_006875	CCDS14312.1	PIM2	RefSeq	2234	chrX	-	48770458	48776413		TGGTCCCCCTTGTCAGACTCAGTCACATGCCCACTCGAAGTCGCACTGCTATGGAAAGTG	11040	Hs.727148	GO:0000082|GO:0004674|GO:0005524|GO:0006468|GO:0006468|GO:0007140|GO:0008283|GO:0008285|GO:0008637|GO:0009615|GO:0010508|GO:0043123|GO:0045893|GO:0050821|GO:0050821	serine/threonine-protein kinase pim-2	203.71	133.369	7.47465	6.72259	127.735	508.856	327.423	164.803	215.669	88.0753	68.726	128.392	148.905	90.4033	166.278	182.282	127.813	94.9368	122.962	8.09387	7.79414	6.99437	6.79648	7.5802	7.92097	8.081	6.53617	7.32207	5.81626	7.66623
ASHGA5P048464	0.0167914	1.914	up	protein_coding	NM_032725	CCDS8374.1	BUD13	RefSeq	2216	chr11	-	116618885	116643714		AGGCGAGCCCGTCATGGTTCCTCAGATATCTCTTCCCCCAGAAGGGTCCATAACAACTCC	84811	Hs.437341	GO:0000398|GO:0006406|GO:0070274	BUD13 homolog isoform 1	117.559	72.9016	6.73513	5.79854	128.273	267.263	160.914	119.542	90.0153	44.158	46.0554	84.2521	69.1632	70.4907	72.2689	140.503	56.8851	49.2441	51.7561	8.0994	6.87003	5.9111	6.32827	6.30171	6.93017	7.50081	5.93959	6.19949	5.46266	6.43489
ASHGA5P034994	0.0170536	1.78199	up	protein_coding	NM_001103170	CCDS41253.1	AADACL3	RefSeq	4049	chr1	+	12776117	12788726		TTTTTCTGTTTCATGCAAGATCTGCCTCCGCTAAAGTATGATCCCGATGTTGTGGTCACG	126767	Hs.464705	GO:0016787	arylacetamide deacetylase-like 3 isoform 1	66.7086	44.1994	5.89698	5.0635	34.5418	182.513	86.698	82.0558	37.5583	31.4687	28.8912	49.9419	39.3517	54.3699	36.9178	79.3886	40.2104	31.2078	27.9496	6.56832	6.29567	4.97101	5.78829	5.07868	6.44069	6.82905	5.20416	5.33992	5.10838	5.48043
ASHGA5P016673	0.0186513	1.7754	up	protein_coding	ENST00000432826	CCDS46173.1	TARM1	GENCODE	897	chr19	-	54573200	54584634		CATGATCCCTAAGCTGCTTTCCCTCCTCTGTTTCAGACTGTGCGTGGGCCAAGGAGACAC	441864	Hs.694674	GO:0016021	T cell-interacting, activating receptor on myeloid cells 1 [Source:HGNC Symbol;Acc:37250]	502.46	305.345	8.67231	7.84417	573.817	1192.09	717.506	492.335	465.372	150.609	106.682	321.266	242.148	324.881	353.151	648.445	218.667	161.882	188.241	9.76794	9.01912	8.18932	8.42819	8.71793	8.71647	8.67409	7.86542	8.01889	7.72162	8.75513
ASHGA5P044580	0.0278998	1.65298	up	protein_coding	ENST00000542437	CCDS55280.1	CCDC166	GENCODE	1320	chr8	-	144788863	144790279		TGTCCTCACAGGACACTCTCCGCTCCACGAAGTCTGGCCCCAAGCTTCTCTCTGGCCTGT	100130274	Hs.730002		coiled-coil domain containing 166 [Source:HGNC Symbol;Acc:41910]	159.65	107.71	7.05631	6.33124	95.5724	402.823	191.516	214.546	101.27	63.5002	31.1759	176.798	82.7007	148.369	120.77	191.511	81.2415	52.2279	77.1509	7.75558	7.45894	6.17901	7.19535	6.46803	7.45403	6.94268	6.99687	6.48141	6.53181	7.1933
ASHGA5P045286	0.0496644	1.61657	up	protein_coding	ENST00000449912	CCDS55319.1	TRPM6	GENCODE	8244	chr9	-	77337410	77502636		TATGAAATACCGGCTTTCAAGTTCTCTGGTCTCCACCCAAAGATGATTATCCTATCTAAG	140803	Hs.272225	GO:0055085|GO:0006811|GO:0006468|GO:0009636|GO:0016021|GO:0016020|GO:0031526|GO:0016324|GO:0005216|GO:0005515|GO:0005524|GO:0004674|GO:0046872|GO:0016772|GO:0005262	transient receptor potential cation channel, subfamily M, member 6 [Source:HGNC Symbol;Acc:17995]	43.5358	31.551	5.27351	4.58058	32.0907	101.119	63.7284	53.5074	27.6699	24.4365	9.76721	35.9675	22.8045	32.4885	36.9113	53.8912	26.9693	22.1536	25.6386	6.48141	5.43767	4.50113	5.17182	4.65459	6.07388	5.12921	4.7384	4.50333	4.40945	5.48016
ASHGA5P010067	0.0155068	1.70681	up	protein_coding	ENST00000359032	CCDS46148.1	AP2A1	GENCODE	3499	chr19	+	50270179	50310369		CAGCTGCTGACCCAGGTCCTGAGGACATCGGCCCTCCCATTCCGGAAGCCGATGAGTTGC	160	Hs.467125	GO:0007411|GO:0015031|GO:0016032|GO:0006886|GO:0016192|GO:0006897|GO:0007268|GO:0006895|GO:0042059|GO:0007173|GO:0048011|GO:0050690|GO:0005886|GO:0005829|GO:0016020|GO:0016323|GO:0030117|GO:0016324|GO:0030131|GO:0030130|GO:0030666|GO:0030122|GO:0043234|GO:0005515|GO:0005488|GO:0008565|GO:0008022	adaptor-related protein complex 2, alpha 1 subunit [Source:HGNC Symbol;Acc:561]	1887.49	1088.19	10.519	9.74768	2530	4994.31	2138.82	1783.8	1276.27	519.225	497.655	1359.8	949.823	1214.6	1158.14	2197.37	884.527	679.846	533.02	11.4128	11.1831	9.93959	10.4096	10.2643	10.2845	10.6	10.058	9.76478	9.77568	10.5045
ASHGA5P035731	0.0343171	1.70907	up	protein_coding	NM_005378	CCDS1687.1	MYCN	RefSeq	2613	chr2	+	16080682	16087129		TCGAGTTTGACTCGCTACAGCCCTGCTTCTACCCGGACGAAGATGACTTCTACTTCGGCG	4613	Hs.25960	GO:0000785|GO:0001502|GO:0002053|GO:0003677|GO:0003700|GO:0005515|GO:0005634|GO:0006357|GO:0010942|GO:0030324|GO:0042733|GO:0045944|GO:0046983|GO:0048704|GO:0048712|GO:0048754|GO:2000378	N-myc proto-oncogene protein	1060.06	511.754	9.46201	8.68881	249.65	3566.46	1327.88	641.739	1127.69	181.625	152.29	1233.13	525.916	408.774	496.155	614.019	640.565	270.238	626.613	8.84393	10.6667	9.18439	8.87796	10.0948	8.96171	9.15817	9.90847	9.03385	8.07407	9.24313
ASHGA5P004259	0.0291322	1.8789	up	protein_coding	NM_004717	CCDS5845.1	DGKI	RefSeq	4780	chr7	-	137074384	137531609		ATCTGAAAGATCTCAGCCACTCCCGCGTGCTACAGTCACCAGTCTCTTCAGAAGATCATG	9162	Hs.242947	GO:0004143|GO:0005095|GO:0005515|GO:0005524|GO:0005634|GO:0005737|GO:0005886|GO:0007205|GO:0007596|GO:0017016|GO:0030168|GO:0032045|GO:0032317|GO:0035556|GO:0046579|GO:0046872|GO:0048471	diacylglycerol kinase iota	37.2292	23.2787	5.0797	4.16981	19.7565	64.9352	91.425	30.409	10.4261	22.2181	20.3044	38.3596	22.993	29.5484	20.5894	34.1975	21.9122	19.8571	13.8535	5.88247	4.8231	5.04658	4.37937	3.46254	5.93936	6.27825	4.82592	4.51486	4.27525	4.63481
ASHGA5P012223	0.039824	1.65301	up	protein_coding	NM_001184740	CCDS53676.1	CTTN	RefSeq	2325	chr11	+	70244611	70282690		TGCCTATGTCATACCGTGACAGCCCGCAGGATCAGGAAACTCATCTCCTTCCTGAGGAGC	2017	Hs.596164	GO:0001726|GO:0005515|GO:0005737|GO:0005737|GO:0005856|GO:0005938|GO:0030027|GO:0030027	src substrate cortactin isoform c	598.117	322.551	8.63825	7.91316	350.946	2040.54	738.871	721.758	259.474	114.335	71.8505	487.16	265.195	400.942	279.96	707.313	228.621	234.812	141.013	9.19588	9.81406	8.24062	9.05681	7.86593	8.31899	8.13386	8.47987	8.15052	8.04792	8.40875
ASHGA5P053452	0.041488	1.59497	up	protein_coding	NM_006837	CCDS6198.1	COPS5	RefSeq	1510	chr8	-	67955314	67974562		TAAAGTTGCGTCTTGGTTGTAGAGACGACAACTTCTCCGCTTCCTCGGCGATGGCGGCGT	10987	Hs.491912	GO:0000338|GO:0003713|GO:0003743|GO:0005515|GO:0005634|GO:0005730|GO:0005737|GO:0005852|GO:0006366|GO:0006412|GO:0006413|GO:0006508|GO:0008180|GO:0008237|GO:0010388|GO:0045944|GO:0046328|GO:0046872|GO:0051726	COP9 signalosome complex subunit 5	51.5809	36.6494	5.2779	4.60437	26.9947	146.41	94.7982	58.8513	28.7397	16.8117	7.8086	32.2323	18.4233	49.627	24.404	79.0256	48.4732	22.311	14.2814	6.2592	5.97739	5.09845	5.31266	4.70693	5.53649	4.73881	4.59325	4.18492	4.98302	4.87027
ASHGA5P008267	0.0442519	1.53262	up	protein_coding	NM_205850	CCDS10128.1	SLC24A5	RefSeq	1617	chr15	+	48413168	48434589		AATACTTCCTACCCTCCCTGGAAATCATCAGTGAATCCCTTGGATTGTCTCAGGATGTTG	283652	Hs.710240	GO:0005886|GO:0006811|GO:0006813|GO:0006814|GO:0006816|GO:0015293|GO:0015297|GO:0016021|GO:0042470|GO:0050896|GO:0055085	sodium/potassium/calcium exchanger 5 precursor	2154.74	1547.41	10.8445	10.2285	2387.91	4749.75	2843.07	2242.03	1686.07	1041.77	863.349	1423.99	2346.35	1407.92	1525.95	2852.8	941.73	902.303	854.855	11.3368	11.0875	10.4213	10.8024	10.7052	11.1152	11.17	10.1175	10.8625	10.0161	10.9268
ASHGA5P056133	0.0418001	2.16887	up	protein_coding	NM_152592	CCDS9935.1	SYNE3	RefSeq	3277	chr14	-	95883830	95942173		AATCTTCTACAGGAAGAAGAAGGGAGCCATGAAGATTTCTCCCAGCTCCTGAGGAACTTT	161176	Hs.354645	GO:0003779|GO:0005515|GO:0005635|GO:0005640|GO:0007010|GO:0008360|GO:0016021|GO:0034993|GO:0090286	nesprin-3	130.056	59.457	6.47608	5.35914	45.2236	522.672	144.882	121.901	25.9764	60.5461	34.2921	84.9572	84.09	74.8903	48.3502	117.537	33.2773	41.3808	16.6742	6.87358	7.83815	5.7432	6.36247	4.56732	7.39015	7.08186	5.95196	6.50498	5.54783	5.85887
ASHGA5P055507	0.0212045	1.77923	up	protein_coding	NM_001013407	CCDS30596.1	PRAMEF5	RefSeq	1855	chr1	-	13108513	13117751	NM_001010890	AAGTCTTCAAGCCTGGAGTTCCTGCTTGGTTCTTCCTGAGGACTGAGCACCTTCTAGACT	343068	Hs.567864	GO:0008284|GO:0042974|GO:0043066|GO:0045596|GO:0045892|GO:0048387	PRAME family member 5	31.4838	22.7231	4.91076	4.07951	21.9302	60.9214	56.3092	33.3534	31.9943	11.3002	15.9795	20.0821	15.025	14.3328	19.4046	46.9899	26.4635	17.8168	19.0293	6.01418	4.72671	4.32933	4.50847	4.85695	4.9579	5.91962	3.97294	3.89412	3.43308	4.54472
ASHGA5P006210	0.0176159	1.59656	up	protein_coding	NM_021155	CCDS12186.1	CD209	RefSeq	4328	chr19	-	7804880	7812464	NM_001144895, NM_001144897, NM_001144899, NR_026692	TGGCTGGGCTCCTTGTCCAAGTGTCCAAGGTCCCCAGCTCCATAAGTCAGGAACAATCCA	30835	Hs.278694	GO:0005537|GO:0005576|GO:0005737|GO:0005886|GO:0006897|GO:0007157|GO:0007159|GO:0009988|GO:0016020|GO:0016021|GO:0019048|GO:0019062|GO:0019079|GO:0019882|GO:0030246|GO:0035556|GO:0042129|GO:0042605|GO:0045087|GO:0046790|GO:0046795|GO:0046872|GO:0046968	CD209 antigen isoform 1	19.708	14.7766	4.19681	3.52185	5.74462	40.1987	34.5428	22.3028	14.1706	7.30428	10.6785	22.7217	9.08848	16.8657	11.2698	24.4913	20.3215	8.33026	13.069	4.20734	4.15056	3.73267	3.9677	3.80514	4.30244	5.28015	4.12852	3.28136	3.61216	3.7969
ASHGA5P055224	0.0335202	1.75071	up	protein_coding	NM_031307	CCDS8466.1	PUS3	RefSeq	1862	chr11	-	125763379	125773116		TGAAGAGATCCGTTATACCCACATTCTCAATCGGGTACTCCCTCCAGACATCCGTATATT	83480	Hs.660922	GO:0003723|GO:0005634|GO:0009982|GO:0031119	tRNA pseudouridine(38/39) synthase	2571.61	1350.27	10.7981	9.99015	1799.09	8480.72	3062.67	3199.17	1325.54	554.721	345.757	1805.19	1384.9	1482.06	1252.68	3087.36	859.934	813.392	571.562	11.0217	12.0479	10.5556	11.3645	10.3227	10.3647	10.1861	10.5215	10.2009	10.085	10.6132
ASHGA5P040404	0.0280766	1.78588	up	protein_coding	NM_145277	CCDS911.1	HFE2	RefSeq	2048	chr1	+	145413190	145417545	NM_213653	TGGCCTCTACTGGATAATGACTTCCTCTTTGTCCAAGCCACCAGCTCCCCCATGGCGTTG	148738	Hs.632436	GO:0005515|GO:0005615|GO:0005886|GO:0007411|GO:0009986|GO:0015026|GO:0016323|GO:0030509|GO:0031225|GO:0045944|GO:0055072|GO:0055072	hemojuvelin isoform b	623.158	376.226	9.04072	8.20408	829.689	1501.55	743.622	615.129	403.022	230.09	207.739	454.422	382.934	359.053	465.401	661.952	242.229	250.881	271.129	10.206	9.36359	8.25406	8.78448	8.52884	9.27334	9.54393	8.37148	8.6242	7.88084	9.15042
ASHGA5P039819	0.0135322	1.8873	up	protein_coding	NM_001256852		LOC100287144	RefSeq	1593	chr4	+	9212382	9213975	ENST00000416902, ENST00000527080, NM_001242326, NM_001256853, NM_001256854, NM_001256855, NM_001256860, NM_001256871, NM_001256873, NM_001256874, NM_001256894, NM_201402	TCAAAATACAAGTGTCGGATGAAGAACCATCATCCTGAACAGCAAAGCTCCCTGCTAAAC	100287144	Hs.741130		ubiquitin carboxyl-terminal hydrolase 17-like	19.9921	13.3831	4.37499	3.45866	10.1818	44.5983	25.4898	18.4796	14.8945	15.9549	10.5467	19.7914	14.9323	11.2306	9.6045	22.7254	12.5249	10.7453	11.9189	5.00679	4.28873	3.41599	3.75316	3.86237	5.45874	5.2602	3.9539	3.88472	3.1725	3.60447
ASHGA5P002674	0.0102288	1.67606	up	protein_coding	NM_001024808	CCDS53841.1	BCL7A	RefSeq	3651	chr12	+	122459860	122499950		AGAGACGTCTGCAATCTCTCAGGATTTGGAAGGAGTGCCACCCTCTAAAAAGATGAAACT	605	Hs.530970	GO:0003674|GO:0005575|GO:0045892	B-cell CLL/lymphoma 7 protein family member A isoform b	22.4197	16.4553	4.42166	3.67658	6.5824	39.0704	30.8404	36.9338	27.2098	11.557	10.2371	16.9264	7.55282	17.4066	11.5967	23.9834	23.5382	15.4367	15.6726	4.4009	4.10949	3.61554	4.65085	4.63087	4.9959	5.20551	3.76418	3.06554	3.64592	3.83155
ASHGA5P046724	0.028854	2.04039	up	protein_coding	NM_014370	CCDS35441.1	SRPK3	RefSeq	2014	chrX	+	153046455	153051187	NM_001170760	CCTCTTCCTCCCCCGCCCCAGGGGGCGGCCGTAGCCTCAGCGCGGGCTCACAGACCTCAG	26576	Hs.104865	GO:0004674|GO:0005524|GO:0005575|GO:0006468|GO:0007517|GO:0030154|GO:0060537	SRSF protein kinase 3 isoform 1	9918.7	5916.55	12.9173	11.8885	14740.8	23644.9	9310	7468.35	6615.01	7081.43	6781.61	3707.46	16825.3	4375.32	5441.38	8471.46	2550.25	1993.31	1758.78	13.6461	13.8172	12.3393	12.8456	12.7922	13.1614	13.077	11.6596	13.0027	11.8825	12.7517
ASHGA5P052647	0.0382461	1.7859	up	protein_coding	NM_001243042	CCDS34393.1	HLA-C	RefSeq	1586	chr6	-	31236525	31239913		TAAAGTCCCCAGTCACCCACCCGGACTCACATTCTCCCCAGAGGCCGAGATGCGGGTCAT	3107	Hs.654404	GO:0000139|GO:0002474|GO:0002479|GO:0002480|GO:0005576|GO:0005886|GO:0005887|GO:0006955|GO:0012507|GO:0019048|GO:0019221|GO:0030670|GO:0031901|GO:0032393|GO:0042590|GO:0042612|GO:0050776|GO:0060333|GO:0060337|GO:0071556	HLA class I histocompatibility antigen, Cw-1 alpha chain precursor	438.814	289.313	8.59674	7.76009	327.07	1086.14	574.923	520.477	271.541	193.248	194.708	342.407	401.805	253.822	340.711	525.72	169.173	190.104	143.86	9.12512	8.8912	7.83815	8.50798	7.9292	9.05272	9.47307	7.95648	8.6995	7.33991	8.70812
ASHGA5P020386	0.0300514	1.82036	up	protein_coding	NM_001145522	CCDS54837.1	RAI14	RefSeq	4923	chr5	+	34656432	34832717		AACCAAAGCAGTTGAGTGATGTCTCTTCCCCAAGATCAATAACTTCGACTCCACTATCGG	26064	Hs.431400	GO:0005739|GO:0005856|GO:0005938	ankycorbin isoform b	69.0666	44.3909	5.90139	5.03716	33.274	175.001	97.8104	72.1721	29.278	32.2208	22.7537	90.0224	33.5248	53.7915	57.8325	79.4089	22.1936	30.0431	33.9416	6.52386	6.24238	5.14614	5.60717	4.73225	6.47532	6.45417	6.02978	5.09012	5.09784	6.12289
ASHGA5P054725	0.0231757	2.09419	up	protein_coding	NM_001098579	CCDS44538.1	MRVI1	RefSeq	6045	chr11	-	10594637	10673848		TTGACTTGTCCTTTTGGCATCTCCCCAGCCTGTGGAGCCCAGGCCTCTTGGAGCATCTTT	10335	Hs.501898	GO:0005515|GO:0005789|GO:0007596|GO:0016021|GO:0016529|GO:0031095|GO:0048471	protein MRVI1 isoform a	2718.75	1478.33	11.1036	10.0373	3627.46	6721.77	2971.14	2678.95	1336.33	1206.72	1123.13	2084.5	1790.35	1486	1812.86	3273.99	472.558	819.366	693.198	11.7987	11.6331	10.5028	11.0627	10.3333	11.277	11.4693	10.7524	10.532	10.0889	11.1653
ASHGA5P053579	0.0317886	1.71153	up	protein_coding	NM_003724		JRK	RefSeq	9116	chr8	-	143738873	143751401		AAGCCCTCCAGGAGGGCCCTGGTGGCTGTGGGGCCACAGCTCAGTCTCCCTTGCCCTGCT	8629	Hs.535903	GO:0003674|GO:0003677|GO:0005575|GO:0005634|GO:0008150	jerky protein homolog isoform a	207.76	135.538	7.41867	6.64339	122.219	550.014	244.075	276.504	111.521	78.8692	45.3936	233.481	111.044	201.733	163.46	241.64	78.3439	82.9262	69.6194	8.04001	7.91543	6.55261	7.5802	6.6153	7.76874	7.47791	7.39915	6.90561	6.96856	7.64418
ASHGA5P000857	0.0402366	1.83325	up	protein_coding	NM_199511	CCDS2968.1	CCDC80	RefSeq	4578	chr3	-	112323408	112359977		AACCCTCTGCATTCCATCTCTATGAGCCACCATTGGATTACACAATGACATGGAGAATGG	151887	Hs.477128	GO:0005578	coiled-coil domain-containing protein 80 precursor	26.4138	19.3885	4.74711	3.8727	13.176	56.3405	29.2151	28.3671	20.4148	17.123	14.2803	32.3937	13.2387	21.1116	23.6653	33.3907	15.3001	8.87799	20.1347	5.35409	4.61514	3.55664	4.28836	4.25455	5.56028	5.74896	4.59887	3.73203	3.86427	4.82643
ASHGA5P051097	0.00474925	1.70104	up	protein_coding	NM_181605		KRTAP6-3	RefSeq	616	chr21	+	31964758	31965374		CTGTGGCTATGGCTGTGGCTATGGCTATGTCTCCCACTCCTTCTGTGGCTGTGGCTATAG	337968	Hs.553691	GO:0005882	keratin-associated protein 6-3	599.068	372.993	8.92803	8.16161	475.421	1549.72	728.375	645.537	490.042	151.133	133.121	619.192	254.163	436.218	354.641	782.782	332.987	254.113	196.043	9.54813	9.40635	8.21533	8.89051	8.803	8.72172	8.97945	8.85975	8.08447	8.17336	8.75943
ASHGA5P047535	0.0114991	1.74633	up	protein_coding	NM_001099692	CCDS53546.1	EIF5AL1	RefSeq	3849	chr10	+	81272356	81276192		CCAAATGATGTGTAATTATCTAGGTTGTAAAAATAAAACATACTCCCCCTTCCCTTGAGG	143244	Hs.104825	GO:0003746|GO:0005643|GO:0005789|GO:0006452|GO:0008612|GO:0015031|GO:0043022|GO:0045901|GO:0045905|GO:0051028	eukaryotic translation initiation factor 5A-1-like	4069.26	2269.08	11.69	10.8857	7400.4	7768.83	4412.47	4258.49	2429.58	1513.78	1519.2	3251.31	2155.79	3159.89	2432.84	3625.26	1494.32	1211.01	1804.44	12.6869	11.8509	11.13	11.8414	11.2387	11.5432	11.7644	11.4645	10.7524	11.3776	11.579
ASHGA5P041874	0.0322683	1.57495	up	protein_coding	NM_021814	CCDS4951.1	ELOVL5	RefSeq	3038	chr6	-	53132195	53213977	NM_001242828	AATAGCTTCATCCACGTCCTCATGTACTCTTACTATGGTTTGTCGTCAGTCCCTTCCATG	60481	Hs.740374	GO:0005515|GO:0005783|GO:0005789|GO:0009922|GO:0016021|GO:0019432|GO:0033559|GO:0034625|GO:0034626|GO:0035338|GO:0036109|GO:0042761|GO:0043651|GO:0044255|GO:0044281	elongation of very long chain fatty acids protein 5 isoform 1	21.8272	17.8981	4.41525	3.75994	10.1371	33.8818	36.9931	37.3192	20.0399	10.6894	9.67512	15.882	9.5086	17.8813	16.3866	36.2688	16.581	12.7992	15.8614	5.00028	3.92756	3.80734	4.66546	4.23398	4.87436	5.11584	3.69717	3.33204	3.67617	4.30279
ASHGA5P018656	0.0173611	1.68894	up	protein_coding	NM_001142946	CCDS44518.1	C11orf21	RefSeq	2262	chr11	-	2317506	2323143		GGAGGAGGAGAATTGTCTCTCTCCAACCTTGACCTCCCTGGAGCTGGTGAGGCGGGCCTG	29125	Hs.559181	GO:0005737	uncharacterized protein C11orf21	146.303	100.87	6.93102	6.1749	103.952	362.984	257.699	131.651	124.682	45.3723	36.0631	108.02	73.9475	100.188	95.4818	243.044	83.5039	53.692	56.2313	7.84668	7.30741	6.62822	6.47565	6.77958	6.96761	7.15623	6.2868	6.30649	5.96697	6.8407
ASHGA5P045915	0.0147869	1.66403	up	protein_coding	NM_144489	CCDS35114.1	RGS3	RefSeq	1773	chr9	+	116356199	116360018		CCTTGCAGACACATGCCCCTTTCACGGCTCCCTCTCAGGGTTGGCCAGAAGGAATTTTTT	5998	Hs.494875	GO:0000188|GO:0005096|GO:0005634|GO:0005737|GO:0005829|GO:0005886|GO:0008277|GO:0038032|GO:0043547|GO:0043547	regulator of G-protein signaling 3 isoform 5	770.492	495.98	9.35842	8.62374	907.33	1825.48	992.675	761.481	554.501	246.23	266.858	609.376	523.293	583.801	446.809	879.296	389.017	343.69	305.951	10.2944	9.65234	8.72366	9.14747	8.97503	9.36291	9.88826	8.82333	9.02322	8.6165	9.09815
ASHGA5P004428	0.0356195	2.27852	up	protein_coding	NM_002782	CCDS12613.1	PSG6	RefSeq	1478	chr19	-	43407767	43422076		ATCTCCAAATCCATGATAGTCAAAGTCTCTGAGACAGCATCTCCCCAGGTTACCTATGCT	5675	Hs.646353	GO:0003674|GO:0005576|GO:0007565	pregnancy-specific beta-1-glycoprotein 6 isoform a precursor	2094.86	1023.77	10.6735	9.4854	1602.84	4348.98	3112.2	2334.91	354.63	1535.83	734.28	2735.2	1979.32	1965.34	739.113	985.585	363.916	578.428	554.662	10.9045	10.9633	10.5779	10.8608	8.34394	11.5589	10.9923	11.1863	10.6391	10.5649	9.81938
ASHGA5P008147	0.0422203	1.66374	up	protein_coding	NM_182969	CCDS44680.1	XRRA1	RefSeq	5011	chr11	-	74551954	74660232		AACCTCAGAGACAACCAAGATATGTTCACTTCCTCCCATATTCGAGATCCTTCCTGTGAA	143570	Hs.370145	GO:0003674|GO:0005634|GO:0005737|GO:0010165	X-ray radiation resistance-associated protein 1 isoform 1	1928.02	1078.87	10.4455	9.7111	1881.77	6057.86	1687.93	2477.07	1122.58	558.817	311.416	1326.73	1001.28	1243.39	1020.32	2333.62	680.873	725.026	547.579	11.0693	11.4669	9.54599	10.9473	10.085	10.3771	10.0551	10.0175	9.82077	9.81274	10.3257
ASHGA5P011196	0.0482003	1.55373	up	protein_coding	NM_024040	CCDS41566.1	CUEDC2	RefSeq	1203	chr10	-	104183001	104192423		CCCCAACCAGGACCTGCCCAGACGCCTCAGAGGCCCCCAAAAGGATGAGCTGAAGTCCTT	79004	Hs.500874	GO:0005515|GO:0005634|GO:0005730|GO:0005737	CUE domain-containing protein 2	105.487	60.3894	6.21087	5.57513	41.5274	221.412	342.621	70.5289	68.805	20.0958	27.3882	51.5208	57.5216	41.6553	52.9738	86.8315	74.4624	65.2508	44.0303	6.78483	6.58103	7.05905	5.57228	5.91363	5.78907	6.73944	5.24762	5.93099	4.75754	5.99583
ASHGA5P001568	0.0422861	1.88647	up	protein_coding	NM_000371	CCDS11899.1	TTR	RefSeq	938	chr18	+	29171729	29178986		ACTTGGCATCTCCCCATTCCATGAGCATGCAGAGGTGGTATTCACAGCCAACGACTCCGG	7276	Hs.427202	GO:0005179|GO:0005515|GO:0005576|GO:0005576|GO:0005615|GO:0005737|GO:0006810|GO:0042562	transthyretin precursor	3893.59	2238.99	11.6012	10.6856	2666.23	11209.8	3998.87	4529.62	1839.34	1924.46	1174.96	3805.44	2894.38	2706.93	2650.49	4486.46	767.79	1276.73	890.153	11.4765	12.5331	10.9622	11.9575	10.8341	11.8295	11.5086	11.7083	11.1381	11.1244	11.7223
ASHGA5P035603	0.0239771	1.65705	up	protein_coding	NM_001142644	CCDS46537.1	SPHKAP	RefSeq	6913	chr2	-	228844669	229046361		TCTTGGCATTATGGATCTGGACATTTATCAGGAAAGCATGCCATCTTCTCCCATGATTAA	80309	Hs.436306	GO:0005515|GO:0005737|GO:0051018	A-kinase anchor protein SPHKAP isoform 1	39.6761	26.1796	4.98352	4.2549	15.4849	125.416	49.4747	49.9215	21.5871	17.2063	8.74033	29.5779	26.2911	21.3089	20.7702	58.6499	21.503	21.4536	13.2807	5.57707	5.75013	4.15068	5.07368	4.32594	5.56629	4.94353	4.48081	4.71742	3.87379	4.64497
ASHGA5P055268	0.0362442	1.62307	up	protein_coding	NM_199245	CCDS31731.1	VAMP1	RefSeq	3151	chr12	-	6571403	6579843		CATCATCGTGGTAGTTATTGTAAGTAAGTATCGCTGAAGTTGCTGGTGGGGTGAAGAGGT	6843	Hs.20021	GO:0005515|GO:0005741|GO:0005887|GO:0007268|GO:0007269|GO:0016192|GO:0030054|GO:0030666|GO:0030672|GO:0043005	vesicle-associated membrane protein 1 isoform 2	28.6099	23.1983	4.77729	4.07857	11.8207	49.115	27.101	35.5885	36.5062	10.6609	12.3534	45.7332	9.24368	38.3107	20.1614	36.3637	20.0544	27.7579	10.4961	5.20846	4.42589	3.47806	4.60424	5.04234	4.87148	5.51576	5.07213	3.30055	4.64148	4.60355
ASHGA5P055734	0.0189637	1.77271	up	protein_coding	ENST00000382258	CCDS9302.1	TNFRSF19	GENCODE	1625	chr13	+	24153498	24243412		GTCCCTCCAGGTAAGGCAGCGACTGGGTTCCCTGTGAACACAGCACTGACTTACAGTAGA	55504	Hs.149168	GO:0006915|GO:0006917|GO:0043123|GO:0007254|GO:0001942|GO:0033209|GO:0016021|GO:0005515|GO:0005031	tumor necrosis factor receptor superfamily, member 19 [Source:HGNC Symbol;Acc:11915]	28.3455	16.9553	4.56443	3.73847	16.1517	94.7633	28.7422	31.451	14.7036	11.0783	7.61445	22.2594	14.1649	17.1743	17.4569	31.3438	12.9344	14.6007	11.012	5.62592	5.3503	3.53934	4.42658	3.84851	4.92645	4.69404	4.10432	3.81842	3.63106	4.3969
ASHGA5P041115	0.0402134	1.85439	up	protein_coding	NM_001098511	CCDS47216.1	KIF2A	RefSeq	4172	chr5	+	61601988	61683011		TGGCAGTCGCCCTGATCTCTCTCCTTCTTATGAATATGACGACTTTTCTCCTTCAGTTAC	3796	Hs.558351	GO:0000087|GO:0000236|GO:0000278|GO:0000922|GO:0003774|GO:0003777|GO:0005515|GO:0005524|GO:0005813|GO:0005829|GO:0005876|GO:0007018|GO:0007052|GO:0007399|GO:0007596|GO:0019886|GO:0030154|GO:0051301	kinesin-like protein KIF2A isoform 2	1384.88	694.518	9.85413	8.96318	721.274	4843.5	1097.07	1872.75	630.69	306.687	175.989	1431.07	641.395	782.63	686.043	1692.14	375.153	389.538	294.724	10.0351	11.1152	8.8912	10.4909	9.16174	9.67019	9.34232	10.1264	9.28129	9.05591	9.71152
ASHGA5P052026	0.0153001	1.96404	up	protein_coding	ENST00000265154	CCDS3670.1	ARHGEF38	GENCODE	1437	chr4	+	106473776	106552837		AGTCCTTAAAGTAAGGCCTTTTCAAATGATGATTCCCATCTCCTCTCAGTTGCCTAGCAG	54848	Hs.740893	GO:0035023|GO:0005622|GO:0005089	Rho guanine nucleotide exchange factor (GEF) 38 [Source:HGNC Symbol;Acc:25968]	74.6775	48.1267	6.09244	5.11862	46.3476	185.073	98.4877	79.1892	73.3003	33.5482	28.6276	52.8468	51.4819	46.0398	49.4301	96.9338	35.0616	43.0886	14.8512	6.89835	6.31811	5.15879	5.74241	6.00035	6.53058	6.81359	5.27738	5.75693	4.88656	5.89321
ASHGA5P053737	0.0423959	1.6214	up	protein_coding	NM_001145124		FAM75C1	RefSeq	3779	chr9	+	90532876	90538572	ENST00000428649	GTCAGTCCAGCAAGATCATCTTTCCCGCCAAAGGGACACCACAATGTCCCCACTGCTTTT	441452	Hs.652956		uncharacterized protein LOC441452	37.0093	28.9339	5.15149	4.45425	15.862	75.5367	48.5841	58.4205	28.3001	21.3157	17.3841	30.6711	23.8867	35.4448	27.2356	49.6358	22.0733	19.0259	25.2355	5.60555	5.02913	4.12737	5.30311	4.68658	5.87851	6.05317	4.52848	4.57333	4.52486	5.03444
ASHGA5P032669	0.0281246	2.05315	up	protein_coding	NM_001008529	CCDS32746.1	MXRA7	RefSeq	1936	chr17	-	74675650	74707056		CACTTCCCTGTAGCAAGTTCCTTAGGTCCTGAGCCACAAATATTCTTGCAAATCCTTTTG	439921	Hs.250723	GO:0016021	matrix-remodeling-associated protein 7 isoform 2 precursor	102.299	70.8129	6.70631	5.66847	42.0142	147.004	147.544	89.0997	110.961	82.7726	89.1461	109.852	71.2817	106.97	52.2326	142.557	46.3917	40.9874	35.2696	6.79582	5.9808	5.77366	5.90572	6.606	7.83892	8.43944	6.31012	6.24424	6.06512	5.97556
ASHGA5P054148	0.044567	1.61337	up	protein_coding	NM_016249	CCDS14678.1	MAGEC2	RefSeq	2008	chrX	-	141290127	141293076		TTCTGAGTGAAGTCTAGGATAGTTTCTTCCCCTTGTGTTTGAACAGGGCAGTTTAGGTTC	51438	Hs.123536	GO:0005515|GO:0005634|GO:0005737|GO:0031625|GO:0044257|GO:0051443	melanoma-associated antigen C2	22.6935	16.2906	4.37715	3.68707	9.17489	40.8887	45.2843	26.7167	7.90363	8.17386	12.7215	30.6841	21.6394	15.4667	12.7874	28.1298	12.4305	12.291	11.2898	4.86386	4.17179	4.0431	4.20696	3.15676	4.47948	5.56606	4.52917	4.421	3.51698	3.95946
ASHGA5P050592	0.0410187	1.837	up	protein_coding	NM_001242559		MAP4K4	RefSeq	7183	chr2	+	102314537	102511152		AGAACAAGCATATCTCCTGTCTCTACAGCATGACCATAGGAGGCCGCACCCGCAGCACTC	9448	Hs.431550	GO:0004674|GO:0005083|GO:0005515|GO:0005524|GO:0005737|GO:0006468|GO:0006950|GO:0007243|GO:0046328	mitogen-activated protein kinase kinase kinase kinase 4 isoform 4	45.4804	32.7379	5.49674	4.61939	26.2675	85.9664	78.7795	42.2279	44.2138	25.4135	29.9687	31.0059	53.3914	20.758	26.3674	52.0021	32.0139	24.3879	20.2447	6.22429	5.21626	4.82466	4.84156	5.306	6.13012	6.88801	4.54303	5.81581	3.84462	4.98302
ASHGA5P000868	0.0387041	1.68288	up	protein_coding	NM_015665	CCDS8856.1	AAAS	RefSeq	1854	chr12	-	53701239	53715412		CTAGATGACTCAGTCCGTGTGTATAATGCCAGCAGCACCATAGTCCCCTCCCTGAAGCAC	8086	Hs.369144	GO:0003674|GO:0005634|GO:0005635|GO:0005643|GO:0005643|GO:0005730|GO:0005737|GO:0005813|GO:0005975|GO:0006913|GO:0008645|GO:0010827|GO:0015758|GO:0016032|GO:0019221|GO:0031965|GO:0044281|GO:0046822|GO:0055085	aladin isoform 1	4447.93	2546.84	11.785	11.0341	7520.23	10488.6	4032.1	4316.68	3665.52	1449.08	1373.8	2737.46	2301.54	2539.81	3242.22	4909.18	1420.18	1564.99	1849.98	12.7042	12.4167	10.9848	11.8677	11.9617	11.4844	11.6727	11.188	10.8401	11.004	12.0072
ASHGA5P009268	0.0214383	1.74743	up	protein_coding	NM_000036	CCDS876.2	AMPD1	RefSeq	2426	chr1	-	115215719	115238239		TCCTAGAATCAAGGATTTCAGCAACAATGCCTCTGTTCAAACTCCCAGCTGAAGAGAAAC	270	Hs.89570	GO:0003876|GO:0005829|GO:0006144|GO:0010033|GO:0032036|GO:0032264|GO:0043101|GO:0044281|GO:0046872|GO:0055086	AMP deaminase 1 isoform 1	17.9575	12.9388	4.20026	3.39502	10.2311	33.7557	26.1865	18.1659	14.6236	15.4483	6.18361	19.0654	20.8157	14.6961	8.09224	18.4769	10.5515	11.0584	6.88069	5.01415	3.9216	3.44474	3.7346	3.84236	5.41149	4.32129	3.91184	4.36506	3.45974	3.40321
ASHGA5P029608	0.0227412	2.43453	up	protein_coding	NM_005988	CCDS1034.1	SPRR2A	RefSeq	692	chr1	-	153028595	153029988	ENST00000360379	CTACCACCTTTGCAATTGTCACTTATCTTTCACTCCCTGAATAAAGTATCTATGCATATA	6700	Hs.355542	GO:0001533|GO:0005737|GO:0008544|GO:0030216|GO:0031424	small proline-rich protein 2A	39.9902	22.6581	5.29191	4.00826	14.4953	94.8287	43.0494	40.743	20.9348	35.8004	36.3072	33.7629	38.0141	20.3527	16.7859	43.6608	17.4795	15.5359	6.77761	5.48625	5.35163	3.97682	4.79041	4.28944	6.62136	7.16576	4.65359	5.28554	3.82074	4.34231
ASHGA5P004229	0.0176108	1.73913	up	protein_coding	NM_001080479	CCDS47231.2	ARHGEF28	RefSeq	6369	chr5	+	72921982	73237818		ATTCTTGTAAAAATGGCTCCAGTATGACAAAGTGCAGTTGTACGTTGACATCTCCCCCGG	64283	Hs.482521	GO:0003723|GO:0005089|GO:0005543|GO:0005737|GO:0005886|GO:0015630|GO:0030154|GO:0035023|GO:0035556|GO:0046872	rho-guanine nucleotide exchange factor isoform 1	2965.51	1736.76	11.2067	10.4084	2635.55	7853.03	3375.57	3456.29	1696.17	970.278	810.594	2926.56	1752.74	2047.53	2024.06	3387.93	893.985	1151.66	899.397	11.4573	11.8677	10.7036	11.4876	10.716	11.0234	11.0835	11.3148	10.4986	10.6291	11.3022
ASHGA5P014075	0.0286029	2.16695	up	protein_coding	NM_001146684	CCDS45608.1	RNF222	RefSeq	3067	chr17	-	8294022	8301144		TTTGGAGAATGACTGAGCTGTGGCAGCTGAGCGTGCCATCTCCCAGTGGCCATGTCAGAA	643904	Hs.526550	GO:0008270|GO:0016021	RING finger protein 222	45.469	27.5675	5.38952	4.27386	17.889	122.028	53.1784	46.1093	20.5749	30.2123	25.5498	48.2102	45.6326	28.205	23.8449	54.5636	9.60623	18.8607	12.2595	5.75877	5.7066	4.24757	4.96693	4.2654	6.38392	6.63618	5.15085	5.5656	4.21184	4.83841
ASHGA5P020615	0.0473059	1.65218	up	protein_coding	NM_001190972		LOC100127983	RefSeq	1053	chr8	-	91970705	91997485		GTTCGTCATCTGACTTCTCCCCCAGGAGCAGTGTTCCCTTTCAACTTTCAAAACGAATAT	100127983	Hs.733266		uncharacterized protein LOC100127983	1059.25	688.787	9.79464	9.07027	745.738	2409.04	1402.09	1278.9	386.892	598.445	288.615	1364.25	809.819	1035.55	671.894	1060.85	377.107	460.982	405.311	10.0909	10.1077	9.26714	9.92182	8.4631	10.4575	9.98428	10.0646	9.56414	9.52093	9.67533
ASHGA5P052241	0.0325532	2.09276	up	protein_coding	NM_002202	CCDS43314.1	ISL1	RefSeq	2729	chr5	+	50678957	50690563		TTTCACTGTGGACATTACTCCCTCTTACAGATATGGGAGACATGGGAGATCCACCAAAAA	3670	Hs.505	GO:0000122|GO:0001102|GO:0001105|GO:0001158|GO:0001158|GO:0001819|GO:0003139|GO:0003148|GO:0003151|GO:0003203|GO:0003215|GO:0003700|GO:0005634|GO:0005737|GO:0008270|GO:0010575|GO:0016922|GO:0021522|GO:0021559|GO:0030331|GO:0031016|GO:0032024|GO:0032725|GO:0032729|GO:0032730|GO:0032731|GO:0032735|GO:0032755|GO:0032760|GO:0033147|GO:0043425|GO:0043524|GO:0045766|GO:0045944|GO:0048665|GO:0048762|GO:…	insulin gene enhancer protein ISL-1	22.5733	13.4786	4.4238	3.35839	10.8452	50.3918	38.3448	21.876	8.03004	15.2363	10.0986	25.7639	33.6854	17.723	12.1057	12.0981	5	6.97457	6.7632	5.09249	4.46093	3.85165	3.94389	3.17261	5.39161	5.18262	4.29456	5.0961	3.66563	3.88666
ASHGA5P042701	0.0485374	1.66619	up	protein_coding	NM_001008505	CCDS43518.1	OPRM1	RefSeq	1652	chr6	+	154360442	154414655		TGAGTTAAGCATGATTATTCTTCAGTTGCCCGACACTGCCCTTGACTCCCTTCCAAATTC	4988	Hs.2353	GO:0001965|GO:0004930|GO:0004979|GO:0005245|GO:0005515|GO:0005783|GO:0005794|GO:0005886|GO:0005887|GO:0007187|GO:0007191|GO:0007193|GO:0007194|GO:0007200|GO:0007204|GO:0007600|GO:0007610|GO:0007626|GO:0008285|GO:0019233|GO:0033554|GO:0038047|GO:0043950|GO:0043951|GO:0045019|GO:0045429|GO:0048149|GO:0050769|GO:0050795|GO:0051481|GO:0061358|GO:0070374|GO:0071315|GO:2000310	mu-type opioid receptor isoform MOR-1X	560.506	368.479	8.89864	8.16209	583.732	905.955	1060.71	551.629	169.637	242.544	207.651	762.186	286.421	696.256	273.5	478.28	343.677	211.675	289.544	9.78846	8.62095	8.84261	8.60828	7.23238	9.3478	9.54292	9.20575	8.24706	8.87311	8.37194
ASHGA5P006384	0.0237147	1.58817	up	protein_coding	NM_032580	CCDS42258.1	HES7	RefSeq	1684	chr17	-	8023907	8027410		GAGCCCCCGGGGGTTCCCCGGTCCCCAGTCCAGGACGCCGAGGCGCTCGCCAGCTGCTAC	84667	Hs.434828	GO:0000122|GO:0001501|GO:0001756|GO:0003677|GO:0005634|GO:0006351|GO:0007219|GO:0007498|GO:0008134|GO:0046983|GO:0048511	transcription factor HES-7 isoform 2	149.105	102.259	6.92005	6.25269	78.0407	285.812	384.689	129.442	98.7175	33.7914	49.8688	132.48	84.9094	158.54	89.7327	182.948	74.7476	55.9705	68.9616	7.52778	6.96569	7.23961	6.44919	6.43585	6.5395	7.62493	6.57784	6.51873	6.61707	6.74952
ASHGA5P001909	0.0202652	1.56722	up	protein_coding	NM_000853	CCDS13822.1	GSTT1	RefSeq	1076	chr22	-	24376138	24384284		TGACGGAGAGTGTGGCCATCCTGCTCTACCTGACGCGCAAATATAAGGTCCCTGACTACT	2952	Hs.268573	GO:0004364|GO:0004602|GO:0005829|GO:0006749	glutathione S-transferase theta-1	58.9095	39.6187	5.59261	4.9444	26.6081	132.769	120.164	39.1849	60.7185	18.6399	12.9279	60.2644	40.8973	45.2669	40.1503	53.4273	37.2435	24.4361	35.9096	6.23673	5.83089	5.46407	4.73405	5.73275	5.68347	5.59383	5.46506	5.40066	4.86018	5.60225
ASHGA5P052881	0.019319	1.60263	up	protein_coding	NM_025218	CCDS5223.1	ULBP1	RefSeq	3160	chr6	+	150285142	150294846		AGCCTTCTCATCATCTTCCTCTGCTTCATTCTAGCTGGCAGATGAGGAGAGTTGTTTAGA	80329	Hs.653255	GO:0005783|GO:0005886|GO:0006955|GO:0016020|GO:0019882|GO:0030101|GO:0031225|GO:0032393|GO:0042612|GO:0050776	NKG2D ligand 1 precursor	10.3366	6.57854	3.24697	2.56653	5	15.671	22.9722	10.801	5	5.33307	6.13422	11.7814	5.49738	8.31597	5	12.0437	5	5.19274	5	2.62964	3.01276	3.30504	3.1461	2.3654	3.84558	4.30572	3.36556	2.72976	2.84107	2.3896
ASHGA5P026876	0.0335692	1.67452	up	protein_coding	NM_001005198		OR8G5	RefSeq	1041	chr11	+	124134722	124135763		CACCTAAATACCATGTTTTTTCTCTCCCCTGCAGAAACTCATCAAAGAATGGCAGCAGAA	219865	Hs.722725	GO:0004930|GO:0004984|GO:0005886|GO:0016021	olfactory receptor 8G5	519.658	324.72	8.73837	7.99463	160.09	1389.98	570.71	611.324	294.08	221.616	161.639	747.827	355.001	352.294	370.587	548.691	198.927	215.235	232.306	8.35929	9.26914	7.82722	8.77768	8.05114	9.22834	9.23081	9.16337	8.52825	7.85707	8.82767
ASHGA5P010068	0.0163428	1.79883	up	protein_coding	NM_139017	CCDS3970.2	IL31RA	RefSeq	2704	chr5	+	55147206	55213165	NM_001242637	GCAAAACATTCTCTCTCCCCAGCCTTCATGTGTTAACCTGGGGATGATGTGGACCTGGGC	133396	Hs.55378	GO:0000165|GO:0003713|GO:0004896|GO:0005886|GO:0006952|GO:0007169|GO:0007259|GO:0008284|GO:0016021|GO:0019221|GO:0019901|GO:0019955|GO:0030224|GO:0030225|GO:0042517|GO:0042523|GO:0042592|GO:0043031|GO:0045893	interleukin-31 receptor subunit alpha isoform 1	3506.85	1979.12	11.4761	10.629	4955.96	8579.94	3388.56	3154.95	1915.57	1627.72	2166.99	2265.07	2623.77	2260.79	1876.9	3598.08	1275.34	1258.41	960.565	12.1944	12.0682	10.7126	11.3459	10.8873	11.6255	12.0975	10.8771	11.0082	10.8086	11.2229
ASHGA5P044583	0.0453078	1.73784	up	protein_coding	ENST00000356994	CCDS6412.1	SCRIB	GENCODE	5218	chr8	-	144873089	144897549		AAGTTTGACTACAGGGCCTTTGCGGCCCTGCCTTCTTCCAGACCTGTCTATGACATCCAG	23513	Hs.436329	GO:0008283|GO:0001843|GO:0043065|GO:0016337|GO:0016477|GO:0032863|GO:0050918|GO:0060603|GO:0001921|GO:0060561|GO:0045930|GO:0044419|GO:0035089|GO:0071896|GO:0005886|GO:0045211|GO:0042734|GO:0005911|GO:0031252|GO:0005913|GO:0034750|GO:0005515	scribbled homolog (Drosophila) [Source:HGNC Symbol;Acc:30377]	19.8712	15.781	4.35266	3.55537	21.7498	31.5474	27.2063	21.862	21.2251	10.1194	7.23263	18.0271	6.27564	21.5413	15.2801	27.8931	19.0909	9.99594	10.3899	6.00618	3.84225	3.48211	3.94277	4.30703	4.7928	4.6057	3.84248	2.8545	3.88541	4.2023
ASHGA5P005562	0.0281057	2.08419	up	protein_coding	NM_199124	CCDS8439.1	C11orf63	RefSeq	1865	chr11	+	122753472	122776583		TCCAGAACAGGTCATTTTGAGAGTAAATTCTCTCCCACGTGATGGATTCAAAACCTTTTG	79864	Hs.164705		uncharacterized protein C11orf63 isoform 2	93.9112	58.0136	6.46046	5.40097	66.4888	235.025	105.064	96.7574	56.0254	65.2504	39.6876	86.991	83.025	59.542	57.4236	109.764	27.2626	38.7687	30.3091	7.32439	6.66747	5.2602	6.02731	5.62623	7.4926	7.29725	5.98825	6.48627	5.22888	6.11198
ASHGA5P010550	0.0200554	1.68746	up	protein_coding	NM_000816	CCDS4358.1	GABRG2	RefSeq	3933	chr5	+	161494647	161582545		GATAAAAAGAAGAAAAACCCTGCCCCTACCATTGATATCCGCCCAAGATCAGCAACCATT	2566	Hs.7195	GO:0004890|GO:0005230|GO:0005254|GO:0005515|GO:0005886|GO:0005887|GO:0006810|GO:0007214|GO:0007268|GO:0008503|GO:0030054|GO:0032590|GO:0034220|GO:0034707|GO:0045211|GO:0051932|GO:0055085	gamma-aminobutyric acid receptor subunit gamma-2 isoform 2 precursor	763.835	491.753	9.39078	8.63593	750.324	1636.89	844.113	579.625	899.183	251.746	259.419	889.382	560.932	431.301	583.962	686.504	425.136	324.797	429.635	10.0963	9.48634	8.45425	8.69686	9.72676	9.39265	9.84895	9.42408	9.11407	8.15402	9.48157
ASHGA5P018038	0.00910853	1.6748	up	protein_coding	ENST00000448662	CCDS54825.1	SORBS2	GENCODE	4356	chr4	-	186506597	186732048		TGAAAGACCACCTCCTAAAAAGCCTCTGGACTATGTTCAAGATCATTCTTCTGGTGTTTT	8470	Hs.655143	GO:0005515	sorbin and SH3 domain containing 2 [Source:HGNC Symbol;Acc:24098]	17.8351	12.6378	4.09093	3.34694	8.93123	33.744	25.6147	30.4383	19.6614	6.40834	7.22926	10.6534	8.26593	11.5125	12.7323	24.0997	13.5307	12.1333	6.19017	4.82675	3.92083	3.42114	4.38136	4.20675	4.11168	4.60475	3.25414	3.17168	3.19781	3.9539
ASHGA5P001490	0.00383122	1.61769	up	protein_coding	NM_013392	CCDS1753.1	NRBP1	RefSeq	2212	chr2	+	27651472	27665124		AAGATTGGCTCTGTGGCTCCTGACACTATCAACAATCATGTGAAGACTTGTCGAGAAGAG	29959	Hs.515876	GO:0004672|GO:0005515|GO:0005524|GO:0005654|GO:0005938|GO:0006367|GO:0006888|GO:0010467|GO:0012505|GO:0016020|GO:0030027|GO:0042803|GO:0048471	nuclear receptor-binding protein	28.5337	20.3559	4.61133	3.91739	5.01967	57.5904	50.3905	28.8729	34.8558	9.65404	12.7164	29.1698	13.6109	24.9371	11.9393	36.6781	24.1375	19.4118	11.7767	4.02006	4.64659	4.17962	4.31013	4.97878	4.72789	5.56485	4.46272	3.76822	4.06032	3.86795
ASHGA5P004738	0.0436141	1.94945	up	protein_coding	ENST00000296585	CCDS3957.1	ITGA2	GENCODE	7869	chr5	+	52285155	52390609		AAACTTGTTTTTTGCATCATTCTCCCTGCCGGTTGATGGGACAGAAGTAACATGCCAGGT	3673	Hs.482077	GO:0007411|GO:0007155|GO:0007160|GO:0007229|GO:0009887|GO:0007596|GO:0044419|GO:0005886|GO:0009986|GO:0009897|GO:0008305|GO:0045178|GO:0004872|GO:0005515|GO:0005518	integrin, alpha 2 (CD49B, alpha 2 subunit of VLA-2 receptor) [Source:HGNC Symbol;Acc:6137]	478.564	280.562	8.6017	7.63863	243.956	1230.03	737.403	479.068	127.956	255.997	169.032	585.064	447.213	501.46	214.451	383.27	147.878	136.474	133.187	8.81731	9.08131	8.2372	8.39543	6.82033	9.41691	9.28564	8.75943	8.82105	8.38613	8.02126
ASHGA5P002609	0.0153581	1.64345	up	protein_coding	NM_199039	CCDS3449.1	KLHL5	RefSeq	7545	chr4	+	39063851	39127853		GTTCATGCAGATTGGTGCTCTCCTCTGTCTCAGACTATTTTGCTGCCATGTTTACTAATG	51088	Hs.272251	GO:0003674|GO:0003779|GO:0005737|GO:0005856|GO:0008150	kelch-like protein 5 isoform 2	84.9143	63.3027	6.31854	5.60182	48.2618	158.046	153.367	96.0189	77.5947	37.1438	36.4858	72.3967	56.0123	39.8363	51.6827	120.463	71.4327	59.4254	44.2664	6.94057	6.09188	5.83448	6.01242	6.08995	6.68026	7.17169	5.72708	5.88667	4.70251	5.96313
ASHGA5P013923	0.0181323	1.74945	up	protein_coding	NM_015313	CCDS41727.1	ARHGEF12	RefSeq	9829	chr11	+	120207617	120360645		ATGATTTTGACCCCACAGATAGCTCCTCCAAGAAGACAAAGTCTAGTTCAGAGGAGAGTA	23365	Hs.24598	GO:0001664|GO:0005089|GO:0005096|GO:0005515|GO:0005543|GO:0005737|GO:0005829|GO:0006915|GO:0007186|GO:0007264|GO:0007411|GO:0008624|GO:0016020|GO:0035023|GO:0038032|GO:0048011|GO:0051056	rho guanine nucleotide exchange factor 12 isoform 1	22.6067	16.6021	4.50585	3.69895	11.1356	48.1424	32.006	28.9006	18.475	15.6931	10.8705	15.6304	9.03938	23.5539	15.5339	27.3429	11.717	18.2059	10.8217	5.12873	4.3969	3.65563	4.31174	4.12884	5.43497	5.31293	3.67708	3.27368	3.99003	4.2255
ASHGA5P014185	0.0117829	1.54286	up	protein_coding	NM_001165038	CCDS55208.1	GFRA2	RefSeq	3061	chr8	-	21549529	21646346		ACATGATCTTGGCAAACGTCTTCTGCCTCTTCTTCTTTCTAGGTGAGGAGTTCTACGAAG	2675	Hs.441202	GO:0005886|GO:0007169|GO:0007399|GO:0016167|GO:0019898|GO:0031225|GO:0035860	GDNF family receptor alpha-2 isoform b precursor	32.8058	24.8305	4.76322	4.13761	8.80261	65.6149	47.2638	49.5721	36.5551	9.46438	7.98781	37.1855	15.8305	25.6986	24.9804	55.5343	23.4085	17.7376	10.6234	4.81047	4.8348	4.09367	5.06354	5.04409	4.69948	4.7783	4.78142	3.96958	4.10345	4.9043
ASHGA5P004081	0.0264136	2.01089	up	protein_coding	NM_000187	CCDS3000.1	HGD	RefSeq	2012	chr3	-	120347014	120401418		TAATAAATACCAGGGCAAGCTGTTTGCTGCCAAACAGGATGTCTCCCCGTTCAATGTTGT	3081	Hs.368254	GO:0004411|GO:0005829|GO:0006559|GO:0006559|GO:0006572|GO:0034641|GO:0044281|GO:0046872	homogentisate 1,2-dioxygenase	1270.28	748.781	10.0514	9.04359	858.145	3479.78	1491.73	1450.7	674.065	661.368	413.073	1133.41	1012.5	846.788	888.84	1510.52	269.877	401.984	310.968	10.2279	10.6364	9.35711	10.1175	9.28731	10.5863	10.4082	9.79056	9.83652	9.18353	10.1168
ASHGA5P006933	0.00258892	1.82433	up	protein_coding	NM_022839	CCDS10342.1	MRPS11	RefSeq	1501	chr15	+	89010683	89021861		CCAAGTTCAGCATTTACCCTCCCATTCCAGGAGAGGAGAGCTCTCTGAGGTGGGCAGGAA	64963	Hs.111286	GO:0003735|GO:0005763|GO:0005763|GO:0006412|GO:0042769	28S ribosomal protein S11, mitochondrial isoform a	769.029	416.141	9.17419	8.30682	393.07	1896.38	1535.53	714.393	378.142	217.82	121.436	895.461	467.132	713.438	293.797	640.744	319.268	259.896	218.713	9.31962	9.70241	9.40543	9.03811	8.4287	9.20728	8.86037	9.43158	8.87125	8.91681	8.48364
ASHGA5P051594	0.0432932	1.81015	up	protein_coding	NM_153184	CCDS33792.1	CADM2	RefSeq	8960	chr3	+	85775631	86123579		TTCTCTTCTTGTGCAACCTTTCCTTGGTACCAGCGGCTGCTTCAAAGAATAAAGTTAAAG	253559	Hs.164578	GO:0005886|GO:0007155|GO:0016021|GO:0030054|GO:0030424|GO:0034329|GO:0034332|GO:0045202|GO:0045216	cell adhesion molecule 2 isoform 3 precursor	8.79296	5.81948	3.2797	2.42358	8.38856	12.0895	13.1681	7.03904	11.5212	5	8.13726	5	5	5	5	10.7364	5	5	5	4.74681	2.73417	2.74164	2.71586	3.57428	2.57053	4.81409	2.34018	2.35685	2.33377	2.3896
ASHGA5P042026	0.0472346	1.90719	up	protein_coding	NM_001042583	CCDS41418.1	CD1E	RefSeq	2081	chr1	+	158323485	158327343	ENST00000444681, NM_001042584, NM_001042585, NM_030893	TAGATATTAAGGAAATACTGCAAAGCCTTCTTGGTCACACCTGCCCTCGATTTCTAGCGG	913	Hs.249217	GO:0000139|GO:0005769|GO:0005770|GO:0005887|GO:0006955|GO:0019882|GO:0043202	T-cell surface glycoprotein CD1e, membrane-associated isoform b precursor	44.7268	30.3638	5.4277	4.49625	60.8878	57.0517	55.6943	34.3097	58.7362	16.5509	18.5944	55.9892	26.9654	48.71	20.1801	35.8019	29.045	15.7972	36.0469	7.21547	4.63186	4.3135	4.55006	5.68852	5.51333	6.14805	5.36083	4.75949	4.95623	4.60475
ASHGA5P002018	0.0469821	1.58647	up	protein_coding	NM_019030	CCDS34158.1	DHX29	RefSeq	4491	chr5	-	54552072	54603521		TTAGTTAAAGGGCAGTCAGTTCATCAGTTACTTCCTCCCACTTACCGAGATGTTTGGCTG	54505	Hs.740463	GO:0003743|GO:0005524|GO:0005737|GO:0008026	ATP-dependent RNA helicase DHX29	1190.64	853.073	9.96371	9.2979	720.507	2575.88	1794.21	1066.77	708.536	553.973	273.611	1831.63	1397.38	1571.68	531.206	981.772	516.196	366.967	606.304	10.033	10.2211	9.63401	9.63974	9.36491	10.361	9.92074	10.5352	10.2167	10.1894	9.33615
ASHGA5P018543	0.034321	1.9707	up	protein_coding	NM_001159740	CCDS4701.1	LTA	RefSeq	1474	chr6	+	31539875	31542100		CGCACAGCAGGTTCTCCCCATGACACCACCTGAACGTCTCTTCCTCCCAAGGGTGTGTGG	4049	Hs.36	GO:0001666|GO:0002876|GO:0002925|GO:0005102|GO:0005125|GO:0005164|GO:0005615|GO:0006917|GO:0006959|GO:0007165|GO:0007267|GO:0007584|GO:0016020|GO:0032496|GO:0032729|GO:0042493|GO:0044130|GO:0048147|GO:0048535|GO:0050830	lymphotoxin-alpha precursor	5225.68	2814.84	11.8728	10.8941	2968.46	17960	6204.55	2132.72	3400.96	1958.32	1245.79	5934.61	7927.24	2998.45	1898.52	2614.62	1626.97	778.709	1859.4	11.585	13.323	11.6727	10.7244	11.8385	11.844	11.562	12.4328	12.2314	11.2902	11.2399
ASHGA5P027798	0.0439503	1.92262	up	protein_coding	ENST00000382119	CCDS44826.1	NANOGNB	GENCODE	907	chr12	+	7917811	7926717		TCGGTCATCTCTGTAACCTCCCTACCAAGGACTAATTGGTCTTTAAAACTCCTCAATGCA	360030	Hs.558004	GO:0006355|GO:0005634|GO:0003677|GO:0003700|GO:0043565	NANOG neighbor homeobox [Source:HGNC Symbol;Acc:24958]	121.654	75.123	6.70007	5.75699	60.4985	369.95	160.762	120.716	59.0441	64.6524	49.9576	87.6547	92.7707	96.5468	82.9848	138.503	31.0454	45.1651	38.8451	7.20582	7.33535	5.9103	6.34621	5.69502	7.47832	7.62817	6.00136	6.64935	5.90916	6.63831
ASHGA5P003942	0.0291003	1.55703	up	protein_coding	NM_024422	CCDS11892.1	DSC2	RefSeq	5211	chr18	-	28645941	28682388		TCTTGGTGAAAAAGTGTATCTGTGTAATCAAGATGAAAATCACAAGCATGCCCAAGACTA	1824	Hs.95612	GO:0005509|GO:0005886|GO:0005913|GO:0007155|GO:0007156|GO:0016021|GO:0030057|GO:0086005|GO:0086069|GO:0086091	desmocollin-2 isoform Dsc2a preproprotein	11.0536	6.85759	3.1763	2.53751	5	20.9718	25.6359	6.75051	5.6281	5	6.74839	12.6937	5	5	5	10.1931	9.28086	8.52914	5	2.62964	3.36198	3.42236	2.68117	2.81045	2.57053	4.48772	3.44656	2.35685	2.33377	2.3896
ASHGA5P002903	0.0397701	1.75925	up	protein_coding	NM_016246	CCDS12736.1	HSD17B14	RefSeq	1277	chr19	-	49316273	49339934		ATATGGTGTCCGAGTCAACTGTATCTCCCCAGGAAACATCTGGACCCCGCTGTGGGAGGA	51171	Hs.18788	GO:0000166|GO:0004303|GO:0005515|GO:0005737|GO:0005813|GO:0005829|GO:0006706|GO:0047045	17-beta-hydroxysteroid dehydrogenase 14	3110.44	1911.61	11.3032	10.4883	2401.58	8390.47	3561.17	3636.33	1574.06	1465.02	951.195	2903.73	2353.41	2165.72	2233.89	3756.57	702.082	1216.17	953.42	11.349	12.0215	10.7909	11.5754	10.6177	11.4967	11.2824	11.2924	10.8672	10.7189	11.4557
ASHGA5P002748	0.0306132	1.74208	up	protein_coding	ENST00000262262	CCDS33084.1	CD33	GENCODE	1466	chr19	+	51728334	51743274	ENST00000391796	AAGTACCAAATACAGTTACAAATCTCCCCAGCTCTCTGTGCATGTGACAGACTTGACCCA	945	Hs.83731	GO:0008285|GO:0007155|GO:0007165|GO:0007267|GO:0005886|GO:0005887|GO:0009897|GO:0004872|GO:0005515|GO:0030246	CD33 molecule [Source:HGNC Symbol;Acc:1659]	9395.09	5920.6	13.0029	12.2021	7016.27	17029.4	14191.5	8659.15	6075.49	5805.3	3448.21	12935.4	9488.51	9081.38	6339.64	7886.17	2403.92	2649.96	3594.65	12.6035	13.2171	13.0694	13.0955	12.6537	12.9797	12.5212	13.883	12.4128	13.0861	12.9899
ASHGA5P014196	0.0445076	1.58597	up	protein_coding	NM_016830	CCDS44809.1	VAMP1	RefSeq	1104	chr12	-	6571403	6579843		GTTATTGTAAGGCGGGACTGAAGAGCTGGAAGAAAGCAGTCAGTACCCTCCCAACGGCCC	6843	Hs.20021	GO:0005515|GO:0005741|GO:0005887|GO:0007268|GO:0007269|GO:0016192|GO:0030054|GO:0030666|GO:0030672|GO:0043005	vesicle-associated membrane protein 1 isoform 3	543.193	324.143	8.58171	7.91635	348.081	1808.5	719.912	559.7	265.991	114.589	89.333	439.433	336.027	454.498	264.044	639.359	212.569	219.943	142.558	9.18741	9.63639	8.19461	8.64502	7.89878	8.32165	8.44455	8.32528	8.4569	8.22642	8.31258
ASHGA5P045944	0.0306354	1.79197	up	protein_coding	ENST00000340750	CCDS35122.1	OR1J4	GENCODE	942	chr9	+	125281419	125282361		CACAATTATTGGACTGTATTTTCTCCCCTCATCCAGTGCCTCCAGTGACAAGGACGTAAT	26219	Hs.632679	GO:0007186|GO:0016021|GO:0005886|GO:0004930|GO:0004984	olfactory receptor, family 1, subfamily J, member 4 [Source:HGNC Symbol;Acc:8211]	1883.05	1102	10.5457	9.70413	1671.55	5313.62	1491.86	2481.56	1413.8	641.072	469.157	1581.75	1013.32	1185.95	1271.87	2439.53	553.08	703.092	547.152	10.9473	11.2788	9.35789	10.9518	10.4298	10.5458	10.5435	10.3105	9.83794	9.74353	10.6391
ASHGA5P012293	0.0324105	1.62016	up	protein_coding	NM_001079843	CCDS41246.1	CASZ1	RefSeq	7964	chr1	-	10696665	10856733		ATACTACTCTCTGCAGTGTCTCTGTCCCAACCAGCACTGCGAGTTCCGAATGCGTGGGCA	54897	Hs.439894	GO:0003677|GO:0005634|GO:0005730|GO:0005737|GO:0006351|GO:0006355|GO:0008270|GO:0043231	zinc finger protein castor homolog 1 isoform a	15.4511	12.6407	4.03001	3.33388	6.87451	30.1344	19.2499	18.0707	14.3521	6.87353	11.1937	16.8601	10.3717	11.2857	9.60244	28.451	9.34357	9.8131	9.61762	4.46093	3.78372	3.11977	3.72848	3.82038	4.21086	5.35561	3.76033	3.43528	3.17789	3.60379
ASHGA5P015883	0.0303887	1.7027	up	protein_coding	NM_001166175	CCDS54950.1	NKX2-5	RefSeq	1961	chr5	-	172659106	172662315		GAAAAGAAAGCCTGAAATTTTAAGTCACCGTCTGTCTCCCTCACCAGGGTGTGAACTGCC	1482	Hs.54473	GO:0000122|GO:0000122|GO:0001104|GO:0001190|GO:0001570|GO:0001947|GO:0003007|GO:0003148|GO:0003161|GO:0003166|GO:0003168|GO:0003211|GO:0003221|GO:0003222|GO:0003278|GO:0003285|GO:0003342|GO:0003350|GO:0003677|GO:0003682|GO:0003700|GO:0003700|GO:0003700|GO:0003705|GO:0005515|GO:0005634|GO:0005667|GO:0005737|GO:0007512|GO:0008134|GO:0008284|GO:0010667|GO:0010735|GO:0010736|GO:0010765|GO:0010832|GO:…	homeobox protein Nkx-2.5 isoform 2	1816.87	1065.41	10.4077	9.63984	965.021	4136.17	3582.74	1672.18	899.947	460.167	275.914	2542.82	1238.97	2102.44	796.392	1606.01	589.66	465.786	658.64	10.3727	10.8858	10.7969	10.3216	9.72959	10.1587	9.93003	11.066	10.0592	10.6714	9.93855
ASHGA5P002749	0.0422374	1.75269	up	protein_coding	NM_001145809	CCDS54295.1	MYH14	RefSeq	6930	chr19	+	50706884	50813801		TCTGGAAAGACGAACATGGGGGCTTCCAGCAGTTCTCTTTCCTTGGCTCCTTCCCACCGT	79784	Hs.467142	GO:0003774|GO:0003779|GO:0005516|GO:0005524|GO:0007411|GO:0008360|GO:0016459	myosin-14 isoform 3	546.157	283.227	8.49643	7.68686	384.192	1941.76	540.99	627.869	253.508	103.146	65.8026	451.987	256.404	371.394	265.9	619.058	178.504	175.684	115.646	9.2909	9.7396	7.74805	8.8225	7.83313	8.15246	8.02003	8.36475	8.1006	7.92975	8.32328
ASHGA5P017555	0.0180336	2.04226	up	protein_coding	NM_001161347	CCDS53847.1	CHFR	RefSeq	3015	chr12	-	133416937	133464204		AGGAAGAATGAACCGGAACACAGGTCTGGGGGTGGTGGCATCTCCCCTAAAGGAAGTGGT	55743	Hs.720197	GO:0000166|GO:0000209|GO:0004842|GO:0005515|GO:0005634|GO:0006511|GO:0007067|GO:0007093|GO:0007093|GO:0008270|GO:0016605|GO:0019941|GO:0051301	E3 ubiquitin-protein ligase CHFR isoform 5	1221.29	678.92	9.9432	8.91303	734.377	2930.2	1952.64	1179.87	581.115	448.588	281.726	1661.79	969.917	1111.51	680.137	1097.76	241.634	329.612	321.875	10.0653	10.4158	9.7628	9.78846	9.04362	10.1296	9.95323	10.3867	9.78654	9.63639	9.6997
ASHGA5P034033	0.0417072	1.55717	up	protein_coding	NM_001103167	CCDS45959.1	ZGLP1	RefSeq	1997	chr19	-	10415478	10420233		ATTACTGCAACTCTTAAACCTTCCACCCAGAGTTAGAAATGACTGAACCTCAGGTGGGGT	100125288	Hs.709296	GO:0000122|GO:0003700|GO:0005634|GO:0006351|GO:0007275|GO:0007283|GO:0008270|GO:0032092|GO:0033138|GO:0043066|GO:0043565|GO:0048599|GO:0070374	GATA-type zinc finger protein 1	24.1523	20.0082	4.54484	3.90591	7.36394	53.1214	32.9781	29.9845	23.9059	17.0029	11.8106	17.0507	14.0762	22.5506	15.991	41.9668	16.3154	16.6177	12.5396	4.55906	4.53396	3.68533	4.36187	4.45428	5.5512	5.44008	3.77297	3.81156	3.93912	4.26899
ASHGA5P051637	0.0493359	1.81945	up	protein_coding	NM_001178065	CCDS54632.1	CASR	RefSeq	5011	chr3	+	121903180	122005344		ACCTTTGTGCTGTCTGTCCTCCAGGTGCCCTTCTCCAACTGCAGCCGAGACTGCCTGGCA	846	Hs.435615	GO:0001503|GO:0004435|GO:0004930|GO:0005513|GO:0005515|GO:0005886|GO:0005887|GO:0006874|GO:0007186|GO:0007635|GO:0009653|GO:0070509	extracellular calcium-sensing receptor isoform 1 precursor	1202.03	697.341	9.94674	9.08323	2792.4	1344.39	1684.11	745.886	1431.75	440.681	429.143	747.856	606.291	670.083	988.804	1259.57	638.308	347.523	370.808	11.5153	9.21562	9.54292	9.11117	10.4575	10.1108	10.4564	9.16421	9.21369	8.81942	10.291
ASHGA5P018735	0.0289667	1.7433	up	protein_coding	NM_001162429	CCDS54561.1	PDCD6IP	RefSeq	5987	chr3	+	33840062	33911199	NM_013374	TACAAAGATACTCTCCCCAAGTATTTTTATTTCCAGGAGGTGTTCCCTGTCTTGGCTGCA	10015	Hs.475896	GO:0005515|GO:0005737|GO:0005815|GO:0005829|GO:0006915|GO:0007049|GO:0015031|GO:0017124|GO:0019048|GO:0042470|GO:0046983|GO:0048306|GO:0051301	programmed cell death 6-interacting protein isoform 2	313.007	214.003	8.14234	7.34052	116.931	771.787	410.216	335.878	241.79	165.716	145.089	316.645	274.13	239.561	222.222	376.953	134.211	127.949	122.994	7.98183	8.40969	7.34071	7.87743	7.75767	8.83577	9.0924	7.84322	8.19194	7.24972	8.07315
ASHGA5P013060	0.036736	1.50647	up	protein_coding	NM_001145903	CCDS54991.1	C2	RefSeq	2471	chr6	+	31895265	31913449		TTTTGCCTGCTGTTCCTGTACCCAGCTGGCCACTGCCCCAACCCAGGCATTTCACTGGGC	717	Hs.408903	GO:0004252|GO:0005576|GO:0005615|GO:0006508|GO:0006956|GO:0006958|GO:0030449|GO:0045087	complement C2 isoform 2 preproprotein	264.931	158.704	7.52932	6.93814	173.236	688.559	605.655	206.356	194.998	40.8788	39.2803	170.484	114.032	158.181	141.493	287.572	192.321	116.648	100.684	8.45758	8.24627	7.91932	7.1337	7.43134	6.82235	7.2825	6.94147	6.94238	6.61427	7.42818
ASHGA5P012663	0.023397	1.60889	up	protein_coding	NM_001145443	CCDS44353.1	PFKFB3	RefSeq	4224	chr10	+	6186842	6277507		TTCAGGAAAGCCTGTGGGCCAAAGCTGACCAACTCCCCCACCGTCATCGTCATGGTGGGC	5209	Hs.195471	GO:0003873|GO:0004331|GO:0005524|GO:0005829|GO:0005975|GO:0006000|GO:0006003|GO:0006006|GO:0006096|GO:0044281	6-phosphofructo-2-kinase/fructose-2, 6-bisphosphatase 3 isoform 2	1063.98	715.935	9.8319	9.14584	937.046	2646.38	1430.41	1116.6	700.173	435.381	332.846	913.002	917.8	739.48	761.435	1179.83	439.274	477.651	496.074	10.3333	10.2534	9.2999	9.70947	9.34932	10.1034	10.1466	9.45979	9.7228	8.97402	9.86279
ASHGA5P049605	0.0217956	1.66737	up	protein_coding	NM_024857	CCDS11260.1	ATAD5	RefSeq	6245	chr17	+	29159022	29222295		TCACCAAAAAGTAGTGGACCAAAGCGAGCACTTCCTCCCAAAACCTTGGCAAATTATTTT	79915	Hs.528902	GO:0005524|GO:0005634|GO:0006974|GO:0017111	ATPase family AAA domain-containing protein 5	1314.74	751.854	9.91646	9.17888	923.366	4195.71	1545.59	1537.8	697.288	291.548	260.022	1066.59	759.587	1023.04	647.148	1476.3	504.825	475.164	376.912	10.3154	10.9154	9.42007	10.2009	9.33944	9.59132	9.85365	9.69543	9.48634	9.49567	9.62607
ASHGA5P047559	0.00688928	1.77967	up	protein_coding	NM_001099338	CCDS44452.1	FAM22A	RefSeq	3308	chr10	+	88985204	88994733		CCAAAGCGGTCAAAAGCTTCTTCTCCCCCAGTGCTGATCTTGCTGGGCCTTAGCTTTGGA	728118	Hs.710565		protein FAM22A	3384.49	1920.63	11.4253	10.5937	4293.74	7863.97	4332.18	3445.35	2027.28	1191.81	1165.83	2755.72	1987.85	1911.02	2401.91	3597.1	1248.86	1309.7	987.982	12.0146	11.8734	11.0966	11.4785	10.9773	11.2598	11.4983	11.2039	10.6455	10.517	11.5665
ASHGA5P002006	0.0430499	1.58356	up	protein_coding	NM_001070	CCDS11433.1	TUBG1	RefSeq	1968	chr17	+	40761357	40767256		ACACCAGCATCTCCTCGCTCTTCGAGAGAACCTGTCGCCAGTATGACAAGCTGCGTAAGC	7283	Hs.279669	GO:0000086|GO:0000212|GO:0000226|GO:0000278|GO:0000794|GO:0000930|GO:0003924|GO:0005200|GO:0005515|GO:0005525|GO:0005737|GO:0005737|GO:0005813|GO:0005827|GO:0005829|GO:0051258	tubulin gamma-1 chain	86.4262	64.5708	6.30074	5.63757	77.7624	150.07	191.728	76.7511	61.9546	30.2234	41.2739	61.6464	54.298	71.0457	44.9759	95.0466	82.2797	68.6849	35.6649	7.52285	6.01454	6.18161	5.69409	5.76169	6.3842	7.3508	5.49614	5.84257	5.47484	5.74874
ASHGA5P010651	0.0303778	1.65444	up	protein_coding	NM_007357	CCDS1584.1	COG2	RefSeq	2977	chr1	+	230778201	230829731	NM_001145036	CATAGACGAGGTGATTATAGAGCAGTTTGTTGAATCTCATCCCAATGGCCTTCAGGTCAT	22796	Hs.211800	GO:0000139|GO:0005515|GO:0005795|GO:0006486|GO:0006886|GO:0006891|GO:0007030|GO:0008565|GO:0009312|GO:0017119|GO:0017119	conserved oligomeric Golgi complex subunit 2 isoform 1	19.1693	12.3895	4.11639	3.39004	12.1508	50.6607	22.8981	28.3248	5.59235	7.57477	6.9894	19.1633	9.55409	12.0559	11.6031	18.1456	13.127	14.1208	8.12007	5.24346	4.4683	3.30136	4.28666	2.80502	4.36638	4.54174	3.91819	3.33758	3.24778	3.83184
ASHGA5P014332	0.0415434	1.92167	up	protein_coding	NM_002780	CCDS46093.1	PSG4	RefSeq	2059	chr19	-	43696853	43709790	ENST00000244296, NM_001184825, NM_001184826, NM_021016	AATCTCCTCCCAAAGCTGTCCAAGCCCTACATCACAATCAACAACTTAAACCCCAGAGAG	5672	Hs.711363	GO:0005576|GO:0006952|GO:0007565	pregnancy-specific beta-1-glycoprotein 4 isoform 1 precursor	1783.77	1156.84	10.5796	9.63726	1798.98	4307.17	1508.37	1963.77	1059.03	1215.15	881.648	1536.07	2534.98	1194.98	1098.86	1794.34	509.514	476.048	489.152	11.0204	10.9473	9.37204	10.5664	9.99604	11.2852	11.1914	10.2583	10.9633	9.75396	10.4251
ASHGA5P003112	0.0230003	1.63893	up	protein_coding	NM_002375	CCDS33750.1	MAP4	RefSeq	6337	chr3	-	47892179	48130769		CAGGAGACAAGCATCTAATGATGACATTCTGGTCTCGTCTTCCGTCTCCCCCGTGTTCCC	4134	Hs.517949	GO:0005198|GO:0005515|GO:0005737|GO:0005874|GO:0005875|GO:0005886|GO:0015630|GO:0015631|GO:0072686	microtubule-associated protein 4 isoform 1	2403.61	1522.07	10.9564	10.2437	2486.14	5818.53	2734.02	2816.94	1468.92	975.001	698.05	2231.29	1449.43	1854.41	1807.11	2786.6	819.353	977.001	960.61	11.3989	11.4089	10.3647	11.149	10.5059	11.0307	10.9355	10.8577	10.2569	10.4599	11.16
ASHGA5P053020	0.014244	1.77222	up	protein_coding	NM_001039936	CCDS47566.1	CHN2	RefSeq	2843	chr7	+	29519485	29553944		CTGTTCACAGATCTCCTCCCTGGTTCGAAGGGCTGCCCTCACACACAACGACAACCACTT	1124	Hs.654611	GO:0005070|GO:0005096|GO:0005829|GO:0007264|GO:0016020|GO:0043547|GO:0046872|GO:0051056	beta-chimaerin isoform 1	577.792	375.378	9.03685	8.21129	491.075	1115.3	934.477	570.262	317.971	319.762	222.49	651.004	388.916	633.012	392.847	456.862	270.028	241.266	244.716	9.5882	8.92021	8.6264	8.66873	8.18384	9.72208	9.645	8.9403	8.64785	8.73013	8.91681
ASHGA5P008499	0.0213005	1.66308	up	protein_coding	NM_013328	CCDS31043.1	PYCR2	RefSeq	1708	chr1	-	226107579	226111965		TCCGAACACGAGAGCTACAGTCCATGGCCGACCAAGAAAAGATCTCCCCAGCTGCCCTTA	29920	Hs.654718	GO:0000166|GO:0004735|GO:0005737|GO:0055129	pyrroline-5-carboxylate reductase 2	4038.21	2520.18	11.7161	10.9822	3266.2	9647.67	5595.95	4229.17	2466	1686.4	1418.19	3996.1	3046.93	2966.43	3051.34	4455.22	1222.07	1543.05	1356.2	11.6866	12.2788	11.5106	11.8312	11.2598	11.6773	11.697	11.7873	11.1863	11.277	11.9309
ASHGA5P042287	0.0363377	1.76946	up	protein_coding	ENST00000359907	CCDS4571.1	HIST1H4A	GENCODE	372	chr6	+	26021906	26022278		TTTGGCGGTTAAGGTTGCTGATTTCTCCACAGCTTGCATTTCTGAACCAAAGGCCCTTTT	8359	Hs.248178	GO:0006352|GO:0048015|GO:0006334|GO:0000723|GO:0006325|GO:0034080|GO:0045653|GO:0005634|GO:0005576|GO:0000786|GO:0005654|GO:0003677|GO:0005515	histone cluster 1, H4a [Source:HGNC Symbol;Acc:4781]	13.8155	10.7572	3.92699	3.10369	6.69995	25.7037	13.7851	18.2915	11.8913	6.31637	12.1876	15.6488	12.471	15.9275	8.25027	17.653	8.77768	7.22103	5	4.42589	3.59558	2.78176	3.74127	3.61151	4.09004	5.49053	3.67937	3.65694	3.54961	3.4243
ASHGA5P051887	0.0238178	1.71431	up	protein_coding	NM_033296	CCDS3389.1	MRFAP1	RefSeq	1534	chr4	+	6642444	6644449		TTTTCTCTCTCCAACAGACATCGCTATTGCGGTTCCGAGGCAGTGGGAAGAGATGCGGCC	93621	Hs.727355	GO:0005515|GO:0005634|GO:0048471	MORF4 family-associated protein 1	30.4386	15.0995	4.36611	3.58848	11.5041	97.1753	72.9198	23.5213	7.6746	9.40479	5.54599	15.7627	12.6293	17.7822	11.189	23.1942	18.2233	12.1387	10.5399	5.17378	5.38242	4.69918	4.03662	3.12564	4.69239	4.13089	3.68797	3.67471	3.66895	3.78929
ASHGA5P012519	0.0210689	2.04017	up	protein_coding	NM_007054	CCDS34235.1	KIF3A	RefSeq	6257	chr5	-	132028322	132073265		GAAAAAAAGAAGGGGAAAAAAGAAAGTCTCCCCAGACAAGATGATTGAAATGCAAGCAAA	11127	Hs.43670	GO:0005515|GO:0005524|GO:0005813|GO:0005829|GO:0005876|GO:0006996|GO:0007018|GO:0007596|GO:0008574|GO:0016939|GO:0019886|GO:0042384|GO:0072372|GO:0072383	kinesin-like protein KIF3A	709.78	420.223	9.26635	8.23766	520.606	1816.61	917.14	723.079	431.759	303.548	255.249	710.251	523.943	558.703	542.551	730.952	151.536	244.116	189.759	9.65234	9.645	8.59331	9.06014	8.6165	9.64976	9.82659	9.08715	9.02888	8.55638	9.37655
ASHGA5P010521	0.0205308	1.9489	up	protein_coding	NM_145312	CCDS7205.2	ZNF485	RefSeq	2072	chr10	+	44101854	44113352		ATCTGGTGTCTGTGGGGCTTCTCTCTTCCAAACCAAAACTAATTACTCAGTTGGAGCAAG	220992	Hs.147440	GO:0003677|GO:0005634|GO:0006351|GO:0006355|GO:0008270	zinc finger protein 485	82.0634	45.2841	5.96718	5.00452	24.5059	233.229	116.726	103.684	68.1674	22.481	14.6782	73.0349	43.9219	51.682	50.0476	91.7147	9.42183	43.9043	26.2963	6.14213	6.65859	5.41583	6.13054	5.90006	5.95606	5.79356	5.74067	5.51346	5.03755	5.91492
ASHGA5P031553	0.0289974	1.54513	up	protein_coding	ENST00000367565	CCDS30953.1	TEDDM1	GENCODE	2500	chr1	-	182367251	182369751		AATGCACCCACTCTCTTCCTTGTTTTGGGGTATAATAAAATCCAGTAACTTGTTTCTGAA	127670	Hs.156977	GO:0016021	transmembrane epididymal protein 1 [Source:HGNC Symbol;Acc:30233]	221.052	135.42	7.37973	6.752	55.8483	707.915	238.79	194.034	241.992	61.3621	48.0665	220.409	105.296	108.001	133.848	194.488	168.135	96.8604	141.312	7.11978	8.2899	6.52078	7.04275	7.76042	7.40657	7.58149	7.31615	6.82698	6.07841	7.34955
ASHGA5P044495	0.0444063	2.497	up	protein_coding	NM_006209	CCDS6329.1	ENPP2	RefSeq	3278	chr8	-	120569316	120651106		CCAAAGAAAAGAAGAAGAAAAATACATAGGATGGATCATTATGCTGCGGAAACTCGTCAG	5168	Hs.190977	GO:0003676|GO:0004528|GO:0004551|GO:0004622|GO:0005044|GO:0005509|GO:0005615|GO:0005886|GO:0005887|GO:0006796|GO:0006928|GO:0006935|GO:0006955|GO:0007186|GO:0008134|GO:0008270|GO:0016787|GO:0030247|GO:0030334|GO:0034638|GO:0047391	ectonucleotide pyrophosphatase/phosphodiesterase family member 2 isoform 1 preproprotein	47.3126	19.7586	5.29763	3.97744	88.8539	63.9452	117.263	12.6874	31.0142	22.355	24.923	17.459	33.3939	11.3236	20.6835	23.7664	16.9504	17.0135	15.1786	7.66987	4.79661	5.42414	3.33254	4.81023	5.94806	6.59949	3.80014	5.08362	3.18151	4.64013
ASHGA5P038455	0.0420821	1.60392	up	protein_coding	ENST00000413199	CCDS46924.1	PRR23C	GENCODE	2791	chr3	-	138760943	138763734		AAATTGTTTATGTTATTGGGCTTTATTTCCCCCCTAACTCTTAGAGCCAGCTCTTTTCCA	389152	Hs.531377		proline rich 23C [Source:HGNC Symbol;Acc:37173]	220.997	157.577	7.64226	6.96065	169.144	478.844	281.582	265.007	111.709	101.828	82.7407	277.123	151.426	237.145	142.007	212.214	112.841	134.379	113.029	8.42174	7.70049	6.76664	7.51929	6.61739	8.13386	8.32528	7.65335	7.34429	7.23439	7.43457
ASHGA5P011793	0.0282803	1.75595	up	protein_coding	ENST00000392017	CCDS2503.2	ATG16L1	GENCODE	3405	chr2	+	234160216	234204320	NM_001190266, NM_001190267	ATATCTTTGGGAGACGCTCTGTCTCTTCCTTCCCAGTCCCCCAGGACAATGTGGATACTC	55054	Hs.529322	GO:0051260|GO:0015031|GO:0000045|GO:0005776|GO:0034045|GO:0000421|GO:0005515	autophagy related 16-like 1 (S. cerevisiae) [Source:HGNC Symbol;Acc:21498]	279.305	180.641	7.93156	7.11932	325.216	614.086	286.049	236.673	245.041	84.9576	92.1567	350.262	120.971	264.022	196.771	289.012	128.916	108.854	155.942	9.11634	8.07935	6.7883	7.34803	7.7789	7.8714	8.48416	7.98603	7.02353	7.39877	7.89972
ASHGA5P055093	0.0280037	2.81558	up	protein_coding	NM_001199206		FOLR4	RefSeq	753	chr11	+	94038802	94040858		ATCTGCTTCTATGAGTGCTCCCCAAACCTGGGGCCCTGGATCCAGCCAGTGGGAAGCCTG	390243	Hs.553758	GO:0005542|GO:0005576	probable folate receptor delta precursor	380.764	63.8239	6.88865	5.39522	28.1848	2280.41	263.584	271.691	98.6416	31.2973	24.3084	47.9931	72.02	43.7699	37.0449	84.9198	155.439	29.2881	24.286	6.31625	10.0084	6.66355	7.55515	6.43489	6.43019	6.55779	5.14294	6.26253	4.81844	5.48691
ASHGA5P013016	0.0327238	1.75176	up	protein_coding	NM_004081	CCDS48209.1	DAZ1	RefSeq	4419	chrY	-	25275501	25345239	NM_001005375	GCACGTTCAGTCTGCTGCAAATCCTGAGACTCCAAACTCAACCATCTCCAGAGAGGCCAG	1617	Hs.522868	GO:0000166|GO:0003723|GO:0005515|GO:0005634|GO:0005737|GO:0007275|GO:0007283|GO:0008494|GO:0030154|GO:0045948	deleted in azoospermia protein 1	13.6496	9.85429	3.87544	3.06664	7.24103	33.5145	18.3844	11.8026	10.4977	7.84847	10.1313	9.77684	5.22861	10.7484	11.3583	19.996	8.61772	6.73771	6.2933	4.53347	3.91386	3.06997	3.24744	3.47064	4.42025	5.18872	3.15919	2.6831	3.12223	3.80683
ASHGA5P026156	0.0330012	1.63364	up	protein_coding	ENST00000380219	CCDS31379.1	OR51B6	GENCODE	939	chr11	+	5372737	5373676		ACTAAGCAGATTCAGAGTGGCATACTTCGTTTATTCTCTCTGCCTCACTCTAGAGCATGA	390058	Hs.553730	GO:0007186|GO:0007608|GO:0050911|GO:0016021|GO:0005886|GO:0004930|GO:0004984	olfactory receptor, family 51, subfamily B, member 6 [Source:HGNC Symbol;Acc:19600]	18.9683	14.0407	4.24737	3.53928	11.7422	29.2239	35.4269	19.6348	9.99311	10.0353	8.49436	27.1963	12.3407	20.4825	10.441	7.10106	18.4902	16.4523	12.9773	5.20266	3.74648	3.75996	3.82013	3.4145	4.78162	4.89175	4.36187	3.64273	3.82924	3.70158
ASHGA5P052712	0.0164099	2.06981	up	protein_coding	NM_001172418	CCDS54998.1	BTBD9	RefSeq	8639	chr6	-	38136226	38563843		TCATGTGTTTCTTCCCTGATGTGCAGAGCATTATTATATGGTGGAATGCGAGAGTCTCAG	114781	Hs.603858	GO:0007155	BTB/POZ domain-containing protein 9 isoform c	21.1779	13.1145	4.39016	3.34066	6.28573	45.5375	30.3376	20.9559	22.2754	18.9353	11.0937	14.0021	14.9827	6.13502	14.3754	27.033	16.8648	6.40734	6.00321	4.33367	4.31798	3.59806	3.89337	4.36573	5.71162	5.34353	3.55734	3.88927	2.58344	4.1113
ASHGA5P010859	0.00316873	1.63801	up	protein_coding	NM_182581	CCDS1238.1	C1orf111	RefSeq	1173	chr1	-	162343514	162346644		TGTTCTCTCGTGCCACCAGCCTGCCAGACATTGCAAAGACAGCAGTACCCACTGAGGCAT	284680	Hs.97784		uncharacterized protein C1orf111	67.9786	44.8726	5.78647	5.07452	27.2846	124.285	143.597	93.7378	62.0942	18.3738	13.4746	60.982	37.6201	30.9051	44.9033	84.6855	51.7655	29.8876	34.3413	6.27426	5.73699	5.73001	5.978	5.76485	5.66507	5.6621	5.48043	5.27082	4.34231	5.74554
ASHGA5P052120	0.0441711	1.56982	up	protein_coding	NM_138386	CCDS3803.1	NAF1	RefSeq	1918	chr4	-	164049822	164088073		ATAATCCCATTATGCCACAATACCCCTTTCCTCTTCCAGTGTTTGACATGCATAATTTTC	92345	Hs.129095	GO:0003723|GO:0005515|GO:0005634|GO:0005732|GO:0005737|GO:0005813|GO:0006364|GO:0030054|GO:0030515|GO:0031120|GO:0042254	H/ACA ribonucleoprotein complex non-core subunit NAF1 isoform a	205.474	141.826	7.39228	6.74168	184.969	444.974	357.575	220.71	221.431	56.7009	41.5412	115.893	81.5784	135.731	171.535	280.67	131.589	104.211	87.4702	8.53028	7.59899	7.1143	7.2353	7.61635	7.30089	7.35845	6.38367	6.45853	6.40767	7.70716
ASHGA5P008092	0.0184882	1.61798	up	protein_coding	NM_178177	CCDS3111.1	NMNAT3	RefSeq	1919	chr3	-	139279022	139396885		AATTAATAAGGAATGTACCAGGTCATCCAGGGTATCATCTCTCCTGTCAACGACACCTAT	349565	Hs.208673	GO:0000309|GO:0004515|GO:0005524|GO:0005739|GO:0005829|GO:0006766|GO:0006767|GO:0009435|GO:0009435|GO:0019674|GO:0044281	nicotinamide mononucleotide adenylyltransferase 3 isoform 1	30.6927	21.0899	4.68893	3.99474	13.9749	90.7843	40.8574	39.9967	16.7434	11.4662	9.04082	22.6782	20.0111	22.2318	15.2474	42.3839	16.6367	16.9245	14.1935	5.43353	5.2915	3.91932	4.76503	3.99713	4.98555	4.99369	4.12573	4.31043	3.92199	4.19784
ASHGA5P010798	0.0222324	2.09418	up	protein_coding	NM_001080956	CCDS5203.1	PLAGL1	RefSeq	2917	chr6	-	144261436	144329541	NM_001080955, NM_002656	CACTCAGTAGGCATATGGCTACCCATTCTCCCCAGAAATCTCACCAGTGTGCTCACTGTG	5325	Hs.444975	GO:0003677|GO:0005634|GO:0006351|GO:0006917|GO:0007050|GO:0008270|GO:0045944	zinc finger protein PLAGL1 isoform 1	413.711	237.833	8.46111	7.39473	257.496	991.587	604.902	533.847	162.059	195.837	141.285	422.675	370.349	290.621	234.77	429.606	95.305	124.575	119.607	8.87311	8.77603	7.91675	8.55706	7.16671	9.07488	9.05178	8.27257	8.5819	7.5407	8.14982
ASHGA5P006140	0.0463035	1.66181	up	protein_coding	NM_015412	CCDS33824.1	C3orf17	RefSeq	4857	chr3	-	112721291	112738555		GCGGCCCTTGACCTTTGCATTGCAGCTGTAATTAAAGAATGCCATCTCGTCATACTGTCG	25871	Hs.591288	GO:0016021	uncharacterized protein C3orf17	40.9382	29.5094	5.16234	4.42959	43.0344	85.3449	64.2023	32.0997	41.5912	12.6517	9.63843	38.9426	12.7311	29.4586	28.5745	47.9817	43.4843	20.7454	23.5899	6.82324	5.20633	4.51069	4.45346	5.22624	5.12273	5.10691	4.84911	3.68545	4.27151	5.10477
ASHGA5P051172	0.0412995	1.96357	up	protein_coding	NM_206889	CCDS46656.1	DIP2A	RefSeq	3121	chr21	+	47878861	47970023		TGTGCTGCAGGTGGGCGCCCCGGCACGGCCTATGGTTCGGTGAATCTCCCAAGCTGGCAC	23181	Hs.189585	GO:0003824|GO:0005515|GO:0005634|GO:0007275|GO:0008134	disco-interacting protein 2 homolog A isoform b	476.869	296.84	8.67379	7.70031	306.047	1320.23	650.355	481.274	268.58	246.579	195.945	345.943	349.715	318.19	389.694	612.578	110.64	172.563	124.502	9.05027	9.19215	8.02003	8.40463	7.91124	9.36491	9.47691	7.97016	8.50851	7.68804	8.90459
ASHGA5P018485	0.043187	2.15829	up	protein_coding	NM_020218	CCDS45697.1	ATXN7L3	RefSeq	3656	chr17	-	42269172	42275529		AAGTCAGACAAGCTATGGTATCTCCCATTCCAGAACCCCAATTCCCCTCGAAGATCCAAG	56970	Hs.512651	GO:0000124|GO:0003713|GO:0005515|GO:0006351|GO:0016578|GO:0030374|GO:0045893|GO:0046872	ataxin-7-like protein 3 isoform a	528.615	330.331	8.93061	7.82073	462.48	1233.87	518.217	520.5	300.039	414.055	366.094	413.67	680.674	324.666	309.672	549.293	151.784	153.737	142.494	9.5183	9.08662	7.69074	8.50851	8.08447	10.0515	10.2544	8.25042	9.3624	7.71962	8.55706
ASHGA5P009893	0.0305886	1.54022	up	protein_coding	NM_020322	CCDS5914.1	ASIC3	RefSeq	2235	chr7	+	150745378	150749843		GATATTTCTGGAACCGACAGCACTCCCAAAGGCACTCCAGCACCAATCTGACCTCCCACC	9311	Hs.647113	GO:0001101|GO:0005261|GO:0005272|GO:0005737|GO:0005886|GO:0005887|GO:0006810|GO:0007165|GO:0007600|GO:0009408|GO:0015280|GO:0030165|GO:0035725|GO:0042931|GO:0050965|GO:0050966|GO:0050968	acid-sensing ion channel 3 isoform c	284.537	190.061	7.75585	7.13272	214.773	599.743	628.444	303.811	248.684	62.9904	42.3647	175.485	103.83	232.447	180.62	408.752	170.7	113.129	120.95	8.68173	8.04222	7.97469	7.73126	7.80286	7.44311	7.3847	6.98624	6.80822	7.20053	7.77492
ASHGA5P041421	0.0363319	1.85504	up	protein_coding	NM_031860	CCDS34255.1	PCDHA10	RefSeq	4465	chr5	+	140235633	140391929	ENST00000307360, NM_031859	AATTCACCTGAGGTGATTGTCACTTCTCTGTCTCTCCCAGTGAAAGAAGATGCTCAAGTG	56139		GO:0005509|GO:0005576|GO:0005887|GO:0007155|GO:0007156|GO:0007399	protocadherin alpha-10 isoform 3 precursor	126.97	85.3769	6.88216	5.99071	56.7011	318.109	155.259	135.648	71.6994	82.1033	71.591	124.651	123.485	92.9396	68.3708	152.607	60.6736	53.0256	46.5366	7.13861	7.12196	5.85562	6.52225	5.97102	7.82862	8.1286	6.49058	7.04798	5.85863	6.35694
ASHGA5P004552	0.0293393	1.73553	up	protein_coding	NM_001078	CCDS773.1	VCAM1	RefSeq	3220	chr1	+	101185195	101204601	NM_001199834	TTAATTGTTCAAGAGAAACCATTTACTGTTGAGATCTCCCCTGGACCCCGGATTGCTGCT	7412	Hs.109225	GO:0001666|GO:0002102|GO:0002526|GO:0002544|GO:0005178|GO:0005615|GO:0005886|GO:0005902|GO:0007155|GO:0007157|GO:0007159|GO:0007507|GO:0007568|GO:0007584|GO:0009897|GO:0009986|GO:0010212|GO:0016021|GO:0019048|GO:0019221|GO:0022614|GO:0030175|GO:0030183|GO:0042102|GO:0042383|GO:0045177|GO:0050776|GO:0050839|GO:0050839|GO:0050901|GO:0060333|GO:0060710|GO:0071065|GO:0071333	vascular cell adhesion protein 1 isoform a precursor	2438.22	1454.65	10.9089	10.1135	1918.59	6868.58	2982.7	2698.07	1249.91	945.881	683.945	2158.09	1633.35	1590.73	1689.89	2977.5	661.296	913.489	716.303	11.0875	11.6677	10.5077	11.0759	10.2408	10.9848	10.9045	10.8024	10.4226	10.1985	11.0781
ASHGA5P006643	0.0389993	1.69554	up	protein_coding	NM_021939	CCDS11409.1	FKBP10	RefSeq	2888	chr17	+	39968961	39979469		TATCATCCCTCCATTCCTGGCCTATGGCGAGAAAGGCTATGGGACAGTGATCCCCCCACA	60681	Hs.463035	GO:0000413|GO:0003755|GO:0005509|GO:0005528|GO:0005788|GO:0006457|GO:0016020|GO:0018208	peptidyl-prolyl cis-trans isomerase FKBP10 precursor	811.85	515.337	9.32355	8.56181	519.771	2309.99	895.511	902.186	574.546	231.444	156.302	905.058	430.339	718.4	647.997	1037.29	265.056	268.399	239.879	9.65059	10.043	8.55078	9.40046	9.02792	9.28129	9.1882	9.44616	8.77768	8.92692	9.62776
ASHGA5P046309	0.0184581	2.02413	up	protein_coding	NM_017938	CCDS14597.1	FAM70A	RefSeq	3512	chrX	-	119392504	119445391		ATAAGTTCCTCAACCAAAAATTCTCCTTCCACGAGGGTTATGAGGAACCTTACCCAGGCA	55026	Hs.437563	GO:0016021	protein FAM70A isoform 1	127.03	66.7606	6.62577	5.60847	81.1816	416.063	152.876	146.617	51.8201	47.8357	29.5505	90.2925	78.4724	79.4343	64.2955	131.032	37.3704	46.7638	29.9559	7.56584	7.50846	5.82974	6.63963	5.51783	7.04744	6.86392	6.03333	6.39833	5.62333	6.28046
ASHGA5P012582	0.0292422	1.5744	up	protein_coding	NM_031244	CCDS4527.1	SIRT5	RefSeq	2426	chr6	+	13574760	13605970		CCCAGCTACGAACAGATTCAGTCATTTGATCTCCATCTCATCTCTAATTATTATAAAGAA	23408	Hs.567431	GO:0003950|GO:0005739|GO:0005758|GO:0005759|GO:0006342|GO:0006471|GO:0006476|GO:0006476|GO:0008270|GO:0036047|GO:0036049|GO:0036054|GO:0036055|GO:0070403	NAD-dependent protein deacylase sirtuin-5, mitochondrial isoform 2	45.7764	34.837	5.38753	4.73272	26.1903	88.8383	75.2564	64.7977	45.3849	15.1741	17.5905	32.979	34.1768	32.4446	32.7697	54.8849	40.6545	21.5277	27.401	6.2216	5.26343	4.74859	5.44972	5.33902	5.38586	6.07231	4.61971	5.11565	4.40715	5.3022
ASHGA5P046696	0.0459412	1.61668	up	protein_coding	NM_005365	CCDS14691.1	MAGEA9	RefSeq	1824	chrX	+	148863599	148869399		CTCCTGTAAAATTAAAACATATACATGTATACCTGGATTTGCTTGGCTTCTTTGAGCATG	4108	Hs.512582		melanoma-associated antigen 9	18.356	13.5846	4.13349	3.44045	11.1908	42.1404	36.0255	17.7988	13.2211	6.75829	10.0408	9.67218	19.4517	16.3458	8.64266	21.9119	10.4986	11.2713	6.97052	5.13606	4.20972	3.77797	3.71115	3.72736	4.18788	5.17207	3.14569	4.26798	3.57755	3.47869
ASHGA5P033098	0.0183977	2.39132	up	protein_coding	ENST00000391417	CCDS45673.1	KRTAP4-7	GENCODE	938	chr17	+	39240458	39241396		CTGATTTCCTTATTTTCTTTATCACTTTAAGGTACAGATTCTCCTTCTCAGTGAGGTAGA	100132476	Hs.632746	GO:0045095	keratin associated protein 4-7 [Source:HGNC Symbol;Acc:18898]	74.0135	33.2945	5.75575	4.49794	28.7324	286.475	83.2075	75.1062	23.0508	22.5113	26.9893	46.0348	47.2148	38.3172	32.9915	70.1168	16.4599	16.7165	11.245	6.34072	6.96985	4.90956	5.6621	4.40406	5.95908	6.7187	5.0819	5.61645	4.64184	5.31216
ASHGA5P027549	0.044719	1.61129	up	protein_coding	ENST00000551505		RP11-144F15.1	GENCODE	570	chr12	-	106889735	107168696		TGGCAGAAAGGAAGAATACAGTACTTAATTGGGATCTCCCCGCTGCTATCTCTATTTCCA				Uncharacterized protein [Source:UniProtKB/TrEMBL;Acc:F8VWV3]	5408.7	3511.03	12.1364	11.4482	3893.62	13131.3	6658	6021.84	2794.63	2679.64	1915.16	6175.44	4908.59	4587.72	3650.71	5933.12	1513.91	2111.48	1871.65	11.8928	12.7824	11.7694	12.4514	11.5106	12.2024	11.9794	12.5031	11.7472	11.9435	12.1818
ASHGA5P039401	0.0313505	1.6613	up	protein_coding	NM_173536	CCDS3470.1	GABRG1	RefSeq	6769	chr4	-	46037786	46126082		TTTGAAAGCTTTTCTCTTCTCCCCTTTTCTTCTGCGGAGTCAAAGTAGAGGGGTGAGGTT	2565	Hs.375051	GO:0004890|GO:0005230|GO:0005254|GO:0005886|GO:0007214|GO:0007268|GO:0030054|GO:0034707|GO:0045211	gamma-aminobutyric acid receptor subunit gamma-1 precursor	519.049	346.266	8.77012	8.03781	383.161	1416.02	580.36	579.828	320.624	164.485	188.452	519.461	338.46	475.737	336.444	662.461	218.623	193.789	198.348	9.28987	9.28883	7.85198	8.69855	8.19461	8.82495	9.43621	8.57595	8.4665	8.30561	8.68845
ASHGA5P017281	0.0291648	1.82608	up	protein_coding	NM_001136498	CCDS45662.1	CISD3	RefSeq	2636	chr17	+	36886509	36891858		CGGCCGGCGGCGCGTGGTGCCCGGGACCTGAACCCGCGGCGGGACATCTCCTCCTGGCTG	284106	Hs.713595	GO:0005739|GO:0046872|GO:0051537	CDGSH iron-sulfur domain-containing protein 3, mitochondrial precursor	115.264	74.4773	6.59317	5.72442	103.299	288.025	198.618	105.928	61.9236	45.7046	27.2633	91.3495	70.2662	82.7322	84.2297	157.643	54.3355	46.426	25.7085	7.84275	6.97724	6.24213	6.15928	5.7607	6.97942	6.72972	6.05413	6.22106	5.67832	6.65522
ASHGA5P034259	0.00729966	1.82752	up	protein_coding	ENST00000341415	CCDS33058.1	IGFL3	GENCODE	662	chr19	-	46623327	46627931		AAGTTTCTTGTGAAGTTGAGGGTTCTGGGTATGAAGTCTCAGTGTCACTTATCTCCCATC	388555	Hs.365496	GO:0005576	IGF-like family member 3 [Source:HGNC Symbol;Acc:32930]	35.7953	23.088	4.93811	4.06822	14.2987	98.2715	47.8532	43.038	24.6267	15.2017	9.96238	33.1101	21.8913	20.0739	21.264	55.0786	13.438	17.0906	12.7797	5.46718	5.39476	4.10758	4.86944	4.49462	5.38841	5.15812	4.62477	4.43935	3.8049	4.67686
ASHGA5P040935	0.0050892	2.07221	up	protein_coding	NM_052909	CCDS34124.1	PLEKHG4B	RefSeq	11529	chr5	+	140372	190087		AGAAGAAAATGATAAAGAAAACGCAAAGTTTCGAGATACCTCAGCCCGACAGTGGCCCCA	153478	Hs.535800	GO:0005089|GO:0005543|GO:0005622|GO:0035023	pleckstrin homology domain-containing family G member 4B	11.9373	6.35269	3.60358	2.55241	10.577	15.1618	33.7922	5.15041	10.0017	5.74865	5.33449	9.73252	7.71538	5	5	8.83792	5.75341	7.16212	5	5.05779	2.97353	3.70957	2.49966	3.4159	3.95438	4.0664	3.1514	3.0882	2.33377	2.3896
ASHGA5P050260	0.0200674	1.62933	up	protein_coding	NM_004605	CCDS12724.1	SULT2B1	RefSeq	1281	chr19	+	49078992	49102684		ATGGCGTCTCCCCCACCTTTCCACAGCCAGAAGTTGCCAGGTGAATACTTCCGGTACAAG	6820	Hs.369331	GO:0000103|GO:0004027|GO:0005515|GO:0005634|GO:0005737|GO:0005783|GO:0005829|GO:0006805|GO:0008202|GO:0044281|GO:0050294|GO:0050427	sulfotransferase family cytosolic 2B member 1 isoform a	3845.46	2515.27	11.6814	10.9771	4687.54	8202.18	4392.22	3890.39	2501.97	2195.38	1811.95	3082.1	4102.15	3057.35	2705.16	3492.19	1442.08	1434.85	1373.15	12.1138	11.9617	11.1227	11.6882	11.2824	11.9821	11.9246	11.3756	11.5457	11.3209	11.7588
ASHGA5P031088	0.0169395	1.78348	up	protein_coding	NM_023931	CCDS10682.1	ZNF747	RefSeq	2392	chr16	-	30542778	30546194		GGCCCCGGGGCCGGGCAGGCGGCCTCCTCGCAGCGTGGGGTTTGCGTTCTTCTCCCCCAG	65988	Hs.592032	GO:0003676|GO:0005622|GO:0006355	KRAB domain-containing protein ZNF747	611.658	351.786	8.91442	8.07973	534.892	1722.61	798.918	715.306	311.794	194.281	133.982	481.48	345.99	410.398	389.867	670.74	215.232	240.382	189.896	9.68792	9.55513	8.36745	9.04155	8.14928	9.06173	8.98856	8.46371	8.49373	8.08056	8.90539
ASHGA5P038911	0.0434453	1.56802	up	protein_coding	NM_005290	CCDS2931.1	GPR15	RefSeq	1083	chr3	+	98250877	98251960		ATCAGATAGTCACCTCACTAAGGCTCTCTCCACCTTCATTCATGCAGAAGATTTTGCCAG	2838	Hs.563128	GO:0004930|GO:0005887|GO:0007186|GO:0045028	G-protein coupled receptor 15	70.0403	55.3464	6.06276	5.41381	59.2285	135.53	97.5078	78.9418	72.9889	31.1064	27.899	57.1198	38.221	70.4735	54.4153	90.2156	47.7777	45.0832	41.2384	7.17774	5.86155	5.14151	5.73715	5.99583	6.42186	6.77394	5.39246	5.29492	5.46247	6.03197
ASHGA5P010736	0.024004	1.64965	up	protein_coding	NM_152491	CCDS1460.1	PM20D1	RefSeq	2200	chr1	-	205797149	205819276		AACTGGCAAATGAGTTTCCCTTCCCTGTCAATATAATCCTGAGCAACCCATGGCTATTTG	148811	Hs.177744	GO:0005576|GO:0006508|GO:0008233|GO:0046872	probable carboxypeptidase PM20D1 precursor	368.124	229.942	8.1558	7.43365	229.469	1101.77	504.958	438.621	214.685	94.0773	89.9931	271.423	206.785	348.079	219.384	419.021	160.21	137.385	118.726	8.74951	8.90688	7.6466	8.27088	7.57323	8.02126	8.45311	7.62493	7.7957	7.83556	8.05435
ASHGA5P009247	0.000965144	1.77784	up	protein_coding	NM_001184703	CCDS55365.1	GYG2	RefSeq	3182	chrX	+	2746862	2800861	NM_001184704	TTCAGAAGATGTCGACCTGGCCGTCTCTGTTTCCCAGATCTCCATCGAAGAGAAGGTGAA	8908	Hs.567381	GO:0005829|GO:0005975|GO:0005978|GO:0005978|GO:0005980|GO:0006006|GO:0008466|GO:0044281	glycogenin-2 isoform d	44.7777	25.4655	5.08521	4.25508	9.46278	117.685	101.524	31.0462	31.4547	19.7541	9.68713	37.6074	18.7361	40.8028	15.2033	33.8526	29.7408	20.9182	19.0045	4.90443	5.65021	5.20436	4.40778	4.83177	5.7669	5.11827	4.79794	4.21126	4.73318	4.19297
ASHGA5P012851	0.0249239	1.84637	up	protein_coding	NM_003918	CCDS14121.1	GYG2	RefSeq	3411	chrX	+	2746862	2800861	NM_001079855, NM_001184702	TGCACTGGAGGTCGACCTGGCCGTCTCTGTTTCCCAGATCTCCATCGAAGAGAAGGTGAA	8908	Hs.567381	GO:0005829|GO:0005975|GO:0005978|GO:0005978|GO:0005980|GO:0006006|GO:0008466|GO:0044281	glycogenin-2 isoform b	39.0277	22.5888	5.00585	4.12116	7.86814	98.0815	88.5921	22.0131	27.6927	16.4125	22.3833	29.1781	36.6691	30.4119	15.8293	23.1404	20.8722	18.1191	13.0798	4.65214	5.39269	5.00292	3.95082	4.65644	5.49968	6.42895	4.46315	5.22712	4.31943	4.25414
ASHGA5P025260	0.0352118	1.60787	up	protein_coding	NM_173628		DNAH17	RefSeq	13723	chr17	-	76419777	76573476		CCTGAATAAGCAACAAAAGAGCATCTCCGCCATGGAAGGCATCATGGAGGCGCTGTCCAA	8632	Hs.375975	GO:0001539|GO:0003777|GO:0005524|GO:0005737|GO:0005858|GO:0005874|GO:0007018|GO:0016887|GO:0035085	dynein heavy chain 17, axonemal	19.6989	15.0927	4.13657	3.45142	7.72947	46.7007	28.1797	29.3547	14.6582	7.49517	6.00207	17.4715	19.4106	19.1123	13.1539	28.7571	6.29394	13.9207	5	4.62821	4.35209	3.51745	4.33571	3.844	4.34864	4.26526	3.80124	4.26488	3.75002	3.99402
ASHGA5P051324	0.0222197	1.60423	up	protein_coding	NM_014876	CCDS13976.1	JOSD1	RefSeq	3435	chr22	-	39081547	39096459		TAGAGGCTCATCAGAGTTGGAGGACCGATGTGTAACAGTTCTGCCCAACCTCCCTCTCGC	9929	Hs.3094	GO:0006508|GO:0008242	Josephin-1	133.194	83.0124	6.70862	6.02674	114.622	328.707	221.612	136.21	80.7655	28.9132	24.5999	130.117	79.847	124.736	73.0113	109.755	68.0245	69.6125	56.1004	7.96457	7.16927	6.40625	6.52853	6.14651	6.3221	6.57784	6.55393	6.42537	6.2886	6.45069
ASHGA5P051282	0.0267604	2.06154	up	protein_coding	NM_012265	CCDS13850.1	RHBDD3	RefSeq	1738	chr22	-	29655843	29663914		GGAGGGCTCCTCAGAGGCAGGCCTGGACTGGGCTGGGGCCAGCTTCTCCCCAGGGACTCC	25807	Hs.106730	GO:0004252|GO:0016021	rhomboid domain-containing protein 3	552.114	274.15	8.63318	7.58946	378.18	1879.93	682.648	573.539	188.965	166.352	115.047	432.254	329.686	294.564	300.234	600.526	113.229	165.584	115.23	9.27655	9.69033	8.10424	8.67944	7.3879	8.84183	8.78793	8.29726	8.43129	7.56043	8.51091
ASHGA5P004423	0.02051	1.86284	up	protein_coding	NM_025164	CCDS8379.1	SIK3	RefSeq	6072	chr11	-	116714117	116968993		AGGCTCACAGCTTGAACGTGAATCGGTTCTCCCCTGCTAACTACGACCAGGCGCATTTAC	23387	Hs.167451	GO:0000287|GO:0004674|GO:0005515|GO:0005524|GO:0005737|GO:0006468	serine/threonine-protein kinase SIK3	700.844	413.832	9.15694	8.25944	454.046	2011.33	909.967	811.47	348.362	294.621	189.472	587.491	459.358	490.606	415.556	875.061	199.725	244.681	211.838	9.48858	9.80014	8.57969	9.24695	8.31856	9.60999	9.44441	8.76724	8.84537	8.34915	9.00544
ASHGA5P049866	0.0221408	2.18423	up	protein_coding	NM_001145526	CCDS45801.1	AFMID	RefSeq	1770	chr17	+	76183397	76203782		TTCGACTCCCCCGAATTCCACCGACAGTCCTGGGAGTTTTACCAGGTACTCCCAGTGCAG	125061	Hs.558614	GO:0004061|GO:0005634|GO:0005829|GO:0006569|GO:0019441|GO:0034641|GO:0044281	probable arylformamidase isoform 1	320.634	191.213	8.19702	7.0699	311.894	736.484	379.756	348.281	196.691	158.441	142.629	290.898	253.533	243.607	232.382	351.346	79.3045	98.8236	79.4931	9.07488	8.33837	7.21673	7.93893	7.44445	8.77519	9.06408	7.72354	8.08056	7.27995	8.12724
ASHGA5P037106	0.0284394	1.63247	up	protein_coding	ENST00000244051	CCDS13435.1	MOCS3	GENCODE	2458	chr20	+	49575362	49577820		TTTGACTTGCTTTGGAATTTTCAAGTCAAAGTCCCAACCCTTTGCCTCTCCCCCTTTAAT	27304	Hs.159410	GO:0044281|GO:0006777|GO:0006766|GO:0006767|GO:0002098|GO:0018192|GO:0032324|GO:0034227|GO:0005829|GO:0005515|GO:0005524|GO:0046872|GO:0003824|GO:0016779|GO:0004792|GO:0016783|GO:0042292	molybdenum cofactor synthesis 3 [Source:HGNC Symbol;Acc:15765]	2710.99	1625.73	11.1123	10.4052	5204.65	4993.29	2696.12	2504.07	2170.51	863.665	913.791	2341.87	1343.21	1938.7	2099.28	2494.63	1068.68	1053.1	1382.53	12.2524	11.1801	10.3443	10.9727	11.0822	10.9019	11.2304	10.9341	10.1683	10.5391	11.3609
ASHGA5P044961	0.0169932	1.90382	up	protein_coding	NM_003506	CCDS6298.1	FZD6	RefSeq	3806	chr8	+	104311058	104345094	NM_001164615	GTATTTTTCTACCCCTCCTAAGAGGGCACAGTCTCTTCACCTGTGAACCAATTACTGTTC	8323	Hs.591863	GO:0001525|GO:0001736|GO:0001843|GO:0001942|GO:0004930|GO:0005515|GO:0005737|GO:0005886|GO:0005887|GO:0007199|GO:0007409|GO:0008406|GO:0016327|GO:0017147|GO:0017147|GO:0030165|GO:0030168|GO:0031625|GO:0032589|GO:0033278|GO:0035567|GO:0042472|GO:0042813|GO:0043433|GO:0045177|GO:0060071|GO:0090090	frizzled-6 isoform a precursor	172.232	97.8637	7.1348	6.20591	186.361	460.42	172.811	186.853	108.154	44.6745	41.7274	176.856	83.1616	151.033	98.4718	161.933	71.2662	57.4275	61.753	8.53926	7.64802	6.02312	6.98584	6.57122	6.94764	7.36593	6.99741	6.4895	6.55232	6.8842
ASHGA5P055384	0.0205727	1.54346	up	protein_coding	NM_018113	CCDS8780.2	LMBR1L	RefSeq	2358	chr12	-	49490922	49504680		CCAGGTCTCCTTCTCCAAGCTGGGCTCCTTTGGTGCCGTCATTCAGGTTGTACTCATCTT	55716	Hs.272838	GO:0005886|GO:0006897|GO:0016021	protein LMBR1L	177.29	134.393	7.33322	6.70705	115.908	368.541	245.441	217.551	150.242	71.2998	55.7846	193.551	137.217	153.741	125.719	232.239	113.643	83.3877	94.8038	7.97469	7.3287	6.55807	7.21291	7.05522	7.62383	7.78167	7.13064	7.20831	6.57727	7.25639
ASHGA5P015289	0.0239304	2.02695	up	protein_coding	ENST00000429604	CCDS12859.1	ZNF160	GENCODE	4336	chr19	-	53569866	53606687	NM_033288, NM_198893	GTGGTCACAGATATCCCTCCTAAATGTACAATCAAGGATTTGCTACCAAAAGAGAAGAGC	90338	Hs.655967	GO:0006351|GO:0006355|GO:0030097|GO:0005634|GO:0005622|GO:0003677|GO:0008270|GO:0003676	zinc finger protein 160 [Source:HGNC Symbol;Acc:12948]	269.673	129.255	7.46677	6.44746	136.1	982.443	293.562	298.335	111.035	56.788	29.6271	249.495	97.9147	213.577	118.376	289.255	62.4266	80.7433	42.4917	8.16995	8.76023	6.83099	7.69914	6.60687	7.30199	6.86908	7.49591	6.72915	7.06108	7.16201
ASHGA5P007763	0.0240774	1.75564	up	protein_coding	ENST00000336614	CCDS33138.1	ZNF324B	GENCODE	2995	chr19	+	58962970	58969199		TGTGACCTCACTTGGACTCTCTACCTCCCGACCTCGTGTGGTCATTCAACTTGAGCGTGG	388569	Hs.186970	GO:0006351|GO:0006355|GO:0005634|GO:0005622|GO:0003677|GO:0008270|GO:0003676	zinc finger protein 324B [Source:HGNC Symbol;Acc:33107]	331.093	204.611	8.08295	7.27095	244.872	1018.17	345.887	356.073	197.723	119.187	96.2378	270.6	192.215	271.212	191.415	393.429	139.55	118.85	125.607	8.82423	8.81172	7.07589	7.97341	7.45242	8.37484	8.53199	7.61909	7.69914	7.43879	7.85615
ASHGA5P055083	0.0268088	1.85518	up	protein_coding	NM_020179	CCDS8292.1	C11orf75	RefSeq	979	chr11	-	93211638	93276546		CCCACCATCACCGAGTGAGCCCCGCAGCCGGCTGCGGACCCCATCGGCAGGGAGAGGAGG	56935	Hs.438064	GO:0003674|GO:0005575|GO:0008150|GO:0016021	UPF0443 protein C11orf75	54.9536	37.0128	5.6067	4.71513	15.1803	96.7989	145.285	39.3389	30.2595	32.4337	35.8314	44.5013	21.6706	24.883	26.7984	61.926	72.0978	30.5012	21.2124	5.54628	5.37763	5.7492	4.73881	4.77849	6.48441	7.14791	5.03083	4.42286	4.05698	5.00761
ASHGA5P038386	0.0493715	1.61746	up	protein_coding	NM_198402	CCDS46895.1	PTPLB	RefSeq	1187	chr3	-	123213362	123303924		TAGTTCCTGCTTTCTGCACCTCCCACCAAAACAAACTTTTCAATGATCAAAAAATGCTGC	201562	Hs.705480	GO:0005515|GO:0005789|GO:0006633|GO:0016021|GO:0016829	3-hydroxyacyl-CoA dehydratase 2	343.593	264.324	8.38601	7.69228	296.179	633.571	401.749	356.03	339.295	204.618	169.268	348.036	278.897	370.079	250.612	405.867	213.414	141.159	190.242	9.01659	8.11993	7.30225	7.97241	8.28115	9.13098	9.28883	7.97593	8.21356	7.92381	8.24364
ASHGA5P005049	0.015247	1.81286	up	protein_coding	ENST00000300584	CCDS45314.1	TBC1D2B	GENCODE	6067	chr15	-	78287326	78369994		TATCTCCGCTACTTCACTCGCACTATCCTTGATGCTAGGAAGCTGATCAGTATCTCCTTT	23102	Hs.567426	GO:0032313|GO:0005622|GO:0005515|GO:0005097|GO:0005543	TBC1 domain family, member 2B [Source:HGNC Symbol;Acc:29183]	50.316	34.2601	5.53467	4.6764	15.9406	86.2326	110.901	52.099	28.7384	29.4322	25.0967	54.0872	53.6981	31.8318	19.7791	51.4744	37.5838	24.1813	21.2723	5.61081	5.22128	5.33938	5.13437	4.70682	6.34449	6.60887	5.31131	5.82385	4.38483	4.57299
ASHGA5P033923	0.0140359	1.94174	up	protein_coding	NM_001085474		LYPD8	RefSeq	1205	chr1	-	248902716	248903151		TCTCCAGGCAATGCCGACAGCTGCCTTGTTCTTCATTATTAAAGCACTGGTTCATTCACT	646627	Hs.632511	GO:0005886|GO:0031225	uncharacterized protein UNQ511/PRO1026 preproprotein	16.161	10.9141	4.06651	3.10916	7.7606	36.6453	22.1596	18.0582	12.1429	8.61776	9.72526	14.1782	21.4873	6.30733	5.08049	12.1929	10.4367	15.8937	5	4.63365	4.02321	3.26299	3.72771	3.6334	4.55792	5.12221	3.57101	4.40964	2.60218	2.88691
ASHGA5P005727	0.0401278	1.60004	up	protein_coding	ENST00000309212	CCDS24.1	MXRA8	GENCODE	2273	chr1	-	1288070	1293915		CCCGAATCCTGCTTTGGAAACTTGTGCTTCTGCAGAGCTCTGCTGTTCTCCTGCACTCAG	54587	Hs.515687	GO:0016021|GO:0005515	matrix-remodelling associated 8 [Source:HGNC Symbol;Acc:7542]	16.4423	13.025	4.06657	3.38847	8.75665	33.5357	24.958	17.3446	10.5228	13.0965	6.16012	17.1639	8.38178	18.1724	12.615	21.9033	13.699	7.27654	9.12671	4.80239	3.91456	3.39447	3.6823	3.47289	5.17305	4.31322	3.77972	3.18901	3.69322	3.94166
ASHGA5P014012	0.0455281	1.52275	up	protein_coding	NM_206964	CCDS42930.1	FAM3B	RefSeq	1240	chr21	+	42688660	42729654		TTGGCTGGTGCTCCAGTCCCCAAAAGGCAAAAATGTGACCACTGGACTCCCTGCCCATCT	54097	Hs.473877	GO:0005125|GO:0005576|GO:0005615|GO:0006915|GO:0030073	protein FAM3B isoform b	265.484	184.667	7.74137	7.1347	198.326	735.703	330.142	305.492	178.565	80.3674	51.5576	243.72	170.126	227.046	181.332	351.938	126.053	127.085	109.086	8.60477	8.33705	7.00558	7.74201	7.30964	7.79676	7.67919	7.45601	7.52285	7.15382	7.78129
ASHGA5P011095	0.008394	1.72755	up	protein_coding	ENST00000369271	CCDS31287.1	AFAP1L2	GENCODE	3964	chr10	-	116054582	116164515		ACCTGGAGAATCCCAAAGCTGTCACACCTGCCTCTGCCCCAGACTGTACCCCAGTCAACT	84632	Hs.501106	GO:0045893|GO:0006954|GO:0007346|GO:0045742|GO:0032757|GO:0061098|GO:0032675|GO:0005634|GO:0005737|GO:0005886|GO:0016235|GO:0005515|GO:0005543|GO:0017124|GO:0042169|GO:0030296	actin filament associated protein 1-like 2 [Source:HGNC Symbol;Acc:25901]	2087.16	1168.43	10.7208	9.93211	2135.64	5207.69	2808.64	1322.57	2026.68	577.447	713.671	1904.95	1215.63	1027.66	1430.81	1333.96	1247.08	653.512	1270.33	11.1979	11.2473	10.4017	9.97439	10.9755	10.4118	10.9622	10.5958	10.0382	9.50965	10.8229
ASHGA5P011325	0.0486637	3.12116	up	protein_coding	NM_007131	CCDS14648.1	ZNF75D	RefSeq	3293	chrX	-	134419722	134429965		TATGAAAGAGCTGTGCATGATCAACAGATGTTAGCCCTTTCTGAGCAGAAAAGAATCAAA	7626	Hs.533540	GO:0003677|GO:0003700|GO:0005634|GO:0006351|GO:0006355|GO:0008270|GO:0016032	zinc finger protein 75D isoform 1	29.0775	10.9602	4.75451	3.11243	25.8088	13.6465	67.1602	10.0045	11.5778	44.4192	49.9821	10.0205	19.076	6.70049	5	12.9774	14.8182	11.4461	6.70294	6.20619	2.8501	4.58242	3.06484	3.58021	6.93783	7.62937	3.18515	4.23852	2.6416	2.3896
ASHGA5P015965	0.0413179	1.62538	up	protein_coding	NM_001113407	CCDS44472.1	LDB1	RefSeq	2112	chr10	-	103867324	103880210		TGCCTGTCCTGGTTGTTCCTCAAAGTCATTCAAGCTGTACTCGCCGAAGGAGCCCCCGAA	8861	Hs.454418	GO:0000790|GO:0000972|GO:0001102|GO:0001158|GO:0001702|GO:0001942|GO:0003682|GO:0003714|GO:0005634|GO:0005667|GO:0005911|GO:0006351|GO:0006355|GO:0006366|GO:0007275|GO:0009948|GO:0010669|GO:0016055|GO:0019899|GO:0021702|GO:0022607|GO:0030182|GO:0030274|GO:0030274|GO:0032784|GO:0035019|GO:0042803|GO:0043234|GO:0043621|GO:0043973|GO:0045647|GO:0045785|GO:0045892|GO:0045944|GO:0045944|GO:0046985|GO:…	LIM domain-binding protein 1 isoform 1	80.2103	50.0181	5.886	5.18523	26.6882	166.922	228.413	39.6856	43.9333	22.0989	18.2159	95.7259	46.8337	106.086	34.2117	44.4926	50.5276	26.6206	41.3551	6.24317	6.17619	6.45349	4.75183	5.29965	5.92873	6.12043	6.11453	5.60242	6.05208	5.36447
ASHGA5P002830	0.0441006	1.77066	up	protein_coding	ENST00000262738	CCDS14076.1	CELSR1	GENCODE	11389	chr22	-	46756730	46933067		TTTCCTGCCAAAGAAAGCACCATTATTATGGGAAAAAAGGGATCGTCTCCCTGCTGAGGA	9620	Hs.252387	GO:0001764|GO:0007186|GO:0007218|GO:0007156|GO:0042472|GO:0009952|GO:0001843|GO:0007417|GO:0001736|GO:0007626|GO:0007166|GO:0001942|GO:0007266|GO:0032956|GO:0042249|GO:0045176|GO:0048105|GO:0060488|GO:0060489|GO:0060490|GO:0090251|GO:0016021|GO:0016020|GO:0005624|GO:0005887|GO:0005515|GO:0005509|GO:0004930|GO:0046983|GO:0004888	cadherin, EGF LAG seven-pass G-type receptor 1 (flamingo homolog, Drosophila) [Source:HGNC Symbol;Acc:1850]	48.7783	33.8065	5.45815	4.63387	19.6211	137.802	61.0328	49.7348	27.328	23.9618	26.5545	44.1916	48.2899	34.6858	25.76	64.2268	19.6832	24.3977	19.6019	5.87239	5.88456	4.44052	5.06894	4.63781	6.04709	6.69297	5.02097	5.64871	4.49412	4.94875
ASHGA5P054054	0.0205183	2.134	up	protein_coding	ENST00000372966	CCDS14474.1	NOX1	GENCODE	2529	chrX	-	100098312	100129334		ATTAGGCAAAGTGGGTTTTCTAAACTACCGTCTCTTCCTCACCGGATGGGACAGCAATAT	27035	Hs.592227	GO:0006954|GO:0055114|GO:0006801|GO:0048661|GO:0008284|GO:0001525|GO:0007165|GO:0006950|GO:0022900|GO:0042554|GO:0030198|GO:0008217|GO:0010575|GO:0016477|GO:0015992|GO:0009268|GO:0045730|GO:0045726|GO:0003081|GO:0072592|GO:0006739|GO:0042743|GO:0006746|GO:0051454|GO:0016021|GO:0030054|GO:0005769|GO:0043020|GO:0071438|GO:0005515|GO:0016491|GO:0009055|GO:0005506|GO:0050661|GO:0050660|GO:0016175|GO:…	NADPH oxidase 1 [Source:HGNC Symbol;Acc:7889]	155.716	59.8475	6.59592	5.50236	90.1277	458.198	195.153	102.558	132.51	14.2467	12.2469	240.692	31.1291	69.8577	72.0032	64.903	80.6306	38.8329	61.5757	7.68916	7.64075	6.20951	6.11255	6.87543	5.29892	5.50201	7.43905	4.97409	5.45157	6.42828
ASHGA5P005116	0.0346957	1.58343	up	protein_coding	ENST00000301452	CCDS12161.1	ACER1	GENCODE	1088	chr19	-	6306509	6333640		TTACGTTGTCTGGGTCCTCTTCATGATCATAGGCCTGTTCTCCATGTATTTCCACATGAC	125981	Hs.352609	GO:0044281|GO:0006665|GO:0019216|GO:0006672|GO:0030148|GO:0046514|GO:0016021|GO:0005789|GO:0005783|GO:0016811|GO:0017040	alkaline ceramidase 1 [Source:HGNC Symbol;Acc:18356]	30.801	23.2434	4.73121	4.06816	16.0529	67.7571	44.3696	40.1454	26.1352	7.02488	9.19183	35.7314	7.54056	22.1453	22.701	47.9761	23.5405	18.5523	20.2478	5.61765	4.87337	4.01717	4.76978	4.57656	4.24524	5.02206	4.72789	3.06352	3.91571	4.76994
ASHGA5P055607	0.0485244	1.50258	up	protein_coding	NM_080911	CCDS9124.1	UNG	RefSeq	2070	chr12	+	109535398	109548798		TGCCTCCTCAGCTCCAGGATGATCGGCCAGAAGACGCTCTACTCCTTTTTCTCCCCCAGC	7374	Hs.191334	GO:0004844|GO:0005634|GO:0005739|GO:0006281|GO:0006284|GO:0016446|GO:0016447|GO:0019048	uracil-DNA glycosylase isoform UNG2	1501.77	1024.51	10.2638	9.67635	1329.94	4029.91	1735.96	1561.22	966.503	613.298	384.074	1393.26	898.143	1171.26	1129.28	1992.96	593.696	731.912	654.313	10.7126	10.8452	9.58291	10.2306	9.84225	10.4869	10.3227	10.0873	9.69432	9.72132	10.4705
ASHGA5P013000	0.0192713	2.02146	up	protein_coding	NM_024963	CCDS43546.1	FBXL18	RefSeq	8253	chr7	-	5515427	5553399		TTCTCCGCAGCTTCCAGGCCGAGCGGCCCGCGTTAAACGTCGTCATCTTCCCTCTGCTCC	80028	Hs.623974		F-box/LRR-repeat protein 18	78.4696	40.5803	5.91566	4.90027	33.9418	127.729	276.387	52.3895	36.8039	30.2048	25.9801	44.3199	59.7088	30.2039	35.6378	77.7423	28.1373	24.9766	27.6556	6.5451	5.77643	6.73459	5.14294	5.05297	6.38367	6.66355	5.02605	5.98418	4.309	5.43172
ASHGA5P001641	0.0306599	2.00094	up	protein_coding	NM_001135154	CCDS47822.1	SLC39A14	RefSeq	1793	chr8	+	22224761	22291640	NM_001128431, NM_001135153	GCTGTTGAAGTGTGGGGATACGGTCTCCTCTGTGTGACCGTCATCTCCCTCTGCTCCCTC	23516	Hs.491232	GO:0005385|GO:0005783|GO:0005794|GO:0005886|GO:0005886|GO:0005887|GO:0006882|GO:0015093|GO:0016021|GO:0030027|GO:0055085|GO:0071577|GO:0071577|GO:0071578	zinc transporter ZIP14 isoform c precursor	598.525	298.486	8.68458	7.6839	330.882	1938.28	622.985	734.797	192.648	188.633	66.4064	713.564	236.258	599.84	244.506	582.121	143.362	164.067	119.252	9.1406	9.73583	7.95847	9.082	7.41562	9.01461	8.0339	9.09561	7.98135	8.65394	8.20406
ASHGA5P046232	0.00612292	1.7989	up	protein_coding	NM_001144886	CCDS14419.1	CITED1	RefSeq	903	chrX	-	71521487	71527037	NM_001144885, NM_001144887, NM_004143	TGCAAAACTGGGACTTTGGGGCCCAGGCGGGAGGGGCAGAATCACTCTCTCCTTCTGCTG	4435	Hs.40403	GO:0000578|GO:0001570|GO:0001656|GO:0001658|GO:0001890|GO:0003340|GO:0003682|GO:0003700|GO:0003713|GO:0005515|GO:0005634|GO:0005737|GO:0005829|GO:0006351|GO:0006357|GO:0006913|GO:0006915|GO:0007179|GO:0007420|GO:0008022|GO:0008283|GO:0010628|GO:0030178|GO:0030318|GO:0030511|GO:0032496|GO:0032868|GO:0034097|GO:0034341|GO:0042438|GO:0042803|GO:0043473|GO:0043524|GO:0043627|GO:0043627|GO:0044212|GO:…	cbp/p300-interacting transactivator 1 isoform 1	18.0995	12.0715	4.20972	3.3626	10.6849	37.9171	24.1762	20.4444	15.0054	10.7673	7.66124	18.1399	13.1034	15.3605	10.2207	16.1295	7.79216	12.4304	9.46415	5.07198	4.06792	3.36068	3.86874	3.86994	4.88361	4.70447	3.85041	3.72164	3.50942	3.67547
ASHGA5P031903	0.0187207	1.76883	up	protein_coding	NM_020995	CCDS42193.1	HPR	RefSeq	1245	chr16	+	72097124	72111145	NM_001126102, NM_005143	TTTCCCTCCTGCTCTGGGGACGACAGCTTTTTGCACTGTACTCAGGCAATGATGTCACGG	3250	Hs.655361	GO:0003824|GO:0030492|GO:0034366	haptoglobin-related protein precursor	794.543	471.796	9.33015	8.50735	983.952	2063.89	940.784	818.891	495.379	220.079	225.241	608.126	462.701	680.928	476.56	821.351	327.378	255.328	278.325	10.3889	9.83965	8.63449	9.25665	8.81731	9.21992	9.66319	8.82105	8.85519	8.84393	9.18093
ASHGA5P012404	0.0474577	2.04251	up	protein_coding	NM_203487	CCDS9444.1	PCDH9	RefSeq	6234	chr13	-	66876965	67804468		AAGCCATTACGAGTCGCAGCGCCGTGTTACGTTTCATCTCCCTGATGGCTCCCAGGAAAG	5101	Hs.654709	GO:0005509|GO:0005886|GO:0007156|GO:0016021|GO:0030900	protocadherin-9 isoform 1 precursor	93.5845	61.3909	6.4942	5.46385	47.7439	222.784	97.4177	92.8286	52.362	84.4065	60.4518	90.6819	107.895	68.0677	40.6862	105.254	35.0308	47.0418	25.7607	6.92773	6.59238	5.14011	5.96083	5.53336	7.86259	7.8948	6.04177	6.86351	5.41099	5.62145
ASHGA5P050967	0.0224855	1.87015	up	protein_coding	NM_003116	CCDS13259.1	SPAG4	RefSeq	1452	chr20	+	34203808	34208965		CTCGGAGCCACAACTGGCAGACAGCCTGTGGCGCGGCAACCGTGAGGGGCGGGGCCTCGG	6676	Hs.123159	GO:0005198|GO:0005874|GO:0005929|GO:0007283|GO:0016021|GO:0035086|GO:0042802	sperm-associated antigen 4 protein	11.0215	7.93875	3.70999	2.80683	11.5735	13.429	11.9137	9.13311	14.0238	8.41018	5.67593	14.013	5.15368	9.98398	6.10865	9.44383	10.152	9.72915	5	5.18096	2.83525	2.66024	2.96269	3.79256	4.52486	4.16524	3.55809	2.67041	3.03949	3.09504
ASHGA5P018720	0.0474133	1.74438	up	protein_coding	ENST00000457542	CCDS32201.1	MAPKBP1	GENCODE	7232	chr15	+	42066631	42120053	NM_001128608, NM_001265611	ATTCTTCCTGCGTCTGGAGTGTGGAGGTCTACCCCGAGGTGAAGGATAGTAACCAGGCCT	23005	Hs.513661	GO:0007256|GO:0005515	mitogen-activated protein kinase binding protein 1 [Source:HGNC Symbol;Acc:29536]	34.5747	28.3787	5.1201	4.31738	29.7334	53.0862	52.5087	29.378	32.0851	19.579	14.7476	45.4798	36.6217	48.1721	8.64197	35.6249	33.4407	19.4452	16.7041	6.37759	4.53347	4.23217	4.33648	4.86072	5.75522	5.8009	5.06422	5.22498	4.94162	3.47844
ASHGA5P008777	0.0360667	1.73423	up	protein_coding	NM_001098424	CCDS43194.1	DLG1	RefSeq	4968	chr3	-	196769430	197025447	ENST00000346964	TTTGTTTCTCATTCTCATATTTCACCAATAAAGCCAACAGAAGCTGTTCTTCCCTCTCCT	1739	Hs.292549	GO:0001658|GO:0001771|GO:0001772|GO:0001935|GO:0002088|GO:0002369|GO:0004385|GO:0004721|GO:0005515|GO:0005634|GO:0005737|GO:0005783|GO:0005789|GO:0005794|GO:0005829|GO:0005874|GO:0005886|GO:0005911|GO:0005923|GO:0007015|GO:0007163|GO:0007268|GO:0007411|GO:0008022|GO:0008092|GO:0008284|GO:0009898|GO:0014069|GO:0015459|GO:0015459|GO:0016323|GO:0016328|GO:0016337|GO:0019048|GO:0019901|GO:0019902|GO:…	disks large homolog 1 isoform 1	29.7984	22.7451	4.87502	4.08073	13.6743	72.1931	28.2354	35.5805	23.9803	14.1443	19.3859	31.1932	18.1914	37.6379	13.2182	38.4966	14.3631	17.6888	19.6193	5.40809	4.96495	3.51925	4.60384	4.45919	5.28841	6.20651	4.5499	4.16552	4.61371	4.00108
ASHGA5P043124	0.0250698	2.24988	up	protein_coding	NM_018044	CCDS5547.1	NSUN5	RefSeq	2446	chr7	-	72716513	72722864	NM_001168347, NM_148956	TGAGTTGTTGTTGGGAAAGGGCTTTCGAGGGGGTGGGGGCCGATGGAAGGCTCTGTTGGG	55695	Hs.647060	GO:0008168	putative methyltransferase NSUN5 isoform 2	14.5245	9.13208	4.13042	2.96057	10.1661	23.483	12.0191	12.7742	13.6489	14.1756	16.7817	13.1477	6.37872	7.31512	10.7886	12.834	8.91148	12.6966	5	5.00449	3.49205	2.66648	3.34086	3.75996	5.29256	5.99902	3.48793	2.86932	2.72069	3.74364
ASHGA5P051364	0.036506	1.70745	up	protein_coding	NM_033200	CCDS14093.2	LMF2	RefSeq	2617	chr22	-	50941375	50946135		CCTGCTCTAGCGGGCCGCGTAGCGGACATGGCGGGCTCCCGGCTCCCGCGGCAGCTCTTC	91289	Hs.150540	GO:0005789|GO:0016021	lipase maturation factor 2	16.563	12.7926	4.128	3.35616	11.338	39.2387	21.4972	16.6925	10.8975	9.28383	10.0872	13.4686	17.062	16.8255	7.5015	20.8558	9.73059	11.5871	5.98579	5.15465	4.11524	3.23312	3.63891	3.51104	4.67595	5.17973	3.5154	4.07311	3.60867	3.32199
ASHGA5P009825	0.046278	1.53261	up	protein_coding	NM_212481	CCDS33251.1	ARID5A	RefSeq	2223	chr2	+	97202463	97218371		CTATGAGCTGGTGACCGGGCGCCGCCTCTGGAAGAACGTGTACGACGAGCTGGGGGGCAG	10865	Hs.920	GO:0003677|GO:0005634|GO:0005730|GO:0006351|GO:0045892	AT-rich interactive domain-containing protein 5A	31.1053	26.8814	4.85498	4.23899	18.1943	49.8535	61.6747	22.4546	26.7582	18.3704	8.64868	42.8878	15.0353	47.0841	18.2921	47.0302	28.0837	18.6638	13.9805	5.78171	4.44592	4.45428	3.97566	4.61012	5.66398	4.92612	4.98206	3.89456	4.91454	4.46389
ASHGA5P011747	0.0358911	1.72687	up	protein_coding	NM_031460	CCDS4842.1	KCNK17	RefSeq	1589	chr6	-	39266776	39282236		TACGTGATTGGAATGAACCCCTCCCAGAGGTACCCACTGTGGTACAAGAACATGGTGTCC	89822	Hs.162282	GO:0005244|GO:0005267|GO:0005886|GO:0006813|GO:0007268|GO:0016020|GO:0016021	potassium channel subfamily K member 17 isoform 1	1123.47	703.504	9.91221	9.12405	1819.56	2445.19	1130.36	963.653	791.176	442.736	476.793	918.31	721.302	967.347	811.755	1068.2	475.748	360.324	519.85	11.0337	10.1321	8.94628	9.49967	9.53807	10.1155	10.5604	9.47202	9.42108	9.39947	9.97439
ASHGA5P054013	0.0241633	2.0133	up	protein_coding	NM_130388	CCDS14378.1	ASB12	RefSeq	1293	chrX	-	63444071	63450511		TACCTAAAACACCAACTGTAATCTTGCAGTCTCCCCAGGAACTTATGATGCCTCCGAAAA	142689	Hs.56281	GO:0005622|GO:0016567|GO:0035556	ankyrin repeat and SOCS box protein 12	525.402	288.415	8.68861	7.67905	307.403	1560.23	728.908	608.642	230.074	189.648	137.363	440.946	353.366	326.293	343.771	583.323	109.236	161.19	141.723	9.05591	9.41432	8.21789	8.77221	7.67761	9.02516	9.01516	8.33064	8.51838	7.72755	8.72063
ASHGA5P051347	0.0319981	1.70408	up	protein_coding	NM_020844	CCDS47808.1	KIAA1456	RefSeq	9603	chr8	+	12803182	12887284		AGATTGCCCGGAATAGAGGATGTGAAGCCATGGTATGTGACAACCTTAATCTCCCCTTTA	57604	Hs.202521	GO:0008168	putative methyltransferase KIAA1456 isoform 1	5493.94	3254.66	12.119	11.35	4915.87	13528.8	7022.29	6368.9	2946.15	2056.29	1338.15	5775.1	3700.09	3940.91	3828.66	6192.28	1473.03	1992.7	1654.95	12.1797	12.8214	11.8747	12.5626	11.5897	11.9094	11.639	12.3758	11.4104	11.7346	12.2491
ASHGA5P012749	0.0143479	1.68373	up	protein_coding	NM_002836	CCDS13038.1	PTPRA	RefSeq	3637	chr20	+	2844840	3019315		CAGCAACCACTCCAGAAACTTTCCCTCCTTCAGGTAATTCTGACTCGAAGGACAGAAGAG	5786	Hs.269577	GO:0004725|GO:0005001|GO:0005886|GO:0005887|GO:0006468|GO:0007411|GO:0035335	receptor-type tyrosine-protein phosphatase alpha isoform 1 precursor	219.18	145.731	7.5562	6.80454	162.464	489.947	385.446	215.172	117.518	93.8842	55.7351	233.273	134.237	253.005	117.113	205.048	111.394	86.4231	112.898	8.37446	7.7442	7.24211	7.19976	6.69193	8.01889	7.78063	7.39763	7.17651	7.33404	7.14492
ASHGA5P034392	0.0354911	1.82365	up	protein_coding	ENST00000332578	CCDS12088.1	TMPRSS9	GENCODE	3180	chr19	+	2389783	2426086		ACAACTTCTCCCTCACAGACCGCATGATCTGCGCAGGCTTCCTGGAAGGCAAAGTCGACT	360200	Hs.465560	GO:0006508|GO:0005887|GO:0005515|GO:0004252|GO:0003824	transmembrane protease, serine 9 [Source:HGNC Symbol;Acc:30079]	900.684	537.805	9.43085	8.56402	427.938	2694.79	1019.65	1066.08	435.478	290.674	183.524	1087.33	674.095	837.716	431.997	1075.75	245.847	323.929	175.299	9.41603	10.291	8.77331	9.63889	8.6264	9.58434	9.39646	9.72034	9.34676	9.16674	9.05027
ASHGA5P004250	0.018188	1.57533	up	protein_coding	NM_006052	CCDS33553.1	DSCR3	RefSeq	3252	chr21	-	38595725	38639833		ACTTGACAAAGACCTGTGAATTTATCGTTCACTCCGCTCCTCAGAAGGGGAAGTTTACTC	10311	Hs.369488	GO:0003674|GO:0005634|GO:0007034|GO:0008150|GO:0030904	Down syndrome critical region protein 3	38.4867	29.4003	5.09538	4.43973	25.6181	75.49	81.3519	45.6078	21.8358	17.7823	10.633	29.5748	21.1596	33.5676	15.6661	39.2589	50.4713	26.5698	19.1092	6.19874	5.02853	4.87687	4.95303	4.34161	5.61211	5.27155	4.48064	4.3885	4.45002	4.23678
ASHGA5P052731	0.0336413	1.89891	up	protein_coding	NM_080604	CCDS4898.1	TJAP1	RefSeq	2783	chr6	+	43445260	43474294		TGCCTCCTTCTTGCTTCTCAGCAGGCGGAGGAGCCGTCACCTCCCAGAATGACTAGTGCC	93643	Hs.520145	GO:0005515|GO:0005634|GO:0005730|GO:0005794|GO:0005923	tight junction-associated protein 1 isoform b	133.691	91.0881	7.034	6.10882	143.628	243.928	174.077	124.393	136.229	67.2133	72.82	107.238	98.1392	121.664	103.95	139.909	72.4619	46.6977	54.794	8.23568	6.72841	6.03429	6.39014	6.91736	7.53556	8.15402	6.27652	6.73199	6.24978	6.96761
ASHGA5P034365	0.0402891	1.96411	up	protein_coding	NM_003433	CCDS12980.1	ZNF132	RefSeq	3048	chr19	-	58944180	58951589		CACATTGAAGAGCATGGTAACCTTTGAAGATGTGGCTGTATACTTCTCCCAAGAGGAGTG	7691	Hs.156169	GO:0003677|GO:0003700|GO:0005634|GO:0006351|GO:0008270	zinc finger protein 132	22.7624	12.8004	4.35993	3.38606	7.43765	52.6984	34.5879	25.1693	5	16.0764	14.137	26.9921	18.627	14.8911	10.214	17.3231	10.6888	12.7581	5.10099	4.57317	4.52563	3.73382	4.12795	2.3654	5.46863	5.73258	4.35224	4.20109	3.47548	3.67471
ASHGA5P017401	0.0338605	1.77255	up	protein_coding	NM_152336		AGBL1	RefSeq	3493	chr15	+	86685241	87572283		ATGTCTCCCCAGTTTGTGACACTTGATGAGGCTCCCTTCAAATGAGCAAGTATTGAAGTT	123624	Hs.679833	GO:0004181|GO:0005829|GO:0006508|GO:0008270|GO:0015631|GO:0035609|GO:0035610	cytosolic carboxypeptidase 4	2583.84	1635.25	11.0741	10.2483	1545.78	6414.33	3092.77	3126.61	1417.78	1461.06	840.842	2771.52	2474.82	2076.21	1772.99	2812.53	647.876	996.43	665.876	10.8532	11.5575	10.5702	11.3368	10.4351	11.4927	11.13	11.2177	10.9355	10.6534	11.1312
ASHGA5P017117	0.0375749	2.55438	up	protein_coding	NM_001145107	CCDS44863.1	NELL2	RefSeq	3385	chr12	-	44902057	45270633		TTTCTCTCCTGTCTTTCAAGACACGCGCCCGAAATCGAGGGAGGGAGACGATGGACTGAG	4753	Hs.505326	GO:0005198|GO:0005509|GO:0005515|GO:0005576|GO:0007155	protein kinase C-binding protein NELL2 isoform a	28.9277	9.0969	4.33147	2.9785	13.2425	22.6071	136.511	12.0443	7.26596	21.8693	12.8807	5	20.277	5.70553	5.05626	9.08795	7.43289	11.1114	5.00732	5.35967	3.45015	5.6567	3.27214	3.06887	5.91629	5.58776	2.34018	4.32912	2.53146	2.88202
ASHGA5P054553	0.0468773	1.81796	up	protein_coding	NM_032709	CCDS7474.1	PYROXD2	RefSeq	2083	chr10	-	100143321	100174978		TGGCTGCCATGTAGTCTCCCTCTTCACTCAGTACATGCCCTATACGCTGGCTGGAGGCAA	84795	Hs.238303	GO:0016491	pyridine nucleotide-disulfide oxidoreductase domain-containing protein 2	1924.71	1021.35	10.3826	9.52028	1243.57	6583.01	1850.47	2318.18	845.289	416.248	307.957	1832.99	1034.96	1549.46	954.17	2225.7	493.991	488.06	403.119	10.6391	11.6017	9.68156	10.8512	9.63974	10.0592	10.0476	10.5408	9.86494	10.1599	10.2252
ASHGA5P033969	0.014391	1.61338	up	protein_coding	ENST00000262961	CCDS45921.1	ZFR2	GENCODE	4757	chr19	-	3804021	3869027		ATCTCCTCCTGTGAGGAGCCCAGGATGCAGGTCACCATATCTGTCACCTCACCTCTGATG	23217	Hs.65750	GO:0005622|GO:0008270|GO:0003676	zinc finger RNA binding protein 2 [Source:HGNC Symbol;Acc:29189]	112.922	77.3905	6.59916	5.90907	72.9846	241.738	218.001	133.379	70.4346	44.196	28.3638	94.2778	73.2601	87.7697	75.8852	133.531	55.6543	62.5204	53.1131	7.43643	6.71178	6.38087	6.49587	5.94186	6.93061	6.80379	6.09204	6.28901	5.76745	6.50849
ASHGA5P010969	0.032884	1.68536	up	protein_coding	NM_001178035	CCDS55052.1	CEP85L	RefSeq	7141	chr6	-	118781934	119031238		GTTTGAAAAAAAACAGCTGACCCTTGGCTAACATTACATGATTTGGAGAAATAATTGGAA	387119	Hs.656959	GO:0005813	centrosomal protein of 85 kDa-like isoform c	17.9932	6.808	3.39993	2.64687	5.82179	15.3324	79.9505	11.8118	9.65102	5	5	11.378	5	7.62512	5	11.7949	6.78474	5	6.45123	4.22563	2.98747	4.84954	3.24811	3.37522	2.57053	2.61568	3.32724	2.35685	2.75757	2.3896
ASHGA5P005964	0.046821	1.66297	up	protein_coding	NM_016106	CCDS9639.1	SCFD1	RefSeq	2233	chr14	+	31091459	31205033	NR_047546, NR_047548	AGTATGGAAGGTACTCATTTATGACAGATTTGGCCAAGATATAATCTCTCCTCTGCTATC	23256	Hs.369168	GO:0001666|GO:0005789|GO:0005798|GO:0005801|GO:0005886|GO:0006890|GO:0006892|GO:0006904|GO:0009636|GO:0015031|GO:0017119|GO:0019905|GO:0032580|GO:0047485|GO:0060628	sec1 family domain-containing protein 1 isoform a	110.358	65.5678	6.32856	5.5948	67.1493	342.962	152.927	131.795	47.3362	33.3508	14.5581	92.7876	60.9873	77.6569	66.5539	132.714	41.9448	47.9997	31.118	7.33269	7.22473	5.83018	6.4766	5.39399	6.52119	5.7768	6.07231	6.0178	5.59403	6.32333
ASHGA5P004427	0.019471	1.97435	up	protein_coding	NM_002967	CCDS12142.1	SAFB	RefSeq	3115	chr19	+	5623045	5668489		CTCCCCCCAGACGTGACTGGGGGGACCATGGCCGAAGAGAGGATGACCGGTCATGGCAGG	6294	Hs.728802	GO:0000166|GO:0001047|GO:0003682|GO:0003690|GO:0003723|GO:0005515|GO:0005634|GO:0005730|GO:0006325|GO:0006351|GO:0030520|GO:0040007|GO:0042445|GO:0045944	scaffold attachment factor B1 isoform 3	118.62	67.5805	6.73703	5.75565	172.183	251.041	161.346	112.592	69.7445	55.2002	42.8728	83.9792	63.2304	72.1829	66.4154	91.2562	67.0841	64.4485	48.446	8.44787	6.77003	5.91466	6.24011	5.93127	7.25681	7.40225	5.93322	6.07388	5.49688	6.32013
ASHGA5P052092	0.0324372	1.7627	up	protein_coding	NM_173080	CCDS1031.1	SPRR4	RefSeq	766	chr1	+	152943127	152945069		AACAGAAGTAAGGATGGACTGGATATTACCATCATCCACCATCCTGGCTACCAGATGGAA	163778	Hs.433629	GO:0005938|GO:0018149|GO:0031424	small proline-rich protein 4	20.0465	10.5125	3.97435	3.15656	5.87872	18.6314	84.2454	13.8493	8.88126	5.40994	12.3566	11.1194	10.3096	13.5187	6.49755	14.0064	14.2284	8.92778	6.09903	4.24137	3.22636	4.92741	3.43186	3.28565	3.86701	5.51652	3.2986	3.42955	3.36455	3.16124
ASHGA5P010002	0.0161279	1.70227	up	protein_coding	ENST00000358556	CCDS54810.1	EDNRA	GENCODE	3823	chr4	+	148402068	148466106		TGTATTTAAGTTCTACCAAGATGTAAAGGACTGGTGGCTCTTCGGGTTCTATTTCTGTAT	1909	Hs.183713	GO:0007205|GO:0043066|GO:0007507|GO:0050729|GO:0051482|GO:0007186|GO:0008284|GO:0007165|GO:0008283|GO:0001666|GO:0032496|GO:0060137|GO:0001701|GO:0007568|GO:0070374|GO:0015758|GO:0007266|GO:0007204|GO:0003094|GO:0006939|GO:0001934|GO:0019233|GO:0001569|GO:0090023|GO:0043084|GO:0050678|GO:0007190|GO:0071260|GO:0042310|GO:0043278|GO:0007202|GO:0007585|GO:0060322|GO:0014032|GO:0001821|GO:0030818|GO:…	endothelin receptor type A [Source:HGNC Symbol;Acc:3179]	20.6991	15.4437	4.25223	3.48477	11.649	42.2722	29.9445	24.4829	21.3599	8.055	5.27379	22.5554	5	16.7363	12.818	31.6177	17.4437	11.7612	12.7288	5.19033	4.21522	3.58343	4.08993	4.31498	4.46056	4.04422	4.11919	2.35685	3.60368	3.96279
ASHGA5P005541	0.0476964	2.32626	up	protein_coding	NM_000277	CCDS9092.1	PAH	RefSeq	2680	chr12	-	103232103	103311381		TTTAATGATGCCAAGGAGAAAGTAAGGAACTTTGCTGCCACAATACCTCGGCCCTTCTCA	5053	Hs.603740	GO:0004505|GO:0005506|GO:0005829|GO:0006559|GO:0006559|GO:0006571|GO:0008652|GO:0016597|GO:0018126|GO:0034641|GO:0042136|GO:0042423|GO:0042803|GO:0044281|GO:0046146|GO:0048037	phenylalanine-4-hydroxylase	33.7633	13.2569	4.59965	3.38164	77.0477	27.538	100.146	18.0739	22.1641	7.70505	8.52164	8.91052	5	12.3262	13.1363	23.3999	10.2399	14.4692	14.2271	7.50786	3.67631	5.18562	3.72906	4.35898	4.3922	4.89842	3.04875	2.35685	3.27307	3.99241
ASHGA5P007856	0.000763652	1.89266	up	protein_coding	NM_002456	CCDS1098.1	MUC1	RefSeq	1220	chr1	-	155158299	155162706	NM_001204287, NM_001204293, NM_001204297	GAAGAATGCTTTGTCTACTGGGGTCTCTTTCTTTTTCCTGTCTTTTCACATTTCAAACCT	4582	Hs.89603	GO:0000790|GO:0000978|GO:0002039|GO:0003712|GO:0005515|GO:0005576|GO:0005737|GO:0005796|GO:0005887|GO:0006977|GO:0006978|GO:0009986|GO:0010944|GO:0016266|GO:0016324|GO:0036003|GO:0043618|GO:0043687|GO:0044267|GO:0090240	mucin-1 isoform 1 precursor	44.9748	26.6748	5.21377	4.29335	12.469	59.6106	118.218	46.3933	35.8285	13.7736	12.9118	60.5936	16.5562	36.3514	25.8512	47.0642	25.0399	15.8274	20.033	5.27632	4.69934	5.43681	4.97435	5.01473	5.24479	5.59193	5.47186	4.02843	4.5627	4.95404
ASHGA5P010369	0.0124738	1.5069	up	protein_coding	NM_006077		MICU1	RefSeq	2506	chr10	-	74127083	74385949	NM_001195518	TTTGTGGAAGAGGGCCCATGCAGAATCTCCACCATGTGTAGACAACCTAAAAAGTGACAT	10367	Hs.524367	GO:0005509|GO:0005515|GO:0005622|GO:0005743|GO:0006952|GO:0016021|GO:0051561|GO:0070509	calcium uptake protein 1, mitochondrial isoform 1	56.0448	44.4526	5.68429	5.09271	34.5312	110.502	88.5587	59.9587	51.6015	18.925	19.4847	64.796	32.3256	56.5757	36.4312	73.9046	42.0965	39.3249	30.5101	6.56762	5.56261	5.00218	5.3374	5.51313	5.71066	6.21258	5.56819	5.03083	5.15543	5.46224
ASHGA5P052287	0.049467	1.58859	up	protein_coding	NM_015084	CCDS4013.1	MRPS27	RefSeq	2797	chr5	-	71515235	71616084		TCAGAAGGTCTTTTAAGTCTGACCACCCAGCTTGTCAAGGAAAAACTCTCCACCTGTGAA	23107	Hs.482491	GO:0005515|GO:0005739|GO:0005840	28S ribosomal protein S27, mitochondrial	22.4405	17.0323	4.43711	3.76937	12.5706	51.2099	38.9876	22.5355	17.9643	13.0697	9.55243	13.6335	18.2264	14.0418	19.0086	28.1976	13.7262	13.2384	12.7868	5.28531	4.48309	3.86598	3.98104	4.09178	5.1694	5.09171	3.52858	4.16811	3.41033	4.51665
ASHGA5P003152	0.014167	1.82353	up	protein_coding	NM_032169	CCDS3074.1	ACAD11	RefSeq	3556	chr3	-	132276981	132378975		AACTCAAAATACTTCTCTCTCCAGACACAAACAGCACAGCATGATTCTTGTTCCCATGAA	84129	Hs.441378	GO:0004466|GO:0005634|GO:0005777|GO:0016772|GO:0017099|GO:0031966|GO:0033539|GO:0050660|GO:0070991	acyl-CoA dehydrogenase family member 11	41.89	27.0472	5.21449	4.34776	15.4159	101.688	57.2861	48.5081	24.9301	23.3442	12.5854	51.3622	33.1475	41.2936	28.6464	35.3813	18.8551	17.8194	14.1869	5.57036	5.44375	4.35493	5.03564	4.5123	6.01021	5.54481	5.24393	5.07094	4.74762	5.10838
ASHGA5P026455	0.011918	1.8171	up	protein_coding	NM_017870	CCDS7997.1	TMEM132A	RefSeq	3520	chr11	+	60691912	60704631	NM_178031	TCTTGGTCAATGGTGTGGTCTTCGTCCTGCGCTATCAGCGCAAAGAACCTCCCGACAGTG	54972	Hs.118552	GO:0000139|GO:0003674|GO:0005575|GO:0005789|GO:0008150|GO:0016021	transmembrane protein 132A isoform a precursor	73.8824	46.2548	5.96234	5.1007	28.0143	182.415	151.089	64.4142	49.4361	27.6884	25.3742	62.6277	44.7093	58.1614	57.7077	77.0986	29.4567	26.3239	30.3261	6.30976	6.29398	5.80884	5.44117	5.4518	6.25093	6.6233	5.51894	5.53753	5.19275	6.11962
ASHGA5P039821	0.0245784	1.73264	up	protein_coding	NM_001256857		LOC100287327	RefSeq	1593	chr4	+	9245604	9247197	ENST00000416902, ENST00000527080, NM_001242326, NM_001256852, NM_001256853, NM_001256855, NM_001256860, NM_001256871, NM_001256873, NM_001256874, NM_001256894, NM_201402	TCAAAATACAAGTGTGGGATGAAGAACCATCATCCTGAACAGCAAAGCTCCCTGCTAAAC	100287327	Hs.741129		ubiquitin carboxyl-terminal hydrolase 17-like	17.7148	12.3577	4.18955	3.39658	9.08937	27.7237	16.919	30.2146	23.5095	9.18997	7.89334	17.179	17.1496	12.8257	13.2962	14.41	9.9337	8.69149	10.1968	4.85259	3.68498	2.9814	4.37044	4.42957	4.66146	4.75526	3.78068	4.082	3.31298	4.00915
ASHGA5P038268	0.039627	1.61784	up	protein_coding	ENST00000371084	CCDS625.1	PGM1	GENCODE	2472	chr1	+	64058946	64125916		TTCCAGAGCAGCGCCAACTACGCGGAGAACTTCATCCAGAGTATCATCTCCACCGTGGAG	5236	Hs.1869	GO:0044281|GO:0005975|GO:0006006|GO:0005978|GO:0019388|GO:0005980|GO:0005737|GO:0005829|GO:0015629|GO:0000287|GO:0004614|GO:0016868	phosphoglucomutase 1 [Source:HGNC Symbol;Acc:8905]	25.264	18.2066	4.54205	3.84799	13.516	60.5509	39.1656	29.3868	18.0272	15.3858	7.31343	18.7666	20.9703	16.3575	21.0425	30.6468	10.9601	14.6733	12.7955	5.3901	4.71805	3.8714	4.33703	4.09629	5.4054	4.62573	3.89243	4.37545	3.57829	4.66122
ASHGA5P010512	0.0298991	1.66244	up	protein_coding	NM_001171660	CCDS54535.1	CYB5R3	RefSeq	3063	chr22	-	43013845	43040640	ENST00000396303	GAGCTGGGAGTTGGGCCATATGGTGCTCTTCCCAGTCTGGTTCCTGTACAGTCTGCTCAT	1727	Hs.561064	GO:0004128|GO:0005737|GO:0005741|GO:0005743|GO:0005783|GO:0005789|GO:0005811|GO:0005833|GO:0006695|GO:0006766|GO:0006767|GO:0008015|GO:0016020|GO:0019852|GO:0044281|GO:0071949	NADH-cytochrome b5 reductase 3 isoform 3	20.3718	9.4101	3.8094	3.0761	5.44845	28.5139	77.5652	16.187	10.0427	5	8.28736	11.9302	8.49612	8.11219	8.1298	12.1038	11.6778	10.5103	6.84068	4.13679	3.71761	4.79991	3.60618	3.41988	2.57053	4.84538	3.37891	3.2048	2.81564	3.40838
ASHGA5P001014	0.0138296	1.83539	up	protein_coding	ENST00000217428	CCDS46608.1	SPINT3	GENCODE	476	chr20	-	44141100	44144264		CTAGCACGAGACACTATCAAGGATCTCCTCCCAAATGTATGCGCTTTTCCTATGGAAAAG	10816	Hs.370724	GO:0005576|GO:0004867	serine peptidase inhibitor, Kunitz type, 3 [Source:HGNC Symbol;Acc:11248]	569.984	333.705	8.88156	8.00547	465.12	1542.54	665.28	683.714	289.424	207.608	167.631	538.551	392.421	441.483	318.477	570.027	206.748	204.513	202.265	9.52497	9.39733	8.06223	8.97503	8.02829	9.15227	9.28019	8.63214	8.65857	8.19194	8.60878
ASHGA5P000646	0.017351	2.20078	up	protein_coding	NM_152660	CCDS309.1	FAM76A	RefSeq	3360	chr1	+	28052489	28089423	NM_001143912	AGAAAAAGTCCAAGTTTGAGTCAATCACAACTAATGGAGACAGCTTCTCCCCAGACCTGG	199870	Hs.469359		protein FAM76A isoform 3	196.407	103.79	7.27304	6.13503	115.358	600.699	278.595	204.098	87.9714	69.0173	46.7767	168.74	126.182	116.902	116.713	229.413	39.7352	65.0847	32.5017	7.97016	8.04434	6.74952	7.11636	6.27201	7.57613	7.52778	6.92805	7.07757	6.1918	7.13795
ASHGA5P051620	0.041666	1.51915	up	protein_coding	NM_007136	CCDS2979.1	ZNF80	RefSeq	2957	chr3	-	113953479	113956425		TGATTTATTTTCTCAGGGACGAGAGAATGATGGTGAAGCTGTGTTGCTTTCCCAGGTGAG	7634	Hs.724900	GO:0003677|GO:0003700|GO:0005634|GO:0006351|GO:0006355|GO:0008270	zinc finger protein 80	11.069	8.00921	3.26812	2.66486	5	20.6121	15.0029	12.1383	12.9286	5	6.58358	11.2862	5	6.60528	5	16.4084	5.48025	12.5705	5	2.62964	3.34366	2.85919	3.28162	3.70158	2.57053	4.4424	3.31636	2.35685	2.63206	2.3896
ASHGA5P009538	0.0124423	1.57629	up	protein_coding	NM_016565	CCDS8225.1	CHCHD8	RefSeq	833	chr11	-	73583712	73587890		CACCTGTTCGACTCCCCATCCCCAGGATGTCAACCTCAGTCCCTCAAGGCCATACCTGGA	51287	Hs.475387		coiled-coil-helix-coiled-coil-helix domain-containing protein 8	571.59	388.259	8.93832	8.28179	444.42	1259.63	1120.88	558.694	330.106	235.794	210.324	412.872	426.072	466.478	321.64	586.065	397.46	278.983	241.114	9.46083	9.12782	8.92925	8.64179	8.23628	9.30759	9.55804	8.24498	8.76575	8.26858	8.62907
ASHGA5P043720	0.0481375	1.63873	up	protein_coding	NM_001305	CCDS5560.1	CLDN4	RefSeq	1846	chr7	+	73245192	73247015		GGGGTTTTTCCTCTTCCTTCTTTGTGGTTTCTGTTTTGTAATTTAAGAAGAGCTATTCAT	1364	Hs.647036	GO:0004888|GO:0005198|GO:0005886|GO:0005887|GO:0005923|GO:0007565|GO:0009925|GO:0016324|GO:0016328|GO:0016338|GO:0032570|GO:0042802	claudin-4	69.0565	55.5705	6.11107	5.3985	51.8493	105.854	101.221	77.2753	71.0752	34.6515	36.2914	74.2347	50.5847	68.2521	49.2637	95.6957	45.1802	31.5267	48.4905	7.03054	5.49584	5.19956	5.70384	5.95693	6.5722	7.16535	5.7643	5.72342	5.41523	5.88715
ASHGA5P002552	0.0308326	1.55531	up	protein_coding	ENST00000417098	CCDS2327.1	SATB2	GENCODE	5730	chr2	-	200134222	200322819	NM_001172517, NM_015265	CAGGCCCAAGGAATAATCAAGCTGGGAAGGTGGAACCCTCTCCCCCTCAGTTATGTGACA	23314	Hs.516617	GO:0006351|GO:0000122|GO:0001764|GO:0006355|GO:0045944|GO:0006338|GO:0009880|GO:0048704|GO:0071310|GO:0051216|GO:0060021|GO:0002076|GO:0010468|GO:0005634|GO:0005667|GO:0005737|GO:0000118|GO:0016363|GO:0003677|GO:0003700|GO:0043565|GO:0003682|GO:0005515	SATB homeobox 2 [Source:HGNC Symbol;Acc:21637]	1824.44	1212.75	10.6011	9.96388	2760.44	3630.52	1996.44	1839.97	1212.19	770.014	778.654	1607.28	1283.15	1508.27	1276.15	1802.62	824.311	837.614	957.126	11.506	10.6863	9.79398	10.4599	10.206	10.78	11.0432	10.3333	10.1142	10.1155	10.6444
ASHGA5P038543	0.0164322	2.00323	up	protein_coding	NM_178824	CCDS3201.1	WDR49	RefSeq	2672	chr3	-	167196472	167371289		TTACTGATTATCTCCTCCTCTGCAGACTGCAGTATTTGTGTGACTGGTGTCTGCAATGCT	151790	Hs.213762		WD repeat-containing protein 49	193.438	116.908	7.44081	6.43848	163.858	474.605	218.915	221.129	115.7	68.6317	90.0773	194.59	127.993	175.093	115.506	198.507	72.514	63.2376	65.5063	8.38287	7.68977	6.38758	7.23739	6.66688	7.56678	8.45613	7.13904	7.1009	6.76113	7.12368
ASHGA5P050637	0.0117533	2.0449	up	protein_coding	NM_001029996	CCDS33282.1	PCDP1	RefSeq	2982	chr2	+	120302024	120414237		AAACGTTCCTCCAGAAAAAGCAATGATGCATATAAATTTTCACCGACCGCCAGCGAAGCC	200373	Hs.496753	GO:0005516|GO:0005929	primary ciliary dyskinesia protein 1	22.8227	10.9664	4.13749	3.10546	9.92919	22.8138	91.4086	11.919	17.5546	5.46994	7.86851	15.6177	11.7122	25.0982	9.35514	12.942	7.65717	5	5	4.9656	3.46033	5.04626	3.2598	4.05762	3.8844	4.74988	3.67601	3.58001	4.06968	3.57236
ASHGA5P053240	0.0404576	1.57423	up	protein_coding	NM_020979		SH2B2	RefSeq	2157	chr7	+	101928404	101962178		TTCTTCCTCCCTGGGGATGGATCCAAGCTATTGTCCTGCCCATGGCTTCCCATCTCAGGA	10603	Hs.489448	GO:0001725|GO:0001726|GO:0001922|GO:0004871|GO:0005068|GO:0005070|GO:0005543|GO:0005737|GO:0005829|GO:0005884|GO:0005886|GO:0007165|GO:0007399|GO:0007596|GO:0008269|GO:0008286|GO:0019221|GO:0019222|GO:0030036|GO:0035556|GO:0046425|GO:0046578|GO:0050851|GO:0050873	SH2B adapter protein 2	3901.45	2291.04	11.5282	10.8736	2899.22	11077.3	4708.24	4563.17	2168.6	962.38	741.396	4091.25	2130.94	3414.82	2218.12	4040.51	1620.75	1401.35	1210.8	11.5589	12.5086	11.2539	11.9821	11.0803	11.0147	11.004	11.8232	10.7272	11.5172	11.4441
ASHGA5P004389	0.0317597	1.8973	up	protein_coding	NM_003225	CCDS13685.1	TFF1	RefSeq	508	chr21	-	43782390	43786644		TATCCTAATACCATCGACGTCCCTCCAGAAGAGGAGTGTGAATTTTAGACACTTCTGCAG	7031	Hs.162807	GO:0005515|GO:0005615|GO:0005975|GO:0006950|GO:0007586|GO:0008083|GO:0010039|GO:0030277|GO:0032355|GO:0043434	trefoil factor 1 precursor	30.1952	12.0471	4.21175	3.28781	11.8456	59.4064	99.6203	32.4799	13.5568	7.69458	5	11.9578	13.4591	12.0005	11.838	22.7949	10.3904	8.4114	5.43541	5.21082	4.69469	5.17733	4.47164	3.75316	4.38887	2.61568	3.38184	3.75352	3.24213	3.85587
ASHGA5P013843	0.00790766	1.97949	up	protein_coding	NM_022483	CCDS3945.1	C5orf28	RefSeq	2761	chr5	-	43444353	43483992		TAGACCACTTTTTTCTAGCTGGATCCATGTCTTTAAAGGCTGCTTTGACTCTCCCGCGAA	64417	Hs.732093	GO:0016021	transmembrane protein C5orf28	65.5302	40.3146	5.84898	4.86385	24.1876	175.226	96.5976	68.3225	40.5788	31.3387	25.2348	62.755	36.1611	33.1312	50.4947	81.1019	35.2586	30.8458	15.2089	6.1289	6.24317	5.12948	5.52615	5.19318	6.43341	6.61626	5.52126	5.20481	4.43303	5.92705
ASHGA5P005631	0.0194436	2.15366	up	protein_coding	NM_007335	CCDS2672.2	DLEC1	RefSeq	5632	chr3	+	38080695	38164228		ATGCTGATGGGCCAGCAGGAGCCAGCCAAGGCCGCTGTGGCCTTCAGGGTCTCCCCAAAC	9940	Hs.714499	GO:0003674|GO:0005737|GO:0008285	deleted in lung and esophageal cancer protein 1 isoform DLEC1-N1	114.18	56.5588	6.36394	5.25715	64.8027	325.706	177.064	157.317	34.5689	27.564	18.9526	107.462	50.2081	96.7039	64.3855	108.62	25.2802	26.6508	24.0629	7.29192	7.15759	6.05902	6.7378	4.96649	6.24269	6.17641	6.27958	5.71193	5.91189	6.28373
ASHGA5P052193	0.032322	2.22876	up	protein_coding	ENST00000382492	CCDS3876.1	TAS2R1	GENCODE	1355	chr5	-	9629108	9630463		TTTTTGCTGTTTTGCTCTTGATTTTCTCTCTGGGGAGGCACACCCGGCAAATGAGAAACA	50834	Hs.567492	GO:0007186|GO:0050909|GO:0007635|GO:0050912|GO:0016021|GO:0004930|GO:0008527	taste receptor, type 2, member 1 [Source:HGNC Symbol;Acc:14909]	24.5798	11.0197	4.39498	3.23874	8.75705	32.8162	84.9365	13.6547	13.8637	12.4517	23.5714	6.58711	11.651	7.774	10.3193	19.944	10.8548	6.29922	10.2959	4.80255	3.89168	4.93813	3.41657	3.77748	5.10035	6.50642	2.72668	3.57386	2.77479	3.68865
ASHGA5P010667	0.0445803	1.86303	up	protein_coding	NM_018341	CCDS34576.1	C6orf70	RefSeq	2078	chr6	+	170151720	170181617		AGTTATGGAGGTATTAATAGGGGACCCTATTACCACATGTCTTTCTCCCTCAGTGTATGA	55780	Hs.47546	GO:0016021	transmembrane protein C6orf70	594.326	301.917	8.60363	7.70598	271.527	2087.7	707.595	718.295	233.36	129.621	63.5043	543.01	321.932	428.849	275.741	663.586	144.544	186.603	92.1613	8.92925	9.86172	8.16939	9.04751	7.70107	8.50484	7.96799	8.64728	8.39948	8.14332	8.38855
ASHGA5P031862	0.0272119	1.82932	up	protein_coding	NM_000196	CCDS10837.1	HSD11B2	RefSeq	1939	chr16	+	67465035	67471454		ATGGACACATTCAGCTGTGAACTCCTTCCCTGGGGGGTCAAGGTCAGCATCATCCAGCCT	3291	Hs.1376	GO:0001666|GO:0002017|GO:0003845|GO:0005496|GO:0005783|GO:0006704|GO:0007565|GO:0032094|GO:0032868|GO:0042493|GO:0051287|GO:0051384	corticosteroid 11-beta-dehydrogenase isozyme 2	299.328	158.478	7.72516	6.85386	258.827	917.915	376.953	349.873	162.009	60.9062	36.988	231.152	133.667	223.969	167.768	316.34	95.6834	91.5647	80.3497	8.87717	8.64179	7.20134	7.94485	7.16633	7.39722	7.18998	7.38261	7.16927	7.13746	7.67494
ASHGA5P046605	0.0186491	1.56634	up	protein_coding	NM_001939	CCDS14480.2	DRP2	RefSeq	7118	chrX	+	100474932	100519485		TTACACCCTCCCACGATGTCATGACTGGCAGGCAGCTGACCAGTTCCATCATAGCAGCAG	1821	Hs.159291	GO:0005737|GO:0005856|GO:0005886|GO:0007417|GO:0008270	dystrophin-related protein 2 isoform 1	1201.28	840.998	10.0409	9.39349	901.524	2241.88	1893.44	1281.56	707.922	593.989	368.295	1621.64	1086.55	1420.36	797.958	895.171	608.27	585.398	493.286	10.2871	9.98526	9.70669	9.9276	9.3624	10.446	10.2655	10.3464	9.91682	10.024	9.94289
ASHGA5P010117	0.0126072	1.78196	up	protein_coding	NM_002036	CCDS1183.1	DARC	RefSeq	2024	chr1	+	159173802	159176290		TCTGCACAGGGCGGAGCTCTCCCCCTCAACTGAGAACTCAAGTCAGCTGGACTTCGAAGA	2532	Hs.153381	GO:0004872|GO:0004888|GO:0004950|GO:0005886|GO:0006952|GO:0006954|GO:0016021|GO:0019957|GO:0032642|GO:0070098	Duffy antigen/chemokine receptor isoform b	937.891	555.483	9.58922	8.75576	751.048	2488.57	1168.23	1108.87	465.336	335.906	239.4	945.757	522.686	785.138	566.308	981.004	320.981	387.264	325.002	10.0972	10.1528	9.00263	9.69854	8.71724	9.79484	9.74085	9.50965	9.02253	9.06173	9.44027
ASHGA5P012403	0.0225046	1.81549	up	protein_coding	NM_181864	CCDS65.1	ACOT7	RefSeq	1634	chr1	-	6324331	6445883		TGATCTCCCACCCTGTGGAGCCTGCATTACTGGAAGGATCATGCGGCCAGATGATGCCAA	11332	Hs.126137	GO:0000062|GO:0003824|GO:0004091|GO:0005737|GO:0005739|GO:0005829|GO:0006629|GO:0009062|GO:0016290|GO:0043005|GO:0044297	cytosolic acyl coenzyme A thioester hydrolase isoform hBACHb	1164.6	717.897	9.93512	9.07476	797.204	3132.84	1401.45	1335.4	529.727	554.046	495.25	1070.87	1192.36	908.694	619.595	1096.04	419.625	459.854	329.114	10.1649	10.4934	9.26599	9.99347	8.90539	10.3623	10.5958	9.6997	10.0199	9.29471	9.56805
ASHGA5P033806	0.0331181	1.67606	up	protein_coding	NM_001134453	CCDS45845.1	DSG4	RefSeq	3637	chr18	+	28956739	28993880		TAGGCAGATGCGCGCTGCAGGCAACTCCAGCGCTGTTAAACCAACATCCTCCCTTTTCAG	147409	Hs.407618	GO:0005509|GO:0005576|GO:0005886|GO:0007156|GO:0016021|GO:0030057|GO:0030216|GO:0030509|GO:0042640	desmoglein-4 isoform 1 preproprotein	39.7742	28.3109	5.18841	4.44333	26.938	80.9087	55.9628	37.2006	26.7561	13.5556	14.8412	62.0302	32.4493	45.7953	24.2508	31.9473	21.6884	19.6029	22.4424	6.25498	5.12485	4.32028	4.66084	4.60969	5.22218	5.80953	5.50492	5.03804	4.87782	4.86043
ASHGA5P008865	0.0349111	1.91785	up	protein_coding	NM_018703	CCDS10622.1	RBBP6	RefSeq	6751	chr16	+	24550907	24584183		AGCAGCGACGACTAAAAGAAGAGTCTAAATCTCCCTATAGTGGTTCTTCGTATTCAAGAA	5930	Hs.188553	GO:0003676|GO:0004842|GO:0005515|GO:0005694|GO:0005730|GO:0005815|GO:0008270|GO:0042787	E3 ubiquitin-protein ligase RBBP6 isoform 2	765.527	505.157	9.45007	8.51058	576.657	1629.13	893.823	908.657	451.648	486.175	331.496	846.629	806.186	636.486	577.53	797.204	204.905	293.747	220.042	9.77677	9.47691	8.54918	9.41134	8.67268	10.2222	10.1411	9.35045	9.56073	8.73961	9.46508
ASHGA5P002492	0.0187691	1.52383	up	protein_coding	ENST00000442003		CPEB2	GENCODE	6797	chr4	+	15004297	15071777	ENST00000538197, NM_001177383	CGAAGACGAGGTCGTTCTTCCCTCTTTCCAATAGATGATGGCTTGCTTGATGATGGTCAC	132864	Hs.656937	GO:0005737|GO:0000166|GO:0003676|GO:0008187	cytoplasmic polyadenylation element binding protein 2 [Source:HGNC Symbol;Acc:21745]	28.6254	21.7806	4.66794	4.06024	13.4434	68.8275	45.1076	24.5797	18.7549	11.0184	9.40838	37.8637	19.6042	32.9873	17.2672	32.5505	18.5866	17.0554	14.4129	5.38154	4.89127	4.03821	4.09463	4.14896	4.91774	5.06192	4.80926	4.27832	4.42762	4.38215
ASHGA5P031674	0.00738334	1.61091	up	protein_coding	NM_001142544	CCDS45464.1	CTF1	RefSeq	1678	chr16	+	30907927	30914881	ENST00000279804	GACTGATTCCTCAGTCTCACTTCTTCCCCACTTGGAGGCCAAGATCCGTCAGACACACAG	1489	Hs.483811	GO:0005125|GO:0005146|GO:0005576|GO:0005615|GO:0007267|GO:0007399|GO:0007517|GO:0008283|GO:0008284|GO:0048666|GO:0048861	cardiotrophin-1 isoform 2	56.8264	41.111	5.64346	4.95559	34.6674	121.319	94.1278	69.4869	42.3586	22.8104	13.1817	56.6597	33.2626	55.6189	37.9958	69.0606	37.9052	29.9702	23.9638	6.57279	5.69771	5.08645	5.55014	5.25349	5.97769	5.62935	5.38005	5.07612	5.13273	5.52294
ASHGA5P009665	0.0320045	1.55697	up	protein_coding	NM_012268	CCDS33027.1	PLD3	RefSeq	2424	chr19	+	40854331	40884390	NM_001031696	TACCTGCCCACTCTGGAGTTCTCCCACCCTCACAGGTTCTGGCCTGCCATTGACGATGGG	23646	Hs.257008	GO:0004630|GO:0005515|GO:0005789|GO:0006644|GO:0006655|GO:0016021|GO:0016042|GO:0044281|GO:0046474|GO:0070290	phospholipase D3	924.214	655.179	9.61892	8.98017	584.803	2278.09	1224.58	1242.13	581.687	356.46	279.643	846.319	845.13	825.334	648.958	1111.52	437.329	370.162	347.823	9.79278	10.0067	9.06408	9.87468	9.04426	9.8756	9.94395	9.34932	9.61321	9.14143	9.63401
ASHGA5P006619	0.0133073	1.64698	up	protein_coding	NM_173541	CCDS7668.1	C10orf91	RefSeq	738	chr10	+	134258713	134261825		TAAAGCAGCTGAAATGTGGAGTTTCCTCCCAGGAGCTGAGAGCGTGTCCATGGGCCCAGT	170393	Hs.375059		uncharacterized protein C10orf91	20.6607	13.762	4.18879	3.46896	8.94829	56.0322	24.4094	32.3217	12.0793	9.58664	5.69374	16.2144	13.2756	14.1328	13.6201	25.1739	10.9735	12.0148	7.14307	4.83061	4.60823	3.37236	4.46272	3.62804	4.71834	4.1709	3.71912	3.73581	3.41776	4.04072
ASHGA5P034053	0.009724	1.86081	up	protein_coding	NM_030824	CCDS12271.1	ZNF442	RefSeq	2825	chr19	-	12460184	12476475		GAAGACAGAAGTGATCTCTTCCTTCCTGACTCTCAGACTAATGAAGAGAGAAAACAATAT	79973	Hs.253193	GO:0003677|GO:0005634|GO:0006351|GO:0006355|GO:0008270	zinc finger protein 442	33.6302	18.7089	4.71239	3.81646	18.0848	61.3906	88.8093	26.7361	21.5327	9.17988	5.77261	37.5356	13.2402	23.4704	23.333	32.5123	15.3956	10.1883	12.8224	5.77428	4.737	5.00669	4.20851	4.32335	4.65937	4.19407	4.79589	3.73222	3.98573	4.80947
ASHGA5P055505	0.0342461	2.02977	up	protein_coding	ENST00000317869	CCDS30591.1	HNRNPCL1	GENCODE	1108	chr1	-	12907260	12908578	NM_001136561	TCAGTTTCTCCCCGTAGAACCCGGCAGTAGGAGACTTAGAATCGAATCTCTTCTCCCTCC	343069	Hs.502617	GO:0005634|GO:0030529|GO:0000166|GO:0003723|GO:0003676	heterogeneous nuclear ribonucleoprotein C-like 1 [Source:HGNC Symbol;Acc:29295]	585.968	345.452	8.90608	7.88476	283.05	1654.13	670.218	721.075	251.189	274.131	180.238	653.713	555.148	493.356	343.196	592.746	127.942	183.884	121.895	8.96738	9.49771	8.07738	9.05505	7.81641	9.51552	9.37204	8.94714	9.10174	8.35576	8.71918
ASHGA5P011819	0.0167015	1.89868	up	protein_coding	NM_012197	CCDS6848.2	RABGAP1	RefSeq	4999	chr9	+	125703287	125867147		TAACAATGACCACCTGGTAGAGAAATACCGCATTCTTATCACAAAGGAGTCTCCCCAGGA	23637	Hs.271341	GO:0005096|GO:0005097|GO:0005515|GO:0005813|GO:0005829|GO:0005875|GO:0007049|GO:0015631|GO:0043547	rab GTPase-activating protein 1	397.724	222.18	8.28647	7.36148	276.602	1145.67	615.324	447.711	195.991	135.911	95.0071	269.578	223.609	261.772	280.695	416.359	136.828	137.794	98.2026	8.94714	8.96256	7.94083	8.29598	7.43839	8.57717	8.51776	7.61193	7.90227	7.3874	8.41302
ASHGA5P053218	0.0143603	1.63042	up	protein_coding	NM_001008395	CCDS34702.1	C7orf59	RefSeq	613	chr7	+	99746529	99751833		GCCTGAAGCCGGAAGCTACCTATCTGGTAGGGAGCTCCCCCAGCACCGAAGACTGCGATG	389541	Hs.406520	GO:0005085|GO:0005764|GO:0008361|GO:0032008|GO:0032947|GO:0034613|GO:0071230|GO:0071986	UPF0539 protein C7orf59	129.698	86.6383	6.78176	6.07652	108.127	296.144	258.356	107.064	83.6237	42.7127	37.5154	104.04	76.0342	103.374	79.0336	120.594	107.258	74.0302	46.1441	7.89813	7.01487	6.63285	6.17414	6.1977	6.88362	7.21291	6.23986	6.35279	6.01723	6.56469
ASHGA5P008709	0.00976267	1.67374	up	protein_coding	NM_004532	CCDS3310.1	MUC4	RefSeq	4111	chr3	-	195473637	195538844		TGTCTCTGCCTCCTTCCGCATGTGGTCCCAGGAATGACAACACCGTCACTGAAGACAGAC	4585	Hs.369646	GO:0005176|GO:0005201|GO:0005578|GO:0005796|GO:0005887|GO:0007160|GO:0008150|GO:0016020|GO:0016266|GO:0030197|GO:0043687|GO:0044267	mucin-4 isoform d precursor	356.231	238.749	8.29707	7.55399	231.459	852.752	411.462	314.117	385.488	123.909	118.317	412.348	190.97	335.613	238.094	339.265	255.219	124.098	187.986	8.75943	8.54071	7.34465	7.77492	8.44985	8.43869	8.82555	8.24273	7.69164	7.77246	8.17213
ASHGA5P013937	0.0264409	1.58255	up	protein_coding	NM_194431	CCDS9555.1	RNASE4	RefSeq	1361	chr14	+	21156931	21168758		AGATTTTTGTAAGATTCTTCCTCCTGGGCACCTCTAAGATACTGATGGCTCTGCAGAGGA	6038		GO:0003676|GO:0004522|GO:0005576|GO:0006379	ribonuclease 4 precursor	676.563	460.009	9.09267	8.43042	330.854	958.361	1027.77	726.861	650.463	145.613	137.401	1435.18	298.068	1099.86	260.691	423.217	476.682	360.31	301.232	9.13991	8.71582	8.78527	9.06711	9.21562	8.66566	9.01659	10.1354	8.30128	9.61891	8.2995
ASHGA5P003508	0.0376453	-2.83018	down	protein_coding	ENST00000269383	CCDS11732.1	TRIM65	GENCODE	3439	chr17	-	73885040	73893084		TTTGTCCACTGAGGAGGAAACTCTGGCAGAATTATCGCAATCTGACCTTTGATCCAGTCA	201292	Hs.189823	GO:0005622|GO:0008270|GO:0005515	tripartite motif containing 65 [Source:HGNC Symbol;Acc:27316]	60.7769	89.5488	4.46949	5.97039	5	127.711	159.742	93.5143	56.5367	5	5	33.7118	38.5967	82.1012	28.2223	133.004	141.084	91.3665	112.467	2.62964	5.7762	5.90138	5.97324	5.63754	2.57053	2.61568	4.65171	5.30839	5.6678	5.08761
ASHGA5P010056	0.0227605	-1.88939	down	protein_coding	NM_014329	CCDS10849.1	EDC4	RefSeq	4811	chr16	+	67906925	67918417		CCCGCGGGCGGCCCCAGTGCAGAGAGCCCACGGCCATCCAGTGCCTACAATGGGGACCTC	23644	Hs.75682	GO:0000288|GO:0000932|GO:0005515|GO:0005634|GO:0005730|GO:0005737|GO:0005829|GO:0008150|GO:0010467|GO:0016070|GO:0016071|GO:0043231|GO:0043928	enhancer of mRNA-decapping protein 4	9.16838	20.9432	2.9018	3.81972	5	14.0819	12.4206	10.4079	8.87868	5	5	12.558	23.8346	59.978	19.8401	13.8313	9.13534	12.3439	7.63952	2.62964	2.88256	2.69113	3.10387	3.28519	2.57053	2.61568	3.43578	4.56801	5.23803	4.57829
ASHGA5P030741	0.030449	-2.1275	down	protein_coding	NM_001113205	CCDS44258.1	TSTD1	RefSeq	688	chr1	-	161007421	161008774		GGAGGTGATGGGGACTGCCTGTCATTCCTGTCAGTCTCTCACGCTTCTTTGTCTCCACAG	100131187	Hs.720030	GO:0005737|GO:0005739|GO:0048471	thiosulfate sulfurtransferase/rhodanese-like domain-containing protein 1 isoform 3	191.232	264.944	6.56498	7.65414	13.8049	469.212	517.98	222.074	156.56	25.1832	8.38272	116.66	228.32	195.009	116.816	270.879	462.166	381.942	199.479	5.41902	7.67727	7.68946	7.24431	7.11531	6.11426	4.86752	6.39272	7.93392	6.92173	7.13952
ASHGA5P008413	0.0379299	-1.70657	down	protein_coding	NM_144620	CCDS766.1	LRRC39	RefSeq	1865	chr1	-	100614003	100643829	NM_001256386, NM_001256387	AGAAGAGCAGATCACCAAGTCAACGGTTCAACTACTTTACCAATCTCCATAAATACGGAT	127495	Hs.44277		leucine-rich repeat-containing protein 39 isoform 2	33.0986	46.3266	4.32675	5.09785	5	60.3033	77.3186	49.972	24.592	6.49337	5.29173	35.818	30.3666	53.7976	23.4612	66.7376	42.6903	79.9955	27.2371	2.62964	4.71292	4.79327	5.07555	4.49149	4.12931	4.05138	4.73042	4.94075	5.09805	4.81629
ASHGA5P052354	0.0444528	-1.62894	down	protein_coding	NM_001184892	CCDS53372.1	FLAD1	RefSeq	1911	chr1	+	154955769	154961488		ATCTCAGTAATGCAGGGGCTGTTGGGTGCTTCCTGCAAATCCCTGAGAGGGCAGAAGATA	80308	Hs.118666	GO:0003919|GO:0005524|GO:0005829|GO:0006747|GO:0006766|GO:0006767|GO:0006771|GO:0006777|GO:0044281	FAD synthase isoform 4	117.317	194.065	6.49296	7.19689	15.3091	180.523	299.905	168.924	79.344	44.3073	30.586	119.641	218.066	123.109	76.3233	174.09	326.518	239.911	200.438	5.56052	6.28083	6.86296	6.83284	6.12139	6.93435	6.91736	6.43341	7.86542	6.26923	6.51444
ASHGA5P012862	0.0206065	-3.1164	down	protein_coding	NM_001160244	CCDS54076.1	RPAIN	RefSeq	1538	chr17	+	5322960	5336340	NR_027684	CCCATCTCATGCCTGTGATACTTGGGCTGTGATCCTCTAGAGCCAGCTTGGACTCACATC	84268	Hs.462086	GO:0005634|GO:0005730|GO:0005737|GO:0005737|GO:0006261|GO:0006281|GO:0006310|GO:0006606|GO:0009411|GO:0016605|GO:0016605|GO:0032403|GO:0046872	RPA-interacting protein isoform c	686.741	1253.58	8.30993	9.94982	18.9382	1157.37	1877.91	1193.26	577.563	106.1	20.2627	542.525	930.993	784.202	496.153	1330.13	1867.68	2107.53	1258.36	5.83476	8.98022	9.69758	9.8162	9.03546	8.19718	6.27481	8.64326	9.74256	9.05681	9.24229
ASHGA5P033861	0.00220484	-1.74505	down	protein_coding	NM_004163	CCDS11958.1	RAB27B	RefSeq	7003	chr18	+	52495707	52562747		AATGGATCTTCAGGGAAAGCATTTAAAGTGCATCTTCAGCTTTGGGACACTGCGGGACAA	5874	Hs.25318	GO:0003924|GO:0005525|GO:0005795|GO:0007264|GO:0015031|GO:0016324|GO:0019904|GO:0030140|GO:0032585|GO:0042589|GO:0045921|GO:0071985	ras-related protein Rab-27B	9.81469	17.0224	2.93663	3.7399	5	11.194	20.3526	12.9821	9.63923	5	5	9.34965	11.0515	13.3207	8.90922	16.5697	25.1114	31.6847	12.5096	2.62964	2.66404	3.17594	3.35764	3.37391	2.57053	2.61568	3.10567	3.50918	3.34837	3.51329
ASHGA5P009809	0.0391242	-2.47983	down	protein_coding	NM_015186	CCDS6656.1	VPS13A	RefSeq	10103	chr9	+	79792360	80000106		AATGTTACAGAAAATTCAATTCTACAGGGAGTGGATTATGACTCACAGTAGCAGTAGTGA	23230	Hs.459790	GO:0005515|GO:0005622|GO:0006895|GO:0008104|GO:0015031	vacuolar protein sorting-associated protein 13A isoform B	21.0915	57.4532	3.63135	4.94159	5	22.1981	70.8793	31.3101	20.2267	5	5.34499	8.77314	24.2847	44.1787	5	85.8437	93.6643	125.306	23.8947	2.62964	3.42849	4.65776	4.41991	4.24359	2.57053	4.06907	3.03182	4.59871	4.83	2.3896
ASHGA5P049452	0.0469529	-4.04479	down	protein_coding	NM_001212	CCDS11071.1	C1QBP	RefSeq	1163	chr17	-	5336098	5342471		TTTTGTCAAGAGCCAGTAGAGCAGACAGATGCTGAAAGCCATAGTTTCATGGCAGGCTTT	708	Hs.555866	GO:0001849|GO:0005080|GO:0005515|GO:0005615|GO:0005634|GO:0005759|GO:0005886|GO:0006955|GO:0007596|GO:0007597|GO:0016020|GO:0019048	complement component 1 Q subcomponent-binding protein, mitochondrial precursor	1763.83	3122.05	9.35264	11.3687	19.2136	2579.58	4624.83	3218.7	1351.56	246.835	13.7524	2056.12	1597.85	3144.69	1031.81	3842.93	4643.05	5089.64	2504.38	5.85048	10.2244	11.2229	11.3736	10.3571	9.36743	5.69249	10.7326	10.3969	11.371	10.3464
ASHGA5P051753	0.00442756	-2.33017	down	protein_coding	NM_015938	CCDS3194.1	NMD3	RefSeq	2758	chr3	+	160939098	160969795		GGTGAAGAAGGTGCATCAATGCTGACATAATGAGATGTTGTAGACTGTTTCCATACATGG	51068	Hs.598836	GO:0005634|GO:0005654|GO:0005730|GO:0005737|GO:0015031	60S ribosomal export protein NMD3	20.9169	41.5987	3.70438	4.92482	5	23.6542	60.2145	30.2191	17.6926	6.42306	5	19.1318	51.5004	39.3833	11.4228	46.3178	67.1077	40.7692	34.6901	2.62964	3.49945	4.42174	4.37059	4.0672	4.11487	2.61568	3.91587	5.75793	4.68518	3.81481
ASHGA5P009609	0.0273662	-4.11025	down	protein_coding	NM_015677	CCDS42646.2	SH3YL1	RefSeq	1805	chr2	-	218135	264068		GAGAGAGTTGGCAATTTGAATCAACCCATAGAAGTGACAGCGCTGTATTCATTTGAAGGA	26751	Hs.730730	GO:0019902|GO:0032587|GO:0035091	SH3 domain-containing YSC84-like protein 1 isoform 1	100.44	190.851	4.85504	6.89426	5	114.449	334.125	220.717	58.566	5	5	60.6669	73.6503	181.718	28.0655	325.525	391.53	206.235	129.235	2.62964	5.60842	7.02212	7.23603	5.68458	2.57053	2.61568	5.47329	6.29992	6.82127	5.07821
ASHGA5P001192	0.0354276	-3.21755	down	protein_coding	NM_005868	CCDS5635.1	BET1	RefSeq	3061	chr7	-	93620999	93633690		GCAGGCCTGGGTGAAGGAGTACCTCCTGGCAACTATGGGAACTATGGCTATGCTAATAGT	10282	Hs.489132	GO:0000139|GO:0005515|GO:0005789|GO:0005801|GO:0006888|GO:0015031|GO:0016021|GO:0031985|GO:0048280	BET1 homolog	78.5599	117.268	4.77133	6.45729	5	130.381	191.393	123.062	58.1993	5	5	110.444	71.672	86.5165	52.3477	128.621	189.155	168.934	123.632	2.62964	5.8083	6.17745	6.37469	5.6746	2.57053	2.61568	6.31972	6.25654	5.74687	5.97996
ASHGA5P010151	0.0372957	-3.15971	down	protein_coding	ENST00000359678	CCDS2304.1	HIBCH	GENCODE	1939	chr2	-	191069359	191184771		TGGAGTATCGGCTAAGTCAAGCTTGTATGAGAGGTCATGACTTTCATGAAGGCGTTAGAG	26275	Hs.656685	GO:0044281|GO:0034641|GO:0009083|GO:0008152|GO:0006574|GO:0005739|GO:0005759|GO:0003824|GO:0003860	3-hydroxyisobutyryl-CoA hydrolase [Source:HGNC Symbol;Acc:4908]	299.695	531.758	6.91234	8.57213	5.90896	457.939	853.542	538.252	261.889	43.5745	5.81177	230.646	298.018	503.973	124.524	663.677	908.489	865.824	357.801	4.24855	7.63993	8.47184	8.56521	7.8761	6.91333	4.20528	7.37849	8.29882	8.39375	7.2427
ASHGA5P002612	0.0162726	-2.18356	down	protein_coding	NM_016531	CCDS3444.1	KLF3	RefSeq	5632	chr4	+	38665789	38703129		ACACACACAGGAGAAAAACCCTACAAATGTACATGGGAAGGGTGCACATGGAAGTTTGCT	51274	Hs.298658	GO:0003677|GO:0003700|GO:0005634|GO:0006351|GO:0007275|GO:0008270	Krueppel-like factor 3	17.9761	36.7565	3.30515	4.43183	5	44.9565	48.109	10.3151	11.3285	5	5	14.0997	9.08371	73.4554	7.62829	52.1688	63.9664	36.454	14.5392	2.62964	4.3004	4.11386	3.09301	3.55305	2.57053	2.61568	3.565	3.28068	5.51908	3.33948
ASHGA5P012903	0.0167775	-1.6517	down	protein_coding	NM_033016	CCDS33650.1	PDGFB	RefSeq	2396	chr22	-	39619684	39636914		TTATCATGGGCCTCGGGGACCCCATTCCCGAGGAGCTTTATGAGATGCTGAGTGACCACT	5155	Hs.1976	GO:0000139|GO:0001666|GO:0001892|GO:0001938|GO:0002548|GO:0002576|GO:0003104|GO:0005161|GO:0005161|GO:0005161|GO:0005161|GO:0005515|GO:0005518|GO:0005576|GO:0005576|GO:0005737|GO:0005788|GO:0006260|GO:0006468|GO:0006929|GO:0007179|GO:0007507|GO:0007596|GO:0008083|GO:0008284|GO:0009611|GO:0009611|GO:0009986|GO:0010512|GO:0010544|GO:0014068|GO:0014070|GO:0014911|GO:0016049|GO:0016176|GO:0016323|GO:…	platelet-derived growth factor subunit B isoform 2 preproprotein	11.9051	18.0487	3.07617	3.80011	5	18.0914	27.8985	12.0617	12.2656	5	5	9.92322	9.03353	10.9626	12.2852	25.0204	23.9937	17.4226	27.6225	2.62964	3.1924	3.50704	3.27368	3.64518	2.57053	2.61568	3.17519	3.27273	3.14687	3.90758
ASHGA5P026223	0.046213	-2.09898	down	protein_coding	ENST00000371470	CCDS577.1	MAGOH	GENCODE	756	chr1	-	53692563	53704282	NR_049723	AAACCAATCTAGACTGAATATTGGTGTGGACATGGGGGGTGGGTGGGAGTAGAAAATTTT	4116	Hs.421576	GO:0010467|GO:0016070|GO:0016071|GO:0008380|GO:0006417|GO:0006366|GO:0000398|GO:0006406|GO:0000184|GO:0006369|GO:0031124|GO:0005634|GO:0005829|GO:0005654|GO:0016607|GO:0035145|GO:0071013|GO:0003723|GO:0005515	mago-nashi homolog, proliferation-associated (Drosophila) [Source:HGNC Symbol;Acc:6815]	1321.05	1934.46	9.58943	10.6591	73.2989	2644.5	2984.81	1681.75	1200.87	228.962	83.0514	1671.13	1643.86	1331.07	846.788	2058	3094.6	2264.44	2302.45	7.44156	10.2518	10.51	10.3248	10.1931	9.2681	8.32911	10.3969	10.4269	9.92476	10.0551
ASHGA5P029430	0.0271566	-2.05738	down	protein_coding	NM_005997	CCDS989.1	VPS72	RefSeq	1324	chr1	-	151148933	151162640		TAAATGAAGAGATGTCTAGTCCTCAGAAACTTCTTTCCTGCCCTGATTGGGGCTCTTGCT	6944	Hs.2430	GO:0000122|GO:0003677|GO:0005515|GO:0005634|GO:0006351|GO:0016568|GO:0035019|GO:0043234	vacuolar protein sorting-associated protein 72 homolog	1025.36	1456.7	9.18608	10.2269	67.3243	2253.61	2677.3	1159.62	829.922	180.031	62.8408	972.223	1697.81	1409.18	634.304	1679.31	2091.93	1593.76	1090.59	7.33587	9.9909	10.3248	9.76385	9.61068	8.948	7.95374	9.56073	10.4674	10.0175	9.59821
ASHGA5P034748	0.0241505	-2.18461	down	protein_coding	NM_144684	CCDS12850.2	ZNF480	RefSeq	4742	chr19	+	52800425	52829174		TTGGAGCAAAGGAGGGAGCCCTGGTCTGGTGAGAGTGAAGTGAAAATAGCAAAAAATTCA	147657	Hs.729317	GO:0003676|GO:0005634|GO:0005730|GO:0005737|GO:0006351|GO:0006355|GO:0008270	zinc finger protein 480	230.331	340.533	6.91546	8.04284	11.8571	397.279	664.351	279.463	215.519	30.018	13.6832	230.481	245.867	264.508	148.566	358.046	536.898	525.653	304.194	5.2125	7.43791	8.05791	7.59834	7.57872	6.3743	5.68638	7.37762	8.04462	7.39974	7.49939
ASHGA5P004254	0.0489986	-2.50148	down	protein_coding	NM_001018006	CCDS32263.1	TPM1	RefSeq	1797	chr15	+	63334837	63364113	NM_000366, NM_001018020	TTGAAAGCATTAATGGCTGCAGAGGATAAGTACTCGCAGAAGGAAGACAGATATGAGGAA	7168	Hs.133892	GO:0001725|GO:0003065|GO:0003779|GO:0005200|GO:0005737|GO:0005829|GO:0005856|GO:0005862|GO:0006928|GO:0006936|GO:0006937|GO:0007010|GO:0008016|GO:0008092|GO:0008307|GO:0015629|GO:0030017|GO:0030049|GO:0030049|GO:0030336|GO:0031529|GO:0032059|GO:0032587|GO:0032781|GO:0034614|GO:0042060|GO:0045214|GO:0045785|GO:0051496|GO:0055010|GO:0060048	tropomyosin alpha-1 chain isoform 4	42.5447	75.4876	4.21803	5.54081	5	72.1416	86.5076	34.9281	57.0573	5	5	74.7226	20.3417	57.4601	22.152	114.279	173.542	99.3014	41.3365	2.62964	4.96356	4.96693	4.57709	5.64816	2.57053	2.61568	5.77263	4.33399	5.1748	4.73856
ASHGA5P055682	0.0303454	-2.43697	down	protein_coding	NM_020936	CCDS9251.1	DDX55	RefSeq	2638	chr12	+	124086671	124105482		ATCTCAGATTTGGAAGATGACTGCTGATTCCAGTGCCACAGATGAACCCACAAGGACATA	57696	Hs.286173	GO:0003723|GO:0005524|GO:0008026	ATP-dependent RNA helicase DDX55	32.5681	61.0323	3.93012	5.21521	5	55.4055	90.1281	41.2895	32.5025	5	5	26.2188	17.9127	66.255	16.2032	82.0947	118.06	103.785	22.9161	2.62964	4.59196	5.02959	4.80926	4.87812	2.57053	2.61568	4.3162	4.14231	5.37763	4.28707
ASHGA5P054434	0.0254638	-2.34872	down	protein_coding	NM_001099284	CCDS41502.1	ZNF239	RefSeq	2047	chr10	-	44051792	44070066	NM_001099282, NM_001099283, NM_005674	TCCTCGCTAACTGACATTAGCCCATTCAGGTCTTCACAGCGCTCATACTGTAAAAACTGT	8187	Hs.25040	GO:0003677|GO:0003723|GO:0005634|GO:0006351|GO:0006355|GO:0008270	zinc finger protein 239	43.5917	98.7603	4.77371	6.00559	6.56816	58.8925	110.239	69.4894	44.8665	5	11.3474	42.3304	42.7898	66.058	25.4641	118.045	142.451	228.369	68.1445	4.39789	4.68207	5.32868	5.55031	5.32416	2.57053	5.37531	4.96072	5.47167	5.37363	4.93123
ASHGA5P040016	0.0151784	-2.99223	down	protein_coding	NM_145715	CCDS3633.1	TIGD2	RefSeq	2101	chr4	+	90033967	90036052		GGATTACTTAAATTACAACTCTTTAATGTTGACTCTAGTCATTGGGCATTGACGTGTAAC	166815	Hs.58924	GO:0003677|GO:0005634	tigger transposable element-derived protein 2	56.3372	110.387	4.74143	6.32265	5	79.3747	150.248	91.2838	33.7728	13.1572	5	72.8606	128	82.8348	33.8574	183.973	121.224	151.687	71.1342	2.62964	5.09563	5.80166	5.93882	4.93302	5.17919	2.61568	5.73777	7.10137	5.68108	5.34707
ASHGA5P049488	0.0178346	-7.2539	down	protein_coding	NM_000987	CCDS11142.1	RPL26	RefSeq	602	chr17	-	8280833	8286565		AACTTACAGAACCGGAAGCAGCGTGTAGTTCTCTTCCCTTTTGCGGCCATCACCGAAGCG	6154	Hs.644794	GO:0000184|GO:0003723|GO:0003735|GO:0005829|GO:0006364|GO:0006412|GO:0006412|GO:0006413|GO:0006414|GO:0006415|GO:0006614|GO:0010467|GO:0016032|GO:0016070|GO:0016071|GO:0019058|GO:0019083|GO:0022625|GO:0042273|GO:0044267	60S ribosomal protein L26	1201.5	3497.37	8.47656	11.3353	16.7741	2057.73	1079.47	2996.57	1320.21	19.8508	10.8926	2110.53	724.318	2126.63	841.919	4722.07	5119.58	6651.27	4295.83	5.6769	9.83172	8.87311	11.2505	10.3141	5.77236	5.31638	10.7774	9.42408	10.688	10.0464
ASHGA5P044589	0.0440374	-1.64051	down	protein_coding	NM_201382	CCDS43773.1	PLEC	RefSeq	14720	chr8	-	144989320	145018110		TCACCCTGGCCGCTGTGTGGCACTGGCGCAGGGGACGTCGGTGGGCGCAGGACGAGCAAG	5339	Hs.434248	GO:0003779|GO:0005515|GO:0005737|GO:0005829|GO:0005886|GO:0005925|GO:0006915|GO:0006921|GO:0008307|GO:0008307|GO:0016528|GO:0030056|GO:0030506|GO:0031581|GO:0031581|GO:0034329|GO:0042383|GO:0043034|GO:0045111	plectin isoform 1b	20.0307	25.9022	3.53344	4.24758	5	38.7225	37.5025	19.1286	20.8442	5	5	29.0478	18.1372	39.7535	12.0232	34.4465	35.0035	28.2959	13.6559	2.62964	4.0968	3.82508	3.7905	4.28266	2.57053	2.61568	4.45664	4.16111	4.69897	3.87691
ASHGA5P006612	0.0184972	-1.65054	down	protein_coding	ENST00000321149	CCDS10154.1	DYX1C1	GENCODE	1993	chr15	-	55722505	55800432		TATGTAGAAGGCCTACAGGATTATGAAGCGGCACTTAAGATTGATCCATCCAACAAAATT	161582	Hs.126403	GO:0001764|GO:0061136|GO:0033146|GO:0005634|GO:0005737|GO:0005515|GO:0030331	dyslexia susceptibility 1 candidate 1 [Source:HGNC Symbol;Acc:21493]	5.31513	11.5897	2.47962	3.20256	5	6.33449	5	6.18652	5	5	5	5	5	13.6256	6.38922	5.76301	10.2162	31.2365	8.89713	2.62964	2.37264	2.32183	2.62106	2.3654	2.57053	2.61568	2.34018	2.35685	3.37222	3.14428
ASHGA5P017733	0.0434157	-1.64944	down	protein_coding	NM_001098783	CCDS2888.1	RPP14	RefSeq	3500	chr3	+	58291971	58305920		CCGGCGCGAGGTGTGATCAGCACTGGAAAAGATGCCTGCCCCTGCTGCCACATATGAAAG	11102	Hs.446320	GO:0003723|GO:0004526|GO:0005634|GO:0008033	ribonuclease P protein subunit p14	4876.43	6531.21	11.852	12.574	1401.59	7771.66	11081.1	6596.4	5597.35	1213.52	860.046	4489.77	8060.38	4318.03	3746.68	8260.5	8066.24	6916.94	6349.68	10.7607	11.8532	12.6283	12.6397	12.524	11.2824	11.16	11.9679	12.2453	11.8659	12.2174
ASHGA5P006075	0.0175348	-2.63269	down	protein_coding	NM_015134	CCDS42268.1	MPRIP	RefSeq	10960	chr17	+	16946073	17095962		CAGGTCCAAGAGTCTGAAGGAAGGCCTGACGGTGCAAGAACGGTTGAAGCTCTTTGAATC	23164	Hs.462341	GO:0003779|GO:0005543|GO:0005737|GO:0005856	myosin phosphatase Rho-interacting protein isoform 1	31.1381	56.2228	3.7444	5.14094	5	37.0961	150.951	24.7717	12.7953	5	5.96459	7.52579	37.4153	49.3473	7.79584	82.1916	126.304	58.2433	32.2623	2.62964	4.03916	5.80775	4.10521	3.69094	2.57053	4.25301	2.85898	5.2624	4.97496	3.36124
ASHGA5P004694	0.0452287	-5.70725	down	protein_coding	NM_052969	CCDS3286.1	RPL39L	RefSeq	735	chr3	-	186838740	186857263		CTTGAAAAAGTGGTGTGTGGTTGACTCTGTTTCTCGCCATGTCTTCTCACAAGACTTTCA	116832	Hs.647900	GO:0003735|GO:0006412|GO:0007283|GO:0022625	60S ribosomal protein L39-like	2895.76	5473.94	9.6693	12.1821	33.3082	5135.09	6085.3	5250.92	2740.09	53.9592	10.808	3856.61	1938.45	4231.92	1544.47	8184.94	7649.32	8908.07	5860.42	6.52484	11.2242	11.6465	12.233	11.4693	7.21991	5.30199	11.7346	10.6186	11.8399	10.9568
ASHGA5P047968	0.0345075	-2.12642	down	protein_coding	NM_181507	CCDS7836.1	HPS5	RefSeq	4880	chr11	-	18300216	18343721		TACCAGAGTCCTACAGCCATGTTCTTGCAGAGTTTGAATCTCTGGATCCATTACTCTCAG	11234	Hs.437599	GO:0005829|GO:0006996|GO:0007596|GO:0043473	Hermansky-Pudlak syndrome 5 protein isoform a	30.3825	44.044	3.81809	4.90652	5	55.1619	90.8492	32.9133	33.081	5	5	16.0543	23.2593	54.2252	16.487	48.0952	95.4952	27.8859	42.8599	2.62964	4.58615	5.03883	4.49121	4.9043	2.57053	2.61568	3.70838	4.53242	5.10551	4.31307
ASHGA5P055590	0.030164	-1.95068	down	protein_coding	NM_016053	CCDS44959.1	CCDC53	RefSeq	923	chr12	-	102406716	102455899		CTGGGAGGGGTTTGTGGGTGAACTCGGGGTCCACCGCCCGCTGAGGAGATGGATGAGGAC	51019	Hs.405692	GO:0005515|GO:0008150|GO:0071203	WASH complex subunit CCDC53	17.7474	29.2335	3.31894	4.28291	5	36.2104	47.8055	22.1317	11.8933	5	5	8.93854	34.4188	16.9353	6.68764	45.407	45.0728	47.4254	8.68788	2.62964	4.00737	4.10645	3.95748	3.61165	2.57053	2.61568	3.05267	5.12989	3.6171	3.19288
ASHGA5P041322	0.0186183	-1.8687	down	protein_coding	NM_005509	CCDS4125.1	DMXL1	RefSeq	11173	chr5	+	118407083	118584822		AAGAACTGCTGAACATGTTGCCAGCCATGCAGAAAGATGATCCCACTTGGTCTGAACTAA	1657	Hs.181042		dmX-like protein 1	17.3153	29.5069	3.32985	4.23189	5	27.6936	52.012	16.4722	14.0443	5	5	13.3002	11.3229	28.0627	7.83238	47.3778	67.8213	28.4002	15.7313	2.62964	3.68323	4.21937	3.62494	3.7943	2.57053	2.61568	3.50114	3.53885	4.20528	3.36702
ASHGA5P036105	0.0468491	-3.81146	down	protein_coding	NM_006773	CCDS2120.1	DDX18	RefSeq	3790	chr2	+	118572254	118589953		TGCGTAAGAAGATCGAGAAGCGGAACCTCAAATTGCGGCAGCGGAACCTAAAGTTTCAGG	8886	Hs.363492	GO:0003723|GO:0004004|GO:0005515|GO:0005524|GO:0005730	ATP-dependent RNA helicase DDX18	1105.68	2007.35	8.59265	10.523	11.0745	1709.14	3347.31	1112.19	1045.36	62.8623	16.9857	1540.53	1324.84	1415.12	337.431	2463.43	4218.94	2450.28	1841.43	5.12154	9.54393	10.6831	9.70241	9.96794	7.43952	6.01943	10.2633	10.1537	10.0199	8.69365
ASHGA5P002999	0.0383288	-2.33247	down	protein_coding	NM_003940	CCDS3235.1	USP13	RefSeq	7933	chr3	+	179370932	179507189		ACGAGCAACGAATAATAACCTGGAAAGAGCACTGGATTGGATCTTTAGCCACCCTGAGTT	8975	Hs.175322	GO:0004197|GO:0004221|GO:0004843|GO:0005515|GO:0006355|GO:0006511|GO:0006914|GO:0008242|GO:0008270|GO:0008283|GO:0010506|GO:0030318|GO:0031625|GO:0043130|GO:0050821|GO:0070536	ubiquitin carboxyl-terminal hydrolase 13	30.2169	50.691	3.70878	4.93064	5	34.5168	118.789	41.5411	16.6937	5	5	15.195	13.2717	40.2086	12.7279	51.0746	126.61	80.3216	30.6228	2.62964	3.95082	5.44538	4.81759	3.99483	2.57053	2.61568	3.64578	3.73519	4.71235	3.95272
ASHGA5P029916	0.0498762	-5.66519	down	protein_coding	NM_181077	CCDS10038.1	GOLGA8A	RefSeq	4264	chr15	-	34671269	34682001	NR_027409	GGCTAATTAACAGTCGTATGATTTCTAGCCCATGGGTTTAAAACTGTATCTTAAAGAGTC	23015	Hs.182982	GO:0032580	Golgin subfamily A member 8A	618.604	1010.62	7.00389	9.50602	5	911.175	2046.71	1271.09	233.916	29.5139	5	446.426	629.339	944.153	285.73	1039.67	1502.69	2220.92	451.806	2.62964	8.62979	9.84317	9.91111	7.70463	6.34961	2.61568	8.34752	9.25963	9.36359	8.43779
ASHGA5P053246	0.0481688	-2.04527	down	protein_coding	NM_001161013	CCDS55149.1	ARMC10	RefSeq	2297	chr7	+	102715327	102740210	NM_001161009, NM_001161010, NM_001161011, NM_001161012, NM_031905	ATTGTTTCACAACTGAATAGTCTTGTTCTTTTAGTAGCAACGAAATCCTAAGCTCTTGAG	83787	Hs.287412	GO:0005739|GO:0005789|GO:0016021|GO:0040008	armadillo repeat-containing protein 10 isoform f	38.4928	53.0423	4.14571	5.178	5	56.9863	132.389	56.6303	19.3531	5.42486	5	27.1585	40.2801	47.2527	13.7742	66.0794	111.293	63.2115	29.4056	2.62964	4.63051	5.61059	5.25971	4.18717	3.87176	2.61568	4.36062	5.3774	4.91923	4.05681
ASHGA5P003151	0.0109184	-2.31186	down	protein_coding	NM_001029998	CCDS34073.1	SLC10A7	RefSeq	3783	chr4	-	147175136	147443123		AAGGCAGAAGGGAGTGAAGCTGACAAGGCCGACAGTATAACAAAGGAGGTGGACTTTCTG	84068	Hs.659209	GO:0006814|GO:0015293|GO:0016021	sodium/bile acid cotransporter 7 isoform b	13.2251	31.5239	3.17489	4.38395	5	15.853	29.6826	15.6048	11.3634	5	5	18.2968	32.8288	18.029	7.5277	24.2787	28.8087	90.272	18.9223	2.62964	3.02809	3.57438	3.56453	3.5568	2.57053	2.61568	3.85951	5.05616	3.68489	3.3252
ASHGA5P052402	0.0187776	-2.02529	down	protein_coding	NM_016508	CCDS47265.1	CDKL3	RefSeq	1632	chr5	-	133643691	133702765		CCAGTGTGAGGTGAGCTGTAACAGAGAAGAAACCTAAATAATACAACATTCCTGTATAAT	51265	Hs.719926	GO:0004672|GO:0004693|GO:0005524|GO:0005737|GO:0006464	cyclin-dependent kinase-like 3 isoform 2	28.165	49.3799	4.22894	5.24707	5	39.7764	66.9053	52.6832	21.4009	9.11012	5.52958	24.9148	61.3419	30.5192	25.2868	43.7515	54.7857	74.9674	55.0071	2.62964	4.13564	4.57757	5.14984	4.31647	4.64677	4.12573	4.24986	6.02668	4.32416	4.91971
ASHGA5P053988	0.0167055	-1.72178	down	protein_coding	NM_001098408	CCDS43943.1	GAGE12C	RefSeq	564	chrX	+	49325444	49332811	ENST00000381725, ENST00000402590, NM_001098406, NM_001098407, NM_001098412, NM_001098413, NM_001127200, NM_001127212, NM_001472, NM_001474, NM_012196	ACAGTGTTAAAAGAAGACACGTTGAAATGATGCAGGCTGCTCCTATGTTGGAAATTTGTT	729422			G antigen 12B/C/D/E	306.333	477.563	7.82695	8.61084	42.4776	473.542	777.111	448.086	214.492	165.535	42.153	287.264	560.948	373.517	327.469	505.698	641.522	518.127	415.66	6.81091	7.68804	8.32612	8.29798	7.57139	8.83496	7.37849	7.7077	9.11634	7.94083	8.6466
ASHGA5P002594	0.0378626	-5.5641	down	protein_coding	NM_013269	CCDS8602.1	CLEC2D	RefSeq	5284	chr12	+	9822303	9852151	NM_001197317	AATGGATAAATGGTACTGAATGGACAAGACAGTTTCCTATCCTGGGAGCAGGAGAGTGTG	29121	Hs.268326	GO:0004888|GO:0005783|GO:0005887|GO:0007166|GO:0009986|GO:0016020|GO:0030246	C-type lectin domain family 2 member D isoform 1	230.531	479.011	5.70997	8.18611	5	370.918	706.742	362.676	125.058	5	5	263.853	131.624	261.018	90.2104	733.046	726.577	1116.49	294.111	2.62964	7.33991	8.16795	7.99423	6.78517	2.57053	2.61568	7.57662	7.14627	7.38396	6.75412
ASHGA5P002024	0.0233823	-4.05686	down	protein_coding	ENST00000407724	CCDS48208.1	CYorf15A	GENCODE	864	chrY	+	21729234	21752308		GCTCTCTGTAAGAAATATGCTGATCTTGGAAATTCACCTCTTCTATAGAAGAGTTTGTTT				Putative gamma-taxilin 2 [Source:UniProtKB/Swiss-Prot;Acc:Q9BZA5]	138.859	282.468	5.63796	7.65832	5	203.267	406.407	233.092	105.566	18.0203	5	134.522	233.919	229.022	67.7215	384.181	346.328	521.42	194.682	2.62964	6.44919	7.32562	7.32171	6.52711	5.63288	2.61568	6.60185	7.96799	7.17238	6.34381
ASHGA5P018220	0.0192618	-1.51275	down	protein_coding	NM_001136140	CCDS44135.1	CMPK1	RefSeq	2809	chr1	+	47799468	47844511		CATCGTCGAGGAAATGGATCAGACAATGGCTGCCAATGCTCAGAAGAATAAATTCTTGAT	51727	Hs.731647	GO:0004127|GO:0004849|GO:0005524|GO:0005634|GO:0005737|GO:0005829|GO:0006222|GO:0009220|GO:0015949|GO:0016776|GO:0044281|GO:0055086	UMP-CMP kinase isoform b	7.13985	13.2006	2.62097	3.21814	5	8.1112	16.9493	5	7.05835	5	5	5	7.0892	19.2617	5	14.425	27.4244	13.5466	5.65734	2.62964	2.45102	2.98349	2.33704	3.04013	2.57053	2.61568	2.34018	2.99209	3.75853	2.3896
ASHGA5P006201	0.0181785	-1.90509	down	protein_coding	NM_001008225	CCDS47719.1	CNOT4	RefSeq	3774	chr7	-	135071821	135194875	NM_001190848	CCTGTAGCAGGGGAAGAAGAGGTGAAGGTTTCGACCATGCCACTGTCAACCTCTTCCCAT	4850	Hs.490224	GO:0000166|GO:0000288|GO:0000289|GO:0003723|GO:0004842|GO:0005515|GO:0005634|GO:0005829|GO:0006351|GO:0006355|GO:0008270|GO:0010467|GO:0016070|GO:0016071|GO:0051865	CCR4-NOT transcription complex subunit 4 isoform b	19.7091	28.1581	3.50213	4.43199	5	37.3361	39.4829	26.5501	14.3646	5	5	24.9393	21.1036	20.2475	14.3924	31.0534	34.6265	49.6583	26.0254	2.62964	4.04913	3.88168	4.19764	3.82185	2.57053	2.61568	4.25085	4.38354	3.81586	4.11273
ASHGA5P003698	0.0207487	-1.95866	down	protein_coding	NM_005885	CCDS34135.1	MARCH6	RefSeq	4611	chr5	+	10353750	10440500		TTTGCATGGTTGGGAGTTGTTCCTCTTACAGCATGCCGCATCTACAAGTGCTTGTTTACT	10299	Hs.432862	GO:0004842|GO:0004842|GO:0008270|GO:0019899|GO:0030176|GO:0031624|GO:0070936	E3 ubiquitin-protein ligase MARCH6 isoform 1	22.8245	40.3687	3.88966	4.85952	5	38.5865	52.5062	21.4804	26.9966	11.0324	5	21.994	27.4449	44.4794	12.2217	49.3723	70.2565	41.7749	37.0312	2.62964	4.09164	4.23189	3.9216	4.62123	4.91971	2.61568	4.08587	4.78622	4.84021	3.90034
ASHGA5P038035	0.0468797	-3.84166	down	protein_coding	NM_007172	CCDS14062.1	NUP50	RefSeq	5225	chr22	+	45559725	45583890	NM_153645	TTACTGGAGAAAAAGGATGCCTGAACACGCAAAGTCGGCTGCAGAATTATTGCCAAGTTG	10762	Hs.731619	GO:0005515|GO:0005643|GO:0005654|GO:0005975|GO:0008645|GO:0010827|GO:0015031|GO:0015758|GO:0016032|GO:0019221|GO:0031965|GO:0044281|GO:0046907|GO:0051028|GO:0055085	nuclear pore complex protein Nup50 isoform b	348.327	584.194	6.84008	8.78181	10.1289	685.93	627.641	362.205	363.076	15.5407	5	717.098	392.084	564.287	173.865	590.019	1173.24	619.737	576.132	4.99948	8.24062	7.97288	7.99345	8.37967	5.41877	2.61568	9.10006	8.65604	8.57253	7.72514
ASHGA5P039498	0.0166489	-2.12498	down	protein_coding	NM_014883	CCDS34029.1	FAM13A	RefSeq	5882	chr4	-	89647104	89978346		AGAAAAGCCTGCTTGGAAGACATGAATTCAGCAGAGGGTGCTATTAGTGCCAAGTTGGTA	10144	Hs.97270	GO:0005096|GO:0005829|GO:0007264|GO:0051056	protein FAM13A isoform a	31.5931	58.8331	4.38905	5.47651	5	37.9472	60.0991	49.9566	18.253	13.1318	5.4534	62.9038	49.1001	66.5255	26.949	78.4912	53.2035	48.262	89.3005	2.62964	4.06922	4.41901	5.07537	4.11259	5.17671	4.10432	5.52559	5.67549	5.38204	5.01666
ASHGA5P039619	0.0371561	-2.13481	down	protein_coding	NM_022768	CCDS822.1	RBM15	RefSeq	3450	chr1	+	110881944	110889303		TTGGCGCTGACCCTGTTATAGTGGTTATAGTGGTGTCCCTAAAGGGAGGAAATGATTTCA	64783	Hs.435947	GO:0000166|GO:0001569|GO:0003723|GO:0005515|GO:0005634|GO:0005730|GO:0007221|GO:0019048|GO:0045638|GO:0045892|GO:0048536|GO:0060412|GO:0060674	putative RNA-binding protein 15 isoform 1	23.3525	40.8719	3.44494	4.53905	5	50.0495	80.7548	21.9441	10.1885	5	5	8.88289	8.12023	50.8256	10.0312	66.2767	97.675	37.5757	15.5985	2.62964	4.45095	4.86374	3.94791	3.43637	2.57053	2.61568	3.04471	3.14863	5.01286	3.65145
ASHGA5P004163	0.0305095	-2.25477	down	protein_coding	NM_018186	CCDS1285.1	C1orf112	RefSeq	3363	chr1	+	169764549	169822229		AAGAAGCAAAGAGGTCATCTTTACAGCCTTATGCAAAAAGAGCTCGTCAGGAGTTCCCCT	55732	Hs.443551		uncharacterized protein C1orf112	34.624	59.4625	4.15939	5.33237	5.34503	56.3345	100.068	42.6847	25.5433	5	5	37.0169	34.2996	38.422	15.4053	71.077	85.7218	122.692	48.6199	4.11111	4.61491	5.1844	4.85914	4.54441	2.57053	2.61568	4.77492	5.12298	4.64659	4.21334
ASHGA5P050920	0.00537872	-1.66694	down	protein_coding	NM_017714	CCDS13116.1	TASP1	RefSeq	2368	chr20	-	13370035	13619583		AGTCTGTGGCAATCGAAGGTGGGGTGTGCCGCCTGGAGAGCCCAGTGAACTGACCCTTCA	55617	Hs.348297	GO:0004298|GO:0006508|GO:0045893	threonine aspartase 1 precursor	11.8285	16.6907	2.97919	3.71639	5	14.3447	37.9132	12.2536	7.12978	5	5	7.98708	24.1497	13.6647	9.67156	20.2393	22.48	18.5869	8.043	2.62964	2.90497	3.84014	3.29466	3.05089	2.57053	2.61568	2.92701	4.59107	3.37551	3.61406
ASHGA5P010714	0.0404873	-2.82822	down	protein_coding	NM_001136223	CCDS44312.1	RCOR3	RefSeq	4474	chr1	+	211432707	211489725	NM_018254	TTCTAATGTGCCATCAGGGAAGAGCACTGATGAAGAAGAGGAGGCACAGACCCCACAGGC	55758	Hs.356399	GO:0003677|GO:0003682|GO:0005515|GO:0005634|GO:0006351|GO:0006355	REST corepressor 3 isoform a	60.523	95.1554	4.54664	6.04654	5	130.403	127.16	75.8509	62.4565	5	5	73.3136	43.409	86.2029	29.9802	108.974	159.942	165.347	72.2329	2.62964	5.80853	5.54973	5.67783	5.77366	2.57053	2.61568	5.74753	5.49452	5.74042	5.1728
ASHGA5P013375	0.00878855	-1.79117	down	protein_coding	NM_001037126	CCDS43648.1	EXOC4	RefSeq	1620	chr7	+	132937822	133168946		GAACTGCAAGGGTAGCGGCGAAGAAATCCACCAGAAAGACAATCAAAGTAACATTAAAAA	60412	Hs.321273	GO:0000145|GO:0005515|GO:0005737|GO:0005768|GO:0005794|GO:0005886|GO:0006612|GO:0006904|GO:0007268|GO:0014069|GO:0030010|GO:0030165|GO:0032403|GO:0032584|GO:0035748|GO:0043025|GO:0043198|GO:0044091|GO:0047485|GO:0048709|GO:0050850|GO:0051223|GO:0055108	exocyst complex component 4 isoform b	6.49941	14.2945	2.51675	3.35765	5	6.26413	15.7312	5	5	5	5	5	8.43136	12.0218	5	14.0912	19.4636	34.939	6.11459	2.62964	2.37037	2.90519	2.33704	2.3654	2.57053	2.61568	2.34018	3.19583	3.2446	2.3896
ASHGA5P006310	0.0303248	-2.23773	down	protein_coding	ENST00000316985	CCDS6105.1	WHSC1L1	GENCODE	3995	chr8	-	38173934	38239790		TTACAGAAAGGGTCGGCGGACCGGGGAGTGCAGGGCTCTGTCAGATTCAGTGACAGCTCC	54904	Hs.608111	GO:0006351|GO:0030154|GO:0006355|GO:0016049|GO:0016571|GO:0034968|GO:0005634|GO:0005694|GO:0008270|GO:0018024	Wolf-Hirschhorn syndrome candidate 1-like 1 [Source:HGNC Symbol;Acc:12767]	16.4311	35.2535	3.23027	4.39231	5	33.2902	49.7268	14.0539	8.55404	5	5	10.8242	57.3551	36.9208	5	38.2297	61.4417	39.74	8.08717	2.62964	3.90668	4.15885	3.44413	3.24482	2.57053	2.61568	3.27184	5.92511	4.58483	2.3896
ASHGA5P014251	0.0125114	-1.79705	down	protein_coding	NM_004296	CCDS9808.1	RGS6	RefSeq	5750	chr14	+	72399785	73033238	NM_001204420, NM_001204423	AAATGCTTACCAGGATTTGCTGCTGGCCAAGAAGAAGGGAAAGTCGCTGGCGGGCAAGCG	9628	Hs.509872	GO:0004871|GO:0005096|GO:0005737|GO:0005834|GO:0005886|GO:0007186|GO:0008277|GO:0035556|GO:0038032|GO:0043547|GO:0043547|GO:0045666	regulator of G-protein signaling 6 isoform 2	15.974	27.0829	3.44968	4.29531	5	23.783	46.0406	15.427	14.4956	5	5.04649	12.9993	20.1668	49.2382	8.26178	22.4097	38.1536	28.5917	22.7583	2.62964	3.50609	4.06215	3.55241	3.83262	2.57053	3.96958	3.47443	4.32129	4.97101	3.42597
ASHGA5P052059	0.0316416	-1.9298	down	protein_coding	NM_018190	CCDS54799.1	BBS7	RefSeq	2625	chr4	-	122748881	122791652		AGACTCTATGGTTAGTGGACCATTCTAGAATACCTTGCCATATTTCTTTTCAACTGGCTA	55212	Hs.591694	GO:0001947|GO:0005515|GO:0005813|GO:0007368|GO:0007601|GO:0032402|GO:0034464|GO:0045444|GO:0048546|GO:0050896|GO:0051877|GO:0060170|GO:0060271	Bardet-Biedl syndrome 7 protein isoform b	17.7468	28.0861	3.26379	4.21224	5	35.5624	51.4908	24.6284	7.20899	5	5	8.08375	6.77197	24.2184	9.62333	45.9979	38.7575	54.1357	17.0982	2.62964	3.98505	4.20818	4.09729	3.06183	2.57053	2.61568	2.9421	2.93929	4.02414	3.60708
ASHGA5P055377	0.030642	-2.40005	down	protein_coding	NM_033124	CCDS8772.1	CCDC65	RefSeq	1832	chr12	+	49297892	49315359		GCCCATCCAGGTGATAAACAACATCCAACCACTTAAAATATAATTGAAGCAGCCCAGATG	85478	Hs.512805		coiled-coil domain-containing protein 65	142.319	263.868	6.26202	7.52508	10.4292	163.561	472.915	244.6	138.608	66.6837	8.39878	33.3549	111.246	360.356	93.7818	336.993	557.444	247.81	139.447	5.03996	6.14449	7.54109	7.39796	6.93976	7.52586	4.87193	4.6351	6.90775	7.88727	6.81359
ASHGA5P041145	0.0272696	-2.16941	down	protein_coding	NM_022978	CCDS43326.1	SERF1B	RefSeq	1917	chr5	+	70196495	70214351		ATGCCTGTGACAGTTGGCCTCTGTGAATATTGGTATAATTGTAAATAATGTCAAACTCCA	728492	Hs.559428	GO:0003674|GO:0005575|GO:0007399	small EDRK-rich factor 1 isoform 2	612.862	1115.99	8.6532	9.7705	27.8494	921.75	1512.5	1057.6	446.401	191.366	106.675	638.749	1651.18	767.998	480.773	936.821	1559.11	1549.59	866.459	6.30171	8.64918	9.37952	9.62776	8.65469	9.03183	8.67311	8.90782	10.4318	9.03462	9.19588
ASHGA5P052474	0.0406203	-1.97271	down	protein_coding	NM_001135037	CCDS47319.1	MFAP3	RefSeq	4588	chr5	+	153418518	153437014	ENST00000436816, NM_001242336	TCAGCTGTAACCTACAATGCTGTAACCCAGTACCTACAAAATCAGCTCGCTCTCAGAAAA	4238	Hs.432818	GO:0005886|GO:0016021	microfibril-associated glycoprotein 3 isoform 2	48.3523	69.7694	4.72428	5.70446	5	81.7782	79.169	73.2535	39.5079	6.92833	5.33382	95.8477	37.7658	77.559	36.6573	81.6316	114.233	83.348	57.1907	2.62964	5.14011	4.83255	5.62809	5.15927	4.22203	4.06593	6.11663	5.27904	5.59193	5.47053
ASHGA5P051200	0.0376808	-2.24988	down	protein_coding	NM_002882	CCDS13775.1	RANBP1	RefSeq	884	chr22	+	20105023	20114704		AAGGAGGATGCTGAGGAGAAGCAATAAATCGTCTTATTTTATTTTCTTTTCCTCTCTTTC	5902	Hs.24763	GO:0005092|GO:0005096|GO:0005634|GO:0005635|GO:0005737|GO:0005813|GO:0007051|GO:0007165|GO:0008536|GO:0016032|GO:0046604|GO:0046907	ran-specific GTPase-activating protein	902.699	1341.94	8.869	10.0389	53.2377	1728.48	2756.48	1247.48	639.038	210.664	32.9711	553.234	1213.97	1138.1	506.302	1686.12	2543.33	1437.61	868.191	7.06489	9.56414	10.3743	9.88116	9.18741	9.1734	7.02079	8.686	10.0371	9.67426	9.27025
ASHGA5P012791	0.0449477	-3.18011	down	protein_coding	NM_017411	CCDS4007.1	SMN2	RefSeq	1634	chr5	+	69345349	69373422	NM_022874	AAATTAAGGAGAAATGCTGGCATAGAGCAGCACTAAATGACACCACTAAAGAAACGATCA	6607	Hs.202179	GO:0000245|GO:0000387|GO:0003723|GO:0005515|GO:0005654|GO:0005681|GO:0005737|GO:0005829|GO:0008219|GO:0010467|GO:0015030|GO:0016070|GO:0034660	survival motor neuron protein isoform d	102.344	173.033	5.01064	6.67972	5	133.035	438.691	111.241	50.6601	6.88671	5	68.2372	56.9139	105.713	39.571	187.652	389.135	360.559	71.6873	2.62964	5.83365	7.44036	6.22255	5.48346	4.21382	2.61568	5.64599	5.91189	6.04659	5.58463
ASHGA5P013241	0.00151383	-1.75596	down	protein_coding	NM_001130867	CCDS46112.1	ERCC2	RefSeq	1753	chr19	-	45862022	45873845		TACGCCAAAGGCCAGGCTCAGCACTGTGGAAGCAGCAGGAACCAAAAAAGATCTCATCCC	2068	Hs.487294	GO:0000075|GO:0000441|GO:0000718|GO:0001666|GO:0001701|GO:0003677|GO:0004003|GO:0004672|GO:0005515|GO:0005524|GO:0005634|GO:0005654|GO:0005675|GO:0005675|GO:0005737|GO:0005819|GO:0006281|GO:0006283|GO:0006283|GO:0006289|GO:0006289|GO:0006289|GO:0006360|GO:0006361|GO:0006362|GO:0006363|GO:0006366|GO:0006366|GO:0006367|GO:0006368|GO:0006370|GO:0006468|GO:0006915|GO:0006917|GO:0006979|GO:0007059|GO:…	TFIIH basal transcription factor complex helicase XPD subunit isoform 2	8.87584	15.197	2.81208	3.62434	5	7.65834	14.7005	14.1391	5	5	5	14.5087	15.9381	20.0264	9.08624	13.1304	19.7089	18.5797	9.90961	2.62964	2.42796	2.84145	3.45182	2.3654	2.57053	2.61568	3.5942	3.97698	3.80248	3.53707
ASHGA5P003687	0.0300957	-2.43013	down	protein_coding	NM_152398	CCDS3485.1	OCIAD2	RefSeq	659	chr4	-	48887404	48908815		AATTCTAGATTTGGATCATTGCCCAAAGTTGCACGCACTGCCTCCTTACCTGTGAGGAAT	132299	Hs.95835	GO:0005743|GO:0005768	OCIA domain-containing protein 2 isoform 2	948.709	1522.95	8.93175	10.2128	169.465	1561.96	2858.97	1528.53	869.805	94.9476	28.8287	477.165	859.04	1117.32	508.284	2507.13	2245.32	2286.51	1137.06	8.42501	9.41691	10.4351	10.1885	9.67798	8.03636	6.82495	8.44926	9.63561	9.64821	9.28245
ASHGA5P014460	0.0192013	-1.85675	down	protein_coding	NM_001145269	CCDS47677.1	FAM185A	RefSeq	1945	chr7	+	102389398	102449672	NM_001145268, NR_026879	ACAGTGACTGGACTCATGAATCAAGCAAGCAAACGTGAAAAATGGATTAAGGCTGATGCC	222234	Hs.202543	GO:0005737	protein FAM185A isoform 2	18.4764	30.4586	3.56054	4.45332	5	21.9022	50.2031	31.6349	11.9164	5.35055	5	16.8043	22.1941	23.3695	9.53723	33.5423	50.6491	52.5848	21.333	2.62964	3.41226	4.17164	4.4339	3.61421	3.85025	2.61568	3.75676	4.46025	3.98129	3.59693
ASHGA5P054322	0.0177519	-2.03998	down	protein_coding	NM_001126	CCDS1624.1	ADSS	RefSeq	2791	chr1	-	244571793	244615436		TGATTCAACTCTTTTAATGATTGCCAGTAATGCAAGAAACACTCCTTGAGAGGGAGGGGA	159	Hs.498313	GO:0000287|GO:0002376|GO:0004019|GO:0004019|GO:0005525|GO:0005737|GO:0005829|GO:0005886|GO:0006144|GO:0006167|GO:0006167|GO:0009168|GO:0042301|GO:0044208|GO:0044281|GO:0055086	adenylosuccinate synthetase isozyme 2	119.771	243.663	6.37923	7.40779	9.39148	153.316	371.995	158.937	85.6883	59.1467	22.4339	97.2577	234.599	279.518	54.749	343.689	472.096	177.416	143.577	4.89443	6.04332	7.18056	6.75027	6.23244	7.35879	6.43286	6.14121	7.97241	7.48031	6.0438
ASHGA5P036522	0.0216732	-2.72125	down	protein_coding	NM_001195129		PRSS56	RefSeq	2158	chr2	+	233385172	233390425		TCCTGGTCACCATGCTGCTGGCTGTGCTGCTGCTGCTACCCCTCCCAAGCTCATGGTTTG	646960	Hs.570310	GO:0004252|GO:0006508	putative serine protease 56 precursor	7734.15	14606.1	12.2097	13.6539	2215.27	13790.3	21320	12530.8	6402.43	870.917	527.208	4216.23	17282	10902.9	3981.97	19702.6	22290.5	19327.4	8755.01	11.2387	12.8456	13.7409	13.6811	12.723	10.9189	10.6556	11.8734	13.0245	13.3957	12.2942
ASHGA5P012040	0.00390778	-1.65892	down	protein_coding	NM_001031745	CCDS35299.1	RIBC1	RefSeq	1492	chrX	+	53449833	53458063		GAGCAAAAAGCCCAGCAGGATTACCTGAATTCAGTAATCTACACCAATCAACCTACAGCC	158787	Hs.351743		RIB43A-like with coiled-coils protein 1 isoform 1	12.882	17.2988	3.09759	3.82783	5	28.2623	27.8222	14.981	8.67549	5	5	8.315	17.6852	17.2757	10.733	17.2513	18.8021	21.7709	17.5733	2.62964	3.70774	3.50417	3.51964	3.26049	2.57053	2.61568	2.97282	4.1252	3.63623	3.73604
ASHGA5P005879	0.0460317	-3.00798	down	protein_coding	NM_016050	CCDS8139.1	MRPL11	RefSeq	1610	chr11	-	66202549	66206310	NM_170738	TGGTGAAGGACCTCAGTTCAGAAGAGCTTGCAGCTTTCCAGAAGGAACGAGCCATCTTCC	65003	Hs.418450	GO:0003735|GO:0005515|GO:0005761|GO:0006412	39S ribosomal protein L11, mitochondrial isoform a	605.615	854.861	7.69806	9.28685	25.6628	1117.76	2267.39	542.265	466.28	22.7246	8.89475	393.941	476.279	638.591	234.731	1154.58	1890.51	947.008	642.327	6.20052	8.92368	10.0406	8.58048	8.72172	5.97457	4.96952	8.17336	8.89268	8.74951	8.14855
ASHGA5P052224	0.00935164	-5.06083	down	protein_coding	NM_000997	CCDS3934.1	RPL37	RefSeq	1586	chr5	-	40831429	40835387		TGATATAGCGGAAGTGCCTTCTCTTCCGGTCTTTCTGGTCTCGGCCGCAGAAGCGAGATG	6167	Hs.731513	GO:0000184|GO:0003723|GO:0003735|GO:0003735|GO:0005829|GO:0006412|GO:0006412|GO:0006413|GO:0006414|GO:0006415|GO:0006614|GO:0010467|GO:0016032|GO:0016070|GO:0016071|GO:0019058|GO:0019083|GO:0019843|GO:0022625|GO:0022625|GO:0044267|GO:0046872	60S ribosomal protein L37	1714.16	4675.74	9.58857	11.9279	168.762	3354.82	1369.45	4285.61	1652.45	72.7567	33.8908	2775.54	1391.37	3516.52	1571.44	6985.96	6444.02	7693.06	5127.82	8.41992	10.5944	9.22569	11.8552	10.682	7.64843	7.05998	11.2229	10.2044	11.5679	10.9755
ASHGA5P049359	0.029435	-2.16905	down	protein_coding	NM_024735	CCDS32501.1	FBXO31	RefSeq	3636	chr16	-	87362941	87417394		GGCGGCAGCAGTGGCCGTCACTGGGCGGCATGGCGGTGTGTGCTCGCCTTTGCGGCGTGG	79791	Hs.567582	GO:0006974|GO:0007049|GO:0008054|GO:0016567|GO:0019005|GO:0030332|GO:0031146|GO:0031571	F-box only protein 31	28.2152	47.0249	4.01837	5.13543	7.84041	61.5187	46.2803	45.8711	11.5082	5	5	42.7025	97.4163	47.3183	26.4361	48.4562	40.3332	38.6266	30.5872	4.64848	4.73971	4.0672	4.95858	3.57268	2.57053	2.61568	4.97409	6.72235	4.9209	4.98582
ASHGA5P012803	0.0358419	-2.36593	down	protein_coding	NM_001039697	CCDS6478.1	SNAPC3	RefSeq	3095	chr9	+	15422781	15461627		TAAAATGTATACAGCCAGATGGGTGACGAACAATGACAGTTTTGCACCAGAGGACCCATG	6619	Hs.546299	GO:0003677|GO:0005634|GO:0005654|GO:0006355|GO:0006366|GO:0006383|GO:0009301|GO:0010467	snRNA-activating protein complex subunit 3	51.5369	80.7653	4.67214	5.91455	5	91.1266	126.717	78.4396	33.0771	13.442	5	59.4931	69.9693	58.6913	32.1368	89.2702	125.805	117.297	72.1876	2.62964	5.29635	5.54457	5.72819	4.90405	5.20997	2.61568	5.44868	6.21452	5.20603	5.2685
ASHGA5P010288	0.0141239	-3.71719	down	protein_coding	NM_001935	CCDS2216.1	DPP4	RefSeq	3913	chr2	-	162848754	162931052		TTGGAGTGGATTTCCAGGCAATGTGGTATACTGATGAAGACCATGGAATAGCTAGCAGCA	1803	Hs.368912	GO:0001666|GO:0002020|GO:0002709|GO:0004177|GO:0004252|GO:0005102|GO:0005515|GO:0005518|GO:0005576|GO:0005783|GO:0005794|GO:0005886|GO:0006508|GO:0007155|GO:0008236|GO:0008239|GO:0008284|GO:0009986|GO:0010716|GO:0016021|GO:0016324|GO:0030027|GO:0030139|GO:0031258|GO:0031295|GO:0033632|GO:0042110|GO:0042277|GO:0042803|GO:0043542|GO:0045121|GO:0046581|GO:0051234|GO:0071438	dipeptidyl peptidase 4	82.4097	139.951	4.77612	6.67033	5	116.45	314.248	135.059	32.5632	5.67917	5	45.2797	103.569	85.1054	42.5224	186.233	221.5	179.306	161.418	2.62964	5.63335	6.94117	6.51614	4.88043	3.93601	2.61568	5.05655	6.80379	5.71891	5.67919
ASHGA5P051398	0.0416846	-1.76566	down	protein_coding	NM_033084	CCDS2595.1	FANCD2	RefSeq	5204	chr3	+	10068112	10141344		AGCCACTGAGGTATCTCTACAAAACCCACCAGAGTCTGGCACTGATGGTTGCATTTTGTT	2177	Hs.208388	GO:0000793|GO:0005515|GO:0005654|GO:0006281|GO:0007129|GO:0007276|GO:0010332	Fanconi anemia group D2 protein isoform a	22.6853	26.8668	3.60091	4.42112	5	57.8448	39.2293	30.73	15.9882	5	5	22.6902	21.8481	24.8883	17.6213	24.0291	34.4154	34.6659	30.5994	2.62964	4.65359	3.87411	4.39394	3.94335	2.57053	2.61568	4.12646	4.43563	4.05779	4.41073
ASHGA5P039303	0.0406745	-3.31566	down	protein_coding	NM_024511	CCDS33941.1	HAUS3	RefSeq	5620	chr4	-	2230095	2243860		GTGGACATGCTTTGTGATACTTTGTATCAAGGAGGAAATCAGCTTTTGCTTAGTGATCAG	79441	Hs.665869	GO:0003674|GO:0005813|GO:0005819|GO:0005874|GO:0007067|GO:0051225|GO:0051297|GO:0051301|GO:0070652	HAUS augmin-like complex subunit 3	208.193	380.095	6.4159	8.1452	5	352.54	467.27	351.158	176.126	34.6596	6.68225	272.107	361.221	293.496	102.611	436.164	487.501	618.696	360.979	2.62964	7.26665	7.52549	7.94691	7.28842	6.57246	4.46909	7.62857	8.54858	7.55274	6.94764
ASHGA5P055844	0.0398973	-1.92524	down	protein_coding	NM_017693	CCDS9505.1	BIVM	RefSeq	3873	chr13	+	103451398	103493888	NM_001159596	CATGAGAGAAGGAACAGTGGTTACCAGGGTTACAGTGATTACGATGGGAATGATTGACTA	54841	Hs.288809	GO:0005634|GO:0005737	basic immunoglobulin-like variable motif-containing protein isoform a	15.7045	28.8042	3.25816	4.2032	5	26.2728	34.5883	28.4216	14.4261	5	5	6.92738	11.3712	24.3456	5.64407	31.4482	44.3575	68.6823	15.7806	2.62964	3.62234	3.73395	4.29104	3.82723	2.57053	2.61568	2.77486	3.54385	4.0303	3.00875
ASHGA5P001239	0.0236816	-1.52047	down	protein_coding	NM_001001976	CCDS31300.1	ATE1	RefSeq	2224	chr10	-	123502624	123687546		TTGAGTCTTTACCAGAGAATGCATCACACAAGTTAGAGGTGAGGGTGGTGAGATCATCTC	11101	Hs.632080	GO:0004057|GO:0005634|GO:0005737|GO:0016598	arginyl-tRNA--protein transferase 1 isoform 1	11.5324	14.0415	2.88224	3.48676	5	13.2135	41.8763	9.0473	8.12239	5	5	5	10.2538	10.5326	5.3243	16.9405	21.6345	19.3477	14.2571	2.62964	2.81932	3.94376	2.95325	3.18558	2.57053	2.61568	2.34018	3.42236	3.10212	2.93983
ASHGA5P054258	0.0302969	-2.17346	down	protein_coding	ENST00000322067	CCDS41469.1	BPNT1	GENCODE	2461	chr1	-	220230823	220263191		ATCCATGGGAATGTTCTTCAGTACCACAAGGATGTGAAGCATATGAACTCTGCAGGAGTC	10380	Hs.406134	GO:0044281|GO:0046854|GO:0007399|GO:0006139|GO:0006805|GO:0050427|GO:0005829|GO:0000287|GO:0008441	3'(2'), 5'-bisphosphate nucleotidase 1 [Source:HGNC Symbol;Acc:1096]	30.924	53.4283	4.15419	5.27419	5	63.0553	69.4682	34.4521	20.6638	10.9831	5	38.7695	61.497	34.2364	14.754	55.0845	78.2474	75.6943	54.4846	2.62964	4.77662	4.62986	4.55696	4.27075	4.91227	2.61568	4.84176	6.03167	4.47724	4.14637
ASHGA5P028906	0.034083	-2.64059	down	protein_coding	ENST00000334163	CCDS921.1	POLR3C	GENCODE	1851	chr1	-	145592604	145610884		TTACAAGAAATAGAGGAGATGATCACAGCTCCTGAACGTCAGCAGCTAGAGACCCTGAAA	10623	Hs.591457	GO:0006351|GO:0045087|GO:0009615|GO:0010467|GO:0006383|GO:0032728|GO:0045089|GO:0006385|GO:0006386|GO:0006359|GO:0005634|GO:0005654|GO:0005666|GO:0003677|GO:0003899	polymerase (RNA) III (DNA directed) polypeptide C (62kD) [Source:HGNC Symbol;Acc:30076]	396.931	673.348	7.63703	9.03789	10.2222	750.36	873.087	634.776	390.262	85.1434	14.1645	417.431	604.743	456.317	245.369	775.699	936.717	826.668	867.924	5.01286	8.37257	8.51298	8.84758	8.47901	7.87451	5.73524	8.26147	9.20909	8.23226	8.20764
ASHGA5P053924	0.0411175	-2.50302	down	protein_coding	NM_014176	CCDS1425.1	UBE2T	RefSeq	935	chr1	-	202300784	202311094		CCTGATGTTTAGGGGACTTGTCCTGGTTCATCTTAGTTAATGTGTTCTTTGCCAAGGTGA	29089	Hs.5199	GO:0003682|GO:0004842|GO:0005524|GO:0005634|GO:0005654|GO:0006281|GO:0006281|GO:0006513|GO:0006974|GO:0031625|GO:0035519|GO:0044314|GO:0051865|GO:0070534|GO:0070936|GO:0070979|GO:0085020	ubiquitin-conjugating enzyme E2 T	121.235	182.41	5.80038	7.12405	10.1004	276.847	299.512	193.71	82.5848	22.08	5	80.0494	165.818	134.714	80.3614	214.043	299.266	243.425	139.24	4.99464	6.92079	6.86062	7.04007	6.17602	5.92599	2.61568	5.86925	7.48232	6.39579	6.592
ASHGA5P035831	0.0356946	-2.65175	down	protein_coding	ENST00000318522	CCDS1807.1	EML4	GENCODE	5549	chr2	+	42396489	42559688		ACAACCTCTCCAAATACACAGACAAACTCCAGAAAGCAAGAATGCTACTCCCACCAAAAG	27436	Hs.593614	GO:0007067|GO:0007017|GO:0005737|GO:0005874|GO:0003674|GO:0005515	echinoderm microtubule associated protein like 4 [Source:HGNC Symbol;Acc:1316]	637.764	1419.05	8.47977	9.88672	40.5999	879.836	1284.57	945.396	1139.32	73.9183	33.5104	704.955	500.784	658.964	322.9	2563.31	3045.4	1983.72	858.272	6.76194	8.57431	9.13686	9.46508	10.1213	7.66444	7.04624	9.06804	8.96171	8.79436	8.63565
ASHGA5P030609	0.0448053	-3.32669	down	protein_coding	NM_001143936	CCDS45289.1	C15orf61	RefSeq	1313	chr15	+	67813521	67819641		CCTGGCAGGACCTGGCCCGGCAGAACCGCTTCTTCACGGCGCTCAAGGTCGTCAACCTCG	145853	Hs.438385	GO:0005576	uncharacterized protein C15orf61 precursor	263.829	398.632	6.51315	8.24724	8.84613	597.377	713.297	316.045	228.033	18.3648	5	223.672	276.737	337.788	162.921	424.299	674.22	637.737	276.721	4.81539	8.03711	8.18384	7.78273	7.66933	5.66357	2.61568	7.33755	8.20251	7.78225	7.63814
ASHGA5P054753	2.921e-05	-1.60594	down	protein_coding	ENST00000396275	CCDS7830.1	MRGPRX3	GENCODE	1639	chr11	+	18142501	18160027		TGGAGCAGTGAGGAAGAACCTCTGCCCTGTCAGACAGGACTTTGAGAGCAATGCTGCCCT	117195	Hs.380177	GO:0007186|GO:0016021|GO:0005886|GO:0004930	MAS-related GPR, member X3 [Source:HGNC Symbol;Acc:17980]	7.89101	12.0509	2.68531	3.36872	5	12.4276	15.0097	9.42942	5	5	5	6.26138	10.346	9.58488	10.7345	17.7423	11.9812	14.8011	9.16664	2.62964	2.7594	2.85941	3.00124	2.3654	2.57053	2.61568	2.68117	3.43292	2.9944	3.73617
ASHGA5P050081	0.0438959	-2.22439	down	protein_coding	NM_152289	CCDS12216.2	ZNF561	RefSeq	4557	chr19	-	9718001	9731916		AGAAACTCTGTGAATTTCAGGAATATGGGAGAGCTGTCACAGCTTCTTCACACCTAAAGC	93134	Hs.720081	GO:0003677|GO:0005634|GO:0006351|GO:0006355|GO:0008270	zinc finger protein 561	33.0003	49.8226	3.89092	5.04433	5	56.2844	95.9674	53.0778	21.1013	5	5	22.5713	17.6372	39.5354	12.736	65.8244	85.9925	79.2938	47.739	2.62964	4.61393	5.11938	5.15907	4.29882	2.57053	2.61568	4.12025	4.12107	4.69079	3.95438
ASHGA5P008534	0.0201639	-2.4237	down	protein_coding	NM_014647	CCDS10562.2	KIAA0430	RefSeq	7760	chr16	-	15688225	15737023	NM_001184998, NM_001184999	TGCTTCAAAATTTGGGTCACCAGAAGTTGCAGTAGCTGGACAGGTGCTAGAAAACTTACC	9665	Hs.173524	GO:0000166|GO:0003674|GO:0003723|GO:0005777|GO:0007143|GO:0010468|GO:0010923|GO:0030154|GO:0048477	meiosis arrest female protein 1 isoform 1	14.5749	38.1189	3.27128	4.54849	5	15.0525	27.0961	19.6542	14.1186	5	5	25.6776	9.04063	27.7759	5.81449	42.7774	60.5716	50.5987	70.2533	2.62964	2.96424	3.47794	3.8216	3.8005	2.57053	2.61568	4.29008	3.2738	4.19241	3.04284
ASHGA5P046595	0.0145908	-2.45578	down	protein_coding	ENST00000276077	CCDS14443.1	GPR174	GENCODE	1258	chrX	+	78426468	78427726		GAGCATTACGATCCACGATTATTGATGTTGACATGTCCATGTAGTAATTTTTCTTCAAGT	84636	Hs.326713	GO:0007186|GO:0016021|GO:0005886|GO:0045028	G protein-coupled receptor 174 [Source:HGNC Symbol;Acc:30245]	21.0803	44.9202	3.52949	4.82567	5	28.5425	46.4183	46.7213	16.5908	5	5	15.3697	23.4391	32.0165	8.22114	69.5575	59.3281	98.8761	23.0028	2.62964	3.71851	4.07125	4.9847	3.98752	2.57053	2.61568	3.65806	4.54548	4.39004	3.4206
ASHGA5P049450	0.020647	-2.28793	down	protein_coding	NM_002532	CCDS11070.1	NUP88	RefSeq	2518	chr17	-	5289345	5323059		ATCATGTAAACTTCTGACACCACCAGGAGCTGACTCACACCTGAACTGAACACCATTGAA	4927	Hs.584784	GO:0005215|GO:0005634|GO:0005643|GO:0005730|GO:0005829|GO:0005975|GO:0008645|GO:0010827|GO:0015031|GO:0015758|GO:0016032|GO:0019221|GO:0044281|GO:0051028|GO:0055085	nuclear pore complex protein Nup88	1972.42	3725.42	10.4708	11.6648	122.096	2820.26	4180.05	3365.77	1887.58	950.471	363.659	2089.48	4745.15	2439.46	1673.43	3727.29	4542.97	4892.83	4056.81	8.03952	10.361	11.0569	11.4506	10.8643	10.9953	10.2381	10.7607	11.7125	10.9341	11.0586
ASHGA5P005751	0.0287148	-4.4767	down	protein_coding	NM_005327	CCDS3678.1	HADH	RefSeq	1986	chr4	+	108910869	108956331		TATGAACGAGGTGACGCATCCAAAGAAGACATTGACACTGCTATGAAATTAGGAGCCGGT	3033	Hs.438289	GO:0003857|GO:0005634|GO:0005730|GO:0005737|GO:0005739|GO:0005743|GO:0005759|GO:0006635|GO:0006635|GO:0014823|GO:0032868|GO:0042493|GO:0044255|GO:0044281|GO:0046676|GO:0070403	hydroxyacyl-coenzyme A dehydrogenase, mitochondrial isoform 2 precursor	180.545	315.533	5.70878	7.87122	5	278.931	501.246	372.06	174.942	7.63553	5	99.5469	166.789	203.614	142.677	286.395	578.419	506.068	324.77	2.62964	6.93017	7.63375	8.03111	7.27671	4.37883	2.61568	6.17437	7.49174	6.98207	7.44394
ASHGA5P000946	0.0103664	-2.61708	down	protein_coding	ENST00000216294	CCDS9755.1	SNAPC1	GENCODE	2656	chr14	+	62229074	62263146		TTGAGTGGAACAGAGTTCACTGCATCCAAGAAGAGGAGAAAACACTGAACAAAGAGCCTG	6617	Hs.179312	GO:0006355|GO:0010467|GO:0006383|GO:0005654|GO:0003677	small nuclear RNA activating complex, polypeptide 1, 43kDa [Source:HGNC Symbol;Acc:11134]	24.2265	50.5323	3.62423	5.01219	5	31	73.9772	36.0101	15.8623	5	5	21.9622	20.2564	43.5213	11.359	51.6296	95.3148	98.8726	32.7722	2.62964	3.81832	4.72306	4.61811	3.93481	2.57053	2.61568	4.0837	4.32744	4.81227	3.80723
ASHGA5P055766	0.0386459	-3.35601	down	protein_coding	NM_018559	CCDS9394.1	KIAA1704	RefSeq	1431	chr13	+	45563686	45602404		CACCAGATTTTCACACGGCAAAGGCAATATGTTTTTATAAGTAAGTATATTTCAGTGAGG	55425	Hs.731811		uncharacterized protein KIAA1704	122.734	213.118	5.56335	7.3101	5	182.472	271.09	261.91	71.1451	21.9449	5	163.307	178.681	142.468	72.405	232.3	310.38	349.741	205.85	2.62964	6.29528	6.70562	7.50278	5.95908	5.91918	2.61568	6.87954	7.58669	6.47295	6.4363
ASHGA5P055475	0.0353049	-1.75007	down	protein_coding	NM_004077	CCDS8913.1	CS	RefSeq	2997	chr12	-	56665482	56694175		CTCTAGAAAGGCCCAAGTCCATGAGCACAGAGGGTCTGATGAAGTTTGTGGACTCTAAGT	1431	Hs.728168	GO:0004108|GO:0004108|GO:0005739|GO:0005759|GO:0005759|GO:0005975|GO:0006099|GO:0006099|GO:0006101|GO:0006107|GO:0044262|GO:0044281	citrate synthase, mitochondrial precursor	92.1785	144.659	5.96903	6.77644	12.3394	192.597	183.856	122.585	72.1541	27.2645	9.16487	117.466	181.866	85.3727	57.6408	136.713	191.789	184.056	175.175	5.26321	6.37889	6.11565	6.36974	5.9794	6.22563	5.01732	6.40237	7.62146	5.72372	6.11823
ASHGA5P003135	0.00931378	-3.32557	down	protein_coding	NM_018317	CCDS3439.1	TBC1D19	RefSeq	2204	chr4	+	26585545	26756918		TGCAGCTGAAGCAGTTCTTGCTGACCTTTCTACTTTAAAAGTTATGCCTCTTCTTCAGAT	55296	Hs.479403	GO:0005097|GO:0005622	TBC1 domain family member 19	57.9327	109.107	4.66975	6.40335	5	106.778	88.9171	129.076	41.7681	6.05649	5	80.8656	86.3174	92.7887	60.6251	147.45	126.171	167.426	82.9713	2.62964	5.50929	5.00879	6.44505	5.23375	4.03142	2.61568	5.88435	6.54829	5.85538	6.19607
ASHGA5P033229	0.0326394	-2.41698	down	protein_coding	NM_000269	CCDS11579.1	NME1	RefSeq	811	chr17	+	49230919	49239450	NM_198175	TCAGAACTGGATCTATGAATGACAGGAGGGCAGACCACATTGCTTTTCACATCCATTTCC	4830		GO:0000287|GO:0002762|GO:0004536|GO:0004550|GO:0005515|GO:0005524|GO:0005525|GO:0005634|GO:0005737|GO:0005737|GO:0005739|GO:0005813|GO:0005829|GO:0005882|GO:0006183|GO:0006228|GO:0006241|GO:0006897|GO:0007399|GO:0007595|GO:0008285|GO:0015949|GO:0030154|GO:0042493|GO:0042802|GO:0042981|GO:0043015|GO:0043388|GO:0044281|GO:0048471|GO:0050679|GO:0051591|GO:0055086	nucleoside diphosphate kinase A isoform b	533.729	812.446	8.02563	9.29883	23.9895	1141.69	1419.39	854.327	302.872	84.6841	20.3413	422.541	834.263	464.82	287.884	1055.47	1166.48	1127.89	750.313	6.11896	8.95724	9.28883	9.31962	8.10166	7.86593	6.28109	8.2717	9.59715	8.26032	8.44846
ASHGA5P056029	0.0408907	-4.55023	down	protein_coding	NM_001123329	CCDS45126.1	ZBTB1	RefSeq	3852	chr14	+	64971291	64991669		CCAAGCATTTGAAAAGAACCTGAGTGATTTTCTACTGTACTAATGTTTAGATGATAGCAG	22890	Hs.605143	GO:0003677|GO:0005634|GO:0006351|GO:0006355|GO:0008270	zinc finger and BTB domain-containing protein 1 isoform 1	261.979	474.362	6.16662	8.35257	5	431.702	731.836	478.559	161.117	12.7644	5	269.855	173.159	420.368	115.837	583.793	770.673	889.541	367.166	2.62964	7.56441	8.22347	8.39189	7.15848	5.13419	2.61568	7.61524	7.54638	8.11916	7.12879
ASHGA5P028597	0.0324356	-1.74236	down	protein_coding	NM_001071775	CCDS31990.1	MZT1	RefSeq	2412	chr13	-	73282494	73301938		AACCCAGAAGCTTTATCATCGGTTATTAAGGAGCTTCGCAAGGCTACTGAAGCACTGAAG	440145	Hs.28465	GO:0005515|GO:0005813|GO:0005819|GO:0008274|GO:0033566	mitotic-spindle organizing protein 1	46.1166	74.1002	4.94646	5.7475	7.73651	78.5016	145.925	67.0338	23.8559	18.947	6.63246	20.3005	71.7361	54.0936	25.0466	79.6229	138.364	95.0931	54.745	4.62883	5.08122	5.75522	5.49931	4.45095	5.71215	4.45617	3.98781	6.25819	5.10264	4.90849
ASHGA5P034234	0.0121926	-3.34813	down	protein_coding	NM_001033719		ZNF404	RefSeq	1868	chr19	-	44376514	44384288		ACTCTTAATGTAATGAGAGGGAAAGCCTTTAGCCATGGCACATTTTTACTGTTGTCACTA	342908	Hs.76561	GO:0003677|GO:0005634|GO:0006351|GO:0006355|GO:0008270	zinc finger protein 404	53.6883	113.678	4.66242	6.40577	5	127.394	117.456	85.3523	23.2945	14.8902	5	51.1197	180.843	78.5911	49.7146	77.7932	111.154	171.756	125.891	2.62964	5.77236	5.42605	5.84257	4.41653	5.35989	2.61568	5.23662	7.60888	5.61005	5.90188
ASHGA5P055485	0.0255949	-3.90314	down	protein_coding	NM_000946	CCDS44926.1	PRIM1	RefSeq	1471	chr12	-	57125363	57146146		TCCACTAATGAAGAGGAAAAAGAGGAGAATGAAGCTGAATCTGATGTCAAACATAGAACC	5557	Hs.534339	GO:0000082|GO:0000084|GO:0000216|GO:0000278|GO:0000722|GO:0000723|GO:0003896|GO:0005654|GO:0005658|GO:0006269|GO:0006270|GO:0006271|GO:0032201|GO:0046872	DNA primase small subunit	96.8796	161.942	4.945	6.90964	5	147.764	236.158	210.073	76.3536	5	5	89.6888	88.0836	108.087	72.4132	206.285	269.035	235.479	154.21	2.62964	5.99058	6.50666	7.16154	6.06032	2.57053	2.61568	6.02505	6.57574	6.07923	6.43661
ASHGA5P007242	0.0200078	-2.32151	down	protein_coding	NM_001079537	CCDS41947.1	TRAPPC6B	RefSeq	3364	chr14	-	39617014	39639634		AAATCATCAGGGCATCTATGTACTTCAGGACAACAAATTTCGCCTGCTTACTCAGATGTC	122553	Hs.13303	GO:0005783|GO:0005794|GO:0016192	trafficking protein particle complex subunit 6B isoform 1	29.8366	44.3483	3.864	5.07907	5	47.7	70.3321	38.9268	20.1845	5	5	46.5495	41.1177	30.1724	20.2743	47.9338	56.6233	69.42	44.8964	2.62964	4.38368	4.64569	4.72449	4.24147	2.57053	2.61568	5.10084	5.41019	4.30648	4.61115
ASHGA5P055958	0.0259722	-3.59955	down	protein_coding	NM_001128126	CCDS45093.1	AP4S1	RefSeq	4260	chr14	+	31494675	31565656	NM_001254728, NM_001254729	AGAAAGCTGAAAGGAAGTCTCTTCGAGACAATATGGATTTATCAGAAATGCGAGTACCGT	11154	Hs.293411	GO:0005215|GO:0005794|GO:0005905|GO:0008565	AP-4 complex subunit sigma-1 isoform 2	76.4545	139.416	4.71658	6.5644	5	145.68	207.469	105.325	51.1616	5	5	87.0008	81.875	92.4696	28.5479	232.522	189.329	235.659	115.506	2.62964	5.97129	6.30528	6.15206	5.49968	2.57053	2.61568	5.9885	6.46532	5.84857	5.10289
ASHGA5P039735	0.0180898	-1.9437	down	protein_coding	NM_020827	CCDS47168.1	KIAA1430	RefSeq	4892	chr4	-	186080818	186125182		AACTGATGGACTATCATCGCAATATGGGCTATCTCAACTCATCACCATTGTCAAGACGGG	57587	Hs.535734		UPF0501 protein KIAA1430	14.2087	25.4849	3.16228	4.12108	5	24.5259	36.1602	19.7954	11.1076	5	5	7.0806	6.40676	20.8332	10.9056	22.7691	56.6868	39.3093	21.4833	2.62964	3.54318	3.78291	3.83008	3.53124	2.57053	2.61568	2.79494	2.87382	3.84902	3.75616
ASHGA5P021311	0.0331771	-1.58202	down	protein_coding	NM_001142348	CCDS44744.1	SCN4B	RefSeq	4177	chr11	-	118004091	118023630		GGGCTTTTGGTGGAAGAAGTGGACAACACAGTGACACTCATCATCCTGGCTGTCGTGGGC	6330	Hs.65239	GO:0001518|GO:0005248|GO:0006814|GO:0010765|GO:0014704|GO:0017080|GO:0035725|GO:0044325|GO:0060048|GO:0060307|GO:0086002|GO:0086006|GO:0086012|GO:0086067|GO:0086091|GO:2000649	sodium channel subunit beta-4 isoform 2	11.7618	16.6735	3.07647	3.73824	5	19.1586	21.4252	14.8812	7.24597	5	5	16.3839	30.6762	12.1159	10.4843	16.8796	12.5297	25.2141	8.81449	2.62964	3.2595	3.22974	3.51024	3.06638	2.57053	2.61568	3.73005	4.9545	3.25267	3.70697
ASHGA5P053974	0.0449323	-2.29857	down	protein_coding	NM_006579	CCDS14300.1	EBP	RefSeq	1191	chrX	+	48380163	48387104		TCATGCCCAGAGCACGCTGGATGCCAAGGCCACAAAAGCCAAGAGCAAGAAGAACTGAGG	10682	Hs.30619	GO:0000247|GO:0001501|GO:0004769|GO:0004888|GO:0005783|GO:0005789|GO:0005887|GO:0006695|GO:0006695|GO:0006855|GO:0008203|GO:0015238|GO:0030097|GO:0044281|GO:0047750	3-beta-hydroxysteroid-Delta(8), Delta(7)-isomerase	407.293	573.269	7.56901	8.76975	24.0987	928.831	1077.87	581.264	374.795	38.8153	14.137	218.529	445.804	295.882	236.699	738.304	864.44	873.828	557.929	6.12354	8.6663	8.86853	8.70028	8.41637	6.74553	5.73258	7.29894	8.81678	7.56633	8.16195
ASHGA5P001531	0.0449333	-2.38006	down	protein_coding	NM_000983	CCDS58.1	RPL22	RefSeq	2099	chr1	-	6245079	6259679		TTTCTAACTCCGCTGCCGCCATGGCTCCTGTGAAAAAGCTTGTGGTGAAGGGGGGCAAAA	6146	Hs.515329	GO:0000184|GO:0003723|GO:0003735|GO:0005737|GO:0005829|GO:0006412|GO:0006412|GO:0006413|GO:0006414|GO:0006415|GO:0006614|GO:0008201|GO:0010467|GO:0016032|GO:0016070|GO:0016071|GO:0019058|GO:0019083|GO:0022625|GO:0030529|GO:0044267|GO:0046632	60S ribosomal protein L22 proprotein	2183.62	3919.02	10.3488	11.5998	207.859	3890.71	5645.2	3513.86	2029.61	236.928	211.323	1733.45	1390.92	2609.07	995.462	5586.34	7230.98	6273.41	3346.94	8.64785	10.783	11.5287	11.5122	10.9786	9.31525	9.56519	10.4599	10.2036	11.0515	10.2966
ASHGA5P001128	0.047482	-1.83686	down	protein_coding	ENST00000221466	CCDS12770.1	FCGRT	GENCODE	1893	chr19	+	50015535	50029685		TGAAGGGAACGTCGTCCTCTCAGCATGGGGGTCCCGCGGCCTCAGCCCTGGGCGCTGGGG	2217	Hs.111903	GO:0006955|GO:0019882|GO:0007565|GO:0016021|GO:0016020|GO:0042612|GO:0004872|GO:0005515|GO:0019864|GO:0030881	Fc fragment of IgG, receptor, transporter, alpha [Source:HGNC Symbol;Acc:3621]	30.5447	40.8051	4.1326	5.00984	8.25015	57.4868	64.856	52.1517	23.9842	5	5	27.6288	53.4537	38.0314	29.1273	49.5431	46.8919	34.2869	34.3018	4.72159	4.64511	4.52781	5.13549	4.45937	2.57053	2.61568	4.38524	5.81831	4.62963	5.13131
ASHGA5P011297	0.0251889	-2.85075	down	protein_coding	NM_001184766	CCDS53339.1	ODF2L	RefSeq	4081	chr1	-	86812506	86862025	NM_001184765	TGTAGAGAAGGTTGATGGAAATCACAATCTTCTGACAAAGCTTTCTCTGGAAGAGGAAAA	57489	Hs.149360	GO:0005813	outer dense fiber protein 2-like isoform d	39.1626	78.4895	4.09691	5.60826	5	58.7683	110.756	62.4849	34.4384	5	5	31.8527	28.3047	45.9148	15.599	127.579	107.025	162.83	62.1749	2.62964	4.67994	5.3374	5.40145	4.96116	2.57053	2.61568	4.5795	4.83773	4.88193	4.23016
ASHGA5P005219	0.0354394	-3.60054	down	protein_coding	NM_016463	CCDS43370.1	CXXC5	RefSeq	1447	chr5	+	139028300	139062680		TTCAGAAAATGTGAGGAACTCAAAAAGAAGCCTTCCGCTGCTCTGGAGAAGGTGATGCTT	51523	Hs.740473	GO:0003677|GO:0004871|GO:0005634|GO:0005737|GO:0007165|GO:0008270|GO:0043123	CXXC-type zinc finger protein 5	139.413	191.949	5.25071	7.09892	5	279.802	526.095	142.467	99.8704	5.16828	5	51.8973	77.301	173.843	72.7069	280.011	348.34	239.567	151.874	2.62964	6.93508	7.71219	6.60185	6.44919	3.80608	2.61568	5.25596	6.37914	6.75176	6.44337
ASHGA5P004274	0.0456329	-1.6312	down	protein_coding	NM_015610	CCDS5339.1	WIPI2	RefSeq	4489	chr7	+	5229834	5273486	NM_001033518	TTCAACCAGGACAACACAGAAGTGAAAGGGGCATCAAGAGCAGCTGGTCTTGGCCGTCGC	26100	Hs.122363	GO:0000045|GO:0000046|GO:0000421|GO:0005515|GO:0005634|GO:0005730|GO:0005737|GO:0005776|GO:0005829|GO:0032266|GO:0034045|GO:0043234|GO:0080025	WD repeat domain phosphoinositide-interacting protein 2 isoform a	15.612	23.5453	3.44837	4.1543	5	41.8433	23.306	18.9245	14.3442	5.82274	5	10.6551	26.3935	15.3654	6.98739	25.8593	32.4127	37.4128	20.3861	2.62964	4.20095	3.32098	3.77563	3.81959	3.9702	2.61568	3.25425	4.72513	3.50962	3.24244
ASHGA5P013185	0.0274695	-3.58274	down	protein_coding	NM_181503	CCDS31958.1	EXOSC8	RefSeq	1427	chr13	+	37574677	37583751		TAGTAATGGATGAGGAAGGCAAACTCTGTTGTCTTCACAAACCAGGTGGAAGTGGGCTAA	11340	Hs.294041	GO:0000178|GO:0000288|GO:0004532|GO:0005515|GO:0005634|GO:0005730|GO:0005737|GO:0005829|GO:0006364|GO:0008150|GO:0010467|GO:0016070|GO:0016071|GO:0017091|GO:0043928	exosome complex component RRP43	439.946	820.823	7.47738	9.31845	7.83198	753.816	1072.05	763.304	395.284	54.1653	7.40957	465.709	757.167	547.657	273.898	883.744	1078.79	1357.59	846.911	4.64642	8.37767	8.862	9.149	8.50074	7.22626	4.64677	8.4102	9.4827	8.52545	8.37641
ASHGA5P012397	0.0231408	-3.81921	down	protein_coding	NM_024808	CCDS9446.1	BORA	RefSeq	2803	chr13	+	73302041	73330328		TAATATGAAGCAAGACCACACAACACAGAGGTGTTGGATGAAAACAGCAAGCCCTTTTCA	79866	Hs.643464	GO:0005515|GO:0007067|GO:0007088|GO:0019901|GO:0032880|GO:0051301|GO:0060236	protein aurora borealis	85.7745	155.531	4.79312	6.7264	5	155.219	256.242	107.496	48.8446	5	5	103.394	103.397	125.596	40.001	220.912	240.142	289.212	69.4586	2.62964	6.06474	6.61917	6.17901	5.43606	2.57053	2.61568	6.23014	6.80098	6.302	5.59926
ASHGA5P052928	0.0360071	-3.08196	down	protein_coding	NM_002598	CCDS5316.1	PDCD2	RefSeq	3133	chr6	-	170884659	170893780	NM_001199462	GCAGGATGTAACAGATACACCGTAAAGGCATCTTAAAGCCTTGAAAAATGTTAATAATCT	5134	Hs.367900	GO:0003677|GO:0005634|GO:0005737|GO:0006915|GO:0008270	programmed cell death protein 2 isoform 1	1047.94	1900.83	8.93305	10.5569	17.1442	1769.01	2564.04	1829.37	763.956	202.981	31.9862	1205.06	1780.45	1345.9	559.005	2208.96	2949.88	3012.94	1448.65	5.70633	9.60147	10.2534	10.4512	9.47415	9.11989	6.97754	9.88043	10.5215	9.9463	9.41811
ASHGA5P051518	0.0368027	-1.93849	down	protein_coding	NM_001640	CCDS2801.1	APEH	RefSeq	2775	chr3	+	49711434	49720934		ATGAATGCTGTGCTCTGGCTACGCACACACTTGGGCAGCTGAAGCCCTGCCATTCTGCAT	327	Hs.517969	GO:0004252|GO:0005737|GO:0006508|GO:0031965	acylamino-acid-releasing enzyme	1011.06	1449.45	9.23789	10.1928	131.999	2160.85	2565.38	1360.23	808.951	153.004	60.7322	847.308	1583.1	913.191	608.569	1345.47	2307.21	1748.2	1640.44	8.13501	9.92182	10.2544	10.024	9.57097	8.74122	7.90325	9.3524	10.3899	9.30307	9.54393
ASHGA5P012913	0.00179482	-1.79385	down	protein_coding	NM_134441	CCDS6460.1	RLN2	RefSeq	788	chr9	-	5299867	5304580	ENST00000223862	CCAGTGGCAGAAATTGTGCCATCCTTCATCAACAAAGATACAGAAACCATAAATATGATG	6019	Hs.127032	GO:0005179|GO:0005576|GO:0007565	prorelaxin H2 isoform 1 preproprotein	13.1815	23.084	3.25236	4.09543	5	25.6531	31.1783	17.8626	6.78853	5.15976	5	8.8094	16.8657	26.2561	8.62474	40.2076	25.133	25.7728	18.7283	2.62964	3.59289	3.62804	3.71448	2.99687	3.80398	2.61568	3.03732	4.05571	4.12625	3.47629
ASHGA5P046862	0.0360274	-1.53947	down	protein_coding	NM_001042359	CCDS53534.1	PTPN20B	RefSeq	2444	chr10	-	48737041	48827581	NM_001042357, NM_001042358, NM_001042360, NM_001042361, NM_001042362, NM_001042363, NM_001042364, NM_001042365, NM_001042387	TGCCTCGTACAATTAATAGTGATATTTTGGACAAGGAGTTCTGGTGACAAGCTATACCTA	26095	Hs.499552		protein tyrosine phosphatase, non-receptor type 20 isoform 4	7.81116	15.286	2.66766	3.29009	5	7.88037	19.7393	9.35011	5	5	5	5.51948	5	19.7246	5	35.9164	17.4985	17.0937	6.76888	2.62964	2.44009	3.14521	2.98999	2.3654	2.57053	2.61568	2.58474	2.35685	3.78433	2.3896
ASHGA5P001146	0.026235	-2.16569	down	protein_coding	NM_001436	CCDS12545.1	FBL	RefSeq	1171	chr19	-	40325092	40337054		ATATGAAAGAGACCATGCCGTGGTCGTGGGAGTGTACAGGCCACCCCCCAAGGTGAAGAA	2091	Hs.299002	GO:0001652|GO:0003723|GO:0005515|GO:0005730|GO:0006364|GO:0008033|GO:0008168|GO:0015030|GO:0016074|GO:0031428	rRNA 2'-O-methyltransferase fibrillarin	5432.67	9890.44	12.0187	13.1335	818.401	8314.13	12673.9	8400.77	4825.16	3136.09	1176.18	4116.79	12306.1	5215.3	4024.59	9347.48	15153.6	10217.4	12968.6	10.1894	12.0016	12.8573	13.0274	12.3454	12.3847	11.5106	11.8328	12.6972	12.1656	12.3092
ASHGA5P006912	0.0255459	-2.98604	down	protein_coding	NM_001130413	CCDS44037.1	SCNN1D	RefSeq	3063	chr1	+	1215815	1227409		GCACAGACCCACTCAGCACAACGCTGCCTGCAAACAGGGCCAGGCTGCAGCCCAGACGCC	6339	Hs.512681	GO:0005515|GO:0005886|GO:0006814|GO:0015280|GO:0016021|GO:0050896|GO:0050909	amiloride-sensitive sodium channel subunit delta	63.8376	115.321	4.74219	6.32042	7.98487	108.6	163.998	115.615	23.5759	5	5	80.9276	36.5759	64.9257	61.7521	152.318	207.356	184.773	99.5503	4.67217	5.53608	5.94274	6.27927	4.4339	2.57053	2.61568	5.88715	5.22304	5.35296	6.22661
ASHGA5P045559	0.0388282	-2.11487	down	protein_coding	NM_016002	CCDS31084.1	SCCPDH	RefSeq	2482	chr1	+	246887377	246931440		ATTGCTAATCCAGCCTCGCTTGATGAAATGGCTAAACAGGCAACAGTTGTCCTCAATTGC	51097	Hs.498397	GO:0000166|GO:0005739|GO:0005811|GO:0016491|GO:0030496	saccharopine dehydrogenase-like oxidoreductase	35.7265	60.3061	4.26791	5.34847	5	46.0372	108.147	46.8293	33.1098	10.2232	5	31.4649	46.0194	69.0203	13.2142	66.896	129.683	49.4161	47.8935	2.62964	4.33367	5.30067	4.98865	4.90584	4.80641	2.61568	4.5627	5.57647	5.43353	4.00011
ASHGA5P040714	0.0399399	-2.00963	down	protein_coding	NM_006805	CCDS4193.1	HNRNPA0	RefSeq	2983	chr5	-	137087072	137090039		ACTTACATGTTGACGTTGAAGGCTCAAAGCTATACTAAGAAGCTTTCTGAAAGATTGGGC	10949	Hs.96996	GO:0000166|GO:0000398|GO:0003723|GO:0005634|GO:0005654|GO:0005730|GO:0006397|GO:0006954|GO:0008380|GO:0010467|GO:0017091|GO:0019901|GO:0030529|GO:0032496|GO:0070935|GO:0070935	heterogeneous nuclear ribonucleoprotein A0	237.243	469.286	7.39305	8.39998	16.4242	440.407	538.741	326.645	144.839	151.338	35.7106	243.838	985.73	336.425	140.671	422.762	512.668	502.645	384.101	5.64712	7.58946	7.74466	7.84055	7.0033	8.72292	7.13952	7.45686	9.80957	7.77743	7.41955
ASHGA5P012262	0.0339926	-2.55981	down	protein_coding	NM_006098	CCDS34324.1	GNB2L1	RefSeq	1125	chr5	-	180663927	180670906		CCAGTGCACCTCCCTGGCCTGGTCTGCTGATGGCCAGACTCTGTTTGCTGGCTACACGGA	10399	Hs.5662	GO:0001891|GO:0001934|GO:0005080|GO:0005102|GO:0005515|GO:0005634|GO:0005737|GO:0005856|GO:0006915|GO:0007049|GO:0007369|GO:0008200|GO:0015935|GO:0017148|GO:0019048|GO:0019903|GO:0030178|GO:0030292|GO:0030308|GO:0030335|GO:0030425|GO:0030496|GO:0030971|GO:0032436|GO:0032464|GO:0032880|GO:0042169|GO:0043025|GO:0043065|GO:0043204|GO:0043547|GO:0048471|GO:0048511|GO:0050765|GO:0051302|GO:0051726|GO:…	guanine nucleotide-binding protein subunit beta-2-like 1	37054.7	76911	14.5909	15.947	5307.79	60821.3	84198.1	63270.7	32759.1	12310.5	6397.69	31372.5	134208	32181.7	36087.2	66398.5	103225	79636.4	86639.5	12.2788	15.3079	15.7812	16.0558	15.3264	13.6022	13.0245	15.3507	15.5548	15.1874	15.5268
ASHGA5P004383	0.04995	-1.75045	down	protein_coding	ENST00000291439	CCDS12342.1	AP1M1	GENCODE	2355	chr19	+	16308664	16346156		TGTTCTTGGACGTCATCGAGTCTGTCAACCTCTTGGTCAGCGCCAACGGCAATGTCCTGC	8907	Hs.71040	GO:0006810|GO:0016032|GO:0016044|GO:0006886|GO:0016192|GO:0006892|GO:0032438|GO:0044419|GO:0050690|GO:0035646|GO:0005829|GO:0000139|GO:0030659|GO:0030131|GO:0005765|GO:0030665|GO:0005515	adaptor-related protein complex 1, mu 1 subunit [Source:HGNC Symbol;Acc:13667]	23.6326	40.2892	3.96793	4.77566	5	48.4041	71.119	21.8799	17.6876	6.13321	7.46065	11.3763	59.8361	33.1081	11.3102	44.7553	81.7726	31.4886	19.7535	2.62964	4.40437	4.6637	3.94434	4.06623	4.04853	4.65969	3.32694	5.98896	4.4317	3.80087
ASHGA5P021722	0.040614	-1.7712	down	protein_coding	NM_001146728	CCDS53647.1	HRASLS5	RefSeq	3077	chr11	-	63228875	63258680		GAAGGGAACTGTAGAGCACGCCCTGATGGAAGGAGCGAAGGCTGCTGGAGCAGTTATTTC	117245	Hs.410316		HRAS-like suppressor 5 isoform 3	18.192	27.146	3.4566	4.28133	5	35.9641	32.2667	21.2368	20.0238	5	5	21.045	28.412	18.445	7.72665	38.7377	33.9963	48.6528	14.0513	2.62964	3.99889	3.66328	3.9091	4.23231	2.57053	2.61568	4.03338	4.84396	3.70896	3.35177
ASHGA5P032996	0.0493009	-1.71702	down	protein_coding	NM_020791	CCDS32601.1	TAOK1	RefSeq	12096	chr17	+	27717942	27878921		TACCTAGAGCTGGAATGCCGTCGCTTCAAGAGAAGAATGTTACTTGGGCGTCATAACTTA	57551	Hs.597434	GO:0000087|GO:0000236|GO:0000278|GO:0004672|GO:0004674|GO:0004674|GO:0005524|GO:0005829|GO:0006281|GO:0006468|GO:0006915|GO:0006974|GO:0016301|GO:0016740|GO:0019901|GO:0030295|GO:0031572|GO:0031577|GO:0032874|GO:0046330|GO:0051493	serine/threonine-protein kinase TAO1 isoform 1	17.3741	25.516	3.38588	4.16579	5	26.911	39.6087	26.2518	19.5825	5	5	11.6392	13.1715	28.8255	5.54773	29.2729	39.7438	41.4114	20.639	2.62964	3.64994	3.88527	4.18088	4.20192	2.57053	2.61568	3.35321	3.72684	4.24095	2.98727
ASHGA5P013170	0.0210827	-2.98855	down	protein_coding	NM_015447	CCDS35176.2	CAMSAP1	RefSeq	7650	chr9	-	138700332	138799005		AACAACAGTTATTGGAAAGTCCAGCTCATCAAAAGGTCCGCTATCGACGAGAGCACCTTT	157922	Hs.522493	GO:0005737|GO:0005874|GO:0007010|GO:0008017|GO:0022604	calmodulin-regulated spectrin-associated protein 1	51.3137	87.3479	4.3819	5.96135	5	106.632	113.755	71.3177	56.0313	5	5	47.7733	53.7115	84.3285	23.2333	142.162	109.889	116.518	81.5928	2.62964	5.50728	5.3774	5.59073	5.62648	2.57053	2.61568	5.13749	5.82448	5.70541	4.80223
ASHGA5P053242	0.00786973	-3.0029	down	protein_coding	NM_001079877	CCDS47674.1	RASA4	RefSeq	5468	chr7	-	102220092	102257205	NM_006989	TATAGGCATTTGGGATTTGCTGCAAAATGACCCAGAGGCAGGGGTCAGGGGGAGAGGTAG	10156	Hs.696339	GO:0005096|GO:0005099|GO:0005543|GO:0005737|GO:0005829|GO:0031235|GO:0032320|GO:0035556|GO:0046580|GO:0046872	ras GTPase-activating protein 4 isoform 2	202.905	396.303	6.574	8.16036	10.7166	310.23	683.285	388.069	84.407	35.0343	10.4184	101.081	434.847	409.61	116.781	339.917	817.243	454.696	201.025	5.07612	7.08418	8.10651	8.09076	6.2129	6.58712	5.23896	6.19547	8.79126	8.07738	7.13861
ASHGA5P009034	0.014876	-6.64278	down	protein_coding	ENST00000350274	CCDS8622.1	KLRD1	GENCODE	3165	chr12	+	10460416	10469850		CTCATGGCAGCTTTTACTAAACTGAGTATTGAGCCAGCATTTACTCCAGGACCCAACATA	3824	Hs.562457	GO:0050776|GO:0007166|GO:0016021|GO:0005886|GO:0030246|GO:0004888	killer cell lectin-like receptor subfamily D, member 1 [Source:HGNC Symbol;Acc:6378]	153.665	451.328	5.30008	8.03187	5	310.418	374.615	336.348	124.179	5	5	68.7654	91.9529	338.724	82.7761	1046.16	601.839	816.613	181.231	2.62964	7.08478	7.19062	7.87935	6.77253	2.57053	2.61568	5.65749	6.63845	7.78794	6.63502
ASHGA5P007515	0.0220817	-2.52367	down	protein_coding	NM_182609	CCDS12861.1	ZNF677	RefSeq	3509	chr19	-	53738637	53758111		CTCCAGAAGATGATATTTCTGTTGGATTTACAAGCAAGGGATTATCACCAAAGGAAAATA	342926	Hs.20506	GO:0003677|GO:0005634|GO:0006351|GO:0006355|GO:0008270	zinc finger protein 677	30.0267	52.9142	3.83674	5.17226	5	66.6212	65.6496	48.8905	23.5656	5	5	20.4865	26.9866	31.2992	13.8553	59.5199	75.1916	87.4834	76.063	2.62964	4.85425	4.54765	5.04449	4.43303	2.57053	2.61568	3.99867	4.76033	4.35991	4.06498
ASHGA5P002529	0.0210263	-3.54592	down	protein_coding	ENST00000260605	CCDS1813.1	DYNC2LI1	GENCODE	1399	chr2	+	44001177	44037149	NM_001193464	GAAGGATCTGGAACTGGAACAGTACAAAAGAAGTTCTTCCAAGTCTTGGAAACAAATCGA	51626	Hs.371597	GO:0007368|GO:0042384|GO:0005881|GO:0005932|GO:0045177|GO:0035085|GO:0031512|GO:0072372|GO:0005858|GO:0030990|GO:0003774	dynein, cytoplasmic 2, light intermediate chain 1 [Source:HGNC Symbol;Acc:24595]	85.5609	152.448	5.00149	6.82765	5	172.393	155.755	183.244	81.9135	5.03584	5	76.1462	117.77	107.251	57.2669	187.613	187.539	274.075	135.623	2.62964	6.2216	5.86064	6.95385	6.16421	3.76998	2.61568	5.79635	6.98353	6.06928	6.10721
ASHGA5P052111	0.0391548	-3.52281	down	protein_coding	NM_001130687	CCDS54812.1	GUCY1A3	RefSeq	2690	chr4	+	156587861	156643721		CCACGAAAAATCAATGTCAGCCCAACAACTTACAGGTAGTAATTATGTTAAACACCTAAA	2982	Hs.24258	GO:0004383|GO:0004872|GO:0005525|GO:0007263|GO:0007596|GO:0008015|GO:0008074|GO:0008217|GO:0009635|GO:0014070|GO:0020037|GO:0030828|GO:0043167|GO:0046982|GO:0052565|GO:0060087	guanylate cyclase soluble subunit alpha-3 isoform D	76.4528	175.12	4.69042	6.50715	5	143.22	234.124	70.5421	93.6974	5	5	55.0388	24.1441	198.911	38.4663	354.798	415.519	137.259	56.7405	2.62964	5.94834	6.48876	5.57316	6.36304	2.57053	2.61568	5.33422	4.59034	6.94996	5.54163
ASHGA5P013480	0.0316098	-2.677	down	protein_coding	NM_020202	CCDS33806.1	NIT2	RefSeq	1271	chr3	+	100053561	100074478		TTCAGACATAGACCTGAAGAAGCTGGCTGAAATACGCCAGCAAATCCCCGTTTTTAGACA	56954	Hs.439152	GO:0003674|GO:0005575|GO:0005737|GO:0005813|GO:0006807|GO:0008150|GO:0050152	omega-amidase NIT2	962.231	1486.68	8.81385	10.2345	31.0434	1951.07	2724.8	1260.13	725.891	138.378	27.3544	839.179	1689.03	1062.14	625.159	1730.88	2144.39	2016.09	1139.11	6.43306	9.745	10.3595	9.90033	9.39849	8.59794	6.73705	9.33944	10.4616	9.5599	9.57945
ASHGA5P038165	0.0190829	-2.01887	down	protein_coding	ENST00000322716	CCDS46790.1	EPM2AIP1	GENCODE	7439	chr3	-	37027356	37034795		ACAACTTTTCTATTGCAACTTGCCTAGGGACTTTGGTTTAGATCATAGGTTGGCCATGAT	9852	Hs.28020	GO:0005783	EPM2A (laforin) interacting protein 1 [Source:HGNC Symbol;Acc:19735]	614.486	1077.73	8.70059	9.71414	52.7039	1211.97	1589.43	818.645	408.088	196.25	95.6503	543.152	1661.28	652.702	455.615	984.465	1192.92	1592.88	1004.23	7.04949	9.04426	9.46161	9.25479	8.54234	9.07702	8.52736	8.64785	10.4367	8.78243	9.1214
ASHGA5P048848	0.023323	-1.82681	down	protein_coding	NM_001160116	CCDS53968.1	C15orf40	RefSeq	611	chr15	-	83657714	83680393		GGCGTTTCAGGTATTCCTGATACTCCTTGTCATTTTCTGTGAATCTACTAGCAAACATCT	123207	Hs.352541		UPF0235 protein C15orf40 isoform e	8.269	17.4602	2.71938	3.58871	5	12.031	19.3184	9.77802	5.02452	5	5	5	40.3088	23.2619	5	15.844	15.2355	13.3903	9.18121	2.62964	2.72843	3.12315	3.037	2.71041	2.57053	2.61568	2.34018	5.37792	3.97652	2.3896
ASHGA5P013746	0.0393427	-2.67368	down	protein_coding	NM_001009183	CCDS41946.1	GEMIN2	RefSeq	1309	chr14	+	39583487	39606177		GCTCTTAGTGGTATTTTGACCAACGTGATTTAGCTGATGAGCCATCTTGATGTAGCTGAT	8487	Hs.652307	GO:0000245|GO:0000375|GO:0000387|GO:0005515|GO:0005634|GO:0005654|GO:0005681|GO:0005737|GO:0005829|GO:0006397|GO:0008380|GO:0010467|GO:0015030|GO:0016070|GO:0034660	gem-associated protein 2 isoform gamma	49.8051	95.5283	4.37523	5.79406	5	70.6277	180.14	77.5072	30.8629	6.26682	5	23.0358	28.6248	76.9564	15.818	129.477	182.536	192.454	42.8323	2.62964	4.93099	6.08389	5.71066	4.80412	4.08001	2.61568	4.14687	4.85695	5.58288	4.25285
ASHGA5P032448	0.0383663	-1.72985	down	protein_coding	NM_032376	CCDS11474.1	TMEM101	RefSeq	1563	chr17	-	42088555	42092345		TAGGTTCGAGACGGTGGATGTTGCAGCTGATCATGCAGTTGGGTTCGGTGCTGCTCACAC	84336	Hs.514211	GO:0004871|GO:0005575|GO:0007165|GO:0016021|GO:0043123	transmembrane protein 101	12.1678	18.5927	2.94265	3.7333	5	12.9369	40.2502	13.3772	5	5	5	10.7782	38.3156	17.768	5.76852	15.9627	29.8236	13.4698	9.0409	2.62964	2.79705	3.90312	3.39296	2.3654	2.57053	2.61568	3.26678	5.29782	3.66798	3.03352
ASHGA5P042688	0.0272258	-1.5637	down	protein_coding	ENST00000367328	CCDS34552.1	PLEKHG1	GENCODE	7237	chr6	+	150920998	151164799		CAAGCAGCTTTGCTTAAGGTTCTTCATAATAACTGCTTGAATCAACTTCTTATTTTGCTC	57480	Hs.189781	GO:0035023|GO:0005622|GO:0005515|GO:0005543|GO:0005089	pleckstrin homology domain containing, family G (with RhoGef domain) member 1 [Source:HGNC Symbol;Acc:20884]	6.62309	11.2098	2.60143	3.24639	5	5	7.59625	15.3885	5	5	5	5	9.51158	5	6.02104	12.4481	11.741	16.1027	17.6441	2.62964	2.32168	2.41958	3.54875	2.3654	2.57053	2.61568	2.34018	3.33242	2.33377	3.08004
ASHGA5P029557	0.00844873	-1.97384	down	protein_coding	NM_001001523	CCDS30856.1	RORC	RefSeq	3054	chr1	-	151778546	151798553		ACCCCCTGCTGAGAAGGACAGGGAGCCAAGGCCGGCAGAGCCAAGGCTCAGTCATGAGAA	6097	Hs.256022	GO:0003677|GO:0003707|GO:0004879|GO:0005654|GO:0006367|GO:0006468|GO:0008270|GO:0010467|GO:0030522|GO:0033077|GO:0043565|GO:0048535|GO:0048537|GO:0072539	nuclear receptor ROR-gamma isoform b	12.7184	19.8845	3.00013	3.98113	5	30.5831	28.4935	13.4893	5	5	5	9.18102	37.1443	13.2311	17.3699	23.8749	11.8685	20.336	15.367	2.62964	3.80339	3.52825	3.4034	2.3654	2.57053	2.61568	3.08473	5.2517	3.34211	4.39022
ASHGA5P004724	0.0224219	-4.49957	down	protein_coding	NM_001130682	CCDS34085.1	GUCY1A3	RefSeq	9360	chr4	+	156587861	156658214	NM_000856, NM_001130683, NM_001130684, NM_001130685, NM_001256449	ACAACTTACAGATTACTCAAAGACTGTCCTGGTTTCGTGTTTACCCCTCGATCAAGGGAG	2982	Hs.24258	GO:0004383|GO:0004872|GO:0005525|GO:0007263|GO:0007596|GO:0008015|GO:0008074|GO:0008217|GO:0009635|GO:0014070|GO:0020037|GO:0030828|GO:0043167|GO:0046982|GO:0052565|GO:0060087	guanylate cyclase soluble subunit alpha-3 isoform A	173.977	456.468	5.83685	8.00664	6.32744	317.455	572.659	167.908	188.04	5	5.39956	129.031	65.8804	412.757	117.528	842.138	1187.24	410.266	159.459	4.34181	7.11836	7.83313	6.82084	7.38136	2.57053	4.08573	6.54307	6.1326	8.08916	7.15039
ASHGA5P053761	0.0385935	-2.03063	down	protein_coding	NM_001001662	CCDS35075.1	ZNF782	RefSeq	3313	chr9	-	99579272	99616389		GGAAGTTATTCAACATCAGACAATTCAGACTCTGGGGCAAGATTTTGAATATAATGAAAG	158431	Hs.732126	GO:0003677|GO:0005634|GO:0006351|GO:0006355|GO:0008270	zinc finger protein 782	39.2714	56.8724	4.38062	5.40255	5	66.8557	105.939	51.4843	30.9991	11.21	5	37.6838	48.3376	49.7669	20.6829	82.8613	82.7407	66.9698	46.7475	2.62964	4.85867	5.2696	5.11584	4.80947	4.9442	2.61568	4.80188	5.65	4.9853	4.64001
ASHGA5P012233	0.0484399	-2.06363	down	protein_coding	NM_001031847	CCDS31624.1	CPT1A	RefSeq	2671	chr11	-	68522087	68609399		CCCTGAGACGGGGATTATAAGTCAAGGACCAAGTTCAGATACTTGAGACAAAGTGGAAAG	1374	Hs.503043	GO:0001676|GO:0004095|GO:0005739|GO:0005741|GO:0005743|GO:0006006|GO:0006635|GO:0006641|GO:0006853|GO:0009437|GO:0014070|GO:0031307|GO:0032000|GO:0042493|GO:0042755|GO:0042802|GO:0044255|GO:0044281|GO:0046320|GO:0050796|GO:0051260	carnitine O-palmitoyltransferase 1, liver isoform isoform 2	24.8139	36.5708	3.74998	4.79516	5	70.7425	39.2729	46.4352	6.84519	6.15372	5	19.0621	61.1901	18.7257	20.4095	30.2787	26.6738	59.0382	39.6794	2.62964	4.93241	3.87555	4.97566	3.0051	4.05436	2.61568	3.91146	6.02292	3.72588	4.62107
ASHGA5P012618	0.0273419	-3.42364	down	protein_coding	NM_004294	CCDS9378.1	MTRF1	RefSeq	2174	chr13	-	41790515	41837713		TGATATTAAGGAATTTTTATGTGGTGGGAAGGGCCTGGATCAGCTAATTCAGAGACTGCT	9617	Hs.382176	GO:0003747|GO:0005739|GO:0006449|GO:0016149	peptide chain release factor 1, mitochondrial	110.526	191.602	5.448	7.22354	5	214.627	251.095	182.822	57.2134	21.4229	5	147.029	215.765	151.048	104.391	192.117	216.894	316.351	144.647	2.62964	6.53152	6.59025	6.94996	5.65167	5.8883	2.61568	6.72702	7.84778	6.55261	6.97552
ASHGA5P048609	0.0262216	-7.71572	down	protein_coding	NM_001023567	CCDS45211.1	GOLGA8B	RefSeq	4271	chr15	-	34817483	34828222	NM_181077, NR_027409, NR_027410, NR_038843	TTAGACCAAATAATGTGGCTAATAGTGGTATGATTTCTAGCCCGTGGGTTTAAAACTGTA	440270	Hs.720151	GO:0032580	Golgin subfamily A member 8B	505.423	1034.23	6.51453	9.46233	5	777.058	2015.04	617.468	253.34	5.8071	5	364.674	301.256	981.364	302.515	1238.12	1428.17	2509.99	478.191	2.62964	8.41637	9.80957	8.79619	7.83243	3.96674	2.61568	8.04965	8.31661	9.41811	8.52276
ASHGA5P004888	0.0475939	-4.85817	down	protein_coding	NM_019852	CCDS32044.1	METTL3	RefSeq	1975	chr14	-	21966281	21979457		GGGAAGGAACACTGCTTGGTTGGTGTCAAAGGAAATCCCCAAGGCTTCAACCAGGGTCTG	56339	Hs.168799	GO:0001510|GO:0003723|GO:0005634|GO:0005654|GO:0010467|GO:0016422|GO:0016607	N6-adenosine-methyltransferase 70 kDa subunit	317.218	502.607	6.14275	8.42317	5	565.725	999.369	575.037	185.511	5.98653	5	196.113	187.646	394.493	131.523	746.984	871.054	907.493	279.056	2.62964	7.96347	8.73158	8.68321	7.36021	4.01155	2.61568	7.14668	7.66513	8.02219	7.32599
ASHGA5P054894	0.0465699	-2.16648	down	protein_coding	ENST00000273550	CCDS41655.1	FTH1	GENCODE	1229	chr11	-	61731756	61735132		TTTGGTACCCAGGTGTTGTCTTTGAGGTCTTGGGATGAATCAGAAATCTATCCAGGCTAT	2495	Hs.524910	GO:0055085|GO:0008285|GO:0055114|GO:0006955|GO:0016044|GO:0006879|GO:0048147|GO:0006892|GO:0006826|GO:0060547|GO:0006880|GO:0005829|GO:0005739|GO:0008043|GO:0005515|GO:0016491|GO:0005506|GO:0004322|GO:0046914|GO:0008199	ferritin, heavy polypeptide 1 [Source:HGNC Symbol;Acc:3976]	1272.31	2045.9	9.62391	10.7393	40.3524	2884.75	2468.59	1918.54	1021.97	429.696	157.824	1256.75	2046.16	2011.93	904.658	1729.58	3508	2630.18	1490.82	6.75765	10.3856	10.1744	10.5264	9.92682	10.0934	9.20115	9.9258	10.682	10.6015	10.1459
ASHGA5P008849	0.0450905	-3.89855	down	protein_coding	NM_007328	CCDS8626.1	KLRC1	RefSeq	1389	chr12	-	10598637	10605979	NM_213657	GTTATTCCCTCACGTCATTGTGGCCATTGTCCTGAGGAGTGGATTACATATTCCAACAGT	3821	Hs.512576	GO:0004888|GO:0005886|GO:0005887|GO:0007166|GO:0030246|GO:0050776	NKG2-A/NKG2-B type II integral membrane protein isoform NKG2-B	97.7446	280.878	5.05578	7.01871	5	199.074	260.498	184.731	89.8482	5	6.26838	31.5363	27.6789	434.596	34.9826	516.98	482.426	420.298	49.1879	2.62964	6.42225	6.6435	6.96887	6.29927	2.57053	4.34728	4.56487	4.80016	8.16795	5.40051
ASHGA5P054066	0.0264888	-2.95066	down	protein_coding	NM_001159560	CCDS35350.1	BEX5	RefSeq	882	chrX	-	101408678	101410762	NM_001012978	GCCTTATGCCTTGAATCTTGAGGTTAATAATCATAAAATCCCTGCTTTCTAAATTCGCAT	340542	Hs.47209	GO:0005737	protein BEX5	104.065	205.565	5.70364	7.26467	5	173.644	227.142	223.942	69.7213	31.6182	7.18503	94.2647	387.281	111.543	116.833	191.188	253.214	147.159	231.737	2.62964	6.22874	6.44474	7.26094	5.93072	6.44919	4.59325	6.09188	8.64106	6.12538	7.13998
ASHGA5P054323	0.0370272	-1.91738	down	protein_coding	NM_000825	CCDS43725.1	GNRH1	RefSeq	2166	chr8	-	25276773	25282556		TGTGCCTTAGAATGAAGCCAATTCAAAAACTCCTAGCTGGCCTTATTCTACTGACTTGGT	2796	Hs.82963	GO:0005179|GO:0005183|GO:0005576|GO:0005615|GO:0007165|GO:0007267|GO:0007275|GO:0007565|GO:0008285|GO:0010468|GO:0031960|GO:0042698|GO:0045471	progonadoliberin-1 isoform 1 precursor	95.5927	143.349	5.69919	6.63832	7.8398	182.599	253.114	161.96	77.9301	11.7227	7.43031	62.1458	62.456	136.89	47.7666	223.963	183.491	263.299	85.5801	4.64833	6.29749	6.60442	6.77159	6.09377	5.01922	4.65085	5.50782	6.05336	6.42186	5.83671
ASHGA5P002501	0.0486315	-4.81891	down	protein_coding	NM_004109	CCDS8344.1	FDX1	RefSeq	3155	chr11	+	110300660	110335608		TAACAGACAGATCACGGTTGGGCTGCCAAATCTGTTTGACAAAATCTATGGACAATATGA	2230	Hs.744	GO:0005506|GO:0005739|GO:0005759|GO:0006091|GO:0008386|GO:0009055|GO:0015039|GO:0019899|GO:0022900|GO:0030061|GO:0030325|GO:0034698|GO:0044320|GO:0051353|GO:0051537|GO:0070995|GO:0071407|GO:0071872	adrenodoxin, mitochondrial precursor	389.393	684.19	6.67105	8.93975	5	608.546	1248.9	598.87	299.764	28.1034	5	320.958	342.824	481.674	196.38	718.266	1373.57	1169.82	506.795	2.62964	8.06346	9.08988	8.74951	8.08288	6.27395	2.61568	7.86338	8.48197	8.32165	7.89425
ASHGA5P009932	0.0183203	-1.718	down	protein_coding	ENST00000358130	CCDS14448.1	HMGN5	GENCODE	2126	chrX	-	80369199	80457441		GCTGCAGGTCAAGGTGATATGAGGCAGGAGCCAAAGAGAAGATCTGCCAGGTTGTCTGCT	79366	Hs.282204	GO:0006351|GO:0045893|GO:0006355|GO:0006357|GO:0016568|GO:0005634|GO:0005730|GO:0043231|GO:0005654|GO:0000785|GO:0003677|GO:0003682|GO:0031492	high mobility group nucleosome binding domain 5 [Source:HGNC Symbol;Acc:8013]	10.0324	17.0093	2.84493	3.62567	5	12.2844	31.6017	6.48006	5.47256	5	5	9.42072	8.0615	16.0027	5.33467	11.4772	31.978	35.4143	10.7965	2.62964	2.74957	3.64262	2.65056	2.7856	2.57053	2.61568	3.11523	3.14046	3.55499	2.94229
ASHGA5P051622	0.0407361	-2.50211	down	protein_coding	NM_173799	CCDS2980.1	TIGIT	RefSeq	2978	chr3	+	114012832	114029135		GGAGAGGACTGTGCCGAGCTGCATGACTACTTCAATGTCCTGAGTTACAGAAGCCTGGGT	201633	Hs.421750	GO:0005102|GO:0005515|GO:0005886|GO:0009986|GO:0016021|GO:0032695|GO:0032733|GO:0050868|GO:0050868	T-cell immunoreceptor with Ig and ITIM domains precursor	284.787	427.352	7.03974	8.36288	12.7157	431.396	753.751	473.748	352.723	35.1759	7.27275	211.512	364.987	385.276	179.306	659.249	360.019	711.007	331.62	5.30462	7.56144	8.27605	8.37767	8.33837	6.59168	4.61514	7.25294	8.56167	7.99479	7.76253
ASHGA5P003217	0.0411969	-2.15529	down	protein_coding	ENST00000265404	CCDS3515.1	STAP1	GENCODE	1511	chr4	+	68424445	68472616		TGTACTGAACCCTATGCCAGCATGTTTTTATACAGTGTCCCGGAAAGAGGCAACTGAGAT	26228	Hs.435579	GO:0007169|GO:0007165|GO:0006886|GO:0006944|GO:0005634|GO:0005737|GO:0005622|GO:0005739|GO:0043231|GO:0005515|GO:0005543|GO:0005070	signal transducing adaptor family member 1 [Source:HGNC Symbol;Acc:24133]	19.8963	39.8129	3.33667	4.44456	5	31.6768	65.0093	31.1999	10.7568	5	5	5.52733	8.65726	25.8954	7.3795	77.1334	95.6125	50.0632	13.9489	2.62964	3.84675	4.53161	4.41453	3.49808	2.57053	2.61568	2.58655	3.22677	4.11224	3.30356
ASHGA5P054127	0.00937184	-1.97232	down	protein_coding	NM_001166599	CCDS55497.1	FAM122B	RefSeq	4277	chrX	-	133903595	133931185	NM_001170756, NM_145284	GGATGATCTCTCACCCAAGTGACTTAACCATTTCTGATTCAACGTTTTAACTGCTGTTTC	159090	Hs.404706		protein FAM122B isoform 2	50.0979	98.0247	5.04224	6.02213	6.6696	91.8893	150.255	67.6762	32.1052	8.43888	10.6798	33.0693	64.0992	106.146	23.7443	133.185	191.818	130.241	36.9391	4.41837	5.30747	5.80187	5.51518	4.86095	4.53046	5.28054	4.62309	6.09452	6.05317	4.83116
ASHGA5P020807	0.0242936	-1.73575	down	protein_coding	NM_001172087	CCDS6221.1	PEX2	RefSeq	4243	chr8	-	77892493	77913280		TTTCGCAGACTCCTAAGAGACCTTCAGAGAAGACATGGCTTCCAGAAAAGAGAATGCGAA	5828	Hs.437966	GO:0000122|GO:0001764|GO:0005515|GO:0005778|GO:0005779|GO:0006635|GO:0006699|GO:0007031|GO:0008270|GO:0016558|GO:0016593|GO:0031648|GO:0042632|GO:0045540|GO:0048147|GO:0050680	peroxisomal biogenesis factor 2	9.9474	16.0538	2.65037	3.44594	5	5	44.5792	5	5	5	5	5	11.399	18.8747	5.46786	25.1771	36.4186	9.26792	5.77146	2.62964	2.32168	4.02285	2.33704	2.3654	2.57053	2.61568	2.34018	3.54695	3.73556	2.96971
ASHGA5P033535	0.0225612	-4.50675	down	protein_coding	NM_001821	CCDS31073.1	CHML	RefSeq	7082	chr1	-	241792166	241799232		CCAACGATTGGAAATGGTTAAGTAAATTTTGGTGTATTGCTAGTGCTATCACAGAATGTT	1122	Hs.654545	GO:0004663|GO:0005096|GO:0005968|GO:0006886|GO:0007601	rab proteins geranylgeranyltransferase component A 2	176.802	359.939	5.93349	8.10558	5	253.164	433.793	341.922	109.823	24.4073	5	241.31	407.525	340.421	114.154	344.023	474.846	533.71	304.893	2.62964	6.78483	7.42312	7.90929	6.59061	6.07202	2.61568	7.44274	8.71339	7.79901	7.1076
ASHGA5P012890	0.0105723	-1.84192	down	protein_coding	NM_001105249	CCDS42126.1	TMC5	RefSeq	4743	chr16	+	19422056	19510434		CCATCTGGAGAATCATCACCTATCTTTACTGGCAGATCACAGAGGGAAGGAAGATTATGA	79838	Hs.115838	GO:0016021	transmembrane channel-like protein 5 isoform b	8.10594	16.6894	2.70999	3.5912	5	15.8823	13.7435	6.05683	5	5	5	9.16488	9.75795	17.1106	5	17.4344	20.7062	16.6011	30.2158	2.62964	3.0307	2.7782	2.60693	2.3654	2.57053	2.61568	3.08286	3.36548	3.62657	2.3896
ASHGA5P020521	0.0318459	-3.45599	down	protein_coding	NM_001172660	CCDS54709.1	ZFYVE28	RefSeq	1663	chr4	-	2330305	2366604		CCATCGTGTGAAATGGAAAAGGTGTTCTAAAATTCATGTGGAACTGCAATGGGCCCTAAA	57732	Hs.292056	GO:0005515|GO:0005829|GO:0007175|GO:0031901|GO:0032266|GO:0042059|GO:0046872	lateral signaling target protein 2 homolog isoform 6	80.8997	131.687	4.7902	6.5793	5	101.579	174.181	186.126	111.465	5	5	58.8469	78.0728	106.867	42.5558	191.404	209.227	185.072	108.611	2.62964	5.44283	6.03503	6.98065	6.61456	2.57053	2.61568	5.43268	6.39359	6.06443	5.68088
ASHGA5P008393	0.0419725	-3.49605	down	protein_coding	NM_177542	CCDS54281.1	SNRPD2	RefSeq	882	chr19	-	46190711	46195443	NM_004597	CCTTCGATAGGCACTGCAACATGGTGCTGGAGAACGTGAAGGAGATGTGGACTGAGGTAC	6633	Hs.515472	GO:0000245|GO:0000387|GO:0000398|GO:0000398|GO:0005515|GO:0005654|GO:0005681|GO:0005689|GO:0005829|GO:0008380|GO:0010467|GO:0016070|GO:0030532|GO:0034660|GO:0071013	small nuclear ribonucleoprotein Sm D2 isoform 2	3642.06	6014.71	10.5007	12.3064	89.4736	6806.01	12520	4183.82	2646.53	224.894	80.5824	2585.18	3973.58	2807.29	1793.19	6230.33	11733.4	8711.12	6854.07	7.67727	11.6562	12.8386	11.8164	11.3887	9.24611	8.28417	11.0983	11.5086	11.1852	11.1477
ASHGA5P009916	0.0427972	-2.58321	down	protein_coding	NM_017744	CCDS848.1	ST7L	RefSeq	4552	chr1	-	113066140	113162040	NM_138727, NM_138728	TCACTCACCAGTTTCCTGAAATCATGGGTATTTTTGCTAAAGCTGTGCTGGGACTCTGGT	54879	Hs.201921	GO:0016021|GO:0030308	suppressor of tumorigenicity 7 protein-like isoform 1	55.7347	78.2653	4.46831	5.83748	5	116.86	118.135	74.8792	58.186	5	5	62.8178	62.4542	78.7636	27.6053	96.6979	134.127	99.0031	49.2058	2.62964	5.63915	5.43497	5.65908	5.67405	2.57053	2.61568	5.52342	6.05317	5.61288	5.05671
ASHGA5P042906	0.0287431	-1.9382	down	protein_coding	NM_016545	CCDS1343.1	IER5	RefSeq	2350	chr1	+	181057637	181059979		GTTGGGGGAGCTGATAAGGTTTTTGTACAGTATTTTCTCCTTCGTTGTATTGATTTTTGT	51278	Hs.730689		immediate early response gene 5 protein	1788.71	3029.67	10.2986	11.2533	193.153	2886.32	4361.46	2714.91	1489.67	736.069	203.813	1724.29	5353.78	2153.76	1195.21	2753.46	4653.56	3173.4	1924.52	8.57717	10.3867	11.1206	11.0835	10.5391	10.7073	9.52311	10.4512	11.8623	10.7084	10.5578
ASHGA5P053467	0.0430967	-3.00447	down	protein_coding	NM_001007214	CCDS30942.1	CACYBP	RefSeq	2875	chr1	+	174968570	174981163	NM_014412	GGAATTTTGAGACTTTAAAGTCGTTTTGGGAACTGTGATGTGATGTGGAAATACTGATGT	27101	Hs.508524	GO:0005515|GO:0005641|GO:0005737|GO:0007568|GO:0030877|GO:0042803|GO:0043005|GO:0044297|GO:0045740|GO:0055007|GO:0060416|GO:0060548|GO:0071277	calcyclin-binding protein isoform 2	1438.82	2584.95	9.4301	11.0172	19.0115	2508.77	3373.28	2518.15	820.196	264.831	67.8427	1938.45	3612.35	1401.84	944.072	2260.7	4336.18	3278.6	2260.91	5.84028	10.1683	10.7022	10.9837	9.5882	9.47202	8.06167	10.6244	11.3851	10.0096	10.2103
ASHGA5P035363	0.0273027	-1.89838	down	protein_coding	NM_012097	CCDS2195.1	ARL5A	RefSeq	3169	chr2	-	152657479	152685009		GGGGTCCGCTGCCCGAGAATGGGAATTCTCTTCACTAGAATATGGAGACTGTTCAATCAC	26225	Hs.470233	GO:0005525|GO:0005622|GO:0007264	ADP-ribosylation factor-like protein 5A isoform 1	18.2666	22.297	3.10417	4.02894	5	14.4176	84.814	9.53613	5	5	5	17.365	19.4457	19.5472	19.2643	28.268	42.9367	19.0438	7.57354	2.62964	2.91126	4.93568	3.01216	2.3654	2.57053	2.61568	3.79303	4.26711	3.77541	4.53325
ASHGA5P012679	0.0253681	-2.88256	down	protein_coding	NM_022350	CCDS4086.1	ERAP2	RefSeq	5691	chr5	+	96211643	96255406	NM_001130140	CCCAGTGGATGGAATCCAGTGGAAAATTAAATATACCAACAGATGTTTTAAAGATTGTGT	64167	Hs.482910	GO:0002474|GO:0004177|GO:0005788|GO:0005789|GO:0006508|GO:0008217|GO:0008237|GO:0008270|GO:0016021|GO:0019885	endoplasmic reticulum aminopeptidase 2	7.09521	46.6036	2.55315	4.0805	5	5	21.7617	5	5	5	5	5	5	51.0799	5	103.079	128.074	28.9917	5	2.62964	2.32168	3.24501	2.33704	2.3654	2.57053	2.61568	2.34018	2.35685	5.01998	2.3896
ASHGA5P049105	0.028635	-1.8511	down	protein_coding	NM_001014444	CCDS45438.1	CRYM	RefSeq	1232	chr16	-	21269838	21314404	NM_001888	TGGTCATCTGGTAAATAAAACAAAGGAACTTGATGTTGAGATGGATGCTTGAGGAATATT	1428	Hs.924	GO:0000122|GO:0003714|GO:0005634|GO:0005730|GO:0005737|GO:0005739|GO:0005886|GO:0007605|GO:0042403|GO:0042803|GO:0047127|GO:0050661|GO:0070324|GO:0070324|GO:0070327	thiomorpholine-carboxylate dehydrogenase isoform 2	14.6693	23.8209	3.1261	4.01449	5	34.0047	35.8725	16.5229	10.9547	5	5	5	20.424	31.7862	5	26.7151	39.8646	26.9335	16.0228	2.62964	3.93257	3.77414	3.62887	3.5172	2.57053	2.61568	2.34018	4.34078	4.38232	2.3896
ASHGA5P034796	0.0381311	-2.6689	down	protein_coding	NM_001001668	CCDS33122.1	ZNF470	RefSeq	7149	chr19	+	57078889	57094262		ACATCTTGCTCATCATCAGCGAATTCATACCGGAGAGTCATCAGTTATTCTCTCCTCTGC	388566	Hs.204449	GO:0003677|GO:0005634|GO:0005730|GO:0006351|GO:0006355|GO:0008270	zinc finger protein 470	54.5183	74.9825	4.34446	5.76071	5	119.893	151.012	79.9504	35.9481	5	5	34.3438	58.3446	48.5015	25.2028	119.791	82.9405	127.273	62.8246	2.62964	5.68214	5.80853	5.75576	5.01998	2.57053	2.61568	4.67344	5.94913	4.95025	4.91553
ASHGA5P052051	0.0314956	-3.22982	down	protein_coding	NM_002358	CCDS3715.1	MAD2L1	RefSeq	1453	chr4	-	120980578	120988013		GTAGATGGAAAAACTTGTGCTATAAAGCTAGATGCTTTCCTAAATCAGATGTTTTGGTCA	4085	Hs.591697	GO:0000070|GO:0000075|GO:0000087|GO:0000236|GO:0000278|GO:0000776|GO:0000776|GO:0000777|GO:0000922|GO:0005515|GO:0005634|GO:0005643|GO:0005829|GO:0005829|GO:0007093|GO:0007094|GO:0031145|GO:0042177|GO:0042803|GO:0043066|GO:0048471|GO:0051301|GO:0051436|GO:0051439|GO:0060564|GO:0090267	mitotic spindle assembly checkpoint protein MAD2A	64.2678	115.13	4.48865	6.1801	5	134.262	178.375	102.896	29.5573	5	5	54.052	32.8819	118.607	24.5084	198.892	130.125	219.52	81.3786	2.62964	5.84839	6.0703	6.11896	4.74522	2.57053	2.61568	5.31043	5.05849	6.21384	4.87548
ASHGA5P013958	0.00817212	-1.56503	down	protein_coding	NM_138323		PCSK6	RefSeq	3208	chr15	-	101886946	102030187	NM_138324	GAGAAGCAAGGGAACCTGGACTAAAACACGTGTTCCGGTGGCAGATTGAACAAGAGCTTT	5046	Hs.498494	GO:0004175|GO:0004252|GO:0005615|GO:0005783|GO:0005796|GO:0006508|GO:0008201|GO:0009100|GO:0009986|GO:0012505|GO:0016020|GO:0016485|GO:0016486|GO:0030510|GO:0031012|GO:0032455|GO:0032902|GO:0032940|GO:0043499|GO:0048011|GO:0048406	proprotein convertase subtilisin/kexin type 6 isoform e preproprotein	6.22167	11.6736	2.50408	3.15027	5	12.6428	7.13056	5	5	5	5	5	6.20799	5.92222	5	20.7222	13.9026	21.3719	8.58802	2.62964	2.77456	2.3996	2.33704	2.3654	2.57053	2.61568	2.34018	2.84204	2.55899	2.3896
ASHGA5P035908	0.0313724	-2.08282	down	protein_coding	NM_001166277	CCDS54363.1	ARHGAP25	RefSeq	2900	chr2	+	68961912	69053957	NM_001007231	TGTCCCTAAAATTGCCAAGGAACTGGGATTTCAACCTGAAAGTGGAGGCTGCGAAAATAG	9938	Hs.531807	GO:0005096|GO:0005543|GO:0005829|GO:0007264|GO:0051056	rho GTPase-activating protein 25 isoform d	23.6557	35.0792	3.61574	4.67428	5	51.2906	19.5403	39.2991	10.2737	5	5	53.8415	15.7528	57.1599	30.3943	55.4245	35.3082	27.9309	23.5838	2.62964	4.48615	3.13439	4.73792	3.44576	2.57053	2.61568	5.30583	3.96312	5.16805	5.18824
ASHGA5P051335	0.0481523	-2.08469	down	protein_coding	NM_006358	CCDS14005.1	SLC25A17	RefSeq	2279	chr22	-	41165638	41215392		TCTCATGTTCCTTGTTTATGAGAAACTGACAGCTGCCACCTTCACAGTTATGGGGCTGAA	10478	Hs.474938	GO:0001561|GO:0005347|GO:0005515|GO:0005739|GO:0005777|GO:0005778|GO:0005778|GO:0005779|GO:0006635|GO:0015217|GO:0015228|GO:0015230|GO:0015866|GO:0015867|GO:0015908|GO:0035349|GO:0035350|GO:0043132|GO:0044255|GO:0044281|GO:0044610|GO:0051087|GO:0051724|GO:0080121|GO:0080122	peroxisomal membrane protein PMP34	62.3192	87.8408	4.92167	5.98151	6.52853	117.513	163.226	93.2583	51.9749	5.76827	5	55.2841	41.113	84.6027	38.85	115.676	133.03	143.81	57.8035	4.3864	5.64844	5.93377	5.96667	5.52342	3.95907	2.61568	5.33992	5.40983	5.71084	5.55631
ASHGA5P009144	0.00945925	-2.64621	down	protein_coding	NM_199297	CCDS8497.1	THYN1	RefSeq	862	chr11	-	134118172	134123260	NM_001037304	GTGGTCCATGAAGAGTTTGATTTTGTTTTGAGCCTGGAGGAAAAGGAACCAAGTTAACTG	29087	Hs.13645	GO:0005634	thymocyte nuclear protein 1 isoform 2	982.837	1820.82	9.1195	10.5234	67.971	1921.78	2414.3	1207.11	836.14	166.205	48.1976	1200.99	2290.86	1379.4	589.005	2299.61	2402.38	2110.89	1673.56	7.34609	9.71525	10.1345	9.83856	9.62115	8.84084	7.58398	9.8756	10.8369	9.98526	9.49102
ASHGA5P003450	0.0309643	-1.85364	down	protein_coding	ENST00000268695	CCDS10970.1	GALNS	GENCODE	2363	chr16	-	88880141	88923374		TGCTCATGGACGACATGGGATGGGGTGACCTCGGGGTGTATGGAGAGCCCTCCAGAGAGA	2588	Hs.271383	GO:0008152|GO:0005764|GO:0046872|GO:0003824|GO:0008484|GO:0003943|GO:0043890	galactosamine (N-acetyl)-6-sulfate sulfatase [Source:HGNC Symbol;Acc:4122]	33.1636	49.5094	4.3023	5.19266	7.46301	49.4252	106.685	42.5499	21.104	5.9278	5	27.1539	72.3006	46.2655	17.3877	53.0499	76.2214	42.3914	38.949	4.5758	4.4351	5.28101	4.85406	4.29904	3.99728	2.61568	4.36044	6.26801	4.89146	4.39154
ASHGA5P051736	0.00656688	-1.68676	down	protein_coding	NM_001167916	CCDS54661.1	VEPH1	RefSeq	1402	chr3	-	157177409	157221415	NM_001167915	GTGGGAAGCAAGACCTAGAGTATTAGAAGCAAATTAATTTCTCTGTTTTGCTGCCAGTTG	79674	Hs.658046	GO:0005543|GO:0005886	ventricular zone-expressed PH domain-containing protein homolog 1 isoform 3	6.55413	14.3504	2.63807	3.39233	5	10.8197	5.66799	9.29616	6.64922	5	5	5	8.41771	9.69365	5	16.0968	26.6446	23.2389	11.3612	2.62964	2.63659	2.35444	2.98228	2.97518	2.57053	2.61568	2.34018	3.194	3.00761	2.3896
ASHGA5P038002	0.031367	-2.59427	down	protein_coding	NM_000026	CCDS14001.1	ADSL	RefSeq	1565	chr22	+	40742503	40762575		TGATGCCTACTTCAGTCCCATTCACTCCCAGTTGGATCATTTACTGGATCCTTCTTCTTT	158	Hs.75527	GO:0001666|GO:0004018|GO:0004018|GO:0004018|GO:0005737|GO:0005739|GO:0005829|GO:0006144|GO:0006164|GO:0006167|GO:0006189|GO:0007584|GO:0009060|GO:0009168|GO:0044208|GO:0044281|GO:0051262|GO:0055086|GO:0070626	adenylosuccinate lyase isoform a	2662.68	4635.64	10.5886	11.9639	89.7505	4396.22	6939.32	4519.94	1915.85	665.47	227.992	2546.86	6428.47	2678.07	1828.2	4777.04	6762.07	5089.8	4885.84	7.68396	10.9837	11.8515	11.9503	10.8899	10.5932	9.68156	11.0745	12.0193	11.0983	11.1831
ASHGA5P021748	0.01837	-1.59852	down	protein_coding	NM_001193348	CCDS54877.1	MEF2C	RefSeq	5766	chr5	-	88014057	88119744	NM_001193349	ACAAACTCAGACATCGTGGAGGCTGTTCCACCTCCCAACTTCGAGATGCCAGTCTCCATC	4208	Hs.649965	GO:0000122|GO:0000165|GO:0000165|GO:0000977|GO:0000981|GO:0000983|GO:0000987|GO:0001046|GO:0001077|GO:0001568|GO:0001649|GO:0001782|GO:0001947|GO:0001958|GO:0001974|GO:0002062|GO:0002224|GO:0002467|GO:0002634|GO:0002755|GO:0002756|GO:0003138|GO:0003139|GO:0003151|GO:0003185|GO:0003211|GO:0003677|GO:0003680|GO:0003682|GO:0003700|GO:0003705|GO:0005515|GO:0005634|GO:0005654|GO:0005730|GO:0005737|GO:…	myocyte-specific enhancer factor 2C isoform 4	133.501	212.146	6.67852	7.35526	32.4322	237.587	339.802	203.164	96.3429	46.8276	27.2265	84.6237	271.814	247.096	155.725	301.866	179.864	245.342	83.3164	6.49453	6.6831	7.04878	7.11097	6.40327	7.01398	6.72814	5.94541	8.17971	7.30268	7.57376
ASHGA5P056173	0.0317949	-2.79136	down	protein_coding	NM_178587	CCDS45163.1	PPP2R5C	RefSeq	1623	chr14	+	102276139	102378962		CAATCCCCAGGTACTAAAAAAGAGAATAACATGAAAACGCCCAGGGTTACTTGAATGTTT	5527	Hs.368264	GO:0000159|GO:0000159|GO:0000775|GO:0005515|GO:0005634|GO:0006977|GO:0007165|GO:0008285|GO:0008601|GO:0008601|GO:0042771|GO:0043161	serine/threonine-protein phosphatase 2A 56 kDa regulatory subunit gamma isoform isoform c	1355.18	2191.75	9.36235	10.8433	39.6851	2868.35	2848.87	1649.21	1302.56	125.379	50.4464	1956.92	2097.09	1618.24	897.317	2501.57	2887.45	3287.83	2052.73	6.73986	10.3801	10.4298	10.3012	10.2923	8.4569	7.6466	10.6521	10.7084	10.2252	10.1331
ASHGA5P046643	0.0105076	-2.68178	down	protein_coding	NM_012084	CCDS14603.1	GLUD2	RefSeq	2348	chrX	+	120181461	120183796	NM_005271	ACAATCAGTGCTAGTGCTGGGGAAGGGACAGTCAAGAGCAGTCAGTTGCTTACTTATTTT	2747	Hs.368538	GO:0004352|GO:0004353|GO:0005525|GO:0005737|GO:0005739|GO:0006536|GO:0006537|GO:0006538|GO:0043531|GO:0055114|GO:0070728	glutamate dehydrogenase 2, mitochondrial precursor	28.7456	54.0194	3.74906	5.17225	5	37.9621	93.2895	43.6995	15.8717	5	5	24.1421	39.3623	35.9101	12.6204	73.2559	94.4273	92.9082	29.6517	2.62964	4.07012	5.07596	4.89081	3.93537	2.57053	2.61568	4.20434	5.34056	4.54417	3.94232
ASHGA5P007608	0.0405857	-1.55096	down	protein_coding	NM_001243079		PLK5	RefSeq	1933	chr19	+	1524072	1535455		TGCCAGTAGGACATCTGGGCTCTGGGCTGCATCATGTACACGGTGCTGACTGGCACCCCA	126520	Hs.195352	GO:0002357|GO:0004672|GO:0005524|GO:0005730|GO:0005737|GO:0006927|GO:0007067|GO:0010976|GO:0031572|GO:0051301|GO:0071363|GO:2000045	inactive serine/threonine-protein kinase PLK5	17.4587	21.6072	3.38654	4.01971	5	27.7145	39.3797	17.4676	11.779	5	5	28.3288	19.958	26.716	14.8109	34.9917	25.5491	18.9434	10.2813	2.62964	3.68465	3.87799	3.69061	3.60202	2.57053	2.61568	4.42121	4.3059	4.14516	4.15313
ASHGA5P029435	0.0213371	-4.5277	down	protein_coding	NM_001029991	CCDS41913.1	METTL17	RefSeq	1802	chr14	+	21457964	21465194		TGACCAAAATCAGTGGGATGTGGCAGGAAGCTGCAGCCCACGCCAGCATCTGTTTCCACA	64745	Hs.512693	GO:0005507|GO:0005515|GO:0005739|GO:0005840|GO:0006412|GO:0008168	methyltransferase-like protein 17, mitochondrial isoform 1 precursor	159.218	270.796	5.48778	7.66656	5	343.726	473.898	231.912	101.074	5.22775	5	107.904	216.697	242.983	103.784	325.271	347.145	494.238	165.452	2.62964	7.22773	7.54527	7.3135	6.46411	3.82083	2.61568	6.28546	7.85555	7.27517	6.96388
ASHGA5P004145	0.0483081	-2.74244	down	protein_coding	NM_000067	CCDS6239.1	CA2	RefSeq	1666	chr8	+	86376130	86393721		AAGGAACCCATCAGCGTCAGCAGCGAGCAGGTGTTGAAATTCCGTAAACTTAACTTCAAT	760	Hs.155097	GO:0001822|GO:0002009|GO:0004089|GO:0005615|GO:0005737|GO:0005829|GO:0005902|GO:0006730|GO:0006950|GO:0008270|GO:0009268|GO:0010043|GO:0015670|GO:0015701|GO:0016323|GO:0030424|GO:0032849|GO:0042475|GO:0043627|GO:0044281|GO:0045177|GO:0045672|GO:0045780|GO:0046903	carbonic anhydrase 2	80.1379	133.461	5.00366	6.45911	5	141.348	222.934	73.1436	86.4106	5	6.51542	100.751	45.2073	204.845	34.4581	148.558	247.385	170.225	83.5504	2.62964	5.92798	6.41483	5.62509	6.24552	2.57053	4.42422	6.19143	5.553	6.99097	5.37664
ASHGA5P003204	0.0323053	-4.22596	down	protein_coding	ENST00000378823	CCDS34233.1	RAD50	GENCODE	6597	chr5	+	131892615	131980313		CTCTGGTTGAGATAATAAAAAGTCGCTCACAGCAGCGTAACTTCCAGCTTCTGGTAATCA	10111	Hs.633509	GO:0007131|GO:0006281|GO:0006310|GO:0006974|GO:0000723|GO:0006302|GO:0000724|GO:0007004|GO:0031954|GO:0032508|GO:0033674|GO:0000019|GO:0005654|GO:0045120|GO:0000784|GO:0030870|GO:0003677|GO:0008270|GO:0005515|GO:0005524|GO:0004003|GO:0030674|GO:0004518|GO:0008408|GO:0000014	RAD50 homolog (S. cerevisiae) [Source:HGNC Symbol;Acc:9816]	196.582	362.81	6.01189	8.09117	5	343.999	487.037	332.616	152.383	19.1807	5	227.438	304.049	241.238	116.373	426.091	516.918	578.971	356.031	2.62964	7.22874	7.59323	7.86542	7.07683	5.72915	2.61568	7.35644	8.32859	7.26039	7.13571
ASHGA5P042311	0.0469324	-3.1976	down	protein_coding	ENST00000369163	CCDS4627.1	HIST1H3H	GENCODE	473	chr6	+	27777841	27778314		AGGGCTTGAGTCTCAAGGACTCACTGATTACATACCCAAAGGCTCTTTTCAGAGCCACCC	8357	Hs.591778	GO:0006334|GO:0007596|GO:0060968|GO:0051320|GO:0005634|GO:0005576|GO:0000786|GO:0005654|GO:0003677|GO:0005515	histone cluster 1, H3h [Source:HGNC Symbol;Acc:4775]	84.2981	199.984	5.09722	6.77421	5	155.569	215.6	127.419	64.4564	10.1983	5	91.1417	24.1741	317.991	55.5769	155.193	452.543	316.373	78.0363	2.62964	6.06838	6.36446	6.43019	5.81626	4.80336	2.61568	6.04982	4.59183	7.68645	6.06443
ASHGA5P000904	0.0279942	-3.95341	down	protein_coding	NM_006498	CCDS13950.1	LGALS2	RefSeq	543	chr22	-	37966252	37976024		TCAGAGGTCAAGTTCACAGTGACCTTTGAGAGTGACAAATTCAAGGTGAAGCTGCCAGAT	3957	Hs.531776	GO:0016936|GO:0030246	galectin-2	2266.79	3724.88	9.71201	11.6951	34.6938	5776.78	8298.39	896.626	1647.89	1130.95	162.344	186.658	2470.22	3566.1	2742.44	3613.31	6767.15	2451.81	4463.15	6.57343	11.3887	12.1539	9.39265	10.673	11.2025	9.23643	7.0755	10.9328	11.5942	11.7785
ASHGA5P031867	0.0331473	-2.15659	down	protein_coding	NM_020457	CCDS10847.1	THAP11	RefSeq	1903	chr16	+	67876212	67878098		CAGGGACTTAGGTTTATCCTGTTTTGTTTGCTACTGGTTACAAATTCTATTTTCTGTACA	57215	Hs.632200	GO:0003677|GO:0005515|GO:0005634|GO:0005730|GO:0005737|GO:0005825|GO:0006351|GO:0006355|GO:0046872	THAP domain-containing protein 11	1602.13	3116.61	10.1184	11.2271	90.881	2789.25	3727.83	2513.75	1164	816.054	284.173	1431.14	6450.27	2076.4	1004.81	2636.09	4251.64	3295.09	2101.94	7.69857	10.3409	10.8431	10.9807	10.1479	10.8452	9.96348	10.1274	12.0235	10.6556	10.3129
ASHGA5P010208	0.0419877	-2.13073	down	protein_coding	NM_001114937	CCDS48162.1	SH2D1A	RefSeq	2514	chrX	+	123480131	123507010		AGTACACAAGGGATAAGAGAAGATCCTGATGTCTGCCTGAAAGCCCCATGAAGAAAAATA	4068	Hs.349094	GO:0005070|GO:0005737|GO:0006959|GO:0006968|GO:0007267|GO:0045954	SH2 domain-containing protein 1A isoform 2	214.886	351.067	6.91171	8.00306	7.34185	334.931	563.21	367.07	236.915	36.6236	25.024	147.975	172.276	292.139	121.138	503.776	421.571	658.202	288.369	4.55411	7.19648	7.80738	8.01197	7.72414	6.65886	6.606	6.73474	7.53916	7.54853	7.19927
ASHGA5P002595	0.0284204	-4.44873	down	protein_coding	NM_001004419	CCDS31741.1	CLEC2D	RefSeq	5366	chr12	+	9822303	9852151		AAAGGTTTCACAAGTTCCTCGAATGAATCCAAGACCTGTCATGGTTTCCTATCCTGGGAG	29121	Hs.268326	GO:0004888|GO:0005783|GO:0005887|GO:0007166|GO:0009986|GO:0016020|GO:0030246	C-type lectin domain family 2 member D isoform 2	112.447	242.533	5.01516	7.16855	5	160.388	375.881	186.938	75.1194	5	5	86.2462	80.3217	156.143	39.6848	375.944	305.16	608.022	132.458	2.62964	6.11291	7.19648	6.98674	6.03577	2.57053	2.61568	5.97354	6.43226	6.59757	5.58951
ASHGA5P009190	0.0389167	-2.3656	down	protein_coding	NM_017446	CCDS13573.1	MRPL39	RefSeq	1082	chr21	-	26957967	26979801		TCGGAAAATGGTAACTGAAGATCAAAGTAAAGCAACAGAGGAATGTACATCTACCTAATA	54148	Hs.420696	GO:0000166|GO:0003674|GO:0005761|GO:0008150	39S ribosomal protein L39, mitochondrial isoform a	1196.88	2188.1	9.52373	10.7659	37.2701	2074.25	2693.85	2149.96	696.192	551.367	135.323	1236.81	3854.88	1315.02	857.997	2445.3	2026.79	2789.18	2027.53	6.66245	9.84895	10.3427	10.7336	9.3353	10.3532	9.00018	9.91348	11.4693	9.90299	10.0699
ASHGA5P028072	0.0306703	-1.98193	down	protein_coding	NM_006191	CCDS8902.1	PA2G4	RefSeq	2643	chr12	+	56498102	56507694		ACTTGGATTGGATTGCTGGGGGTTTGTAGAGAAAGGTGACAAATTTCAGTACCTCTGGCA	5036	Hs.524498	GO:0003677|GO:0003700|GO:0003723|GO:0005515|GO:0005634|GO:0005730|GO:0005737|GO:0006351|GO:0006364|GO:0006417|GO:0007050|GO:0008283|GO:0030529|GO:0031625|GO:0045892	proliferation-associated protein 2G4	2583.78	4399.39	10.8692	11.8561	193.578	5049.27	5044.27	3562.02	1954.25	1267.19	529.389	3070.23	7924.08	2910.58	1859.99	4582.15	4909.61	4718.56	3890.77	8.57969	11.2006	11.3659	11.5259	10.9137	11.3305	10.6655	11.372	12.2299	11.2399	11.2039
ASHGA5P004041	0.0238466	-2.47639	down	protein_coding	NM_133340	CCDS47226.1	RAD17	RefSeq	2666	chr5	+	68666861	68710630	NM_002873, NM_133338, NM_133339, NM_133341, NM_133342, NM_133343, NM_133344	TGACTGGAATACACGCTCTTTACTCAGGGAATATAGCACATCTATAGCTACGAGAGGTGT	5884	Hs.16184	GO:0000075|GO:0000076|GO:0000077|GO:0000781|GO:0005515|GO:0005524|GO:0005634|GO:0005654|GO:0005730|GO:0006260|GO:0006281|GO:0006974|GO:0007049|GO:0007093|GO:0008156|GO:0017111|GO:0042325	cell cycle checkpoint protein RAD17 isoform 3	68.0926	132.784	5.31764	6.62588	5	80.0028	191.131	117.828	50.7915	29.6624	9.05276	61.272	181.399	121.493	39.4733	155.804	194.832	131.281	105.207	2.62964	5.10551	6.17414	6.30528	5.48714	6.35569	4.99569	5.48803	7.61635	6.24732	5.58133
ASHGA5P002437	0.0387893	-2.28449	down	protein_coding	NM_177988	CCDS3233.1	MRPL47	RefSeq	1076	chr3	-	179306254	179322434	NM_020409	ATTTTCTCAGACTGGAACGTGAGAAACGAGCCCGCATCAAAGCACGGAAGGAAAATTTAG	57129	Hs.283734	GO:0003674|GO:0003735|GO:0005575|GO:0005761|GO:0006412|GO:0008150	39S ribosomal protein L47, mitochondrial isoform b	1545.61	2532.14	9.83815	11.03	76.9965	2946.36	3505.44	2209.41	1215.37	296.859	109.618	2004.85	1998.37	1693.82	848.793	2911.45	3763.02	3524.82	2984.71	7.50561	10.4278	10.7623	10.78	10.2075	9.62216	8.71186	10.688	10.6534	10.3051	10.0568
ASHGA5P014272	0.0426719	-3.36952	down	protein_coding	NM_001159597	CCDS54332.1	SH3YL1	RefSeq	1748	chr2	-	218135	264068		GGCTCTCAAAGCAATTTGAATCAACCCATAGAAGTGACAGCGCTGTATTCATTTGAAGGA	26751	Hs.730730	GO:0019902|GO:0032587|GO:0035091	SH3 domain-containing YSC84-like protein 1 isoform 2	107.508	192.911	5.08526	6.83781	5	127.095	389.996	225.276	47.2271	5	6.74443	53.7231	64.5003	165.448	25.1232	362.682	406.932	206.883	118.807	2.62964	5.76929	7.26253	7.26943	5.3914	2.57053	4.48682	5.30242	6.10337	6.68518	4.91125
ASHGA5P010842	0.0378319	-2.48315	down	protein_coding	NM_152902	CCDS1270.1	TIPRL	RefSeq	3032	chr1	+	168148170	168171351		TAGTTTGATGCATGTTCCACCTTCCCTCTTCACGGAACCTAATGAAATATCCCAGTATTT	261726	Hs.209431	GO:0000077|GO:0005515|GO:0005737|GO:0034048	TIP41-like protein isoform 1	1673.61	2442.06	9.74919	11.0614	66.2293	3185.74	3262.97	2901.31	1125.08	158.745	83.2614	2605.54	2401.31	1960.63	1298.04	2636.63	3204.14	3267.65	2326.02	7.32121	10.517	10.6455	11.1996	10.0889	8.77829	8.33508	11.1079	10.8971	10.5578	10.682
ASHGA5P026703	0.0279256	-3.93443	down	protein_coding	NM_173556	CCDS8271.1	CCDC83	RefSeq	2345	chr11	+	85566143	85631051		TCCTCGTCATCTGCTGCTGCTGCCTTTGGAATCATGTCTAATCTCTGCCAGGCGTTGCTG	220047	Hs.567774		coiled-coil domain-containing protein 83	7336.81	16061.8	11.7016	13.6777	293.105	13386.9	22876.5	11203.1	7268.28	986.128	188.373	2492.12	21757.4	11260	2487.42	21867.3	26001.6	19282.5	9776.77	9.00637	12.8087	13.8613	13.4927	12.9181	11.0515	9.43422	11.0397	13.2583	13.4323	11.6255
ASHGA5P054540	0.0334086	-3.45854	down	protein_coding	NM_020992	CCDS7441.1	PDLIM1	RefSeq	1462	chr10	-	96997329	97050781		TGAAGTGGTCACTGTGTTCCCCAAGTGAGCCAGCAGATCTGACCACTGTTCTCCAGCAGG	9124	Hs.368525	GO:0001666|GO:0003713|GO:0005667|GO:0005737|GO:0005856|GO:0006355|GO:0006979|GO:0008270	PDZ and LIM domain protein 1	647.02	1259.58	7.99242	9.78258	24.2333	1350.87	1512.63	954.966	771.541	28.5152	11.0676	522.332	431.073	879.488	315.931	1675.78	2750.94	1951.28	812.544	6.13054	9.22334	9.38044	9.48721	9.49567	6.29891	5.34056	8.58267	8.78084	9.24889	8.59435
ASHGA5P030832	0.0235712	-1.55029	down	protein_coding	NM_021259	CCDS10407.1	TMEM8A	RefSeq	3656	chr16	-	420775	431950		TGCTGCTGCTGCTGCTTGCCCGGCCCCCGCCTGCCTCCGCCGGCTACAGCGGGAAGAGCG	58986	Hs.288940	GO:0003674|GO:0005887|GO:0007155|GO:0008150	transmembrane protein 8A precursor	28750.4	40659.1	14.5027	15.1353	22967.6	38337.3	55121.4	24846.9	24693.5	23318.2	28443.1	12275.2	74787.6	25322.3	18628	44009	55272.6	37649.5	28945.1	14.3583	14.5597	15.1812	14.8211	14.8749	14.2197	14.2153	13.7915	14.5257	14.7805	14.6156
ASHGA5P054079	0.0372216	-2.28047	down	protein_coding	NM_001006613	CCDS14507.1	WBP5	RefSeq	1023	chrX	+	102611379	102613397	NM_001006612, NM_001006614, NM_016303	CGTTGGAAGGTTAATCGAAACCATCCTTACCCCTATTTAATGTAGTTTACCTTGATTTTT	51186	Hs.533287	GO:0050699	WW domain-binding protein 5	31.6575	51.6122	3.86198	5.05131	5	51.255	98.3742	40.7546	23.3609	5	5	24.5149	11.4525	39.5896	22.1303	73.4494	91.1929	93.1402	30.3309	2.62964	4.48431	5.1565	4.79118	4.42025	2.57053	2.61568	4.22776	3.55305	4.69404	4.737
ASHGA5P011386	0.0331261	-3.82031	down	protein_coding	NM_002351	CCDS14608.1	SH2D1A	RefSeq	2523	chrX	+	123480131	123507010	NM_001114937	AAGTCCTCAGCTAGAAGTACACAAGGTACTACAGGGATAAGAGAAGATCCTGATGTCTGC	4068	Hs.349094	GO:0005070|GO:0005737|GO:0006959|GO:0006968|GO:0007267|GO:0045954	SH2 domain-containing protein 1A isoform 1	120.164	239.803	5.325	7.25869	5	192.064	355.584	220.673	114.397	8.39219	5	60.1998	67.4074	136.826	60.4969	295.005	335.09	549.473	234.325	2.62964	6.37394	7.11097	7.23496	6.65202	4.52091	2.61568	5.46191	6.16489	6.42127	6.19328
ASHGA5P004727	0.00365376	-2.87468	down	protein_coding	ENST00000296522	CCDS3821.1	HPGD	GENCODE	3027	chr4	-	175411327	175444049	NM_001256301, NM_001256306, NM_001256307	GAATTTTGGACCCACCATTGATTGCCAATGGATTGATAACACTCATTGAAGATGATGCTT	3248	Hs.596913	GO:0030728|GO:0007565|GO:0007179|GO:0044237|GO:0097070|GO:0006693|GO:0045786|GO:0007567|GO:0008152|GO:0070493|GO:0019372|GO:0005634|GO:0005737|GO:0005829|GO:0000166|GO:0016491|GO:0003824|GO:0050662|GO:0042803|GO:0051287|GO:0070403|GO:0004957|GO:0016404	hydroxyprostaglandin dehydrogenase 15-(NAD) [Source:HGNC Symbol;Acc:5154]	24.4208	51.3843	3.601	5.1244	5	36.8095	78.6464	32.2176	14.3231	5	5	18.3702	49.1842	43.0111	9.15972	81.0054	87.2028	56.8353	33.2918	2.62964	4.03041	4.82233	4.45717	3.81681	2.57053	2.61568	3.86542	5.67896	4.79527	3.54745
ASHGA5P032985	0.0223623	-3.81507	down	protein_coding	NM_000984	CCDS11241.1	RPL23A	RefSeq	979	chr17	+	27046999	27051374		TAACAAGCTGTACAAGAACCCCTTTTATCCCTGGAAGAGGCTGTGTATGAAACCAATGCC	6147	Hs.419463	GO:0000166|GO:0000184|GO:0003735|GO:0005515|GO:0005634|GO:0005829|GO:0006412|GO:0006412|GO:0006413|GO:0006414|GO:0006415|GO:0006614|GO:0008283|GO:0010467|GO:0016032|GO:0016070|GO:0016071|GO:0019058|GO:0019083|GO:0019843|GO:0022625|GO:0022625|GO:0031932|GO:0044267	60S ribosomal protein L23a	1460.88	2623.25	9.1421	11.0738	32.7208	2809.92	4345.22	2140.5	1185.84	81.9158	27.6062	1063.33	1705.5	1653.47	940.067	3590	4471.49	3394.67	2607.55	6.50531	10.3544	11.1055	10.7259	10.1734	7.82541	6.7545	9.69237	10.4752	10.2693	10.2036
ASHGA5P026744	0.0290836	-1.60888	down	protein_coding	NM_032021	CCDS8309.1	TMEM133	RefSeq	1866	chr11	+	100862810	100864666		GTCGGATGTTAAGATATTATATTTCAGTACTAGGAGCTTCTTTGCAGTCATTAACATGAC	83935	Hs.44004	GO:0016021	transmembrane protein 133	12.68	19.9886	3.26159	3.94765	5	18.0285	28.2412	19.3539	6.82521	5.09498	5	13.896	10.8972	14.6193	9.53946	21.3287	23.3125	38.8491	21.3742	2.62964	3.18767	3.51964	3.8036	3.0017	3.78643	2.61568	3.54839	3.49141	3.45372	3.59757
ASHGA5P003964	0.0313226	-2.79172	down	protein_coding	NM_002643	CCDS1827.1	PIGF	RefSeq	1057	chr2	-	46808412	46844251		TTGGGAAAGACCATGGCAGGTATGGCCCATCTCCTGTACGCTTGGAGCGACCTTTGGCTA	5281	Hs.468415	GO:0004307|GO:0005789|GO:0005789|GO:0006501|GO:0006506|GO:0016021|GO:0016254|GO:0043687|GO:0044267	phosphatidylinositol-glycan biosynthesis class F protein isoform 1	344.304	586.495	7.24395	8.72511	14.3563	710.441	778.254	501.664	291.446	15.9902	12.9926	429.286	233.385	475.589	182.171	743.906	928.257	1088.81	453.346	5.47281	8.29521	8.33064	8.45613	8.04001	5.46133	5.60601	8.2895	7.96254	8.30434	7.78739
ASHGA5P056006	0.041438	-4.15316	down	protein_coding	NM_054016	CCDS30630.1	SRSF10	RefSeq	3056	chr1	-	24295572	24306953	NM_001191005	TCACGTTCTAGGTCTGCATCTCACACCAAAACTAGAGGCACCTCTAAAACAGATTCCAAA	10772	Hs.3530	GO:0000166|GO:0000244|GO:0000375|GO:0000398|GO:0003723|GO:0005515|GO:0005634|GO:0005654|GO:0005737|GO:0006355|GO:0006376|GO:0006406|GO:0016482|GO:0016607|GO:0048025|GO:0050733|GO:0051082	serine/arginine-rich splicing factor 10 isoform 2	217.513	369.63	5.9596	8.01381	5	318.518	651.238	405.151	151.004	11.2407	5	192.955	161.764	310.209	108.471	415.577	704.864	643.696	242.828	2.62964	7.12368	8.02173	8.15017	7.06232	4.9483	2.61568	7.12528	7.45184	7.63771	7.03178
ASHGA5P033062	0.0177733	-2.19064	down	protein_coding	NM_002984	CCDS11308.1	CCL4	RefSeq	667	chr17	+	34431219	34433014		CACTGTTTCTCTGCTGTTGCAAATACATGGATAACACATTTGATTCTGTGTGTTTTCATA	6351	Hs.75703	GO:0005125|GO:0005576|GO:0005615|GO:0006928|GO:0006935|GO:0006954|GO:0006955|GO:0007155|GO:0007163|GO:0007165|GO:0007267|GO:0008009|GO:0009615|GO:0009636|GO:0031726|GO:0031730|GO:0043922|GO:0050850|GO:0051928|GO:2000503	C-C motif chemokine 4 isoform 1 precursor	3827.9	8316.61	11.5991	12.7304	585.825	4881.21	6335.92	6455	2746.82	3824.93	3318.97	2474.54	18870.3	4966.12	3501.21	8992.38	7464.06	9351.35	5070.88	9.79698	11.1312	11.6991	12.6002	11.4736	12.5769	12.4862	11.0284	13.1062	12.0648	12.1138
ASHGA5P005774	0.00679918	-2.70271	down	protein_coding	ENST00000309859	CCDS10611.1	GGA2	GENCODE	5973	chr16	-	23474862	23521815		TGTGCCAAAGTCAATGAGAGTGAAGCTGCAGCCGGCATCCAGCTCCAAGCTTCCTGCATT	23062	Hs.460336	GO:0006886|GO:0016192|GO:0005622|GO:0005802|GO:0010008|GO:0030131|GO:0044431|GO:0030136|GO:0005515|GO:0030306	golgi-associated, gamma adaptin ear containing, ARF binding protein 2 [Source:HGNC Symbol;Acc:16064]	26.9964	48.1679	3.64593	5.08034	5	44.804	91.2101	36.431	13.1458	5	5	15.3799	31.7891	25.4239	19.5549	47.5908	102.31	69.2527	41.2539	2.62964	4.2963	5.04369	4.63439	3.71836	2.57053	2.61568	3.65884	5.00611	4.08715	4.55738
ASHGA5P032791	0.0479198	-2.21986	down	protein_coding	NM_001105520		C17orf100	RefSeq	1560	chr17	+	6555058	6556617		ATAATCTTAGAAAGTGAGAGGAGGTCACTGAAACCTGGCCTGAGGTTTGAAGAAGATGGA	388327	Hs.262480		uncharacterized protein C17orf100	28.3363	45.5101	3.74416	4.89463	5	50.5881	78.6847	45.4319	13.0206	5	5	23.9648	14.5682	28.3438	17.5125	39.9126	49.1683	117.145	51.9201	2.62964	4.4663	4.8231	4.94576	3.70724	2.57053	2.61568	4.195	3.85239	4.21898	4.40174
ASHGA5P012246	0.0203376	-1.96226	down	protein_coding	NM_052828	CCDS4676.1	TRIM10	RefSeq	3033	chr6	-	30119722	30128711		CACGTGGGTGTGGATGGCCAGGGTACCTGGGGACTCAGGCTGCTGCCAGTTCTGCTCACC	10107	Hs.709483	GO:0003674|GO:0005737|GO:0008150|GO:0008270|GO:0030218	tripartite motif-containing protein 10 isoform 2	130.319	194.539	6.31778	7.2903	10.2027	211.039	180.273	178.495	143.419	26.0682	10.1632	282.889	194.568	283.219	117.841	198.898	205.904	183.08	178.26	5.00933	6.50531	6.08503	6.91195	6.98704	6.16548	5.19416	7.68396	7.71502	7.50136	7.15524
ASHGA5P050465	0.0495549	-3.0824	down	protein_coding	ENST00000306448	CCDS1826.1	ATP6V1E2	GENCODE	1979	chr2	-	46738985	46747096		CTTTATATAAGCCTCTGGGAAGTGAAGCTAGTGTTGAACCACTAAACCATAAAAGTTTAA	90423	Hs.659656	GO:0055085|GO:0015991|GO:0006879|GO:0008286|GO:0033572|GO:0005829|GO:0033178|GO:0001669|GO:0046961|GO:0008553	ATPase, H+ transporting, lysosomal 31kDa, V1 subunit E2 [Source:HGNC Symbol;Acc:18125]	188.18	343.012	6.39017	8.01422	5	345.146	501.219	278.525	142.96	77.4886	7.10487	147.998	514.453	167.997	157.607	383.907	391.615	495.566	289.939	2.62964	7.23701	7.63313	7.59323	6.98132	7.74059	4.57128	6.73512	8.99343	6.70441	7.59056
ASHGA5P004763	0.0362122	-2.97638	down	protein_coding	NM_052971	CCDS4163.1	LEAP2	RefSeq	707	chr5	+	132209357	132210582		AAGGCTATGCAGAAAAAGACGCTGTTCCTTAAGTGTGGCCCAGGAATGATGTACATACCA	116842	Hs.337588	GO:0005576|GO:0042742	liver-expressed antimicrobial peptide 2 precursor	85.321	128.681	4.99431	6.56787	5	162.289	225.662	124.891	61.258	5.64553	5	92.8234	129.455	105.665	50.7457	137.549	177.944	229.951	69.4605	2.62964	6.1326	6.43306	6.39661	5.74435	3.92921	2.61568	6.07333	7.11922	6.04563	5.93679
ASHGA5P053312	0.0245346	-1.89497	down	protein_coding	NM_001195243		LOC100287482	RefSeq	1068	chr7	+	129142319	129152773		TAAGGGCTTCGGGATCGGGAGAGTCCACCACGCCTGCCTGCTCGGCTGAGAATCGCCATG	100287482	Hs.178144		uncharacterized protein LOC100287482	164.826	289.491	6.72889	7.65107	35.2298	271.14	517.775	213.963	115.412	18.3405	26.8702	119.878	90.5257	173.764	121.299	417.071	545.563	438.025	240.192	6.59344	6.8875	7.68851	7.19247	6.66284	5.66121	6.71029	6.43489	6.61626	6.75141	7.20315
ASHGA5P051404	0.00155225	-2.05778	down	protein_coding	NM_006699	CCDS895.1	MAN1A2	RefSeq	5388	chr1	+	117910084	118068320		AACACCACACTTTCAGGTAATCCTGCTGTTCGATGAAAGCAGTTCCAGAAGGACCATTCT	10905	Hs.435938	GO:0000139|GO:0004571|GO:0005509|GO:0005730|GO:0005794|GO:0006491|GO:0007585|GO:0016020|GO:0016021|GO:0018279|GO:0043687|GO:0044267|GO:0048286	mannosyl-oligosaccharide 1,2-alpha-mannosidase IB	6.251	17.6471	2.51449	3.55558	5	8.39731	11.5524	5.05828	5	5	5	5	11.0835	7.49982	13.2146	41.5014	33.7229	9.61994	6.88747	2.62964	2.46665	2.63895	2.48887	2.3654	2.57053	2.61568	2.34018	3.51249	2.74231	4.00047
ASHGA5P012390	0.0334746	-2.23947	down	protein_coding	NM_001134485	CCDS47967.1	TOMM5	RefSeq	875	chr9	-	37588411	37592636		GAGCTGAACGCTCCATTTATCTTAAAGAAATTGGACAGCATATGAAGACAGGACATCACA	401505	Hs.130774	GO:0005739|GO:0005742|GO:0006626|GO:0006626|GO:0008565|GO:0016021|GO:0044267	mitochondrial import receptor subunit TOM5 homolog isoform 2	62.4878	104.075	5.13203	6.29519	5	109.065	156.847	96.4467	51.7675	20.0426	6.33971	54.393	79.9987	64.3656	44.5873	136.449	124	144.575	134.546	2.62964	5.54267	5.87466	6.02	5.51652	5.78718	4.36901	5.31657	6.42778	5.34282	5.73777
ASHGA5P007837	0.0476119	-2.57787	down	protein_coding	NM_001032372	CCDS46102.1	ZNF226	RefSeq	2623	chr19	+	44669316	44681838	NM_001032373	CAGCAACCCGAAGACAGGGAAATTTAGGAGAGAAAAATCAAAGTAAGTTAATTACTGTTC	7769	Hs.145956	GO:0003677|GO:0005634|GO:0006351|GO:0006355|GO:0008270	zinc finger protein 226 isoform a	68.5787	100.171	4.83658	6.20276	5	122.826	165.117	115.413	41.4925	5	6.19096	87.5901	68.7111	68.8992	35.1697	117.673	125.066	163.124	122.557	2.62964	5.71645	5.95483	6.27593	5.22185	2.57053	4.32356	5.99983	6.18956	5.43086	5.41169
ASHGA5P041388	0.0278622	-2.39114	down	protein_coding	NM_005903		SMAD5	RefSeq	7012	chr5	+	135468535	135518422	NM_001001419, NM_001001420	TAGGAACCTGAGCCACAATGAACCACACATGCCACAAAATGCCACGTTTCCAGATTCTTT	4090	Hs.167700	GO:0000979|GO:0001657|GO:0001880|GO:0002051|GO:0003700|GO:0005057|GO:0005515|GO:0005622|GO:0005634|GO:0005634|GO:0005654|GO:0005667|GO:0005829|GO:0006351|GO:0006468|GO:0007165|GO:0007179|GO:0007281|GO:0009880|GO:0016021|GO:0030218|GO:0030509|GO:0030509|GO:0030618|GO:0031625|GO:0045669|GO:0045893|GO:0045944|GO:0060048|GO:0071407	mothers against decapentaplegic homolog 5	153.021	216.181	6.06118	7.31887	9.02733	208.074	603.508	126.527	162.662	14.5495	5.94165	93.8824	170.469	188.756	72.8429	234.743	363.597	333.059	149.803	4.84396	6.48232	7.91124	6.41871	7.17238	5.3276	4.24618	6.08701	7.52586	6.87567	6.44669
ASHGA5P013266	0.0425317	-3.45701	down	protein_coding	NM_001005781	CCDS2352.1	SUMO1	RefSeq	1078	chr2	-	203070902	203103322		AACAGTTTAGTTTTAAAATTTGAGGGTCTGGACCAAAAGAAGAGGAATATCAGGTTGAAG	7341	Hs.81424	GO:0005515|GO:0005634|GO:0005643|GO:0005654|GO:0005737|GO:0006281|GO:0008134|GO:0016605|GO:0016607|GO:0016925|GO:0019221|GO:0019789|GO:0030425|GO:0031334|GO:0031625|GO:0031965|GO:0032436|GO:0032880|GO:0043392|GO:0043433|GO:0045202|GO:0045892|GO:0045892|GO:0060021|GO:0060333|GO:0060334	small ubiquitin-related modifier 1 isoform a precursor	1372.22	2327.41	9.13591	10.9254	23.5651	2844.45	2730.02	2119.46	1138.04	163.762	16.5893	1941.89	1807.1	1708.02	852.843	2923.23	3213.08	3598.66	2188.93	6.09701	10.3689	10.3636	10.7096	10.1168	8.81942	5.97969	10.6323	10.5435	10.3272	10.0663
ASHGA5P054072	0.0327567	-4.3438	down	protein_coding	NM_001099411	CCDS35352.1	GPRASP1	RefSeq	5826	chrX	+	101906293	101914010	NM_001099410, NM_001184727, NM_014710	AGAAAATTAGTAATGGTTAATTGCTGGCCTCAGATTGTCCTTATGTTCCTGAGTTATGAT	9737	Hs.729265	GO:0005515|GO:0005737	G-protein coupled receptor-associated sorting protein 1	188.187	339.804	5.75725	7.87621	8.57294	283.97	549.612	350.421	76.75	5	5	226.172	164.28	216.542	94.1383	487.411	500.025	666.672	249.562	4.77887	6.95485	7.77246	7.94587	6.06954	2.57053	2.61568	7.35024	7.47104	7.0784	6.81869
ASHGA5P053547	0.0440488	-2.48007	down	protein_coding	ENST00000276704	CCDS6341.1	C8orf76	GENCODE	1342	chr8	-	124232195	124253638		GTATCCTCAGAAGAATTTGAAGACAAGTGGTTCAGAAAGATCAAAGACCATTTCTGTCCA	84933	Hs.707401		chromosome 8 open reading frame 76 [Source:HGNC Symbol;Acc:25924]	1168.54	1819.14	9.22351	10.5339	34.1855	2302.08	2644.73	1559.02	783.893	201.976	47.1325	1775.3	2230.44	1449.62	590.67	1984.58	2286.65	2283.93	1908.07	6.55425	10.0342	10.3012	10.2267	9.52212	9.11344	7.54638	10.4898	10.8024	10.0592	9.49662
ASHGA5P010838	0.0336597	-3.56002	down	protein_coding	NM_197972	CCDS44274.1	NME7	RefSeq	1615	chr1	-	169101772	169337186	NM_013330	CCTATTAGAGGTTCAATACTTCTTCAAGATCTTGGATAATTAGTGGTGTGGAAAGTAAAG	29922	Hs.706952	GO:0004550|GO:0005524|GO:0005813|GO:0006183|GO:0006228|GO:0006241|GO:0046872|GO:0060972	nucleoside diphosphate kinase 7 isoform b	124.907	213.1	5.43718	7.26907	5	218.681	320.123	230.603	89.913	9.2748	5	120.663	231.423	150.632	50.9886	287.071	297.69	300.861	173.033	2.62964	6.56172	6.96522	7.30569	6.30058	4.6739	2.61568	6.44505	7.95033	6.54876	5.94349
ASHGA5P003668	0.0491625	-3.60314	down	protein_coding	NM_014255	CCDS8914.1	CNPY2	RefSeq	1247	chr12	-	56704212	56710128		TTTGCAGTAAGCGAACAGATCTTTGTGACCATGCCCTGCACATATCGCATGATGAGCTAT	10330	Hs.8752	GO:0005515|GO:0005783|GO:0005887|GO:0010629|GO:0010988|GO:0045716	protein canopy homolog 2 isoform 1 precursor	2089.54	3184.36	9.54637	11.3956	39.1966	3533.52	6370.46	3116.06	1874.03	146.89	17.6154	1618.54	2094.29	2344.06	1295.01	3683.96	6078.47	4108.9	2685.86	6.72581	10.6583	11.7066	11.3305	10.8512	8.68243	6.07529	10.3409	10.7073	10.8718	10.6744
ASHGA5P051565	0.0432421	-1.5223	down	protein_coding	ENST00000302746	CCDS2890.1	PDHB	GENCODE	1527	chr3	-	58413356	58419579	NM_001173468	CTCTGTTGTCGTTTGGCAGCGGATAGAGGACACGACCAAGATGGCGGCGGTGTCTGGCTT	5162	Hs.161357	GO:0044281|GO:0006099|GO:0006096|GO:0006090|GO:0006086|GO:0008152|GO:0010510|GO:0005759|GO:0045254|GO:0005739|GO:0003824|GO:0004739	pyruvate dehydrogenase (lipoamide) beta [Source:HGNC Symbol;Acc:8808]	6.51246	12.0546	2.62692	3.23318	5	6.4745	10.3075	7.61405	7.7036	5	5	5	24.343	8.44643	5	12.8579	11.8604	10.9676	10.9068	2.62964	2.37743	2.56586	2.78607	3.12998	2.57053	2.61568	2.34018	4.60155	2.85748	2.3896
ASHGA5P003077	0.0381105	-4.04372	down	protein_coding	ENST00000264538	CCDS2951.1	IFT57	GENCODE	3203	chr3	-	107879658	107941417		ACTGATGGTGCTCCTTTGGTGAAGATTAAACAGAGCTTAACAAAACTGAAGCAAGAAACT	55081	Hs.412196	GO:0006351|GO:0006915|GO:0042981|GO:0006355|GO:0016192|GO:0006919|GO:0016020|GO:0005794|GO:0005929|GO:0005932|GO:0044292|GO:0032391|GO:0003677|GO:0005515	intraflagellar transport 57 homolog (Chlamydomonas) [Source:HGNC Symbol;Acc:17367]	282.127	488.358	6.48794	8.50362	5	460.754	734.109	501.77	226.995	16.2168	5.15336	307.015	297.93	277.409	189.814	591.11	653.512	910.225	498.505	2.62964	7.64843	8.22831	8.4569	7.66093	5.47935	4.00428	7.7957	8.29798	7.46809	7.84198
ASHGA5P004446	0.0320477	-1.60391	down	protein_coding	NM_000497	CCDS6392.1	CYP11B1	RefSeq	3551	chr8	-	143953772	143961236	NM_001026213	AACTAGGGCCCATTTTCAGGTACGACTTGGGAGGAGCAGGCATGGTGTGTGTGATGCTGC	1584	Hs.184927	GO:0004507|GO:0004507|GO:0005506|GO:0005739|GO:0005743|GO:0005743|GO:0006700|GO:0006704|GO:0006705|GO:0006805|GO:0006950|GO:0006955|GO:0008202|GO:0008217|GO:0009055|GO:0020037|GO:0032342|GO:0032342|GO:0032870|GO:0034651|GO:0034651|GO:0035865|GO:0042593|GO:0044281	cytochrome P450 11B1, mitochondrial isoform 1 precursor	12.3787	18.3083	3.15368	3.83527	5	23.086	9.66586	17.1638	13.1107	5	5	21.0031	23.1537	15.9632	12.695	33.0383	11.1911	21.7274	10.3896	2.62964	3.47315	2.52529	3.66971	3.71488	2.57053	2.61568	4.03054	4.52712	3.55241	3.94962
ASHGA5P029223	0.0427339	-2.17277	down	protein_coding	NM_006029	CCDS9818.1	PNMA1	RefSeq	2666	chr14	-	74178485	74181128		CCCCATTTCACATCTTTGTCAGAGAATAGTTCTTGTTCATACTGAGTGTTCTAAATTTGA	9240	Hs.194709	GO:0002437|GO:0005515|GO:0005730|GO:0005737|GO:0005925|GO:0006915|GO:0007283|GO:0007417	paraneoplastic antigen Ma1	1102.85	2087.09	9.50634	10.6259	39.3933	2059.46	2537.84	1651.74	837.673	571.334	187.181	938.204	4485.78	1692.54	750.91	1827.82	2531.53	2013.82	1307.25	6.73014	9.83482	10.237	10.3042	9.6243	10.3969	9.42484	9.49859	11.6423	10.3042	9.84634
ASHGA5P011759	0.0464272	-2.83049	down	protein_coding	NM_006639	CCDS14439.1	CYSLTR1	RefSeq	1537	chrX	-	77528129	77583087		CCAGAAAGAGGCACAAAGCAGACATTCGTAGAGAAACATGGATGAAACAGGAAATCTGAC	10800	Hs.733809	GO:0004974|GO:0005886|GO:0005887|GO:0006816|GO:0006935|GO:0006952|GO:0006954|GO:0007204|GO:0007585|GO:0016020|GO:0045907	cysteinyl leukotriene receptor 1	75.5992	136.457	4.78534	6.28639	5	164.923	259.321	50.869	48.1827	6.58773	5	64.9105	39.0291	150.014	20.4251	198.043	348.508	133.018	66.1607	2.62964	6.15893	6.6375	5.10035	5.41633	4.1526	2.61568	5.57169	5.32644	6.5439	4.62229
ASHGA5P053016	0.0348934	-2.31779	down	protein_coding	NM_175061	CCDS5416.1	JAZF1	RefSeq	3210	chr7	-	27870192	28220437		AAGATGCAGCAATAACATGCTGGTCATAACTGTGCCAAGAAATCCTCACCAGCAGTTGCT	221895	Hs.368944	GO:0000122|GO:0003676|GO:0003714|GO:0006351|GO:0008270|GO:0017053	juxtaposed with another zinc finger protein 1	1963.02	3172.4	10.2299	11.4426	87.628	4054.91	2512.43	3028.54	1968.57	437.115	162.751	3452.21	3154.64	3719.93	1368.35	2962.44	4641.92	2682.91	3676.58	7.65335	10.8555	10.216	11.2736	10.9293	10.1048	9.2398	11.5665	11.2263	11.6579	10.7669
ASHGA5P052556	0.0162448	-2.5208	down	protein_coding	NM_032292	CCDS1121.1	GON4L	RefSeq	4738	chr1	-	155734575	155826972		AGAACTCCAGGTGAGAGCTGGAGAATATTCTCAAGTATTTCGTGGACTCAGTAATATGTA	54856	Hs.656361	GO:0003677|GO:0003682|GO:0005634|GO:0005730|GO:0006355	GON-4-like protein isoform b	36.8558	63.4546	4.21384	5.54772	5	53.6662	101.718	63.44	27.9925	6.0646	5	31.9643	76.3	45.6699	17.746	74.5418	79.8208	82.226	67.8775	2.62964	4.54765	5.20846	5.42121	4.67039	4.03384	2.61568	4.58383	6.36038	4.87548	4.42153
ASHGA5P054373	0.0292247	-3.02918	down	protein_coding	NM_014142	CCDS7089.1	NUDT5	RefSeq	1224	chr10	-	12209572	12238143		ACATGCAAATGCAAAGCCATTTGAAGTGCCCTTCTTGAAATTTTAAGCCCAAATATGACA	11164	Hs.555956	GO:0000287|GO:0005622|GO:0009117|GO:0009191|GO:0017110|GO:0019144|GO:0019303|GO:0047631	ADP-sugar pyrophosphatase	2889.13	5240.43	10.5664	12.1653	82.1191	6084.02	5201.9	4172.29	2154.4	493.73	123.036	4801.57	6228.22	2830.34	2094.18	5765.58	7673.17	6600.56	5490.93	7.58232	11.4736	11.406	11.8117	11.068	10.2381	8.88293	12.0682	11.9919	11.1979	11.3529
ASHGA5P053054	0.0274312	-4.6551	down	protein_coding	NM_020192	CCDS5459.1	YAE1D1	RefSeq	907	chr7	+	39606002	39612480		TGTTCATATGTAGAATGTTGTAGAACACAGGAGCATGCACATTCAGAAAACCCAAGCCCC	57002	Hs.83313		yae1 domain-containing protein 1	131.485	252.466	5.20506	7.42387	5	190.607	366.383	265.219	88.578	5	5	126.092	106.547	161.022	67.7237	307.68	354.883	538.476	230.928	2.62964	6.36191	7.15661	7.52065	6.27901	2.57053	2.61568	6.50642	6.8448	6.64544	6.34406
ASHGA5P004726	0.00752063	-2.12978	down	protein_coding	NM_001145816	CCDS54821.1	HPGD	RefSeq	2880	chr4	-	175411327	175444049		CTCAGCAGCGCCCACCATTGATTGCCAATGGATTGATAACACTCATTGAAGATGATGCTT	3248	Hs.596913	GO:0003824|GO:0004957|GO:0005634|GO:0005730|GO:0005737|GO:0005829|GO:0006693|GO:0007179|GO:0007565|GO:0007567|GO:0016404|GO:0019372|GO:0030728|GO:0042803|GO:0045786|GO:0051287|GO:0070403|GO:0070493|GO:0097070	15-hydroxyprostaglandin dehydrogenase [NAD(+)] isoform 2	16.1881	28.3588	3.21544	4.30615	5	20.9863	51.3446	25.0224	9.99523	5	5	7.15602	22.7311	14.9038	7.15257	49.1402	45.9541	38.7507	19.8794	2.62964	3.36255	4.20428	4.11969	3.41478	2.57053	2.61568	2.80638	4.49781	3.47596	3.26822
ASHGA5P002865	0.0454067	-2.1444	down	protein_coding	NM_001101669	CCDS3757.1	INPP4B	RefSeq	4041	chr4	-	142949181	143767604	NM_003866	GATTGCATGAGAAGAGAAGGATGCCGCATAGAGAATGTACTGAAGAATATCAAATGCAGA	8821	Hs.531403	GO:0005829|GO:0006644|GO:0006661|GO:0007165|GO:0016316|GO:0034597|GO:0036092|GO:0044281	type II inositol 3,4-bisphosphate 4-phosphatase	308.373	523.665	7.54242	8.643	11.4667	467.968	700.913	648.86	275.833	96.5662	33.3946	231.979	696.915	260.629	236.225	533.545	738.621	695.936	503.781	5.17114	7.67534	8.15052	8.90032	7.95107	8.06078	7.04049	7.38973	9.38417	7.38216	8.16046
ASHGA5P055999	0.0450935	-4.56171	down	protein_coding	NM_006568	CCDS9719.1	CGRRF1	RefSeq	1323	chr14	+	54976586	55005334		TGGCTGTGTGAAGTATTTTCAGCAGTGCCCAATGTGCAGGCAGTTTGTTCAGGAATCTTT	10668	Hs.59106	GO:0005634|GO:0006950|GO:0007050|GO:0008270|GO:0008285|GO:0030308	cell growth regulator with RING finger domain protein 1	279.059	489.967	6.27033	8.4599	5	524.262	613.693	465.213	288.099	10.925	5	320.278	263.964	373.802	128.079	634.082	743.761	894.894	391.184	2.62964	7.84198	7.93695	8.3514	8.02173	4.90443	2.61568	7.86083	8.14476	7.94156	7.28614
ASHGA5P014407	0.0161287	-1.7694	down	protein_coding	ENST00000407967	CCDS9180.2	RNFT2	GENCODE	2415	chr12	+	117176095	117291436		CCTGTGCCAGATGCTGTTGAAGGGGCACAAGAAATTGGAGCTGGAGAAGATTGATGAAAG	84900	Hs.437195	GO:0009055|GO:0051536	ring finger protein, transmembrane 2 [Source:HGNC Symbol;Acc:25905]	12.2868	17.3738	2.94062	3.76388	5	20.5729	23.584	29.1373	5	5	5	5	12.8721	18.9937	8.61993	20.2953	18.3412	32.798	9.69667	2.62964	3.34163	3.33402	4.32787	2.3654	2.57053	2.61568	2.34018	3.70027	3.74271	3.47596
ASHGA5P004698	0.0419721	-3.53205	down	protein_coding	NM_001166304	CCDS54701.1	PIGX	RefSeq	3106	chr3	+	196439244	196462876		TTTGACAAAACTATAGAGTTCCCGATTTTGAAATGCTGGGCTCACTCAGAAGTGGCAGCC	54965	Hs.223296	GO:0005789|GO:0006501|GO:0016021|GO:0016254|GO:0043687|GO:0044267	phosphatidylinositol-glycan biosynthesis class X protein isoform 1 precursor	104.058	158.519	5.00106	6.82157	5	308.053	191.108	119.001	99.1363	5	5	100.168	100.039	92.0652	55.8952	156.637	332.525	207.387	165.087	2.62964	7.07388	6.17381	6.32049	6.441	2.57053	2.61568	6.18343	6.75584	5.8405	6.07179
ASHGA5P001453	0.045378	-4.94474	down	protein_coding	NM_014367	CCDS43139.1	FAM162A	RefSeq	838	chr3	+	122103022	122128961		GGGCAAGAAGGCTGCCCAAAGACACGAGACTTTAACAAGCTTGAACTTAGAAAAGAAAGC	26355	Hs.584881	GO:0005515|GO:0005739|GO:0006919|GO:0006927|GO:0016021|GO:0043065|GO:0051402|GO:0071456|GO:0090200	protein FAM162A	821.433	1458.49	7.80215	10.108	15.3505	1515.55	2457.38	1356.13	566.186	41.0987	5	614.758	664.08	917.379	469.656	1981.8	2638.74	2231.17	1306.58	5.56333	9.37734	10.1621	10.0206	9.00471	6.82948	2.61568	8.84393	9.32249	9.3107	9.15985
ASHGA5P003990	0.0483203	-5.57979	down	protein_coding	NM_138443	CCDS11928.1	HAUS1	RefSeq	1145	chr18	+	43684297	43708299	NR_026978	CACTATCAGAGAAACTGGCAAGATTAAAGCAACAGACTATACCTTTGAAGAAAAAATTGG	115106	Hs.436617	GO:0000922|GO:0003674|GO:0005737|GO:0005813|GO:0005874|GO:0007067|GO:0051225|GO:0051297|GO:0051301|GO:0070652	HAUS augmin-like complex subunit 1	465.537	730.366	6.61413	9.09434	5	834.936	1272.23	826.272	280.37	7.29392	5	493.198	341.746	590.789	226.929	1061.78	990.048	1294.96	606.31	2.62964	8.51298	9.11787	9.2681	7.97646	4.29983	2.61568	8.49247	8.4769	8.62979	8.10105
ASHGA5P008036	0.0186009	-1.77619	down	protein_coding	NM_001100427	CCDS43253.1	RAP1GDS1	RefSeq	3767	chr4	+	99182526	99365012	NM_001100426, NM_021159	AATGAGAATGATTCGCTTCAAGCTCAGCTTATCAATATGGGTGTTATTCCTACCTTAGTG	5910	Hs.132858	GO:0005096|GO:0005575|GO:0008150|GO:0043547	rap1 GTPase-GDP dissociation stimulator 1 isoform 3	16.5035	23.4747	3.28257	4.11135	5	25.5339	44.712	24.236	7.72317	5	5	14.8232	15.2933	17.7932	8.08165	33.1692	29.4339	42.392	18.1594	2.62964	3.58784	4.02758	4.079	3.13336	2.57053	2.61568	3.61694	3.92222	3.66962	3.40197
ASHGA5P008530	0.0142479	-1.5999	down	protein_coding	NM_004810	CCDS13999.1	GRAP2	RefSeq	1552	chr22	+	40297085	40367384		AAGAATTTCATAGACATCCAGTTTCCCAAATGGTTTCACGAAGGCCTCTCTCGACACCAG	9402	Hs.517499	GO:0005070|GO:0005515|GO:0005634|GO:0005730|GO:0005737|GO:0005768|GO:0005829|GO:0007265|GO:0007267|GO:0031295|GO:0050852	GRB2-related adapter protein 2	50.3723	77.3171	5.17902	5.857	7.56867	90.9736	148.06	55.8371	45.3787	19.1247	9.91672	26.1184	54.2091	77.8202	33.0546	88.723	129.745	90.0413	67.6263	4.59759	5.29467	5.7793	5.23522	5.33809	5.72567	5.15021	4.31142	5.8382	5.5958	5.31467
ASHGA5P042686	0.0369642	-1.74106	down	protein_coding	NM_025217	CCDS5222.1	ULBP2	RefSeq	1362	chr6	+	150263135	150270368		AATAATCACGTTAGACTTCAGACCTCTGGGGATTCTTTCCGTGTCCTGAAAGAGAATTTT	80328	Hs.656778	GO:0005615|GO:0005886|GO:0006955|GO:0009986|GO:0016020|GO:0019882|GO:0030101|GO:0031225|GO:0032393|GO:0042612|GO:0050776	NKG2D ligand 2 precursor	18.3845	23.8468	3.38744	4.18741	5	25.9463	35.7836	24.9373	6.4424	5	5	38.9665	16.161	33.1317	10.9984	29.1027	23.2113	34.5389	19.7834	2.62964	3.60689	3.77062	4.11601	2.94005	2.57053	2.61568	4.85012	3.99358	4.43316	3.76703
ASHGA5P013267	0.0287319	-2.86462	down	protein_coding	NM_198929	CCDS30907.1	PYHIN1	RefSeq	1995	chr1	+	158901336	158946849	NM_198930	CAACAACCCCATCCAGCAGTTCCTTCACCAAGGTCACCAAGGACAAGGATATCAAATAAC	149628	Hs.734876	GO:0007049|GO:0016607	pyrin and HIN domain-containing protein 1 isoform beta 1	376.46	727.819	7.42394	8.94228	10.6033	634.057	1107.21	751.104	251.834	37.1174	24.0319	195.727	200.685	537.483	243.142	1050.81	931.127	1726.79	404.689	5.06093	8.12253	8.90688	9.11989	7.82496	6.67903	6.53463	7.14265	7.75725	8.4931	8.19969
ASHGA5P004600	0.0459302	-4.42262	down	protein_coding	NM_001035505	CCDS33224.1	BOLA3	RefSeq	465	chr2	-	74362527	74375039		GACATTTCAGGCACTAAAAGAAGAAATCAAAGAGATGCATGGATTGCGGATATTTACCTC	388962	Hs.61472	GO:0003674|GO:0005575|GO:0005576|GO:0008150	bolA-like protein 3 isoform 2	315.026	518.582	6.50955	8.65445	5	538.521	805.905	596.276	224.588	29.3626	5	315.552	381.826	348.819	202.324	736.692	688.177	741.452	530.784	2.62964	7.88239	8.38352	8.74529	7.63771	6.34222	2.61568	7.83998	8.61567	7.84055	7.94057
ASHGA5P033956	0.0309845	-2.69698	down	protein_coding	ENST00000382159	CCDS12091.1	GNG7	GENCODE	4246	chr19	-	2511217	2702746		TAACAACATAGCCCAGGCCCGGAAGCTGGTGGAACAGCTACGCATAGAAGCCGGGATTGA	2788	Hs.515544	GO:0044281|GO:0007186|GO:0001662|GO:0007626|GO:0007268|GO:0008277|GO:0071377|GO:0006112|GO:0007168|GO:0045761|GO:0005886|GO:0005834|GO:0004871	guanine nucleotide binding protein (G protein), gamma 7 [Source:HGNC Symbol;Acc:4410]	48.8254	77.1536	4.3415	5.77284	5	94.5636	110.593	62.5664	41.7247	5	5	66.1555	25.1499	71.8865	44.6054	91.4902	138.207	106.584	62.1518	2.62964	5.34832	5.33441	5.40339	5.23118	2.57053	2.61568	5.59879	4.65171	5.49053	5.73846
ASHGA5P010094	0.0496097	-2.0589	down	protein_coding	ENST00000359204	CCDS7430.1	FRA10AC1	GENCODE	3089	chr10	-	95427639	95462329		GGCCTCCAAGAAAAAAGATAAAGGACATTCATCTTCAAAGAAATCTGAAGATTCTCTACT	118924	Hs.586650	GO:0005634|GO:0005515	fragile site, folic acid type, rare, fra(10)(q23.3) or fra(10)(q24.2) candidate 1 [Source:HGNC Symbol;Acc:1162]	850.458	1454.95	9.15548	10.1974	41.6823	1256.32	1424.2	1130.41	837.738	421.928	80.306	1611.08	1266.74	1593.28	421.946	1852.61	1839.64	1512.56	1697.89	6.78873	9.12512	9.29392	9.72208	9.62496	10.0709	8.27986	10.3383	10.09	10.202	9.02516
ASHGA5P000877	0.0323999	-3.15971	down	protein_coding	NM_014051	CCDS4943.1	TMEM14A	RefSeq	1015	chr6	+	52535883	52551385		AATGCCTGCTGGTTTGGTTGCAGGTTTAAGCCTCATGATGATCCTGAGACTTGTCTTGTT	28978	Hs.94896	GO:0016021	transmembrane protein 14A	62.129	115.42	4.49542	6.15521	5	86.1426	197.613	100.024	50.9429	5	5	47.3094	25.9282	133.96	29.382	190.875	202.023	164.682	61.0891	2.62964	5.21933	6.23349	6.07747	5.49361	2.57053	2.61568	5.12358	4.6955	6.38893	5.14566
ASHGA5P007759	0.0229215	-1.57635	down	protein_coding	NM_022468	CCDS10492.1	MMP25	RefSeq	3565	chr16	+	3096681	3110724		ACTTTTGGGTCAAAAGACGGCGAGGGGACCGACCTGTTTGCCGTGGCTGTCCATGAGTTT	64386	Hs.654979	GO:0004222|GO:0005509|GO:0005578|GO:0005886|GO:0006508|GO:0006954|GO:0008270|GO:0009986|GO:0016020|GO:0031225|GO:0060022	matrix metalloproteinase-25 preproprotein	12.5054	17.0779	3.09577	3.75236	5	16.855	21.9908	12.8376	6.07231	5	5	27.2878	18.3388	24.2201	11.9559	18.7836	17.869	21.0714	7.30645	2.62964	3.10281	3.25505	3.34551	2.87968	2.57053	2.61568	4.36722	4.17802	4.02464	3.86957
ASHGA5P054498	0.0133086	-3.95983	down	protein_coding	NM_033022	CCDS7356.1	RPS24	RefSeq	671	chr10	+	79793517	79800473	NM_001026, NM_001142282, NM_001142283, NM_001142284, NM_001142285	GGCCGGCGAATCGTGGTTCTCTTTTCCTCCTTGGCTGTCTGAAGATAGATCGCCATCATG	6229	Hs.280130	GO:0000166|GO:0000184|GO:0000462|GO:0003735|GO:0005634|GO:0005730|GO:0005737|GO:0005829|GO:0006364|GO:0006412|GO:0006412|GO:0006413|GO:0006414|GO:0006415|GO:0006614|GO:0010467|GO:0015935|GO:0015935|GO:0016032|GO:0016070|GO:0016071|GO:0019058|GO:0019083|GO:0022627|GO:0031369|GO:0034101|GO:0042274|GO:0044267	40S ribosomal protein S24 isoform a	1473.83	3726.23	9.58416	11.5696	223.572	2225.27	563.327	3542.32	1959.79	92.9606	83.803	3099.62	1371.28	2985.24	986.224	5550.22	4687.18	6057.7	4445.74	8.72172	9.97305	7.80782	11.5236	10.9171	8.0005	8.34435	11.3851	10.1946	11.2824	10.2859
ASHGA5P029107	0.0354541	-2.96107	down	protein_coding	NM_002013	CCDS9683.1	FKBP3	RefSeq	1353	chr14	-	45584801	45603732		TATGAGTAAAGGAGAAAAGGCTCGACTGGAGATTGAACCAGAATGGGCTTACGGAAAGAA	2287	Hs.509226	GO:0000413|GO:0003755|GO:0004872|GO:0005528|GO:0005634|GO:0006457|GO:0016020|GO:0018208	peptidyl-prolyl cis-trans isomerase FKBP3	929.664	1599.1	8.7106	10.2767	32.0113	1531.7	2460.26	1656.03	633.77	113.849	20.2247	989.469	783.431	1152.19	517.339	1839.86	2461.4	2968.68	1470.8	6.47688	9.3917	10.1672	10.3081	9.17401	8.31135	6.27125	9.58434	9.52093	9.69033	9.30525
ASHGA5P003015	0.0217095	-2.09408	down	protein_coding	NM_018981	CCDS33345.1	DNAJC10	RefSeq	4193	chr2	+	183580998	183643255		CTCCTGGAGCCACTTTAAATAACAAAGAGAAAAACAGTATTTTGTTTCTCAACTCATTGG	54431	Hs.516632	GO:0001671|GO:0001933|GO:0005515|GO:0005576|GO:0005783|GO:0005788|GO:0006457|GO:0006662|GO:0009055|GO:0015035|GO:0015036|GO:0030433|GO:0031072|GO:0032781|GO:0034663|GO:0034976|GO:0045454|GO:0051082|GO:0051087|GO:0051117|GO:0051787|GO:0070059	dnaJ homolog subfamily C member 10 precursor	21.157	37.1416	3.75876	4.82508	5	37.5216	37.0402	37.2288	11.9342	7.07802	5	28.4531	56.3422	29.7152	16.8386	26.0676	39.7079	37.0417	54.2777	2.62964	4.05544	3.80879	4.66217	3.61554	4.2566	2.61568	4.42621	5.89796	4.28395	4.34847
ASHGA5P032314	0.0159766	-2.21714	down	protein_coding	NM_198147	CCDS32602.1	ABHD15	RefSeq	3365	chr17	-	27887688	27894042		TACCTGCAGTTGGCGGACGATGGGCTAGTGGCCCTGGACTGGGTGGTAGGACCTTGTGTT	116236	Hs.106510	GO:0004091|GO:0005576	abhydrolase domain-containing protein 15 precursor	23.838	37.458	3.65387	4.80256	5	41.0171	24.7613	20.0362	22.5405	5	5	67.3488	30.1455	55.4187	20.3452	58.6116	40.0164	37.0657	20.603	2.62964	4.1771	3.38744	3.8445	4.37954	2.57053	2.61568	5.62648	4.93077	5.12692	4.61793
ASHGA5P044366	0.0317937	-1.81489	down	protein_coding	NM_022133	CCDS6234.1	SNX16	RefSeq	3471	chr8	-	82711817	82754521	NM_152836	CCAGAAGAAAGCTGGGTAGTTTTCAGAAGATACACTGACTTCTCTAGGCTTAATGACAAA	64089	Hs.492121	GO:0005764|GO:0005769|GO:0005770|GO:0006622|GO:0007154|GO:0008333|GO:0031313|GO:0031901|GO:0031902|GO:0035091|GO:0042802|GO:0045022	sorting nexin-16 isoform a	13.384	22.0652	3.13995	3.99983	5	17.8097	31.7992	18.5717	6.27355	5	5	17.6178	11.8732	21.4469	9.91496	27.4095	8.66416	53.4405	21.7074	2.62964	3.17208	3.64896	3.75819	2.91094	2.57053	2.61568	3.81358	3.59757	3.88021	3.64027
ASHGA5P002047	0.0393203	-2.81165	down	protein_coding	NM_032311	CCDS14038.1	POLDIP3	RefSeq	3435	chr22	-	42979726	43010962		GCTCTGAAGCTCACCAAAACCATCCAGGTTCCACAGCAGAAAGCCATGGCACCACTTCAT	84271	Hs.505802	GO:0000166|GO:0003723|GO:0005515|GO:0005634|GO:0005730|GO:0005737|GO:0016607|GO:0035145|GO:0043231|GO:0045727	polymerase delta-interacting protein 3 isoform 1	67.0957	90.4209	4.54713	6.03855	5	126.729	218.913	61.201	62.7123	5	5	52.2108	67.2867	68.5915	34.5332	110.692	182.925	103.369	65.5482	2.62964	5.76587	6.38731	5.36688	5.77876	2.57053	2.61568	5.2624	6.1627	5.42349	5.38016
ASHGA5P014505	0.0257437	-1.74268	down	protein_coding	NM_001128143	CCDS46474.1	PMS1	RefSeq	3421	chr2	+	190648810	190742355		ACATAACAAGATTTATCTCAGTGGATTTCTTCCAAAGTGTGATGCAGACCACTCTTTCAC	5378	Hs.111749	GO:0003677|GO:0003697|GO:0005524|GO:0005634|GO:0006200|GO:0006298|GO:0007131|GO:0016887|GO:0030983|GO:0032300|GO:0032389|GO:0032407	PMS1 protein homolog 1 isoform b	11.8631	20.1161	2.99898	3.80029	5	10.8341	33.7047	19.2128	5.34704	5	5	10.8062	10.2624	23.5134	5	25.4249	31.5222	25.6525	19.4374	2.62964	2.63782	3.70713	3.79535	2.76525	2.57053	2.61568	3.27043	3.42419	3.9884	2.3896
ASHGA5P012464	0.024572	-2.24535	down	protein_coding	NM_001001437	CCDS32626.1	CCL3L3	RefSeq	780	chr17	-	34522267	34524147	NM_002983, uc002hlt.1	ACTTTGAGACGAGCAGCCAGTGCTCCAAGCCCAGTGTCATCTTCCTAACCAAGAGAGGCC	414062	Hs.454713	GO:0005576|GO:0005576|GO:0005615|GO:0006935|GO:0006954|GO:0006955|GO:0008009|GO:0008285	C-C motif chemokine 3-like 1 precursor	31.9435	51.6507	4.05652	5.22347	5	51.6926	114.641	22.0218	24.8029	5	7.44669	24.9426	38.8059	44.48	14.5709	71.4634	46.2081	68.3549	77.6717	2.62964	4.49714	5.38841	3.95186	4.50655	2.57053	4.65674	4.25133	5.31826	4.84039	4.12795
ASHGA5P012904	0.0148495	-1.86756	down	protein_coding	NM_001105538	CCDS42238.1	MYBBP1A	RefSeq	4122	chr17	-	4442190	4458681		TCAGAGTGGGGCCAAGAAGAAAGCACAGACTCTGAGATTCACAATCAGCAGCTCTAAAAA	10514	Hs.701718	GO:0003677|GO:0003887|GO:0005634|GO:0005634|GO:0005730|GO:0005730|GO:0005737|GO:0006351|GO:0006355|GO:0006913|GO:0008134|GO:0042149|GO:0042564|GO:0043231|GO:0071158|GO:0072332	myb-binding protein 1A isoform 1	217.292	374.641	7.33474	8.2359	16.9416	334.921	586.018	274.357	153.718	107.024	57.9871	207.37	411.612	372.215	189.289	495.42	404.559	360.762	388.628	5.69206	7.19609	7.86376	7.56777	7.08761	8.21072	7.83556	7.22438	8.72826	7.93392	7.83892
ASHGA5P012298	0.0094311	-1.78144	down	protein_coding	NM_016014	CCDS35042.1	FAM108B1	RefSeq	1614	chr9	-	74477367	74526148		ACAGGAACTGGTGCAGAAACATAAAGAAGGGAAGTGATTTTCTCAAGGTCTACAGTTTTC	51104	Hs.380389	GO:0005576|GO:0016787	abhydrolase domain-containing protein FAM108B1 isoform 1 precursor	13.4375	20.4283	3.16318	3.99622	5	27.981	24.0599	19.7281	7.87514	5	5	12.8555	19.9946	16.4106	8.74445	18.6846	23.5665	38.9669	16.6305	2.62964	3.69517	3.35486	3.82558	3.15221	2.57053	2.61568	3.46178	4.30838	3.58237	3.49193
ASHGA5P051895	0.011541	-2.35355	down	protein_coding	NM_005114	CCDS3408.1	HS3ST1	RefSeq	1965	chr4	-	11399987	11430537		CTGGCACTGATTTGCAATAAGCTAAGCTCAGAAACTTTCCTACTGTAAGTTCTGGTGTAC	9957	Hs.507348	GO:0005737|GO:0005796|GO:0005975|GO:0006024|GO:0008146|GO:0008467|GO:0016021|GO:0030203|GO:0044281	heparan sulfate glucosamine 3-O-sulfotransferase 1 precursor	20.7308	38.8491	3.48761	4.72245	5	20.136	56.0978	42.313	11.6604	5	5	20.6393	15.0359	36.7966	12.0536	49.0271	52.1865	77.6457	29.1982	2.62964	3.318	4.32372	4.84522	3.58961	2.57053	2.61568	4.00844	3.89468	4.58061	3.88078
ASHGA5P004033	0.0244067	-2.05935	down	protein_coding	NM_001005751	CCDS41527.1	FAM21A	RefSeq	4735	chr10	+	51827683	51893269	NM_001169106, NM_001169107, NM_015262	GGCTAGGATGATGAACCGGACGACCCCCGACCAGGAGCTGGCGCCAGCGTCGGAGCCCGT	387680	Hs.645272	GO:0005769|GO:0031901|GO:0042147|GO:0071203	WASH complex subunit FAM21A	31.5568	47.1822	4.15156	5.19375	5.80952	48.0207	66.4199	50.2067	38.0288	5	5	33.9686	50.7592	38.6834	27.0537	64.9936	53.6095	64.0011	31.1751	4.22183	4.39341	4.56789	5.08276	5.10009	2.57053	2.61568	4.6603	5.7296	4.65551	5.02384
ASHGA5P012370	0.0132297	-4.17567	down	protein_coding	NM_001082537	CCDS41835.1	TCTN1	RefSeq	2025	chr12	+	111051831	111086935	NM_001173975, NM_024549	CAACAGGAAGGATTCCTGCCAGCTCCCAGGGGCTTTGGTTATAGAAGTGAAGTGGACTAA	79600	Hs.211511	GO:0001701|GO:0001841|GO:0005615|GO:0005932|GO:0008589|GO:0021523|GO:0021537|GO:0021904|GO:0021956|GO:0036038|GO:0060271	tectonic-1 isoform 2 precursor	84.8432	285.119	5.24766	7.30966	5.01342	206.484	203.872	103.764	68.2116	9.89518	5	76.505	64.2104	135.708	1052.49	202.873	216.487	216.162	107.904	4.01732	6.47124	6.27983	6.13178	5.90064	4.7593	2.61568	5.80547	6.09701	6.40659	10.3714
ASHGA5P053684	0.0464767	-3.5436	down	protein_coding	NM_001001790	CCDS43803.1	TOMM5	RefSeq	773	chr9	-	37588411	37592636	NM_001134484, NM_001134485	CAGAGCCGCGATGTTCCGGATTGAGGGCCTCGCGCCGAAGCTGGACCCGGAGGAGATGAA	401505	Hs.130774	GO:0005739|GO:0005742|GO:0006626|GO:0006626|GO:0008565|GO:0016021|GO:0044267	mitochondrial import receptor subunit TOM5 homolog isoform 1	208.419	312.802	5.97178	7.79699	5	349.252	722.129	263.227	155.632	5.17131	6.48813	160.45	197.314	181.406	86.8357	375.475	589.96	473.538	285.086	2.62964	7.25294	8.20142	7.51065	7.10579	3.80711	4.41554	6.85112	7.7361	6.81835	6.70253
ASHGA5P009789	0.0318635	-1.63369	down	protein_coding	ENST00000357260	CCDS841.1	FAM212B	GENCODE	5980	chr1	-	112264685	112282046		ACAGGAGCTGATGTCCATGAAGGAGGTGGGTGATGGCTTACAGGATCAGATGAACTGCAT	55924	Hs.193406		family with sequence similarity 212, member B [Source:HGNC Symbol;Acc:28045]	9.16093	14.8079	2.83186	3.54	5	16.9799	17.0217	9.93043	9.35546	5	5	5	19.8083	10.0144	8.68961	11.401	11.0127	36.4827	6.24698	2.62964	3.11227	2.98848	3.05703	3.34107	2.57053	2.61568	2.34018	4.29551	3.04243	3.48477
ASHGA5P038132	0.0387189	-1.56183	down	protein_coding	NM_001012409	CCDS46773.1	SGOL1	RefSeq	3999	chr3	-	20209935	20227698	NM_001012410, NM_001199251, NM_001199252	GAGCACTGAAATACACAGATGAAAAAGAGACGGAGGGTTCTAAGCCAACAAAAACTCCTA	151648	Hs.105153	GO:0000087|GO:0000236|GO:0000278|GO:0000775|GO:0000776|GO:0000776|GO:0000777|GO:0000779|GO:0000780|GO:0000922|GO:0005515|GO:0005813|GO:0005829|GO:0007059|GO:0008608|GO:0010457|GO:0030892|GO:0045132|GO:0051301	shugoshin-like 1 isoform A1	6.50039	13.3695	2.56029	3.20353	5	8.53459	12.0377	6.39349	5	5	5	5.03739	7.26149	10.6974	5	15.7238	17.0148	32.8886	5	2.62964	2.47435	2.66793	2.64075	2.3654	2.57053	2.61568	2.51802	3.02111	3.11796	2.3896
ASHGA5P004817	0.019585	-2.2206	down	protein_coding	NM_194291	CCDS6348.1	TMEM65	RefSeq	4318	chr8	-	125323158	125384940		TACACATTTGGGCAAAGCTGTTGGGGTGACTATTGGCTGCATTCTAGGAATGTTTCCTTT	157378	Hs.187646	GO:0005739|GO:0016021	transmembrane protein 65	25.9532	41.7747	3.72587	4.87682	5	57.5744	57.5588	29.6598	20.8749	5	5	26.9573	35.6492	46.9377	9.37943	43.3796	67.2232	63.4434	26.4104	2.62964	4.64621	4.36104	4.34911	4.28468	2.57053	2.61568	4.35006	5.18455	4.9103	3.57579
ASHGA5P053846	0.0188052	-2.13913	down	protein_coding	NM_001499	CCDS6904.1	GLE1	RefSeq	2266	chr9	+	131266970	131302156		TACTTTCCCAGGTATCAGGCTTGTTGAGCAGACAGCAGGGGATTAAGTAACTCATAACCA	2733	Hs.522418	GO:0005643|GO:0005737|GO:0006406|GO:0015031|GO:0016973	nucleoporin GLE1 isoform 2	31.3148	48.5063	4.13937	5.23639	5	57.0336	68.2272	40.7593	29.3558	7.27745	5	37.865	57.482	32.3783	26.3729	53.6115	67.704	58.2144	43.7811	2.62964	4.6314	4.60475	4.79139	4.73583	4.29682	2.61568	4.80947	5.92957	4.40381	4.98359
ASHGA5P014279	0.00719422	-1.70594	down	protein_coding	NM_001172699	CCDS54934.1	PPARGC1B	RefSeq	10556	chr5	+	149151502	149234585		CAGAGCAATGGGTGGAGGGTCCGGGGAGGAGCAACTCTATGCTGACTTTCCAGAACTTGA	133522	Hs.483816	GO:0000166|GO:0001104|GO:0001503|GO:0003723|GO:0005634|GO:0005739|GO:0006390|GO:0007015|GO:0010694|GO:0016592|GO:0030331|GO:0030374|GO:0030520|GO:0030546|GO:0034614|GO:0042327|GO:0045672|GO:0045780|GO:0045892|GO:0045944|GO:0050682|GO:0051384|GO:0051591|GO:0060346|GO:2000273	peroxisome proliferator-activated receptor gamma coactivator 1-beta isoform 3	8.52512	15.1844	2.83677	3.60734	5	16.9148	9.96926	5.85138	9.54456	5	5	10.921	19.994	19.3383	8.62708	13.0777	9.82978	28.1159	7.30831	2.62964	3.10655	2.54564	2.58359	3.36231	2.57053	2.61568	3.28024	4.30826	3.76266	3.47656
ASHGA5P000800	0.0423467	-3.37471	down	protein_coding	NM_016126	CCDS41341.1	HSPB11	RefSeq	601	chr1	-	54387233	54411288		AGAAATTGTGGCACATGATGGCTCCGCTACTTACTTGAGATTCATTATTGTATCAGCCTT	51668	Hs.525462	GO:0005929|GO:0006950|GO:0007155|GO:0030992	heat shock protein beta-11	1862.14	3331.06	9.67658	11.4313	20.8433	3636.44	4142.99	3223.96	1351.05	284.296	49.7027	2187.84	4433.97	1836.23	1206.03	3404.15	3899.1	5304.48	3233.45	5.94864	10.6912	11.0417	11.3776	10.3558	9.55127	7.62216	10.8242	11.6331	10.4451	10.5702
ASHGA5P053848	0.0396993	-1.75995	down	protein_coding	NM_013355	CCDS6908.1	PKN3	RefSeq	3385	chr9	+	131464801	131483199		AGAAGCGCCTCGGGGCAGGTGAGCAGGATGCCGAGGAGATCAAGGTCCAGCCATTCTTCA	29941	Hs.300485	GO:0004672|GO:0004697|GO:0005515|GO:0005524|GO:0005634|GO:0005794|GO:0006468|GO:0007165|GO:0010631|GO:0048471	serine/threonine-protein kinase N3	8.52602	16.0528	2.77307	3.5886	5	20.3267	11.3221	8.19396	8.36533	5	5	5	42.024	6.49481	8.83645	13.1189	9.30094	23.877	8.7176	2.62964	3.32921	2.62522	2.856	3.21808	2.57053	2.61568	2.34018	5.4462	2.62129	3.50317
ASHGA5P006034	0.0281915	-2.11127	down	protein_coding	NM_032789	CCDS34960.1	PARP10	RefSeq	3525	chr8	-	145051319	145060635		GTGAGCCTGGAGGAGGTCCGAGAACTGCTGGCCACCCTGGAGGGCCTAGACCTAGACGGG	84875	Hs.348609	GO:0000166|GO:0003950|GO:0005515|GO:0005634|GO:0005730|GO:0005737|GO:0005794|GO:0010847|GO:0048147|GO:0070212	poly [ADP-ribose] polymerase 10	20.0049	34.09	3.47627	4.55438	5	39.6694	49.7245	22.6826	19.3486	5	5	13.6142	87.2088	20.7662	15.0754	38.103	26.0714	36.2985	15.1067	2.62964	4.1321	4.15857	3.98968	4.1867	2.57053	2.61568	3.52726	6.56359	3.84558	4.17865
ASHGA5P028246	0.0105503	-3.62378	down	protein_coding	NM_001008394	CCDS53822.1	EID3	RefSeq	1486	chr12	+	104697509	104698982		GGCAGCTTTTGAAATTTCTGAGGCTATGATTACATACTCCTCATACTAAAGATTTCTTAG	493861	Hs.659857	GO:0000781|GO:0005515|GO:0005634|GO:0005737|GO:0006281|GO:0006310|GO:0006351|GO:0006355|GO:0030915|GO:0042802	EP300-interacting inhibitor of differentiation 3	61.4822	132.768	4.70787	6.56537	5	74.3468	148.875	139.022	36.4222	6.93094	5	76.2609	112.008	93.4322	33.3685	149.289	194.176	232.925	114.179	2.62964	5.00778	5.78798	6.56058	5.03804	4.22299	2.61568	5.80028	6.91512	5.86536	5.3256
ASHGA5P018489	0.0313404	-1.83217	down	protein_coding	NM_001085400	CCDS43221.1	RELL1	RefSeq	3622	chr4	-	37612255	37687999		AGAGTAGCAGCAATGACTTGACTTGAAGAGCTCTAAGAGACTGAAAACTTATATGAAGTT	768211	Hs.283378	GO:0005737|GO:0005886|GO:0015630|GO:0016021	RELT-like protein 1 precursor	20.5999	27.7244	3.54722	4.42077	5	43.8345	39.0788	19.4155	23.4255	5	5	24.0452	37.3504	23.0248	13.736	27.715	37.7586	24.849	29.6373	2.62964	4.2627	3.86861	3.80683	4.42459	2.57053	2.61568	4.19914	5.25887	3.962	4.05146
ASHGA5P041724	0.0324195	-2.29625	down	protein_coding	ENST00000359611	CCDS4639.1	HIST1H2AM	GENCODE	487	chr6	-	27860476	27860963		AAGGGCTGAACTTTAAAAATGTAAACTTACAAGACAAAAGGCTCTTTTCAGAGCCACCCA	8336	Hs.134999	GO:0006334|GO:0005634|GO:0005622|GO:0000786|GO:0003677|GO:0043565|GO:0019899	histone cluster 1, H2am [Source:HGNC Symbol;Acc:4735]	22.8302	41.8588	3.62705	4.82633	5	46.1897	33.8308	30.1638	13.9024	5	5	43.5551	15.5511	67.995	19.5223	14.4347	55.4481	76.8098	43.251	2.62964	4.33823	3.71071	4.36803	3.78114	2.57053	2.61568	5.00247	3.9474	5.40961	4.55473
ASHGA5P000627	0.0176864	-2.18998	down	protein_coding	NM_006799	CCDS10478.1	PRSS21	RefSeq	1168	chr16	+	2867163	2871723	NM_001270452, NM_144956, NM_144957	GCTTTGAAACCTATAGTGACCTTAGTGATCCCTCCGGGTGGATGGTCCAGTTTGGCCAGC	10942	Hs.72026	GO:0004252|GO:0005737|GO:0005886|GO:0006508|GO:0008236|GO:0016020|GO:0031225	testisin isoform 1 preproprotein	15.3412	29.8444	3.17462	4.30554	5	26.671	33.6696	27.3399	5	5	5	15.0495	9.485	17.0144	13.0239	34.1732	57.6001	22.7213	54.8929	2.62964	3.63925	3.70601	4.23505	2.3654	2.57053	2.61568	3.63543	3.32815	3.62146	3.98144
ASHGA5P054927	0.0193798	-1.83434	down	protein_coding	NM_004790	CCDS31591.1	SLC22A6	RefSeq	2248	chr11	-	62744068	62752495	NM_153278	GGTGCAGGACCTGGAGAGCAGGTGGGCCCCCACTCAGAAAGAAGCAGGGATATATCCCAG	9356	Hs.369252	GO:0005452|GO:0005515|GO:0005886|GO:0005887|GO:0005901|GO:0008514|GO:0008514|GO:0015347|GO:0015347|GO:0015711|GO:0015711|GO:0015742|GO:0016323|GO:0031427|GO:0043234|GO:0043252|GO:0043252|GO:0055085|GO:0097254|GO:0097254	solute carrier family 22 member 6 isoform a	8.94678	16.4941	2.7848	3.66006	5	13.1837	16.6102	6.84358	5	5	5	14.9368	17.3492	12.7605	7.27075	9.24289	10.6707	45.3832	12.7811	2.62964	2.81686	2.963	2.69162	2.3654	2.57053	2.61568	3.6257	4.09729	3.30737	3.28679
ASHGA5P052954	0.00278781	-1.8533	down	protein_coding	NM_018641	CCDS5333.1	CHST12	RefSeq	2159	chr7	+	2443194	2474216	NM_001243794, NM_001243795	AACCTCCTCCGAGACTGAAAGCTTTCGCGTTGCTTTTTCTCGCGTGCCTGGAACCTGACG	55501	Hs.703741	GO:0000139|GO:0005975|GO:0016051|GO:0030173|GO:0030203|GO:0030204|GO:0030206|GO:0030206|GO:0030208|GO:0044281|GO:0047756|GO:0050656	carbohydrate sulfotransferase 12	424.864	800.336	8.34742	9.23751	128.934	845.152	1050.77	503.409	337.577	140.153	69.3611	323.556	1419.11	729.895	283.726	972.258	787.569	926.711	483.079	8.10761	8.52884	8.8285	8.45971	8.27368	8.61279	8.09076	7.87743	10.2357	8.95952	8.42819
ASHGA5P051634	0.00222568	-1.60568	down	protein_coding	ENST00000273375	CCDS3001.1	RABL3	GENCODE	3883	chr3	-	120405527	120461384		AACCCAGGGAAGGCAGTGGCAAGATGGCGTCCCTGGATCGGGTGAAGGTACTGGTGTTGG	285282	Hs.444360	GO:0007264|GO:0015031|GO:0005634|GO:0005737|GO:0005622|GO:0005525	RAB, member of RAS oncogene family-like 3 [Source:HGNC Symbol;Acc:18072]	10.0344	14.8265	2.87686	3.56004	5	17.5339	23.652	8.76352	10.3254	5	5	5	12.5168	16.4679	7.47569	18.6803	18.3861	23.0335	7.2248	2.62964	3.1517	3.337	2.91955	3.45056	2.57053	2.61568	2.34018	3.66155	3.586	3.31664
ASHGA5P032776	0.0325024	-3.67956	down	protein_coding	NM_001014985	CCDS32534.1	GLTPD2	RefSeq	1239	chr17	+	4692253	4693884		ACTCAATTCCTCTCGCTATCTTCGCGCTGCTGCTGCTTTATCTCAGTGTTCGGAGCCTAG	388323	Hs.721461	GO:0005737|GO:0017089|GO:0051861	glycolipid transfer protein domain-containing protein 2 precursor	2701.48	6108.85	10.2785	12.1581	149.7	4944.24	8324.07	4412.68	2256.41	354.623	62.5528	1107.56	4444.39	4906.2	524.162	8701.22	10897.4	8724.68	4563.86	8.28236	11.16	12.1612	11.9094	11.1401	9.86665	7.94587	9.7628	11.6356	12.0375	9.31862
ASHGA5P039293	0.0187325	-2.87335	down	protein_coding	NM_001193318	CCDS54704.1	RNF212	RefSeq	1069	chr4	-	1087095	1107352		GTGACGTGAGGTGGTATTGTAACATTTATGCTCTAATATCAACGTAACATAAATATTGGC	285498	Hs.248290	GO:0008270	RING finger protein 212 isoform c	8.93727	44.4901	2.91025	4.43298	5	12.5773	24.3919	5	8.85564	5.67336	5	5	184.093	23.8385	10.4186	20.3103	37.6394	28.06	7.07073	2.62964	2.77069	3.37155	2.33704	3.28215	3.93505	2.61568	2.34018	7.64075	4.00556	3.69917
ASHGA5P049461	0.00726377	-1.75326	down	protein_coding	ENST00000308009	CCDS11086.1	SLC16A11	GENCODE	1803	chr17	-	6944948	6947242		CGGCGAAGAGAGCTGGGGGGGTCCCCTGCTGGCCGCGGCTGTGGCCTATGGGCTGAGCGC	162515	Hs.336564	GO:0055085|GO:0016021|GO:0005886|GO:0015293	solute carrier family 16, member 11 (monocarboxylic acid transporter 11) [Source:HGNC Symbol;Acc:23093]	9.07224	16.2618	2.86365	3.67369	5	13.6426	15.6898	10.0165	5.98633	5	5	12.2428	33.9483	15.6128	8.52522	16.922	13.8806	13.3126	11.6309	2.62964	2.84991	2.90228	3.06554	2.86682	2.57053	2.61568	3.4088	5.10591	3.52764	3.46089
ASHGA5P009802	0.0387691	-1.68015	down	protein_coding	NM_001220768		IKZF1	RefSeq	5956	chr7	+	50344377	50472798		ACGCACTCCGGGGACAAGGGCCTGTCCGACACGCCCTACGACAGCAGCGCCAGCTACGAG	10320	Hs.488251	GO:0003677|GO:0005634|GO:0005737|GO:0006351|GO:0006355|GO:0007049|GO:0007275|GO:0007498|GO:0008270|GO:0016568	DNA-binding protein Ikaros isoform 5	7.72199	14.022	2.59464	3.34323	5	13.2701	18.5058	5	5	5	5	5	32.6664	15.1717	5	12.0196	7.71764	19.8926	5.68617	2.62964	2.8223	3.07633	2.33704	2.3654	2.57053	2.61568	2.34018	5.04934	3.4942	2.3896
ASHGA5P005644	0.0162956	-1.59935	down	protein_coding	NM_018945	CCDS5175.1	PDE7B	RefSeq	5387	chr6	+	136172833	136516709		TCTTGTTTAATGGTTGAGAGGTGTGGCGAAATCTTGTTTGAGAACCCCGATCAGAATGCC	27115	Hs.594417	GO:0004115|GO:0005829|GO:0006198|GO:0007165|GO:0007268|GO:0046872	cAMP-specific 3',5'-cyclic phosphodiesterase 7B	13.6593	18.3961	3.14377	3.82126	5	15.9406	39.5124	17.6406	11.6227	5	5	9.55766	17.7122	14.8584	7.16721	22.754	30.848	18.1401	17.2925	2.62964	3.0351	3.88223	3.70016	3.58547	2.57053	2.61568	3.13136	4.12737	3.47315	3.27091
ASHGA5P012834	0.0347932	-2.41671	down	protein_coding	ENST00000537427	CCDS55368.1	PNPLA4	GENCODE	2559	chrX	-	7866803	7895780	ENST00000444736, NM_004650	TATGTTAATATCGCCAAGCAGGATATCATGTTGTCCCTGGCAAACCTGGTGAGACTCAAC	8228	Hs.264	GO:0008150|GO:0006629|GO:0016042|GO:0008152|GO:0005575|GO:0003674|GO:0004806|GO:0050253	patatin-like phospholipase domain containing 4 [Source:HGNC Symbol;Acc:24887]	272.782	429.522	7.11766	8.39071	10.3244	421.303	675.914	462.509	182.731	67.6498	9.48935	352.333	384.701	279.674	208.475	463.814	741.379	536.463	392.15	5.02697	7.53027	8.08967	8.34023	7.33587	7.54333	5.07956	7.99541	8.63147	7.48131	7.97812
ASHGA5P055330	0.0305915	-2.20834	down	protein_coding	NM_001171888	CCDS53766.1	FGFR1OP2	RefSeq	998	chr12	+	27091304	27113679		AAATCAGAATGTACACTAAATAAACAGTCAACTTTTGGGGTGTGGATGGAAGGGGGGTCC	26127	Hs.591162	GO:0005829|GO:0042060|GO:0042803	FGFR1 oncogene partner 2 isoform 3	2180.49	3916.09	10.5185	11.6614	157.742	3077.04	2356.71	2905.06	1972.57	911.536	240.517	5822.76	7173.21	4655.51	1601.88	3682.86	4023.54	3432.6	2843.01	8.34435	10.4752	10.098	11.2039	10.9341	10.9568	9.74804	12.3876	12.1117	11.9655	11.0051
ASHGA5P009283	0.0460659	-1.66636	down	protein_coding	NM_054020	CCDS32216.1	CATSPER2	RefSeq	1942	chr15	-	43922771	43941039		TAGAGGACAGAGGAGCTAGTCAACAAAGGGAAAGTTTGGACTTATCAGAAGTGTCTGAAG	117155	Hs.662284	GO:0001539|GO:0005244|GO:0005262|GO:0005515|GO:0005929|GO:0007275|GO:0007283|GO:0009566|GO:0020017|GO:0030154|GO:0030317|GO:0036128	cation channel sperm-associated protein 2 isoform 1	6.05583	15.2142	2.51281	3.24951	5	5	13.1135	5.3331	5	5	5	5	5	15.3163	5	21.4865	18.3656	36.331	5	2.62964	2.32168	2.73823	2.52113	2.3654	2.57053	2.61568	2.34018	2.35685	3.50499	2.3896
ASHGA5P042125	0.0489231	-4.59548	down	protein_coding	NM_007044	CCDS5217.1	KATNA1	RefSeq	2051	chr6	-	149916010	149969940		TGCAAGTATAGCAGAAAACATGGAAGGTTATTCAGGTGCGGACATTACCAACGTGTGCAG	11104	Hs.450175	GO:0000922|GO:0001578|GO:0001764|GO:0005524|GO:0005634|GO:0005811|GO:0005813|GO:0005874|GO:0005886|GO:0007067|GO:0008017|GO:0008104|GO:0008568|GO:0010977|GO:0030424|GO:0030426|GO:0031122|GO:0043025|GO:0045502|GO:0046982|GO:0051013|GO:0051301|GO:0051329	katanin p60 ATPase-containing subunit A1 isoform 1	255.565	444.04	6.00387	8.20408	5	515.999	665.225	390.94	239.814	5.04095	5	217.503	178.586	462.258	77.6239	675.822	722.639	732.09	259.264	2.62964	7.8159	8.06167	8.0994	7.74466	3.77164	2.61568	7.29234	7.58617	8.25274	6.5381
ASHGA5P011588	0.0473069	-4.46909	down	protein_coding	NM_203290	CCDS4901.1	POLR1C	RefSeq	1353	chr6	+	43484776	43489246		CATTATATCTTCTCTGTTGAGTCAACGGGGGTGTTGCCACCAGATGTGCTGGTGAGTGAA	9533	Hs.584839	GO:0003677|GO:0003899|GO:0005654|GO:0005736|GO:0006360|GO:0006361|GO:0006362|GO:0006363|GO:0006383|GO:0006385|GO:0006386|GO:0010467|GO:0046983	DNA-directed RNA polymerases I and III subunit RPAC1	301.254	469.259	6.2359	8.39588	5	468.519	959.165	543.024	203.009	11.2572	5	215.054	218.026	347.759	142.301	632.062	852.983	739.404	352.276	2.62964	7.67666	8.6663	8.58267	7.48653	4.95092	2.61568	7.27882	7.86489	7.8343	7.43905
ASHGA5P039801	0.0251906	-2.18141	down	protein_coding	NM_018366	CCDS3393.1	BLOC1S4	RefSeq	1546	chr4	+	6717841	6719387		TTGTATTTGAAAGTATGACCTCACAGTCTTCATTTGTCCATAGCAAACATATGTGTGTGT	55330	Hs.7570	GO:0005515|GO:0005737|GO:0005829|GO:0006892|GO:0008089|GO:0016044|GO:0031083|GO:0031175|GO:0032438|GO:0048490	protein cappuccino homolog	81.7237	156.97	5.75988	6.88514	5.27867	131.373	171.528	139.122	54.6636	45.4018	8.41306	98.0093	280.344	117.131	64.1646	164.16	135.905	193.516	143.568	4.09084	5.81808	6.01418	6.56207	5.59704	6.96819	4.87627	6.15234	8.22143	6.19485	6.27792
ASHGA5P004676	0.00169594	-2.39448	down	protein_coding	NM_002090	CCDS34007.1	CXCL3	RefSeq	1166	chr4	-	74902311	74904490		TACTGAACAAGGGGAGCACCAACTGACAGGAGAGAAGTAAGAAGCTTATCAGCGTATCAT	2921	Hs.89690	GO:0005576|GO:0005615|GO:0006954|GO:0006955|GO:0008009|GO:0030593	C-X-C motif chemokine 3 precursor	7.40937	20.9877	2.63979	3.8995	5	19.2978	8.21585	5.573	5	5	5	6.18837	12.6906	14.4133	8.8901	10.4882	31.4042	55.0175	14.0099	2.62964	3.2686	2.44862	2.54981	2.3654	2.57053	2.61568	2.67004	3.6812	3.43868	3.51058
ASHGA5P001862	0.0383877	-4.0248	down	protein_coding	NM_144581	CCDS9739.1	C14orf149	RefSeq	1381	chr14	-	59939405	59951073		AGCTGTGAGGGAAGCGAAATGTGGTGATTTTAAAGCTGTTATAGTGGAAGTATCAGGACA	112849	Hs.729061	GO:0008152|GO:0016836|GO:0018112|GO:0050346	probable proline racemase	195.602	301.41	5.78947	7.79838	5	284.487	640.856	291.127	99.3145	9.0886	5	229.947	223.525	260.393	87.6698	333.35	486.098	485.239	233.596	2.62964	6.95835	7.99919	7.65335	6.442	4.64128	2.61568	7.37623	7.9017	7.37941	6.71548
ASHGA5P011842	0.0458617	-2.16887	down	protein_coding	NM_016258	CCDS41296.1	YTHDF2	RefSeq	3073	chr1	+	29063135	29096287	NM_001173128	TGAGAGCCATGTCGGCCAGCAGCCTCTTGGAGCAGAGACCAAAAGGTCAAGGAAACAAAG	51441	Hs.532286	GO:0006959	YTH domain family protein 2 isoform 1	32.255	49.2911	3.87505	4.99199	5	44.4422	107.602	37.7082	24.4709	5	5	28.817	18.9412	49.3306	10.2861	58.1526	104.433	63.5082	40.3865	2.62964	4.28424	5.29232	4.67869	4.48451	2.57053	2.61568	4.44474	4.22857	4.9745	3.68414
ASHGA5P049038	0.0333162	-2.77392	down	protein_coding	NM_033208	CCDS10500.1	TIGD7	RefSeq	3435	chr16	-	3348807	3355439		GTGGGCCTTCAACTTCTGGTTCTAATCATTAGATTTTGTGTTTAAAGATTTCTGCCATTA	91151	Hs.161287	GO:0003677|GO:0005634	tigger transposable element-derived protein 7	190.244	319.007	6.41719	7.88911	5.10858	436.984	362.462	262.909	124.881	25.3673	6.43784	297.805	485.539	223.85	101.835	311.534	356.726	468.419	285.147	4.04537	7.57912	7.13861	7.50641	6.78405	6.12698	4.40174	7.75523	8.91822	7.13651	6.93858
ASHGA5P008590	0.0137284	-2.04279	down	protein_coding	NM_024596	CCDS43689.1	MCPH1	RefSeq	3154	chr8	+	6264112	6501140		ACAGTCAAGTATCTGTCTGAGAAATGGGTCTTAGATTCCATCACCCAGCACAAGGTCTGT	79648	Hs.656769	GO:0005815	microcephalin isoform 1	19.7207	30.2276	3.46656	4.4971	5	29.0153	52.9862	28.6119	13.8244	5	5	18.3281	39.0875	19.5344	10.2934	32.6611	47.2101	33.7776	29.0288	2.62964	3.73769	4.2431	4.29963	3.77414	2.57053	2.61568	3.86204	5.32962	3.77425	3.68578
ASHGA5P018356	0.0260558	-1.82584	down	protein_coding	ENST00000543753	CCDS1754.1	KRTCAP3	GENCODE	956	chr2	+	27665232	27669348		TTTAGGACAGGTAGTAGCTGGGTGTGACGCAAGAGTGAAACAGAAAGCCTGGCAGCCACG	200634	Hs.59509	GO:0016021	keratinocyte associated protein 3 [Source:HGNC Symbol;Acc:28943]	22.1566	35.263	3.8282	4.69676	5	38.2873	53.338	30.9716	18.0313	10.2946	5	16.3299	36.2141	30.1827	14.1769	44.8644	59.0443	42.781	19.5775	2.62964	4.0824	4.25339	4.40437	4.09653	4.81602	2.61568	3.72759	5.20846	4.30681	4.09305
ASHGA5P010989	0.021725	-2.1759	down	protein_coding	NM_001033564	CCDS34513.1	C6orf225	RefSeq	2682	chr6	+	112408673	112423993		GCCTCTTTTGGTTTTCAGTGAAGTATGCCTTTTCAATTTGGAACCCAGCCAAGGAGGTTT	619208	Hs.591340		UPF0731 protein C6orf225	27.2682	38.8562	3.71029	4.8319	5	55.4935	73.3563	40.389	19.4358	5	5	14.4708	37.2549	20.9679	15.6098	53.7062	61.577	54.2447	28.6329	2.62964	4.59362	4.71033	4.77782	4.19276	2.57053	2.61568	3.59195	5.25596	3.85517	4.23131
ASHGA5P047456	0.033222	-1.79869	down	protein_coding	NM_001130161	CCDS41535.1	STOX1	RefSeq	3306	chr10	+	70587293	70655209	NM_001130162	AGTCACTTGGAAGGGACAGAAAATCACAGCATGGCAGGAGATAGTGGAATAGATTCTCCA	219736	Hs.37636	GO:0003677|GO:0005634|GO:0005730|GO:0005737	storkhead-box protein 1 isoform a	6.36834	16.3743	2.538	3.38495	5	9.21417	9.34595	7.38664	5	5	5	5	16.6579	14.7583	5	5.01489	40.6819	27.5068	5	2.62964	2.51855	2.50505	2.75896	2.3654	2.57053	2.61568	2.34018	4.03689	3.46511	2.3896
ASHGA5P016142	0.0468879	-2.01707	down	protein_coding	NM_001243535		ANKRD65	RefSeq	1664	chr1	-	1353799	1356824		TGGAGGAGAGGACATTGAGGTGCTGCTGGGCCACGGGGCAGACCCAGGCATCAGGGACAG	441869	Hs.381222		ankyrin repeat domain-containing protein 65 isoform 2	12.1147	26.365	3.08288	4.09514	5	19.1831	20.1149	15.9889	5.51267	5	5	21.1179	76.2456	23.0305	10.7437	23.0997	7.83913	35.9027	7.69358	2.62964	3.26167	3.16449	3.59089	2.79216	2.57053	2.61568	4.038	6.35759	3.96269	3.73755
ASHGA5P000845	0.0271837	-1.74618	down	protein_coding	NM_002286	CCDS8561.1	LAG3	RefSeq	1995	chr12	+	6881669	6887621		GAGAAGACAGTGGCGACCAAGACGATTTTCTGCCTTAGAGCAAGGGATTCACCCTCCGCA	3902	Hs.409523	GO:0003823|GO:0004888|GO:0007166|GO:0009897|GO:0016021|GO:0042289|GO:0045085|GO:0045954|GO:0050868	lymphocyte activation gene 3 protein precursor	179.401	244.004	6.80834	7.61254	18.9717	309.22	510.572	251.795	147.369	51.0717	13.7748	132.431	180.911	190.636	183.901	244.752	365.181	262.624	280.02	5.83731	7.08058	7.66387	7.44096	7.02817	7.14388	5.69467	6.57727	7.60996	6.89035	7.79676
ASHGA5P005232	0.0216793	-1.88436	down	protein_coding	NM_022788	CCDS3159.1	P2RY12	RefSeq	1502	chr3	-	151055375	151102544	NM_176876	AGAATCAACAGTTATCAGGTAACCAACAAGAAATGCAAGCCGTCGACAACCTCACCTCTG	64805	Hs.591281	GO:0001609|GO:0001621|GO:0005085|GO:0005739|GO:0005886|GO:0007188|GO:0007596|GO:0007599|GO:0016020|GO:0016021|GO:0030168|GO:0043270|GO:0043491	P2Y purinoceptor 12	20.3927	35.7069	3.74555	4.65962	5	34.2116	42.5816	20.7472	16.1427	7.76353	5	31.695	14.094	44.7916	13.3292	43.2904	52.1374	54.5757	27.7297	2.62964	3.941	3.96269	3.88326	3.95472	4.40423	2.61568	4.57317	3.81232	4.84819	4.01289
ASHGA5P007799	0.0390057	-2.99865	down	protein_coding	ENST00000337018	CCDS12392.1	SUGP2	GENCODE	3657	chr19	-	19101696	19144380		CAACAAATAGTTCCAGGGTCACCCCCGAGAGGACAACAGGCATCTGGAAGTGCTCTCTCG	10147	Hs.515271	GO:0006397|GO:0008380|GO:0006396|GO:0005634|GO:0003723|GO:0003676	SURP and G patch domain containing 2 [Source:HGNC Symbol;Acc:18641]	849.696	1283.48	8.43376	10.0181	44.0814	1628.18	2298.53	1397.33	768.407	75.008	9.75628	576.274	1094.38	1339.97	508.203	1528.07	1876.35	1841.79	795.609	6.84829	9.47574	10.0559	10.058	9.48721	7.68223	5.12873	8.73401	9.92682	9.93427	9.28019
ASHGA5P028145	0.0198601	-2.32925	down	protein_coding	NM_001136262	CCDS53815.1	ATXN7L3B	RefSeq	3701	chr12	+	74931550	74935232		TTATTTTTGCATAAGTAGTCCATCCTATACAGATAGCTGATTAACTGTATTCCCCTTTCC	552889	Hs.740373		putative ataxin-7-like protein 3B	2869.71	5221.29	10.8507	12.0706	196.609	4908.45	7899.32	4177.36	1584.73	1078.96	353.322	2758.91	10221.3	3108.92	2048.38	5422.28	6120.71	5523.46	4104.02	8.59252	11.1477	12.0702	11.8136	10.6244	11.1438	10.206	11.2076	12.4862	11.348	11.3195
ASHGA5P026380	0.0452567	-2.17604	down	protein_coding	NM_001206626		TRIM49B	RefSeq	1359	chr11	+	49053151	49059529	ENST00000329758, NM_001195234	TGCAATATATCCCAAGACCTACCAGCCGAGTAGGATTATTCCTGGATTGTGAGGCTAAGA	283116	Hs.448644		tripartite motif-containing protein	15.6065	39.7715	3.22064	4.34234	5	16.7859	47.4456	8.90551	26.194	5	5	10.5207	9.62017	20.9233	5.74628	25.5198	149.32	43.9789	23.2929	2.62964	3.09778	4.09629	2.93673	4.58041	2.57053	2.61568	3.23802	3.34993	3.85276	3.02794
ASHGA5P054187	0.0156654	-2.19971	down	protein_coding	NM_003492	CCDS14739.1	TMEM187	RefSeq	1682	chrX	+	153237990	153248646		GACGCGTTGAACCCAGGGAAGAACCTGCTGAAAACCGATGACCCCCAGCATTGAAATGGA	8269	Hs.23119	GO:0003674|GO:0008150|GO:0016021|GO:0030133	transmembrane protein 187	223.524	345.07	6.95609	8.0934	49.7636	354.443	587.974	415.375	166.128	17.702	12.0028	184.804	245.714	250.778	195.549	392.499	541.079	473.909	315.964	6.97835	7.27404	7.87277	8.19379	7.19769	5.60681	5.46756	7.05771	8.04334	7.32289	7.88582
ASHGA5P055543	0.025697	-3.00223	down	protein_coding	NM_004537	CCDS9013.1	NAP1L1	RefSeq	5125	chr12	-	76438671	76478738	NM_139207	CCAGCAGAGTGCAAGCAGCAGTGAAGCAGGATGTATGTGGCCTTGAGGATAACCTGCACT	4673	Hs.524599	GO:0005515|GO:0005678|GO:0006260|GO:0006334|GO:0008284|GO:0042470	nucleosome assembly protein 1-like 1	7372.05	15003.7	12.1656	13.7516	582.122	11533.6	15782.3	13632.1	7650.96	2269.7	324.913	7200.68	17841.8	9229.76	5309.31	15080.1	22684.5	20723.9	14156.8	9.78388	12.5744	13.2869	13.8052	13.0245	12.0193	10.1098	12.7207	13.0585	13.109	12.7108
ASHGA5P007629	0.0382454	-1.5188	down	protein_coding	NM_001003790	CCDS34879.1	ERLIN2	RefSeq	1767	chr8	+	37594196	37604071		GGCCGCCACGGATAAAGGCTCACTGATGGCTCAGTTGGGAGCAGTTGTGGCTGTGGCTTC	11160	Hs.705490	GO:0005515|GO:0005737|GO:0005783|GO:0005789|GO:0005886|GO:0008219|GO:0016021|GO:0030433|GO:0043234	erlin-2 isoform 2	8.05105	12.6293	2.67259	3.27552	5	12.2586	18.1863	5	5	5	5	8.96341	24.4671	9.08816	6.14499	13.7269	14.6351	15.3426	5	2.62964	2.74819	3.05703	2.33704	2.3654	2.57053	2.61568	3.05716	4.60987	2.93433	3.10077
ASHGA5P050021	0.042162	-4.24234	down	protein_coding	NM_014177	CCDS12003.1	TIMM21	RefSeq	1562	chr18	+	71815745	71826204		TCCCAAGATGATTAAAATAGGGTTTCTGATGGATGTTGAATGGCGTGGACTCGCTACTCC	29090	Hs.532835	GO:0003674|GO:0005575|GO:0006626|GO:0016021|GO:0031966|GO:0044267	mitochondrial import inner membrane translocase subunit Tim21 precursor	238.597	375.301	6.01721	8.10206	5	481.213	673.268	384.222	129.721	10.6137	5	219.734	295.777	207.145	114.91	513.846	670.188	486.41	338.831	2.62964	7.71112	8.08498	8.07821	6.84269	4.86483	2.61568	7.31049	8.29102	7.00706	7.117
ASHGA5P040225	0.0308039	-2.38304	down	protein_coding	NM_001873	CCDS3810.1	CPE	RefSeq	2460	chr4	+	166300096	166419482		AACTTACAGCCTCAGCTCCAGGCTATCTGGCAATAACAAAGAAAGTGGCAGTTCCTTACA	1363	Hs.75360	GO:0003214|GO:0004180|GO:0004181|GO:0005576|GO:0005634|GO:0005794|GO:0005886|GO:0006464|GO:0006508|GO:0007218|GO:0008152|GO:0008270|GO:0030070|GO:0030141|GO:0030658|GO:0042043|GO:0050839|GO:0072657	carboxypeptidase E preproprotein	46.7007	72.8274	4.59555	5.84835	5	79.8207	83.6863	85.8064	47.8609	10.8354	5	55.5959	50.3812	58.0284	62.0986	77.3487	79.5533	86.0251	96.3562	2.62964	5.10243	4.91819	5.84965	5.40723	4.89257	2.61568	5.349	5.71702	5.18912	6.23525
ASHGA5P008296	0.0412264	-2.15216	down	protein_coding	NM_001184735	CCDS55334.1	ASTN2	RefSeq	3519	chr9	-	119373122	119449542	NM_001184734, NM_198187, NM_198188	AGTTCACTCAAGACCACAGAGCTGGGCAGCAAGAAGGAGCTCAAGTCCATGCCCTTCATC	23245	Hs.601562	GO:0016021	astrotactin-2 isoform f	28.1008	40.7484	3.72708	4.83286	5	27.9697	91.8477	28.9999	14.5649	5	5	46.4244	15.4481	45.4776	13.4799	40.7615	49.5809	71.5273	48.9635	2.62964	3.6948	5.05339	4.31783	3.83789	2.57053	2.61568	5.09684	3.93624	4.8713	4.02464
ASHGA5P004740	0.029805	-2.85055	down	protein_coding	ENST00000296595	CCDS4065.1	TMEM161B	GENCODE	2594	chr5	-	87491022	87564665		GTATCCCTTTAATGACAGAAGCCACATTCGATACTCTGCGACTCTGGTTAATAATCCTGC	153396	Hs.379972	GO:0016021	transmembrane protein 161B [Source:HGNC Symbol;Acc:28483]	379.507	674.634	7.48444	8.99568	14.0147	544.483	1149.67	508.88	373.193	77.0903	8.56634	360.158	592.293	480.137	178.43	929.728	956.441	1006.93	578.482	5.43708	7.89756	8.98079	8.47753	8.40908	7.73068	4.9103	8.03247	9.18164	8.31726	7.75523
ASHGA5P002123	0.045718	-1.72372	down	protein_coding	NM_015185	CCDS35315.1	ARHGEF9	RefSeq	5450	chrX	-	62854847	62975031		TTCAACATGGCCTCGCTGTGATATGTATGACGTTGCTGATCACTGGAGATTCCATCGTTA	23229	Hs.54697	GO:0005089|GO:0005543|GO:0005829|GO:0006915|GO:0007264|GO:0007268|GO:0008624|GO:0034220|GO:0035023|GO:0048011|GO:0051056|GO:0055085	rho guanine nucleotide exchange factor 9 isoform 1	15.356	24.6551	3.42012	4.20564	5	25.9309	45.5476	14.1523	8.78339	8.88328	5	9.55028	51.4864	18.3258	13.4565	26.0257	25.3967	22.9232	14.9715	2.62964	3.60618	4.04999	3.45266	3.27226	4.60402	2.61568	3.13051	5.75719	3.70166	4.023
ASHGA5P050737	0.0459256	-2.93874	down	protein_coding	NM_019048	CCDS2300.1	ASNSD1	RefSeq	2487	chr2	+	190526124	190535557		TTAATGAAAAGGCATCTGATAAATGTGGACGGCTCCAAATCATGTCCTTAGAAAATCTTT	54529	Hs.101364	GO:0003674|GO:0004066|GO:0005575|GO:0006529|GO:0006541|GO:0008150	asparagine synthetase domain-containing protein 1	2211.91	3852.54	10.1526	11.7078	35.2958	3720.87	4196.5	4381.01	2116.19	514.409	94.1823	2636.86	4409.59	2507.1	1637.82	3362.44	5673.83	4799.41	4577.57	6.59488	10.7189	11.0586	11.9002	11.0381	10.2765	8.50618	11.1277	11.6276	10.986	11.0356
ASHGA5P034132	0.0297156	-3.34915	down	protein_coding	ENST00000359788	CCDS32981.1	ZNF675	GENCODE	2209	chr19	-	23835707	23870017		GGAGAGAAACTACAGAACTGGAATGTGTGATAATGATTTTGACAACACCTCAAATTTTTC	171392	Hs.264345	GO:0006351|GO:0000122|GO:0006355|GO:0019221|GO:0045671|GO:0045453|GO:0046329|GO:0043508|GO:0032088|GO:0007249|GO:2000678|GO:0010804|GO:2000660|GO:0005634|GO:0005622|GO:0048471|GO:0003677|GO:0008270|GO:0005515|GO:0003676|GO:0031625	zinc finger protein 675 [Source:HGNC Symbol;Acc:30768]	74.2531	121.438	4.64463	6.38843	5	113.346	217.974	116.698	33.8166	5	5	97.19	64.8541	111.234	29.4598	175.218	170.128	215.759	83.4103	2.62964	5.59403	6.38062	6.29288	4.93463	2.57053	2.61568	6.13904	6.11135	6.12123	5.14721
ASHGA5P055073	0.0289314	-3.22521	down	protein_coding	NM_001206627		TRIM49DP	RefSeq	1474	chr11	+	89659929	89666168	ENST00000417545, ENST00000530858, ENST00000534201, NM_001105522	CCTATCTTTTGCTGTGTTCACCTCTGACCAGAGACAAATCAGATATGTGTTCATCTGCTG	399939	Hs.705301		tripartite motif containing 49D, pseudogene	26.8168	105.738	3.75741	5.4468	5	24.4021	65.1812	19.5144	51.4682	5	5	38.9686	21.635	57.9691	9.05387	46.0643	451.451	104.251	49.7432	2.62964	3.53698	4.535	3.81251	5.50864	2.57053	2.61568	4.85026	4.42058	5.18702	3.53351
ASHGA5P012020	0.0387024	-3.63056	down	protein_coding	NM_000380	CCDS6729.1	XPA	RefSeq	1491	chr9	-	100437190	100459691		AAAGTAAAAGAATTGCGGCGAGCAGTAAGAAGCAGCGTGTGGAAAAGGGAGACGATTGTT	7507	Hs.654364	GO:0000166|GO:0000718|GO:0003684|GO:0005515|GO:0005634|GO:0005654|GO:0006281|GO:0006289|GO:0006979|GO:0008630|GO:0009411|GO:0009636|GO:0019904|GO:0042803|GO:0046872	DNA repair protein complementing XP-A cells	159.569	272.734	5.84635	7.70654	5	240.655	416.063	289.001	131.491	24.1831	5	165.162	249.953	242.808	95.3822	282.9	328.356	446.547	263.189	2.62964	6.70371	7.36102	7.64451	6.86062	6.05953	2.61568	6.89606	8.06383	7.27333	6.84028
ASHGA5P051610	0.0347712	-2.69135	down	protein_coding	NM_017819	CCDS43122.1	TRMT10C	RefSeq	1631	chr3	+	101280711	101285089		AAAGACTTAATTCATTTTCAAAAGGTTCTCTGAATGTGCACAGAACACGTGGCTCAAATG	54931	Hs.727878	GO:0005515|GO:0005634|GO:0005730|GO:0005739|GO:0008033|GO:0008168	mitochondrial ribonuclease P protein 1	670.703	1200.69	8.43071	9.85904	15.1641	1179.22	1617.31	1102.43	494.548	151.078	31.2466	774.625	1233.55	745.551	361.632	1341.21	1722.67	1699.21	1301.02	5.54457	9.00471	9.49006	9.69147	8.81549	8.721	6.94666	9.23169	10.0488	8.98478	8.78243
ASHGA5P018152	0.0492636	-1.75685	down	protein_coding	NM_144957	CCDS45388.1	PRSS21	RefSeq	1135	chr16	+	2867163	2871723	NR_073012	TGGAGACATGGGTGACTCAGGTGGACCCTTGGCCTGTAACAAGAATGGACTGTGGTATCA	10942	Hs.72026	GO:0004252|GO:0005737|GO:0005886|GO:0006508|GO:0008236|GO:0016020|GO:0031225	testisin isoform 3 preproprotein	19.4493	30.1227	3.46288	4.27587	5	44.7363	39.0876	26.002	14.6664	5	5	16.1022	10.5971	27.2316	8.19985	49.6723	65.4713	23.0662	26.6202	2.62964	4.29456	3.86887	4.16702	3.84499	2.57053	2.61568	3.71172	3.45788	4.16738	3.41804
ASHGA5P052407	0.0197106	-1.64234	down	protein_coding	NM_001001419		SMAD5	RefSeq	7096	chr5	+	135468535	135518422	NM_001001420, NM_005903	ACGTTTCCAGATTCTTTCCACCAGCCCAACAACACTCCTTTTCCCTTATCTCCAAACAGC	4090	Hs.167700	GO:0000979|GO:0001657|GO:0001880|GO:0002051|GO:0003700|GO:0005057|GO:0005515|GO:0005622|GO:0005634|GO:0005634|GO:0005654|GO:0005667|GO:0005829|GO:0006351|GO:0006468|GO:0007165|GO:0007179|GO:0007281|GO:0009880|GO:0016021|GO:0030218|GO:0030509|GO:0030509|GO:0030618|GO:0031625|GO:0045669|GO:0045893|GO:0045944|GO:0060048|GO:0071407	mothers against decapentaplegic homolog 5	205.166	286.129	7.10304	7.81879	47.0371	237.784	732.627	180.866	222.664	37.433	32.3746	150.541	259.667	260.984	137.383	291.447	406.332	417.116	229.973	6.91361	6.68424	8.22642	6.93323	7.62383	6.69103	6.99535	6.75658	8.12415	7.38308	7.38436
ASHGA5P049145	0.0383609	-1.99991	down	protein_coding	NM_001031827	CCDS32426.1	BOLA2	RefSeq	1030	chr16	-	29464913	29466285		AGTAAGGGCGGAAGTGAGTTTTCCAGCGGAAGTGGCTCCTGTAAGGCAGCAAGGTAGCGT	552900	Hs.740621		BolA-like protein 2	29.7372	39.3648	3.83855	4.83849	5	64.1438	70.5003	35.5397	33.7963	5	5	18.9178	31.4626	38.2398	15.8152	51.2592	64.1422	54.5477	20.0871	2.62964	4.80147	4.65028	4.60291	4.93384	2.57053	2.61568	3.90405	4.99081	4.63726	4.25193
ASHGA5P055760	0.015396	-2.9489	down	protein_coding	NM_001009814	CCDS31963.1	VWA8	RefSeq	3453	chr13	-	42293472	42535221		TGGCAAAGGAGTAAGGCAAATTCAGTACTCTTCTGATTCTTAAATGCTGATAGTTCTTGA	23078	Hs.368282	GO:0005524|GO:0005576|GO:0005739|GO:0016887	uncharacterized protein KIAA0564 isoform b precursor	41.4811	74.9324	4.18526	5.74544	5	71.4403	100.825	53.4097	35.5335	5	5	55.6399	79.803	73.5671	18.8791	85.1562	99.7248	118.864	48.533	2.62964	4.9483	5.19353	5.1694	5.00471	2.57053	2.61568	5.3503	6.42502	5.5214	4.50709
ASHGA5P007765	0.0314653	-2.38783	down	protein_coding	NM_024570	CCDS9425.1	RNASEH2B	RefSeq	1691	chr13	+	51483813	51530901		GACTGAAAAGAAAAATAGCAAAATGACTGCAGCTCAGAAGGCTTTGGCTAAAGTTGACAA	79621	Hs.306291	GO:0005634|GO:0005730|GO:0006401|GO:0032299	ribonuclease H2 subunit B isoform 1	2102.33	3821.9	10.4004	11.6561	119.466	3073.48	4720.89	3391.2	1436.12	983.731	152.275	2941.51	5836.85	2419.51	1411.45	3997.73	4463.79	5310.61	3313.33	8.01197	10.4724	11.2581	11.4669	10.4636	11.0467	9.15658	11.3268	11.9324	10.9137	10.7969
ASHGA5P009514	0.0312396	-3.67132	down	protein_coding	NM_182538	CCDS11045.1	SPNS3	RefSeq	1915	chr17	+	4337218	4391499		TGCTTCAGACTGTCTTCGTTAGCTGCCTGCTGCTGTCTGCACCTGTGTTTGGCTACCTGG	201305	Hs.657543	GO:0006869|GO:0016021|GO:0055085	protein spinster homolog 3	2144.45	4632.22	9.85779	11.7341	124.744	3869.4	6479.88	3779.72	1743.24	141.695	54.0325	962.903	2678.94	4110.1	426.095	7007.29	7660.24	7326.05	3216.82	8.06298	10.7748	11.7241	11.6465	10.7458	8.62907	7.7361	9.54292	11.0417	11.7936	9.03462
ASHGA5P030695	0.039342	-1.86925	down	protein_coding	NM_022566	CCDS10316.1	MESDC1	RefSeq	3068	chr15	+	81293294	81296345		CCCCCAACGTCAAGTTTTTACCTTGCATGTACTGGAGTATTTATTTCATCTATTAAAATG	59274	Hs.513071		mesoderm development candidate 1	1297.02	2268.15	9.85444	10.7569	139.429	2210.29	2498.07	1917.05	829.897	687.2	143.061	1951.18	5097.29	1923.2	796.392	1915.64	2283.46	2238.14	1622.93	8.19936	9.96487	10.1997	10.5241	9.60999	10.6269	9.06711	10.6434	11.7987	10.5241	9.93776
ASHGA5P017523	0.0474815	-1.6099	down	protein_coding	NM_001031723	CCDS34035.1	DNAJB14	RefSeq	2783	chr4	-	100820709	100867879		GTGGAAAAGGCTATACCAAAGACCAAGTAGATGGAGTTCTCAGCATAAACAAATGTAAAA	79982	Hs.577426	GO:0006457|GO:0016021|GO:0031072|GO:0051082	dnaJ homolog subfamily B member 14 isoform 1	15.4766	19.9443	3.25617	3.94314	5	28.6151	35.3746	20.0506	7.80128	5	5	16.9715	26.6471	10.5933	7.04719	20.5352	28.7657	26.8364	19.1852	2.62964	3.72099	3.75803	3.84516	3.14231	2.57053	2.61568	3.76703	4.73949	3.10747	3.25231
ASHGA5P044898	0.0467564	-2.70871	down	protein_coding	NM_001444	CCDS6228.1	FABP5	RefSeq	751	chr8	+	82192717	82197012	ENST00000477993	GTTAATTAAGAGAATGACCAAGCTCAGTTCAATGAGCAAATCTCCATACTGTTTCTTTCT	2171	Hs.408061	GO:0005215|GO:0005504|GO:0005515|GO:0005737|GO:0006006|GO:0006629|GO:0006656|GO:0008289|GO:0008544|GO:0015758	fatty acid-binding protein, epidermal	552.713	868.316	7.95319	9.3908	12.5788	1017.87	1391.65	909.69	394.081	87.6166	13.5079	594.714	610.453	809.978	236.001	1002.97	1349.25	1247.2	822.356	5.28597	8.81129	9.25107	9.41321	8.49635	7.91483	5.66652	8.78632	9.22666	9.11634	8.15767
ASHGA5P050747	0.0467144	-2.85394	down	protein_coding	NM_153697	CCDS33355.1	ANKRD44	RefSeq	1638	chr2	-	197964194	198175521		ACACAGCCAAGTAGGTTACCGCAAAAATACGGTGGAATAATTGCCTCAAGTGGGAATACT	91526	Hs.432706	GO:0005515	serine/threonine-protein phosphatase 6 regulatory ankyrin repeat subunit B isoform B	68.7229	98.1499	4.63992	6.15288	5	144.891	159.151	80.8155	52.2603	5	5	97.6653	74.3523	67.036	30.0734	113.646	162.267	147.278	92.3969	2.62964	5.96429	5.89483	5.7656	5.53077	2.57053	2.61568	6.14805	6.31535	5.39198	5.17691
ASHGA5P006901	0.0371001	-3.76122	down	protein_coding	NM_152773	CCDS33929.1	TCTEX1D2	RefSeq	695	chr3	-	196018089	196045165		TAGTGATTGGAGAACAAAGAGGTGAAGGAGTATTCATGGCTTCTCGCTGTTTCTGGGATG	255758	Hs.733180	GO:0005515	tctex1 domain-containing protein 2	171.1	295.279	5.87764	7.78884	5	308.223	440.425	280.455	125.339	20.4183	5	183.942	202.429	198.682	113.896	344.662	482.765	467.955	256.566	2.62964	7.0755	7.44551	7.60245	6.78873	5.81157	2.61568	7.05204	7.76779	6.94812	7.10383
ASHGA5P006795	0.0428517	-4.83565	down	protein_coding	NM_024116	CCDS8293.1	TAF1D	RefSeq	1323	chr11	-	93469095	93474703		CTATTGAGGAGTCAACAGCAGAGGATGAGGATGCAACACATCTTGAAGATAACGAATGTG	79101	Hs.355750	GO:0003677|GO:0005515|GO:0005634|GO:0006351|GO:0006355	TATA box-binding protein-associated factor RNA polymerase I subunit D	247.325	485.955	5.98049	8.2542	5	361.376	718.315	469.573	210.407	5.96685	5	202.963	108.719	416.193	97.9618	707.337	844.954	924.901	301.621	2.62964	7.29819	8.19062	8.36122	7.54638	4.00533	2.61568	7.19685	6.87398	8.10105	6.87608
ASHGA5P021169	0.0296726	-2.63446	down	protein_coding	NM_152433	CCDS8334.1	KBTBD3	RefSeq	4030	chr11	-	105921824	105948465		GCAGTTGCAGTTCTAAGGACATATGGAATTGGCTATGGATAATTCATATGCTTTCAATCA	143879	Hs.101949		kelch repeat and BTB domain-containing protein 3	40.2091	67.852	4.09082	5.48833	5	65.9593	110.734	73.1681	31.0751	5	5	25.736	27.6877	55.5836	14.9213	95.8866	109.236	108.435	63.2139	2.62964	4.84192	5.33643	5.62623	4.81295	2.57053	2.61568	4.29322	4.80128	5.13158	4.16465
ASHGA5P049965	0.0145308	-2.75756	down	protein_coding	NM_024899	CCDS11861.1	CEP76	RefSeq	2884	chr18	-	12672630	12702703		GCTGTTTGGATCATGTTTGCTTGTAAATATCGCTCGGTATTATAGGGCCAATATTTATAT	79959	Hs.236940	GO:0000086|GO:0000278|GO:0005515|GO:0005813|GO:0005814|GO:0005829|GO:0046599	centrosomal protein of 76 kDa	37.2429	65.0954	4.04294	5.50633	5	59.3312	99.6351	63.3904	24.9651	5	5	35.6211	29.4161	51.166	22.7518	95.8165	92.1689	112.103	52.2459	2.62964	4.69239	5.17769	5.41999	4.51385	2.57053	2.61568	4.72374	4.89616	5.02384	4.77283
ASHGA5P041094	0.0358781	-8.74948	down	protein_coding	NM_002104	CCDS3964.1	GZMK	RefSeq	1074	chr5	+	54320106	54329960		TTTTATCACCAAAGACATGGTCTGTGCAGGAGATGCCAAAGGCCAGAAGGATTCCTGTAA	3003	Hs.277937	GO:0004252|GO:0005576|GO:0006508|GO:0008236	granzyme K precursor	599.94	1184.98	6.48681	9.61601	5	829.841	2314	949.131	476.945	5	5	214.598	162.703	697.48	485.688	1413.92	1772.05	2762.47	1000.55	2.62964	8.50426	10.0653	9.47574	8.75662	2.57053	2.61568	7.27671	7.45851	8.87475	9.21088
ASHGA5P000690	0.0458145	-2.29786	down	protein_coding	NM_025073	CCDS878.1	SIKE1	RefSeq	5507	chr1	-	115312104	115323308		TCCGGACCAGTATCAAGAGGATGCATCCGATATGAAGGACATGTCCAAATACAAACCTCA	80143	Hs.709277	GO:0005515|GO:0005829|GO:0005925|GO:0043231|GO:0045087	suppressor of IKBKE 1 isoform 2	40.1319	56.7782	4.15449	5.35478	5	80.6825	88.4613	56.9659	35.5148	5	5	44.4308	39.0724	34.8017	19.6239	68.7501	91.7279	83.6143	59.8572	2.62964	5.11962	5.00057	5.2673	5.00403	2.57053	2.61568	5.02853	5.32815	4.49876	4.56173
ASHGA5P001602	0.0377836	-2.18924	down	protein_coding	NM_001107	CCDS9838.1	ACYP1	RefSeq	621	chr14	-	75519927	75530736		ATTTTTGGGAAGGTGCAAGGGGTGTTTTTCCGTAAGCATACTCAGGCTGAGGGTAAAAAG	97	Hs.18573	GO:0003998|GO:0006796	acylphosphatase-1 isoform a	30.8344	46.457	3.8097	4.94013	5	56.6586	89.6008	47.7048	23.2002	5	5	14.5105	18.4775	33.5787	15.2146	66.3572	83.4243	81.0634	27.0833	2.62964	4.6227	5.02056	5.01227	4.41172	2.57053	2.61568	3.5945	4.18939	4.45032	4.19463
ASHGA5P006339	0.0382909	-2.853	down	protein_coding	NM_001007022	CCDS41354.2	ODF2L	RefSeq	4380	chr1	-	86815776	86862025		TCAGGGCCAGGTTGATGGAAATCACAATCTTCTGACAAAGCTTTCTCTGGAAGAGGAAAA	57489	Hs.149360	GO:0005813	outer dense fiber protein 2-like isoform b	45.9217	87.7467	4.20029	5.71277	5	71.778	128.87	88.5356	26.6445	5	5	36.545	22.6116	52.9848	17.8295	124.94	122.891	202.189	70.7811	2.62964	4.95496	5.57069	5.89655	4.60252	2.57053	2.61568	4.76177	4.49149	5.07537	4.42876
ASHGA5P049430	0.0442785	-2.18615	down	protein_coding	ENST00000433651	CCDS45581.1	ANKFY1	GENCODE	1908	chr17	-	4097774	4167274		ACGGCGACAGGTAAAGCACGTGCCTCCCGAAGGGGCGACGCTGGGGTCTGCAGGCGCCAG	51479	Hs.696087	GO:0043231|GO:0010008|GO:0005515|GO:0046872	ankyrin repeat and FYVE domain containing 1 [Source:HGNC Symbol;Acc:20763]	31.6724	50.1364	3.88704	5.01543	5	59.344	79.2901	44.993	17.0049	5	5	37.7473	37.2661	60.4804	10.4352	61.3752	87.7873	77.207	16.4035	2.62964	4.69255	4.8348	4.93077	4.01683	2.57053	2.61568	4.8055	5.25649	5.2515	3.70081
ASHGA5P005159	0.0298866	-1.51846	down	protein_coding	NM_021070	CCDS8103.1	LTBP3	RefSeq	4580	chr11	-	65306029	65325699	NM_001130144	TTCCGCGTGGTGGTGTGCCCTCTCCCCTGCATGAATGGCGGCCAGTGCTCCTCGCGAAAC	4054	Hs.289019	GO:0005509|GO:0005576|GO:0019838	latent-transforming growth factor beta-binding protein 3 isoform 2 precursor	21776.4	31504.1	14.1728	14.7754	18729	22786.3	33498.6	27171.3	18810.6	20854.1	20153.9	12207.7	65428.3	14513.1	21402.1	29693.1	29941.8	24044.5	35505.9	13.9747	13.7582	14.442	14.9452	14.4514	14.1103	13.9183	13.7819	14.3583	13.8747	14.8315
ASHGA5P028020	0.03508	-1.73634	down	protein_coding	NM_198316	CCDS8844.1	TENC1	RefSeq	4690	chr12	+	53440809	53458162	NM_015319, NM_170754	AGCTATGGAGGAGCAGTTCCCAGTTACTGCCCAGCATATGGCCGTGTGCCTCATAGCTGT	23371	Hs.6147	GO:0001822|GO:0004721|GO:0005515|GO:0005622|GO:0005925|GO:0008285|GO:0014850|GO:0019725|GO:0032963|GO:0035264|GO:0035556|GO:0046872|GO:0048871	tensin-like C1 domain-containing phosphatase isoform 3	17.5257	25.7733	3.41106	4.20711	5	26.0345	31.31	20.1755	12.5411	5	5	35.1446	18.5861	50.4323	8.57314	25.4027	29.5921	32.6504	15.1761	2.62964	3.6118	3.63389	3.85334	3.66832	2.57053	2.61568	4.70527	4.19878	5.00273	3.46762
ASHGA5P009854	0.0295648	-1.66946	down	protein_coding	NM_024701	CCDS7070.1	ASB13	RefSeq	2736	chr10	-	5680819	5708558	NR_037164	TGGGGCCCAGGTGGATGCTCGCAACATCGACGGCAGCACCCCGCTCTGCGATGCCTGCGC	79754	Hs.445899	GO:0005515|GO:0005622|GO:0016567|GO:0035556	ankyrin repeat and SOCS box protein 13	15.2741	20.6557	3.31066	4.05005	5	22.2302	24.1727	28.9557	11.5426	5	5	20.2919	24.7589	14.8284	16.6097	25.1502	24.7012	17.004	21.5372	2.62964	3.42998	3.36057	4.31572	3.57603	2.57053	2.61568	3.98716	4.62735	3.47134	4.32401
ASHGA5P003930	0.0214716	-2.8538	down	protein_coding	NM_003677	CCDS45003.1	DENR	RefSeq	3061	chr12	+	123237370	123255953		ATGGCCAGAGGTAGATGATGACAGCATCGAAGATCTTGGAGAAGTAAAGAAGTGAATTTG	8562	Hs.22393	GO:0003674|GO:0003743|GO:0005515|GO:0005575|GO:0008150	density-regulated protein	53.7395	111.989	4.71087	6.22375	5	95.6527	121.975	80.8946	33.208	12.7306	5	75.455	60.4268	124.12	21.6456	137.129	196.247	177.712	66.6423	2.62964	5.36215	5.48742	5.7669	4.90942	5.12989	2.61568	5.78585	6.00384	6.28241	4.70629
ASHGA5P000887	0.0320125	-3.7728	down	protein_coding	NM_004970	CCDS10446.1	IGFALS	RefSeq	2168	chr16	-	1840413	1843734		CTGAGGAAAGGAGGCCTGGCCCTGGCGCTGCTGCTGCTGTCCTGGGTGGCACTGGGCCCC	3483	Hs.839	GO:0005520|GO:0005576|GO:0005576|GO:0005615|GO:0005634|GO:0005730|GO:0007155|GO:0007165	insulin-like growth factor-binding protein complex acid labile subunit isoform 2 precursor	4876.09	9630.31	11.0673	12.983	270.415	7768.83	15125.4	8519.65	4037.65	359.563	80.777	2846.43	9466.89	7546.61	1704.38	13556.2	15601.3	13520.8	6016.03	8.92532	11.8509	13.1835	13.0616	12.0928	9.87932	8.28841	11.2568	12.4079	12.7461	11.0852
ASHGA5P014415	0.0160262	-3.20801	down	protein_coding	NM_001042635	CCDS41926.1	NGDN	RefSeq	1142	chr14	+	23938897	23947402		AGATACCTCAGAAAGGTCGGAAGAAAAAAGGTTTTCGGAGGCGGCGGTGATTATGGGTGT	25983	Hs.9043	GO:0005634|GO:0005737|GO:0006417|GO:0030175|GO:0030424|GO:0030425	neuroguidin isoform 1	985.834	1968.83	8.94628	10.628	30.45	1752.51	2541.22	1448.99	763.037	180.359	32.337	1137.78	2154.3	1213.9	636.273	2209.31	2780.36	2790.31	1997.34	6.41053	9.5882	10.2432	10.1142	9.47202	8.95092	6.99254	9.79865	10.7475	9.77459	9.6049
ASHGA5P026164	0.0119151	-2.31303	down	protein_coding	ENST00000317254	CCDS44528.1	OR52N4	GENCODE	1037	chr11	+	5775922	5776959		TTCAGGTTCTAAGGATACCAAATCCTACAGCATGTGAATGAACACTTGCCAGGAGTGAGA	390072	Hs.553735	GO:0007186|GO:0016021|GO:0005886|GO:0004930|GO:0004984	olfactory receptor, family 52, subfamily N, member 4 [Source:HGNC Symbol;Acc:15230]	17.2243	34.0709	3.23687	4.44665	5	41.2804	47.8125	17.9069	7.35588	5	5	8.43836	15.4247	17.9816	7.93313	47.2548	45.1936	83.7565	20.9519	2.62964	4.18444	4.10664	3.71723	3.08237	2.57053	2.61568	2.9884	3.93378	3.6822	3.38184
ASHGA5P053274	0.0451113	-2.46773	down	protein_coding	NM_001166345	CCDS55155.1	MDFIC	RefSeq	5312	chr7	+	114562208	114659970		ATTGTCCTGGGACAAGCGTCATGTGGCATCTGCACCTCAGAAGCCTGCTGCTGTTGCTGT	29969	Hs.427236	GO:0005515|GO:0005634|GO:0005730|GO:0005730|GO:0005737|GO:0005794|GO:0006351|GO:0007257|GO:0008134|GO:0019048|GO:0030111|GO:0030332|GO:0030957|GO:0042308|GO:0045892|GO:0045893|GO:0050434	myoD family inhibitor domain-containing protein isoform p32	84.1233	136.403	5.23168	6.53487	9.71393	161.869	212.831	141.656	50.0859	5.06361	5	86.7669	62.0232	135.039	32.1693	226.47	203.884	206.126	89.1136	4.93783	6.13012	6.34621	6.59344	5.46863	3.77759	2.61568	5.98394	6.0438	6.39897	5.27107
ASHGA5P008039	0.0262587	-3.31321	down	protein_coding	NM_022734	CCDS9562.1	METTL17	RefSeq	1729	chr14	+	21457964	21465194		GGCACGGCAGGGATTTGTATCGTTGTGCCCGTGTCAGCTCCTGGGGAGATCTTTTACCTG	64745	Hs.512693	GO:0005507|GO:0005515|GO:0005739|GO:0005840|GO:0006412|GO:0008168	methyltransferase-like protein 17, mitochondrial isoform 2 precursor	499.115	860.832	7.67205	9.40028	19.0111	963.933	1328.45	804.903	347.663	56.3659	6.39392	466.199	1023.36	717.84	367.112	956.794	1071.47	1379.99	509.268	5.84002	8.72292	9.18522	9.22834	8.31379	7.28779	4.3864	8.41194	9.85249	8.92532	8.80966
ASHGA5P051503	0.000463092	-1.89498	down	protein_coding	NM_001040454	CCDS46826.1	SLC26A6	RefSeq	2750	chr3	-	48663155	48671279		TGCCACCCCAGACCGAGGGACACACAGGCACTGCTGTCTGCAACACAAGCAATGGACCTG	65010	Hs.631925	GO:0005886|GO:0006811|GO:0008271|GO:0016021|GO:0055085	solute carrier family 26 member 6 isoform 4	10.8901	19.0288	3.01322	3.93541	5	19.3636	21.1618	11.4892	8.39628	5	5	11.7098	25.9373	17.5421	9.8307	18.9208	20.577	24.5146	15.879	2.62964	3.27232	3.21686	3.21721	3.22375	2.57053	2.61568	3.35979	4.69637	3.65517	3.63075
ASHGA5P052072	0.0194537	-2.13801	down	protein_coding	NM_024900	CCDS47134.1	PHF17	RefSeq	4190	chr4	+	129730778	129785787		CCTGGAGAGGGTAATGATTGACACTGACACCTTATAGTGACTTAGAGAAGAAGATGCAAA	79960	Hs.12420	GO:0000123|GO:0005515|GO:0005634|GO:0005737|GO:0005739|GO:0006351|GO:0006355|GO:0006915|GO:0006950|GO:0008270|GO:0030308|GO:0043966|GO:0043981|GO:0043982|GO:0043983|GO:0043984	protein Jade-1 short isoform	18.9395	31.5098	3.45587	4.55214	5	49.0017	30.1805	23.6429	17.6631	5	5	16.0274	48.5224	16.5917	10.565	26.7099	41.1499	37.9322	39.0974	2.62964	4.42365	3.59158	4.04403	4.06498	2.57053	2.61568	3.70687	5.65642	3.5942	3.71805
ASHGA5P049628	0.0317368	-1.54646	down	protein_coding	NM_001166588	CCDS53313.1	EIF2B3	RefSeq	1607	chr1	-	45340200	45452394		ACTGTGGAGGAAGGGTATGTTTCCCCCTGTACCCACTTGAGGCAAAGATAATGGAAAAAT	8891	Hs.533549	GO:0003743|GO:0005085|GO:0005085|GO:0005515|GO:0005737|GO:0005829|GO:0005851|GO:0006412|GO:0006413|GO:0006413|GO:0008135|GO:0009408|GO:0009408|GO:0009749|GO:0010467|GO:0014003|GO:0016779|GO:0032057|GO:0043434|GO:0044267|GO:0051716	translation initiation factor eIF-2B subunit gamma isoform 2	82.8071	121.159	5.94506	6.57404	19.2292	152.277	161.592	128.354	71.2194	30.6278	8.59944	90.5583	135.237	86.2934	68.4885	134.275	159.459	134.457	129.906	5.85202	6.03459	5.91661	6.43881	5.96147	6.40169	4.91644	6.03887	7.18398	5.74267	6.36077
ASHGA5P004136	0.00867409	-2.25998	down	protein_coding	NM_152536	CCDS46767.1	FGD5	RefSeq	5897	chr3	+	14860468	14976072		ATCGCACAGGAACTGCTATCTTCAGAGAAAGCATACGTGGAGATGCTCCAGCACTTAAAT	152273	Hs.412406	GO:0001726|GO:0005085|GO:0005089|GO:0005543|GO:0005737|GO:0005794|GO:0005856|GO:0007010|GO:0008360|GO:0030027|GO:0030036|GO:0031267|GO:0043088|GO:0046847|GO:0046872	FYVE, RhoGEF and PH domain-containing protein 5	18.3997	33.2638	3.47799	4.6543	5	27.098	28.5165	37.1386	21.205	5	5	18.2396	44.5647	19.9326	12.9226	45.6501	36.451	38.4494	34.8762	2.62964	3.65874	3.52936	4.65797	4.30628	2.57053	2.61568	3.85575	5.53336	3.7969	3.97093
ASHGA5P013469	0.00987183	-2.46788	down	protein_coding	NM_025057	CCDS32119.2	C14orf45	RefSeq	3123	chr14	+	74486058	74532796		TTCCAAAAGAACCTCAGGAGTCTGACACAGGAACCTTCTGAGAAGCACTGATTATGACCT	80127	Hs.644621		uncharacterized protein C14orf45	32.4138	57.652	4.17019	5.47347	5	42.9462	49.1502	42.7452	52.6162	5.83319	5	56.0197	41.3752	89.4421	35.9223	72.2838	57.865	64.3578	42.3178	2.62964	4.23382	4.14343	4.86145	5.54344	3.97247	2.61568	5.36164	5.42045	5.798	5.44326
ASHGA5P044205	0.0183226	-4.85116	down	protein_coding	NM_001102560	CCDS47843.1	PPAPDC1B	RefSeq	776	chr8	-	38124497	38126738		TATGCTTGTTTTCACATCATTGAATTTAACCTAGAAAGCTAGTAGGGATGGGAAAATCTG	84513	Hs.567619	GO:0005737|GO:0005886|GO:0008195|GO:0016021|GO:0046839	phosphatidate phosphatase PPAPDC1B isoform 3	184.018	377.817	5.88819	8.16652	5	370.971	417.841	344.362	99.8413	16.7258	5	212.404	260.174	249.62	170.461	434.079	562.651	677.901	289.83	2.62964	7.34034	7.36762	7.91792	6.44862	5.5285	2.61568	7.2572	8.12724	7.31436	7.69374
ASHGA5P003106	0.0372885	-2.45568	down	protein_coding	NM_022552	CCDS33157.1	DNMT3A	RefSeq	4324	chr2	-	25455829	25564784	NM_175629	GAAAATGGAGGGCTCCCGGGGCCGGCTGCGGGGTGGCTTGGGCTGGGAGTCCAGCCTCCG	1788	Hs.515840	GO:0000122|GO:0000775|GO:0000791|GO:0003677|GO:0003682|GO:0003886|GO:0005515|GO:0005634|GO:0005720|GO:0005730|GO:0005737|GO:0006306|GO:0006346|GO:0006349|GO:0007283|GO:0016363|GO:0043045|GO:0043046|GO:0044027|GO:0046872|GO:0071230	DNA (cytosine-5)-methyltransferase 3A isoform a	39.9983	61.1288	4.16894	5.46506	5	71.4184	50.8872	52.1557	42.2178	5	5	88.3074	73.6918	84.3345	22.8696	78.5812	80.1766	62.6194	25.6287	2.62964	4.94782	4.19259	5.13565	5.24939	2.57053	2.61568	6.01021	6.30171	5.70583	4.78083
ASHGA5P035492	0.0367566	-4.56095	down	protein_coding	NM_003151	CCDS2310.1	STAT4	RefSeq	2840	chr2	-	191894301	192015986	NM_001243835	TCTCCAAGTGTGTATGCGGTGTTGAGAGAAAACCTGAGTCCCACAACAATTGAAACTGCA	6775	Hs.80642	GO:0003700|GO:0004871|GO:0005509|GO:0005634|GO:0005730|GO:0005737|GO:0006351|GO:0006468|GO:0007259|GO:0008283|GO:0019221|GO:0043565|GO:0045944	signal transducer and activator of transcription 4	1648.53	2905.64	8.97897	11.1683	21.0899	2798.7	4554.84	3475.47	1445.3	61.1916	13.3591	818.28	1403.16	2052.02	943.929	5186.45	3924.35	4970.27	1859.32	5.96313	10.3464	11.1914	11.5027	10.4741	7.40333	5.65268	9.29804	10.2222	10.6323	10.2091
ASHGA5P054261	0.0351804	-2.16004	down	protein_coding	NM_144729	CCDS1529.1	DUSP10	RefSeq	1824	chr1	-	221874763	221915516	NM_007207, NM_144728	GATGGGCGTGGAGACGGTTGTGTGACAATGGTCTGGATGGAAAGGATTGCTGCTCTCCAT	11221	Hs.497822	GO:0000188|GO:0000188|GO:0002819|GO:0004721|GO:0004725|GO:0005634|GO:0005730|GO:0005737|GO:0005794|GO:0006470|GO:0006470|GO:0006950|GO:0007254|GO:0016791|GO:0017017|GO:0032496|GO:0032873|GO:0033549|GO:0043508|GO:0046329|GO:0060266	dual specificity protein phosphatase 10 isoform b	33.7743	54.5039	4.16246	5.27352	5.1932	48.4759	87.9264	49.983	27.5442	5	5	41.0717	88.1803	50.3811	16.428	60.1676	71.6343	70.3915	24.3448	4.068	4.40699	4.99144	5.07634	4.6489	2.57053	2.61568	4.92179	6.57704	5.00158	4.30774
ASHGA5P015195	0.021247	-2.66702	down	protein_coding	NM_024793	CCDS45398.1	CLUAP1	RefSeq	2221	chr16	+	3559893	3589051	NM_015041	AGACTCCGATGACAATGAGGACTCGGAGGAGAGTGAAATTGACATGGAAGATGATGATGA	23059	Hs.155995	GO:0005515|GO:0005634	clusterin-associated protein 1 isoform 2	39.6428	66.0869	4.0774	5.49262	5	57.4209	124.375	58.3985	29.4897	5	5	32.4583	39.7616	53.3325	16.8103	72.3059	146.449	72.1216	61.828	2.62964	4.64208	5.51469	5.30242	4.742	2.57053	2.61568	4.60211	5.3588	5.08781	4.34469
ASHGA5P054534	0.0199286	-2.11618	down	protein_coding	NM_006413	CCDS7411.1	RPP30	RefSeq	2371	chr10	+	92631708	92661947		AGGAGATGAAGATTGTCTTCCAGCTTCCAAGAAAGCCAAGTGTGAGGGCTGAAAAGAATG	10556	Hs.139120	GO:0004526|GO:0005634|GO:0005655|GO:0008033	ribonuclease P protein subunit p30 isoform b	1337.87	2396.43	9.83836	10.9198	136.457	2419.53	3135.68	2192.01	938.599	471.56	151.49	1257.61	3474.16	1232.91	931.851	2405.34	3402.52	2899.68	2428.57	8.17475	10.1135	10.5932	10.7607	9.79698	10.1874	9.15042	9.93003	11.3441	9.79698	10.1821
ASHGA5P050193	0.0227289	-2.28727	down	protein_coding	ENST00000358582	CCDS12507.1	ZNF781	GENCODE	3142	chr19	-	38158649	38183216		AATGCACATCTAATGAGACATCAGAGAATTCACAGTGGGGAGAAACCCTATGAATGTAAT	163115	Hs.722657	GO:0006351|GO:0006355|GO:0005634|GO:0005622|GO:0003677|GO:0008270|GO:0003676	zinc finger protein 781 [Source:HGNC Symbol;Acc:26745]	32.5678	46.197	3.92823	5.12186	5	49.1228	89.3407	51.0719	31.4718	5	5	24.5353	52.7826	37.1934	17.8697	69.5228	57.4834	53.2753	35.2515	2.62964	4.42621	5.01772	5.10511	4.83234	2.57053	2.61568	4.22857	5.79996	4.59434	4.432
ASHGA5P000758	0.0150488	-2.42462	down	protein_coding	NM_022648	CCDS2407.1	TNS1	RefSeq	10276	chr2	-	218664511	218808796		AAGGTGGTGGTCAGGCTGTCAGAAGAGCCCCGGAGCTATGTGGAGTCTGTGGCACGGACA	7145	Hs.471381	GO:0003779|GO:0005515|GO:0005737|GO:0005856|GO:0005925|GO:0007044|GO:0010761	tensin-1	17.4685	38.3243	3.4332	4.71096	5	34.3451	23.2229	26.01	16.417	5	5	24.7528	101.881	25.1633	12.5276	37.2867	24.2415	35.397	31.7729	2.62964	3.94519	3.3177	4.16738	3.97554	2.57053	2.61568	4.2439	6.78235	4.07192	3.93273
ASHGA5P021586	0.0274493	-1.50679	down	protein_coding	NM_001190202	CCDS54025.1	CES4A	RefSeq	1981	chr16	+	67034415	67043659		GGCGGGGCCGCACGGACGACAGCCACGCGCGCGGGAACTGGGGGCTGCTGGACCAGATGG	283848	Hs.346947	GO:0004091|GO:0005576	carboxylesterase 4A isoform 4	10.615	15.2168	3.01788	3.60936	5	18.0673	12.5641	9.04564	12.1887	5	5	18.0539	20.0434	19.4424	9.53108	19.5891	10.7555	20.2877	6.86834	2.62964	3.19046	2.70114	2.95281	3.63891	2.57053	2.61568	3.84389	4.31261	3.76855	3.59605
ASHGA5P012200	0.0204314	-2.44117	down	protein_coding	NM_007082	CCDS2118.1	RABL2A	RefSeq	1143	chr2	+	114384816	114400975		GAGGGGCTGGGGCTAGGGGAATAGTTTGGACCTTGTGCCTCCTGTGGGAGGCTGAGGACT	11159	Hs.446425	GO:0003924|GO:0005525|GO:0006184|GO:0007264	rab-like protein 2A	235.286	370.853	6.83533	8.1229	22.0168	551.606	587.235	297.766	165.579	22.8698	7.40877	227.807	225.507	443.193	121.968	434.77	565.472	557.858	247.201	6.01895	7.9204	7.86785	7.69339	7.194	5.98191	4.64621	7.35989	7.91543	8.19792	7.21325
ASHGA5P010643	0.0267201	-1.51038	down	protein_coding	NM_032324	CCDS1597.1	NTPCR	RefSeq	926	chr1	+	233086369	233114219		GGGCCCCCAGGAGTTGGAAAAACAACATTGATCCATAAAGCCAGTGAGGTTTTAAAATCC	84284	Hs.642715	GO:0005524|GO:0016740|GO:0017111|GO:0019204	cancer-related nucleoside-triphosphatase	10.7426	13.1069	2.805	3.39991	5	15.588	35.661	5	5	5	5	9.69188	10.022	6.95281	9.41489	16.1285	20.1594	22.4673	6.60303	2.62964	3.00761	3.76627	2.33704	2.3654	2.57053	2.61568	3.14784	3.39613	2.67436	3.58021
ASHGA5P041408	0.0229086	-2.60935	down	protein_coding	ENST00000333305	CCDS34244.1	IGIP	GENCODE	2871	chr5	+	139505520	139508391		TAGCGAGGTCTGCTGTACTGCTTATTGAAGTATTGTGATTATTTTAGGCATTGATTCTTA	492311	Hs.696360	GO:0005576	IgA-inducing protein homolog (Bos taurus) [Source:HGNC Symbol;Acc:33847]	468.335	966.147	8.10922	9.49291	15.3811	776.314	1062.67	849.386	303.261	191.698	33.3838	514.59	1933.49	590.147	359.374	852.299	1186.95	1084.67	756.099	5.56606	8.41505	8.84537	9.3082	8.10503	9.03546	7.03976	8.55886	10.612	8.62836	8.77463
ASHGA5P010494	0.0473972	-2.9805	down	protein_coding	NM_024635	CCDS6673.1	NAA35	RefSeq	2657	chr9	+	88556056	88637217		AAGCTTGGTCATATTCTTGAGGAATTTGCCACCTTGCAGGATGAGGCAGAGAAGGTTGAT	60560	Hs.436098	GO:0005634|GO:0005730|GO:0005737|GO:0005737|GO:0005886|GO:0048659	N-alpha-acetyltransferase 35, NatC auxiliary subunit	57.2009	101.525	4.20518	5.78074	5	90.919	245.342	53.9684	34.611	5	5	17.7667	18.2465	78.7692	14.2073	167.625	246.674	118.882	66.2688	2.62964	5.29339	6.55766	5.18498	4.9676	2.57053	2.61568	3.82198	4.17032	5.61315	4.09602
ASHGA5P022051	0.0313905	-1.60355	down	protein_coding	NM_198320	CCDS8987.1	CPM	RefSeq	6669	chr12	-	69244955	69326979		CTGGGACCTGAACATGGACTTCCCGTGCCTCTGGCTAGGGCTGTTGCTGCCTTTGGTAGC	1368	Hs.654387	GO:0004180|GO:0004181|GO:0005634|GO:0005730|GO:0005737|GO:0005886|GO:0006508|GO:0008270|GO:0009653|GO:0031225	carboxypeptidase M precursor	18.3147	22.7553	3.44949	4.13076	5	37.7797	34.1834	18.1042	18.0782	5	5	23.3723	19.8144	20.5103	15.5232	33.5278	30.5939	26.9923	12.3256	2.62964	4.06374	3.72099	3.73162	4.0994	2.57053	2.61568	4.1643	4.2963	3.83145	4.22411
ASHGA5P007148	0.035361	-2.88165	down	protein_coding	NM_178586	CCDS9965.1	PPP2R5C	RefSeq	4328	chr14	+	102276139	102394328	NM_001161726	TAAAATAGAAAATCTAGCCAAAGCCAATCCCCAGGCACAGAAAGATCCGAAGAAGGACCG	5527	Hs.368264	GO:0000159|GO:0000159|GO:0000775|GO:0005515|GO:0005634|GO:0006977|GO:0007165|GO:0008285|GO:0008601|GO:0008601|GO:0042771|GO:0043161	serine/threonine-protein phosphatase 2A 56 kDa regulatory subunit gamma isoform isoform b	2300.79	3594.63	10.107	11.6339	97.37	4554.33	5334.31	2902.38	2038.96	229.736	53.7941	3195.45	3290.19	2664.73	1607.12	4089.53	5085.14	5468.86	2956.86	7.77781	11.0191	11.4325	11.2025	10.986	9.27025	7.73166	11.4363	11.2838	11.0875	11.0082
ASHGA5P007774	0.0276558	-1.58301	down	protein_coding	NM_182798	CCDS3925.1	EGFLAM	RefSeq	4172	chr5	+	38403633	38465582		AACATGCATCCAGGCCCTGAGGAGGCGGGAAGTGGCCGCTATGGACCCCGTTATATCACC	133584	Hs.20103	GO:0005539|GO:0005604|GO:0005614|GO:0010811|GO:0019800|GO:0030054|GO:0030198|GO:0045202	pikachurin isoform 2	6.47407	11.839	2.55356	3.21624	5	9.95182	9.67174	5	5	5	5	7.16899	25.9161	11.5626	6.68405	8.33469	9.78594	15.5893	5	2.62964	2.5754	2.52583	2.33704	2.3654	2.57053	2.61568	2.809	4.69469	3.203	3.19232
ASHGA5P048704	0.037594	-2.37277	down	protein_coding	NM_178191	CCDS44096.1	ATPIF1	RefSeq	1944	chr1	+	28562601	28564616		AAAGAGAGAGCAGGCTGAAGAGGAACGATATTTCCGGTGAGGCTCACCGGGTCCCAAGTC	93974	Hs.590908	GO:0001525|GO:0001937|GO:0004857|GO:0005516|GO:0005739|GO:0005739|GO:0005753|GO:0006091|GO:0009986|GO:0042030|GO:0042030|GO:0042803|GO:0042981|GO:0043532|GO:0045980|GO:0051117|GO:0051117|GO:0051260|GO:0051289|GO:0051346|GO:0051346|GO:0072593	ATPase inhibitor, mitochondrial isoform 3 precursor	295.129	474.728	7.18356	8.43013	23.6198	707.806	597.68	511.973	223.758	23.756	12.0492	260.391	323.556	220.055	188.397	440.106	751.129	904.005	495.849	6.09916	8.28867	7.8948	8.4868	7.62937	6.03503	5.47484	7.55981	8.40572	7.10482	7.83313
ASHGA5P004956	0.0295821	-2.5519	down	protein_coding	NM_002404	CCDS11208.1	MFAP4	RefSeq	1869	chr17	-	19286754	19290532		TGAGCAGAACTGACAGCATGAAGGCACTCCTGGCCCTGCCGCTGCTGCTGCTTCTCTCCA	4239	Hs.296049	GO:0001527|GO:0003674|GO:0005102|GO:0007155|GO:0007165|GO:0031012	microfibril-associated glycoprotein 4 isoform 2 precursor	1186.42	2324.71	9.39207	10.7436	223.829	2153.6	3023.83	1993.15	1176.19	114.741	52.9847	753.06	1083.04	2144.4	397.447	3452.2	4000.77	3681.45	1513.66	8.72292	9.91559	10.5391	10.5932	10.156	8.32424	7.71066	9.17483	9.91348	10.7009	8.94276
ASHGA5P000986	0.0482078	-1.73265	down	protein_coding	NM_002466	CCDS13322.1	MYBL2	RefSeq	2731	chr20	+	42295708	42345122		AAATGGACCCATGAGGAGGACGAGCAGCTGAGGGCCCTGGTGAGGCAGTTTGGACAGCAG	4605	Hs.179718	GO:0000278|GO:0003677|GO:0003682|GO:0003700|GO:0005634|GO:0006351|GO:0031523|GO:0090307	myb-related protein B	13.6836	22.2537	3.1963	3.98928	5	26.9116	17.9248	9.72598	12.2286	5	5	27.6778	24.4661	30.079	7.30938	25.925	14.7835	45.9252	7.28754	2.62964	3.65007	3.04195	3.031	3.64289	2.57053	2.61568	4.38862	4.60969	4.30213	3.29242
ASHGA5P007902	0.0238876	-3.92767	down	protein_coding	NM_003097	CCDS10017.1	SNRPN	RefSeq	1326	chr15	+	25200134	25223729	NM_022804	ATGGAGCGGGCAAGGGATCGCTTACACCTGAGACGAACTACAGAACAGCACGTACCAGAG	6638	Hs.564847	GO:0003723|GO:0005515|GO:0005681|GO:0008380|GO:0030532	small nuclear ribonucleoprotein-associated protein N	89.0099	145.635	4.68312	6.65679	5	115.86	368.581	115.79	50.196	5	5	46.6523	96.0407	62.0595	44.3468	139.45	267.669	223.338	186.539	2.62964	5.62523	7.16506	6.28241	5.47233	2.57053	2.61568	5.10407	6.70109	5.28998	5.7294
ASHGA5P030711	0.00804048	-2.52556	down	protein_coding	NM_001243531		LOC100505679	RefSeq	498	chr15	+	84841241	84850985		CAGTTCGGTGAGGAAAGAAACCAAGCTATTTTCTCTTTTCCTCATGAACATTATATTTAG	100505679	Hs.726826		uncharacterized protein LOC100505679	33.6769	57.6829	4.08872	5.42532	5	60.8793	104.772	41.9222	17.8272	6.89108	5	27.1231	67.8391	46.3683	21.5009	68.6271	73.3605	87.9847	38.0993	2.62964	4.72574	5.25568	4.83061	4.08014	4.21452	2.61568	4.35777	6.17437	4.89344	4.69533
ASHGA5P010455	0.0332837	-2.39224	down	protein_coding	NM_030764	CCDS1168.1	FCRL2	RefSeq	2592	chr1	-	157715522	157746922		AGTGTATGTCAATGTGGGCTCTGTAGATGTGGATGTGGTTTATTCTCAGGTCTGGAGCAT	79368	Hs.437393	GO:0005070|GO:0005886|GO:0007267|GO:0016021	Fc receptor-like protein 2 precursor	32.2205	53.6237	3.81434	5.07271	5	52.426	103.03	50.4083	11.7979	5	5	25.1025	22.2069	37.0878	19.1846	49.6886	107.735	118.071	21.3917	2.62964	4.51746	5.2302	5.08847	3.60343	2.57053	2.61568	4.25933	4.46163	4.59052	4.52848
ASHGA5P043696	0.0198573	-2.05536	down	protein_coding	NM_021148	CCDS5528.2	ZNF273	RefSeq	4325	chr7	+	64363619	64391955	NR_003099	TTTGACAACACCCCAAACTTTTCTAGACATAAAAGAAATCATATGGGTGAGAAATCCTAG	10793	Hs.520889	GO:0003677|GO:0005634|GO:0006351|GO:0006355|GO:0008270	zinc finger protein 273	19.3573	31.3028	3.52815	4.56754	5	39.7938	23.9428	29.0082	21.0007	5	5	26.1128	34.6735	22.2439	11.2037	36.3139	31.293	50.6957	32.6962	2.62964	4.13607	3.3495	4.31839	4.29411	2.57053	2.61568	4.31126	5.14219	3.92297	3.79059
ASHGA5P012150	0.0409481	-1.58537	down	protein_coding	NM_201628	CCDS152.2	KAZN	RefSeq	6047	chr1	+	14925212	15444544		TACGTCAAGGCCTGCACGGAGAACGTGAAGAGCGGGAAGGTGCTGCTGAGCCTGAGTGAC	23254	Hs.368823	GO:0001533|GO:0005634|GO:0005730|GO:0005737|GO:0030057|GO:0031424|GO:0031965|GO:0043231	kazrin isoform E	7.37028	12.84	2.66209	3.32692	5	5.96544	17.1136	5.2727	5	5	5	10.6104	19.4648	10.534	5	7.29505	11.7323	27.1918	8.66226	2.62964	2.3593	2.99406	2.51392	2.3654	2.57053	2.61568	3.24822	4.26899	3.10232	2.3896
ASHGA5P054329	0.0422585	-2.12583	down	protein_coding	NM_001139459	CCDS44343.1	CNST	RefSeq	2562	chr1	+	246729638	246811544		TTGATGATCTTGCCAAAAGGATAGAGATTGCAGAGGTAAATCAGAGATGAAGTACAATTA	163882	Hs.368353	GO:0005515|GO:0005794|GO:0005802|GO:0005886|GO:0010923|GO:0016021|GO:0019902|GO:0030133|GO:0042998|GO:0043234|GO:0071253	consortin isoform 2	43.6038	59.7085	4.40201	5.49004	5	68.2174	130.32	55.0201	31.8338	7.56126	5	45.877	54.2271	40.7924	24.678	71.0625	80.9272	90.9432	55.3289	2.62964	4.88129	5.58776	5.2125	4.85026	4.36339	2.61568	5.07555	5.83931	4.73279	4.88612
ASHGA5P049783	0.0402472	-2.0805	down	protein_coding	NM_002876	CCDS45745.1	RAD51C	RefSeq	607	chr17	+	56769962	56772695		CAGGTGTTGGAAAAACACAATTATGGTAAAATAAAGTGTTCTCCTTTTAAGGGTGGGTTT	5889	Hs.412587	GO:0003677|GO:0005515|GO:0005524|GO:0005634|GO:0005654|GO:0005737|GO:0005739|GO:0006281|GO:0006310|GO:0007062|GO:0007596|GO:0008094|GO:0048471	DNA repair protein RAD51 homolog 3 isoform 2	167.743	302.289	6.75912	7.81605	9.40107	223.982	321.033	386.32	113.692	55.5876	21.5876	210.34	476.683	151.579	126.874	278.423	339.394	396.015	347.058	4.89668	6.60282	6.96887	8.08564	6.64025	7.26562	6.37039	7.2427	8.89426	6.55766	7.27048
ASHGA5P018941	0.014179	-2.74102	down	protein_coding	NM_198333	CCDS14442.1	P2RY10	RefSeq	1679	chrX	+	78200828	78217438		AAGCTCCAGGGAACCATAAATCCATGGCTAACCTTGACAAATACACTGAAACATTCAAGA	27334	Hs.296433	GO:0005886|GO:0016021|GO:0045028	putative P2Y purinoceptor 10	34.8172	59.2853	3.9997	5.45441	5	69.3967	64.5914	71.4478	32.0012	5	5	26.1006	38.6355	42.1781	24.3646	71.2069	71.2133	102.142	65.2562	2.62964	4.90219	4.51941	5.5924	4.85731	2.57053	2.61568	4.31043	5.31086	4.77034	4.86783
ASHGA5P045936	0.031958	-3.14799	down	protein_coding	ENST00000238341	CCDS35118.1	CNTRL	GENCODE	7431	chr9	+	123850573	123939886		TTGGAAGGTCAGCCAGTAACCACTCAGGATAGACAGGAGGCTTTTGAGAGATTCAGTTTA	11064	Hs.653263	GO:0051301|GO:0000278|GO:0000086|GO:0005829|GO:0005813|GO:0000166|GO:0005515	centriolin [Source:HGNC Symbol;Acc:1858]	53.6861	99.7237	4.36842	6.02285	5	48.7581	160.249	55.7765	45.0102	5	5	104.696	53.2493	61.2008	17.6933	125.629	137.637	201.279	101.377	2.62964	4.41489	5.90552	5.23349	5.32911	2.57053	2.61568	6.2485	5.81096	5.26917	4.4179
ASHGA5P020094	0.00888835	-2.81949	down	protein_coding	NM_001014446	CCDS33981.1	OCIAD2	RefSeq	777	chr4	-	48887404	48908815		AGCATAACAGGCACTGCCTCCTTACCTGTGAGGAATGCAAAATAAAGCATGGATTAAGTG	132299	Hs.95835	GO:0005743|GO:0005768	OCIA domain-containing protein 2 isoform 1	1318.5	2805.64	9.69314	11.1886	92.9913	2140.92	3158.87	2505.45	1147.7	522.071	93.1532	886.863	3042.72	1653.21	1026.78	3107.6	3861.67	3882.63	3064.85	7.72755	9.90528	10.5988	10.9773	10.1287	10.2931	8.49518	9.41923	11.1844	10.2682	10.3394
ASHGA5P010483	0.026443	-1.61737	down	protein_coding	NM_021647	CCDS34103.1	MFAP3L	RefSeq	6204	chr4	-	170907747	170947429		AGAGGAGGAGGAAAATGGCAAATGCACGACAGCGGCCTCCTGAACATCACCAAGGTATCC	9848	Hs.593942	GO:0005886|GO:0016021	microfibrillar-associated protein 3-like isoform 1 precursor	8.71788	14.4441	2.81219	3.50584	5	14.4145	15.8851	6.74316	5.25505	5	5	12.4452	14.6605	14.4604	5.21336	8.04478	12.4193	36.2488	10.0617	2.62964	2.91094	2.91497	2.68003	2.74957	2.57053	2.61568	3.42619	3.86071	3.44176	2.9139
ASHGA5P029885	0.022063	-2.49732	down	protein_coding	NM_138704	CCDS10023.1	NDNL2	RefSeq	1748	chr15	-	29560352	29562020		GCTTTGGTGCCAAGAAAATAAAAAAGCTATTATCAGGTCTCCTAACTACCCCAGTTTGTA	56160	Hs.94011	GO:0000781|GO:0005515|GO:0005634|GO:0005737|GO:0006281|GO:0006310|GO:0006355|GO:0030915|GO:0031398|GO:0040008	melanoma-associated antigen G1	1240.86	2330.41	9.54096	10.8613	53.4447	1923.85	3648.24	1843.41	688.41	539.798	120.86	1108.87	3334.33	1862.35	680.529	2771.66	2848.5	3228.55	1586.96	7.06882	9.7195	10.8167	10.4636	9.31397	10.3282	8.85109	9.76569	11.2956	10.4659	9.70062
ASHGA5P047990	0.0111379	-2.026	down	protein_coding	ENST00000327470	CCDS7857.1	FANCF	GENCODE	3309	chr11	-	22644078	22647387		CTCTTAAGGACTTGAAAAGATTAGGAATCTACGCATACACTGAGAGAGAAAAAAGTGAGA	2188	Hs.713574	GO:0008150|GO:0006281|GO:0005654|GO:0043240|GO:0003674|GO:0005515	Fanconi anemia, complementation group F [Source:HGNC Symbol;Acc:3587]	17.0807	28.1348	3.37599	4.39462	5	22.6953	29.6806	39.8333	11.4623	5	5	17.9739	23.3725	23.2812	11.6475	34.4881	31.6199	53.2228	19.3116	2.62964	3.45449	3.57413	4.75754	3.56791	2.57053	2.61568	3.83801	4.54029	3.97762	3.837
ASHGA5P000656	0.0232373	-1.87919	down	protein_coding	NM_198794		MAP4K5	RefSeq	4435	chr14	-	50885210	50999376	NM_006575	TGACTTTGAGCCCCATGCAATCATTCGTCATACCATTAGATCTACAAACAGGAATGCCAG	11183	Hs.130491	GO:0004672|GO:0004674|GO:0005083|GO:0005515|GO:0005524|GO:0005737|GO:0005886|GO:0006468|GO:0006950|GO:0007243|GO:0007257	mitogen-activated protein kinase kinase kinase kinase 5	64.1816	110.008	5.32798	6.2381	5.32188	94.3733	161.95	77.5119	80.3971	13.1236	6.66205	74.1128	49.8035	135.99	32.2896	136.02	202.278	150.038	63.6388	4.10345	5.34605	5.92079	5.71084	6.14121	5.17516	4.46332	5.76307	5.69608	6.41094	5.27764
ASHGA5P032061	0.0252935	-1.55656	down	protein_coding	NM_016823	CCDS11002.1	CRK	RefSeq	3225	chr17	-	1324646	1359561		TGCCAGGGTTATCCAGAAGCGAGTCCCCAATGCCTACGACAAGACAGCCTTGGCTTTGGA	1398	Hs.461896	GO:0000186|GO:0005070|GO:0005515|GO:0005634|GO:0005737|GO:0005768|GO:0005829|GO:0005886|GO:0006357|GO:0007596|GO:0008286|GO:0030168|GO:0032319|GO:0032956|GO:0035020|GO:0042169|GO:0045309|GO:0046875|GO:0048011|GO:0048013	adapter molecule crk isoform a	16.2344	20.1111	3.34786	3.98622	5	27.942	32.9997	22.4201	15.8775	5	5	15.6358	15.4526	15.5079	16.7399	30.7499	24.0824	23.0262	15.219	2.62964	3.69366	3.68612	3.97329	3.93613	2.57053	2.61568	3.67784	3.93717	3.5202	4.33765
ASHGA5P010978	0.0488837	-4.05312	down	protein_coding	NM_145062	CCDS5110.1	ZUFSP	RefSeq	2226	chr6	-	116956780	116989973		AGGAGAAACTTGCCAGGAGACAAGCTTCTCAAGTCTTTACAGCCGAGAAGATTCCTTGAA	221302	Hs.29857	GO:0005622|GO:0008270	zinc finger with UFM1-specific peptidase domain protein	250.786	431.711	6.34646	8.36549	5	379.222	562.796	449.113	188.446	33.5424	5	383.169	385.717	275.714	158.863	494.652	599.626	691.308	416.1	2.62964	7.37286	7.8062	8.30007	7.38436	6.52966	2.61568	8.13322	8.63379	7.46124	7.59899
ASHGA5P001966	0.0357686	-2.90731	down	protein_coding	NM_003616	CCDS9669.1	GEMIN2	RefSeq	1368	chr14	+	39583487	39606177	NM_001009182	TGGTTAGCAGGTATTTTGACCAACGTGATTTAGCTGATGAGCCATCTTGATGTAGCTGAT	8487	Hs.652307	GO:0000245|GO:0000375|GO:0000387|GO:0005515|GO:0005634|GO:0005654|GO:0005681|GO:0005737|GO:0005829|GO:0006397|GO:0008380|GO:0010467|GO:0015030|GO:0016070|GO:0034660	gem-associated protein 2 isoform alpha	71.2779	124.268	4.72971	6.26939	5	117.19	260.972	87.9729	41.9129	6.37212	5	45.803	41.0517	116.229	24.6165	179.474	212.284	233.426	62.7955	2.62964	5.64374	6.64648	5.88642	5.23896	4.10285	2.61568	5.0739	5.40635	6.18374	4.88247
ASHGA5P054771	0.0215085	-2.56875	down	protein_coding	NM_030771	CCDS31448.1	CCDC34	RefSeq	1488	chr11	-	27360060	27384795		ATCATCTCTGGTAATTCATAAAGCCAGGAGCAATCTTTGCCTTGGAACTCTGTGCAGAAT	91057	Hs.143733		coiled-coil domain-containing protein 34 isoform 1	32.8248	56.0402	3.8724	5.23347	5	57.9339	82.992	68.745	19.6519	5	5	18.2759	25.4174	35.9832	15.5506	80.8601	86.2105	101.5	46.7591	2.62964	4.65776	4.9056	5.53622	4.20545	2.57053	2.61568	3.85834	4.66318	4.54635	4.227
ASHGA5P045432	0.0351429	-1.8654	down	protein_coding	NM_001009936	CCDS35117.1	PHF19	RefSeq	1001	chr9	-	123631852	123639606		TCCCATCACAGAGTCTGAGCTCCAAGCAGAAGGGCCACACCTGGGCTTTGGAGACAGATA	26147	Hs.460124	GO:0005634|GO:0006351|GO:0006355|GO:0008270	PHD finger protein 19 isoform b	283.045	403.863	7.4172	8.31668	19.8726	603.129	721.582	457.366	189.256	75.3681	29.7216	168.067	458.536	230.035	263.851	417.632	633.063	490.185	333.739	5.89128	8.04702	8.19969	8.32528	7.39086	7.6921	6.87255	6.91883	8.8432	7.18358	8.31191
ASHGA5P010839	0.0272717	-6.35803	down	protein_coding	ENST00000367819	CCDS1273.1	XCL2	GENCODE	565	chr1	-	168510002	168513235	ENST00000367818	GAGCAGTAATTTTTATTACCAAACGTGGCCTAAAAGTCTGTGCTGATCCACAAGCCACGT	6846	Hs.458346	GO:0006955|GO:0007165|GO:0006935|GO:0008015|GO:0005576|GO:0005615|GO:0008009	chemokine (C motif) ligand 2 [Source:HGNC Symbol;Acc:10646]	367.341	620.834	6.18009	8.84867	5.13898	613.312	1232.7	768.692	147.986	5	5	160.898	436.767	458.253	183.519	749.505	757.295	1233.69	526.804	4.05356	8.07654	9.07303	9.16421	7.03279	2.57053	2.61568	6.85438	8.79708	8.23952	7.79513
ASHGA5P049624	0.00952389	-2.78728	down	protein_coding	NM_001032278	CCDS45651.1	MMP28	RefSeq	1042	chr17	-	34105508	34122640		TGCAAAGCAAGGTGAGCACTGTTAAAATCCGGCTAGGCCAAGATTTCCCAATGTCTTGAA	79148	Hs.380710	GO:0004222|GO:0005509|GO:0005578|GO:0006508|GO:0008270	putative MMP28 gene product isoform 3 precursor	38.6793	62.4438	4.00571	5.48457	5	49.2893	167.853	49.9814	10.766	5	5.66717	15.878	46.7423	41.6133	20.8263	91.6859	107.977	78.539	49.7229	2.62964	4.43122	5.98032	5.07596	3.49894	2.57053	4.16234	3.69676	5.59858	4.75673	4.64833
ASHGA5P049762	0.0240667	-2.87572	down	protein_coding	NM_004375	CCDS11583.1	COX11	RefSeq	2427	chr17	-	53038566	53046064	NM_001162861, NM_001162862, NR_027941, NR_027942	CAGGAGAGACTGCACTGGCGTTTTACAGAGCTAAGAATCCTACTGACAAACCAGTAATTG	1353	Hs.591171	GO:0004129|GO:0005507|GO:0005739|GO:0005743|GO:0007585|GO:0008535|GO:0009055|GO:0016021	cytochrome c oxidase assembly protein COX11, mitochondrial isoform 1	57.226	83.2642	4.37746	5.90139	5	100.64	188.891	75.7471	33.8474	5	5	43.6819	45.0253	70.1964	34.9976	137.609	136.389	104.763	53.8689	2.62964	5.42933	6.15705	5.6746	4.93607	2.57053	2.61568	5.00679	5.54628	5.45757	5.4013
ASHGA5P042350	0.0407837	-1.95008	down	protein_coding	NM_178014	CCDS4687.1	TUBB	RefSeq	2510	chr6	+	30688156	30693195		GCTGTTGCTTCCCCCCTCACACACTTGGTTTTGTTCTATCCTACATTTGAGATTTCTATT	203068	Hs.636480	GO:0000086|GO:0000278|GO:0003924|GO:0005198|GO:0005200|GO:0005525|GO:0005641|GO:0005737|GO:0005829|GO:0005856|GO:0005874|GO:0005874|GO:0005886|GO:0006928|GO:0007017|GO:0007018|GO:0007067|GO:0009987|GO:0015630|GO:0030182|GO:0030705|GO:0032403|GO:0042267|GO:0042277|GO:0042288|GO:0044297|GO:0051225|GO:0051258|GO:0051301	tubulin beta chain	8524.47	13393.7	12.6241	13.5876	1482.1	16230.2	18351.7	11676.1	7306.92	6120.04	1325.84	5702.81	20737.9	8728.44	6383.45	12561.3	19520	15356.7	10467.8	10.8155	13.1502	13.5108	13.5664	12.9326	13.0344	11.6276	12.355	13.1976	13.0027	13.0057
ASHGA5P001837	0.0392199	-3.5733	down	protein_coding	NM_032346	CCDS12438.1	PDCD2L	RefSeq	1174	chr19	+	34895302	34917072		AATTGCTGCTTGTCAGGAGCAGATTTTGAGGTATTCCTGGAGTGGAGAGCCACTCTTTTT	84306	Hs.515344	GO:0005737|GO:0007049	programmed cell death protein 2-like	94.8478	157.236	4.84376	6.68101	5	147.176	303.282	171.672	58.2851	5	5	63.3673	45.2196	90.2849	50.4721	197.63	285.804	292.454	138.786	2.62964	5.98301	6.88241	6.85609	5.67783	2.57053	2.61568	5.53486	5.55349	5.81539	5.92563
ASHGA5P012977	0.0335889	-1.85406	down	protein_coding	NM_014662	CCDS43006.1	DEPDC5	RefSeq	5458	chr22	+	32150008	32303020	NM_001136029	CCAGACCCAATGCCAGGCTTCTGTTGCACAGTTGGAGTGGACTGGAAGTCTCTCACTACT	9681	Hs.435022	GO:0005622|GO:0035556	DEP domain-containing protein 5 isoform 1	20.6716	29.9168	3.58011	4.4708	5	39.3625	24.1384	40.2223	20.6686	5	5	25.9806	14.8229	25.6996	21.9905	56.4932	32.3195	26.0689	32.023	2.62964	4.12065	3.35891	4.77153	4.27091	2.57053	2.61568	4.30301	3.87586	4.1037	4.72614
ASHGA5P032230	0.0400666	-1.79819	down	protein_coding	NM_203376	CCDS1450.1	TMEM81	RefSeq	1350	chr1	-	205052256	205053588		CCCTCTTCTGAGCTGTGTATTCATGTAGAGGGATGTATTCAGCCTTTTTAGTGAACATTT	388730	Hs.146928	GO:0016021	transmembrane protein 81 precursor	304.047	400.542	7.43687	8.28341	27.7316	918.001	654.084	312.238	238.915	64.9867	21.9571	194.464	569.621	272.134	190.864	404.681	586.919	420.988	358.583	6.29665	8.64326	8.02715	7.76982	7.73962	7.48653	6.39541	7.13651	9.13601	7.44274	7.85198
ASHGA5P055298	0.00307099	-3.41425	down	protein_coding	ENST00000309384	CCDS8624.1	KLRC4	GENCODE	928	chr12	-	10559982	10562356		CTCTGATCTGCTTTCTATAGATAATGAGGAAGAAATGGTAAGACGTAAATGTTTCAACAC	8302	Hs.721094	GO:0006968|GO:0016021|GO:0004872	killer cell lectin-like receptor subfamily C, member 4 [Source:HGNC Symbol;Acc:6377]	27.2517	68.6687	3.70902	5.48059	5	37.5409	58.2063	72.5408	14.3186	5	5	20.4068	32.7644	66.8736	19.0147	118.558	75.56	138.602	29.3081	2.62964	4.05592	4.37696	5.61244	3.81664	2.57053	2.61568	3.99434	5.05339	5.38894	4.51686
ASHGA5P003270	0.00118473	-3.23574	down	protein_coding	NM_003919	CCDS5637.1	SGCE	RefSeq	1709	chr7	-	94214535	94285521	NM_001099401	ACAGCAGACTACAGGTAAATGGTATCCCTGAAGAAAGAAAACTGACTGAAGCAATGAATT	8910	Hs.371199	GO:0005509|GO:0005737|GO:0005856|GO:0005887|GO:0007160|GO:0007517|GO:0016010|GO:0016012|GO:0042383	epsilon-sarcoglycan isoform 2	18.7877	50.3552	3.49002	5.18412	5	22.3477	35.782	34.8195	18.9412	5	5	23.4108	25.6787	26.5188	35.7529	58.8342	53.9107	110.08	41.7113	2.62964	3.43578	3.7705	4.5726	4.15871	2.57053	2.61568	4.16671	4.6812	4.13721	5.43665
ASHGA5P006944	0.0311167	-3.96503	down	protein_coding	NM_005360	CCDS10928.1	MAF	RefSeq	2656	chr16	-	79627744	79634622		AGTTTTTCATAACTGAGCCCACTCGCAAGTTGGAGCCATCAGTGGGATACGCCACATTTT	4094	Hs.134859	GO:0000122|GO:0000785|GO:0001816|GO:0003690|GO:0003700|GO:0005634|GO:0005737|GO:0006366|GO:0032330|GO:0042803|GO:0043565|GO:0045944|GO:0046982|GO:0048468|GO:0048839|GO:0070306	transcription factor Maf isoform a	157.795	300.175	5.80629	7.79362	5	221.799	375.259	301.426	167.256	17.1643	5	169.455	239.682	243.003	103.539	288.565	467.989	555.228	203.219	2.62964	6.58422	7.19441	7.71889	7.21088	5.56333	2.61568	6.93323	8.00263	7.2755	6.96011
ASHGA5P009553	0.0128013	-2.23187	down	protein_coding	ENST00000355797	CCDS32745.1	MXRA7	GENCODE	2504	chr17	-	74671808	74707056		AGGAGCAGAGAGTTCAGAAGGAACAGCTGGCTGCCATCTTCAAGCTCATGAAAGACAACA	439921	Hs.250723	GO:0016021	matrix-remodelling associated 7 [Source:HGNC Symbol;Acc:7541]	16.291	32.0763	3.36618	4.52443	5	25.6115	28.3019	28.3164	15.2566	5	5	17.8413	57.337	25.5292	9.29177	25.1479	34.6669	54.6487	17.9126	2.62964	3.59139	3.5221	4.28604	3.88578	2.57053	2.61568	3.82825	5.92451	4.09367	3.5643
ASHGA5P009997	0.0449801	-1.6911	down	protein_coding	NM_001007553	CCDS30812.1	CSDE1	RefSeq	4183	chr1	-	115259533	115300671	NM_001242891, NM_001242892	AATGAATGGACAAGTTGTGTGCGCTGTTCCTCACAACTTAGAGAGTAAATCTCCAGCTGC	7812	Hs.69855	GO:0003677|GO:0003723|GO:0005737|GO:0006355|GO:0008584	cold shock domain-containing protein E1 isoform 1	20.3036	26.9217	3.49031	4.24828	5	35.7791	55.1854	15.4207	20.7777	5	5	20.266	21.9084	23.4662	8.96755	32.448	58.1462	23.7435	19.772	2.62964	3.99128	4.29999	3.55149	4.27832	2.57053	2.61568	3.98558	4.44033	3.98537	3.52113
ASHGA5P006599	0.0423437	-3.60083	down	protein_coding	NM_018048	CCDS8628.1	MAGOHB	RefSeq	3034	chr12	-	10756363	10766208		TGGCCGACAGGAGCTTGAAATTGTAATTGGAGATGAGCACATATCTTTTACCACATCAAA	55110	Hs.104650	GO:0003723|GO:0005634|GO:0006397|GO:0008380|GO:0051028	protein mago nashi homolog 2	160.844	286.014	5.79763	7.64597	5	281.001	448.968	238.646	116.518	19.0974	5	172.52	170.562	215.535	64.3024	402.659	463.69	464.994	220.358	2.62964	6.94214	7.47104	7.35989	6.68026	5.72342	2.61568	6.95899	7.52778	7.07246	6.28083
ASHGA5P005113	0.0175839	-4.18943	down	protein_coding	NM_033377	CCDS12751.2	CGB1	RefSeq	732	chr19	-	49538825	49540191	NM_033378	AAGAGAGAGACATGTCAAAGAGGCTGCTGCTGTTGCTGCTGCTGAGCATGGGCGGGACAT	114335	Hs.659014	GO:0005179|GO:0005576	choriogonadotropin subunit beta variant 1 precursor	5246.27	11593.6	11.2437	13.3105	242.467	8483.9	16257.1	8402.19	5823.77	769.309	117.729	1873.71	11730.8	8277.09	2642.38	15341.2	17916.1	16533.7	8714.01	8.80751	12.0504	13.3087	13.0315	12.5868	10.7774	8.81731	10.5702	12.6397	12.9034	11.7158
ASHGA5P052070	0.0129572	-1.75716	down	protein_coding	ENST00000427266	CCDS47132.1	LARP1B	GENCODE	1819	chr4	+	128982502	129043507		AGCCATAAAGGTAATTGTTTCTGGCCAACATCTTTCTACTGATGCTTTGTTTTGATTGTA	55132	Hs.657067	GO:0030529|GO:0003676	La ribonucleoprotein domain family, member 1B [Source:HGNC Symbol;Acc:24704]	12.7027	17.9139	3.03105	3.84429	5	14.7885	30.8654	21.9612	5	5	5	14.0062	21.9114	13.6127	8.85068	16.3766	24.6994	20.265	19.6814	2.62964	2.94478	3.61612	3.94859	2.3654	2.57053	2.61568	3.55763	4.44085	3.37134	3.50542
ASHGA5P044598	0.0422236	-1.9545	down	protein_coding	NM_017767	CCDS43782.1	SLC39A4	RefSeq	2342	chr8	-	145637797	145641917		AGGATGGTGGACGTTGTTGGACTTGAAAGGGAAACAGGCCCTCGGGGAAGCCCCTGGCCA	55630	Hs.521934	GO:0005385|GO:0005886|GO:0005886|GO:0006882|GO:0016021|GO:0016023|GO:0016324|GO:0034224|GO:0055038|GO:0055085	zinc transporter ZIP4 isoform 1	11.19	24.8919	3.07281	4.03961	5	18.087	15.4411	12.293	16.2223	5	5	12.4767	74.953	17.4679	8.68127	17.2645	16.8623	31.2953	7.71942	2.62964	3.19203	2.88663	3.29908	3.95956	2.57053	2.61568	3.4293	6.32923	3.65055	3.48348
ASHGA5P008866	0.00382574	-1.53248	down	protein_coding	NM_173059		ZAN	RefSeq	8416	chr7	+	100331248	100395419		ACCCTCTGCGAAAGCCCGTGTCTGCAGAACCCCTGTCAGAATGACGGGCAGTGTCGGGAG	7455	Hs.307004	GO:0005886|GO:0007339|GO:0016021|GO:0016337	zonadhesin isoform 6 precursor	7.36121	10.4363	2.61939	3.23525	5	7.01207	18.7231	5	5	5	5	8.15446	11.1265	10.0307	8.62852	6.16029	12.6449	13.7847	10.6782	2.62964	2.39528	3.09017	2.33704	2.3654	2.57053	2.61568	2.95137	3.51711	3.04441	3.47665
ASHGA5P001594	0.0399415	-3.01606	down	protein_coding	NM_022334	CCDS1663.1	ITGB1BP1	RefSeq	1780	chr2	-	9545814	9563643		AGATCAATATGAACAAGCACAAGCCATTTGCAAGGTTTTATCCACCGCTTTTGACTCTGT	9270	Hs.467662	GO:0001726|GO:0005515|GO:0005829|GO:0007160|GO:0007243|GO:0016020|GO:0016477|GO:0030027	integrin beta-1-binding protein 1 isoform 2	1413.82	2328.11	9.32489	10.9176	27.7597	2355.07	4146.95	1652.44	1229.6	189.47	37.9739	1671.29	1430.88	1966.33	835.97	2577.97	2754.3	3991.22	2740.1	6.2981	10.0759	11.0432	10.3065	10.2222	9.02322	7.23196	10.398	10.2442	10.5678	10.0371
ASHGA5P052838	0.0288865	-2.63994	down	protein_coding	NM_206921	CCDS5119.2	CEP85L	RefSeq	2387	chr6	-	118812594	118973020		CAGCATATAATTATTTGTCTGTCATTTACCCTGTCAGGTGTCATGCCAGGTTATGTATAC	387119	Hs.656959	GO:0005813	centrosomal protein of 85 kDa-like isoform b	47.7379	69.8307	4.27166	5.67217	5	119.981	103.794	66.3443	38.8055	5	5	37.9781	61.0097	50.6297	24.3159	88.4603	115.546	97.4021	51.4516	2.62964	5.68245	5.24265	5.48527	5.13334	2.57053	2.61568	4.81372	6.01872	5.00761	4.86483
ASHGA5P015303	0.0310226	-1.66464	down	protein_coding	NM_001128592	CCDS47360.1	PSMG4	RefSeq	938	chr6	+	3259161	3268300		CAGCGCCTAGGGCTCGGAGGGAAGACTGGCCTGGCCTGTGAGTGTGGCGTAGAGTGGGGA	389362	Hs.207069		proteasome assembly chaperone 4 isoform a	65.7519	88.4492	5.36647	6.10169	13.6958	147.001	115.512	97.1973	54.0132	8.89913	5.05021	84.6473	80.1241	78.6669	45.6372	113.266	125.25	104.635	71.5649	5.41099	5.98058	5.39927	6.03528	5.58112	4.60741	3.97093	5.9462	6.42921	5.61185	5.77406
ASHGA5P052837	0.0369146	-2.30861	down	protein_coding	NM_138459	CCDS5118.1	NUS1	RefSeq	4811	chr6	+	117996616	118031886		AAACTAGAAATTGAGAGTCTTGCATTCTCTTTTGTATTTGATTATTGTGTCTGGATATAA	116150	Hs.289008	GO:0001525|GO:0003674|GO:0005575|GO:0005789|GO:0008150|GO:0016021|GO:0016765|GO:0030154|GO:0032367	nogo-B receptor precursor	35.5332	60.6734	4.20729	5.41431	5	51.2592	96.3906	64.4222	18.2462	8.42518	5	35.5222	100.498	38.9847	14.1762	64.8075	66.071	93.1505	47.0259	2.62964	4.48451	5.12643	5.44182	4.1119	4.52781	2.61568	4.7205	6.76381	4.66873	4.09277
ASHGA5P006457	0.0449514	-2.09812	down	protein_coding	NM_007220	CCDS14171.1	CA5B	RefSeq	6032	chrX	+	15756411	15805748		AGCAACCAGTAGAGGTTGATCATGATCAGCTTGAGCAATTTCGGACCCTGCTTTTCACTT	11238	Hs.728980	GO:0004089|GO:0005739|GO:0005759|GO:0006730|GO:0008270|GO:0015701|GO:0044281	carbonic anhydrase 5B, mitochondrial precursor	33.085	41.2953	3.85749	4.92659	5	57.2972	106.946	45.5081	22.8882	5	5	17.0402	28.2482	20.5029	19.9532	53.0994	67.192	60.0517	40.0199	2.62964	4.63898	5.28597	4.94958	4.39735	2.57053	2.61568	3.77218	4.83385	3.83103	4.58768
ASHGA5P010695	0.0412241	-3.39999	down	protein_coding	ENST00000366932	CCDS1520.2	RRP15	GENCODE	7771	chr1	+	218458628	218511325		AAACCAAAAGCCAAACAGACTGAAGTGAAATCAGAAGAAGGCCCAGGTTGGACGATCCTA	51018	Hs.660109	GO:0005634|GO:0005739|GO:0005730	ribosomal RNA processing 15 homolog (S. cerevisiae) [Source:HGNC Symbol;Acc:24255]	77.6901	148.161	4.66915	6.43468	5	132.791	267.648	88.1273	54.474	5	5	63.4805	43.2901	88.9157	21.671	193.382	307.861	276.026	105.983	2.62964	5.83174	6.68712	5.88871	5.59193	2.57053	2.61568	5.53779	5.48873	5.78907	4.70854
ASHGA5P016228	0.0392595	-1.72032	down	protein_coding	NM_020746	CCDS33437.1	MAVS	RefSeq	11771	chr20	+	3827445	3856770		AGTTGATCTCGCGGACGAAGTGGCCTCTGTCTACCAGAGCTACCAGCCTCGGACCTCGGA	57506	Hs.570362	GO:0001934|GO:0002218|GO:0002230|GO:0002230|GO:0004871|GO:0005515|GO:0005741|GO:0005741|GO:0005778|GO:0007165|GO:0016021|GO:0019048|GO:0019901|GO:0031966|GO:0032480|GO:0032727|GO:0032727|GO:0032728|GO:0032728|GO:0032757|GO:0032760|GO:0033160|GO:0042742|GO:0042993|GO:0043123|GO:0045071|GO:0045087|GO:0045087|GO:0045944|GO:0050700|GO:0051091|GO:0051607|GO:0060340|GO:0071360|GO:0071651|GO:0071660|GO:…	mitochondrial antiviral-signaling protein isoform 1	24.4193	31.4016	3.79571	4.57838	5	52.9163	71.0762	21.1381	20.9376	5	6.06553	13.2207	23.4665	23.2117	18.4703	39.3432	53.0467	31.3338	30.9393	2.62964	4.53093	4.6626	3.90269	4.28975	2.57053	4.28575	3.49379	4.5473	3.97374	4.47637
[truncated: 97 more rows]
[truncated: 4 more columns]
