# Supplementary material for: Integrated Analysis of Dysregulated ncRNA and mRNA Expression Profiles in Humans Exposed to Carbon Nanotubes
Source: PLoS One. 2016 Mar 1;11(3):e0150628. doi: 10.1371/journal.pone.0150628 (PMC4773015; doi:10.1371/journal.pone.0150628)
Supplement: S6 Table — The top five significantly (P< 0.05) up- and down- regulated genes corresponding to mRNAs and miRNA-mRNA target pairs of the overall and high exposure groups. (XLSX) [file pone.0150628.s012.xlsx]

## Sheet: Table S3
	Overall MWCNT Exposure Group			High MWCNT Exposure Group
	Gene Symbol	Fold Change	Disease associations from IPA	Gene Symbol	Fold Change	Disease associations from IPA
	SLC16A6	2.115	melanoma cancer, melanoma, carcinoma, ischemic stroke, epithelial cancer	SEC61A2	7.072	adenocarcinoma, epithelial cancer, carcinoma
	PLAGL1	2.094	dyspnea, atelectasis, melanoma cancer, epithelial cancer, glioblastoma cancer, glioblastoma, carcinoma, transitory neonatal diabetes	ZNF75D	4.656	endometrioid cancer, endometrioid carcinoma, epithelial cancer
	BTBD9	2.07	restless legs syndrome, melanoma cancer	POM121/POM121C*	4.23	melanoma cancer, melanoma, tumor, clear-cell adenocarcinoma, adenocarcinoma, tumorigenesis
	PCDH9*	2.043	melanoma cancer, melanoma, adenocarcinoma, epithelial cancer, carcinoma, endometrioid cancer, endometrioid carcinoma, acute myeloid leukemia	BACE1*	4.157	Alzheimer's disease, hyperactive behavior, amnestic mild cognitive impairment, demyelination, gait disturbance, growth failure, cachexia, gliosis, carcinoma, neurodegeneration, seizures, Down's syndrome
	TMEM255A*	2.024	melanoma cancer, melanoma, adenocarcinoma, carcinoma, epithelial cancer	USP31*	4.133	melanoma cancer, melanoma, carcinoma, adenocarcinoma, epithelial cancer
	GOLGA8A/GOLGA8B	-7.716	acute myeloid leukemia, tumor, carcinoma, endometrioid carcinoma, endometrioid cancer, tumorigenesis, epithelial cancer	DDX5*	-66.164	epithelial cancer, adenocarcinoma, chronic hepatitis C, breast cancer, colon cancer, colon adenocarcinoma, fibrosis, adenoma, gastrointestinal neoplasia, tubulovillous adenoma
	GLS	-4.286	peripheral arterial occlusive disease, endometrioid carcinoma, endometrioid cancer, melanoma cancer, adenocarcinoma, AIDS dementia complex, epithelial cancer	UQCRC2	-36.524	bipolar disorder, melanoma cancer, adenocarcinoma, clear-cell adenocarcinoma, acute myeloid leukemia, rheumatoid arthritis, epithelial cancer
	RAD50	-4.226	melanoma cancer, tumorigenesis, melanoma, Nijmegen breakage syndrome-like disorder, epithelial cancer, hydrocephalus, hereditary neoplastic syndrome, adenocarcinoma, carcinoma, primary ovarian cancer, Waldenstrom's macroglobulinemia, hepatocellular carcinoma, liver cancer	SAT1	-31.171	epithelial cancer, adenocarcinoma, weight gain, prostate cancer, pancreatitis, urological cancer, prostatic neoplasia, acute pancreatitis, peripheral arterial occlusive disease, X-linked keratosis follicularis spinulosa decalvans, abdominal cancer, urogenital cancer, Huntington's disease, endometriosis, tumorigenesis, cancer, epithelial neoplasia
	RAD51C	-3.968	Fanconi anemia group O, susceptibility to familial breast-ovarian cancer type 3, hereditary neoplastic syndrome, carcinoma, epithelial cancer	FXR1*	-27.236	carcinoma, infection by HIV-1, non-small-cell lung carcinoma, non-small cell lung cancer, epithelial cancer
	CCDC83	-3.934	melanoma cancer, carcinoma, melanoma, epithelial cancer	STAG2*	-25.921	Ewing's sarcoma, acute myeloid leukemia, cancer, urothelial cancer, malignant urothelial neoplasm, myelodysplastic syndrome, melanoma cancer, chronic myelomonocytic leukemia, myeloproliferative disorder, carcinoma, endometrioid carcinoma, endometrioid cancer, adenocarcinoma, chronic myeloid leukemia, epithelial cancer
